# Supplementary material for: Tracing cellular heterogeneity in pooled genetic screens via multi-level barcoding
Source: BMC Genomics. 2019 Feb 6;20:107. doi: 10.1186/s12864-019-5480-0 (PMC6364396; doi:10.1186/s12864-019-5480-0)
Supplement: Supplementary file 2 — Table S6. CRISPRwt sgRNA library sequences. (XLSX 17092 kb) [file 12864_2019_5480_MOESM2_ESM.xlsx]

## Sheet: human Cas9 nuclease library
sgRNA SPACER sequence (5'-3')	Official gene symbol	Refseq accession number	chromosome	start	end
TCTAAGGTGGCAATGTCTGC	FAM160B2	NM_022749_cds_6_0_chr8_21955934_f	chr8	21956093	21956115
GGGATTCTGACTAACTGGCT	LIN54	NM_001115007_cds_8_0_chr4_83867411_r;NM_001115008_cds_8_0_chr4_83867411_r;NM_001288997_cds_8_0_chr4_83867411_r	chr4	83867439	83867461
GGCCACATTTAGCATGTGGG	GPR153	NM_207370_cds_4_0_chr1_6314610_r	chr1	6314792	6314814
TGGAAGAGTCGGTCCATCAA	SIK2	NM_015191_cds_5_0_chr11_111572176_f	chr11	111572219	111572241
GTATTAGGGCAGGGATCATT	RPS6KA3	NM_004586_cds_19_0_chrX_20227406_r	chrX	20227410	20227432
AGCTGATCCAAGCAAGCATT	STAT1	NM_007315_cds_16_0_chr2_191862582_r;NM_139266_cds_14_0_chr2_191862582_r	chr2	191862591	191862613
GGGTGACACTAAGGAGGATA	MED1	NM_004774_utr3_0_0_chr17_37560538_r	chr17	37561854	37561876
TCAGTGCTCATCCAGCGTTT	CNTNAP4	NM_138994_cds_5_0_chr16_76482664_f	chr16	76482741	76482763
CGTGGACGGTGTCTTCGAGG	CHRNG	NM_005199_cds_4_0_chr2_233406084_f	chr2	233406084	233406106
CCCCACGCGATAAGGCAGCA	random	random_seq_36452	0	22	-1
CCTTGGAATCCATTAAGCCC	COL4A6	NM_001287758_cds_30_0_chrX_107437764_r;NM_001287759_cds_28_0_chrX_107437764_r;NM_001287760_cds_27_0_chrX_107437764_r;NM_001847_cds_29_0_chrX_107437764_r;NM_033641_cds_29_0_chrX_107437764_r	chrX	107437771	107437793
GCTCCAGAGGTGCTCAAACG	TP73	NM_001204184_cds_1_0_chr1_3598930_f;NM_001204185_cds_1_0_chr1_3598930_f;NM_001204186_cds_1_0_chr1_3598930_f;NM_001204187_cds_1_0_chr1_3598930_f;NM_001204188_cds_1_0_chr1_3598930_f;NM_005427_cds_1_0_chr1_3598930_f	chr1	3598967	3598989
TCGGGGTAGTAGTCGGCTGT	RASGEF1C	NM_175062_cds_12_0_chr5_179564876_r	chr5	179564877	179564899
ATGATGTTCTCGATGGCGAA	FOXB1	NM_012182_cds_1_0_chr15_60297163_f	chr15	60297667	60297689
TTGTTCCTCAGGTTGACTAA	GSTA2	NM_000846_cds_2_0_chr6_52617652_r	chr6	52617715	52617737
GCGGCGTCAGAGTATTGACC	SNTA1	NM_003098_cds_4_0_chr20_32000381_r	chr20	32000470	32000492
AATGATGGCAGACGAACTGC	CHTOP	NM_015607_utr3_5_0_chr1_153617746_f	chr1	153618558	153618580
GAGGGGATCTGGTACTGGCG	SAMD4A	NM_001161577_cds_4_0_chr14_55241652_f	chr14	55241722	55241744
AACCTTCTGTTAATCTCCTA	OR4A5	NM_001005272_cds_0_0_chr11_51411448_r	chr11	51411749	51411771
AGAGGTATTTAGTCTTTAAG	SPCS3	NM_021928_utr3_4_0_chr4_177249482_f	chr4	177250077	177250099
AAATGTTAAAGATGCTATCG	GNAL	NM_001142339_cds_3_0_chr18_11753627_f;NM_001261443_cds_3_0_chr18_11753627_f;NM_182978_cds_2_0_chr18_11753627_f	chr18	11753660	11753682
CTTATACGTGTGGGATATGT	ZNF552	NM_024762_cds_0_0_chr19_58319408_r	chr19	58319810	58319832
GTGCTAAGCTTGGAGACGTC	MCM6	NM_005915_cds_12_0_chr2_136624133_r	chr2	136624138	136624160
CCACAGCCACGATGCCAATC	OR51E2	NM_030774_cds_0_0_chr11_4702979_r	chr11	4703497	4703519
TACCACTACAATCTTAGAAT	LDHB	NM_001174097_cds_4_0_chr12_21796869_r;NM_002300_cds_4_0_chr12_21796869_r	chr12	21797005	21797027
ACCTTAGCCGGAATCTTATC	LRRC18	NM_001006939_cds_1_0_chr10_50121437_r	chr10	50122012	50122034
CCTGGCCGGATGCGAAGCCC	TPRX1	NM_198479_cds_0_0_chr19_48305032_r	chr19	48305378	48305400
TTGAGCCCGGAGCCGATGCG	C2orf54	NM_001085437_cds_1_0_chr2_241827709_r;NM_001282921_cds_1_0_chr2_241827709_r;NM_024861_cds_1_0_chr2_241827709_r	chr2	241827782	241827804
TCTGCCCGGGGGAACCTGTC	LENG8	NM_052925_cds_7_0_chr19_54966543_f	chr19	54966550	54966572
AGTCACTCGTAGGCGCACTC	DHH	NM_021044_cds_1_0_chr12_49484911_r	chr12	49485098	49485120
GGAAGCGGCCACAATCGACA	HEATR1	NM_018072_cds_43_0_chr1_236767254_r	chr1	236767272	236767294
CTTCTCCCACACTGCTAGGT	NGFR	NM_002507_utr3_5_0_chr17_47590372_f	chr17	47590652	47590674
AGACGTTACCTTGACACAAA	ZNF839	NM_018335_cds_1_0_chr14_102792322_f	chr14	102792332	102792354
GTTATGTCCAGATCTTCTAC	POLH	NM_006502_cds_2_0_chr6_43550744_f	chr6	43550816	43550838
CCTGAGAATCTCGATTTATT	ZNF143	NM_001282656_cds_1_0_chr11_9492856_f;NM_001282657_cds_1_0_chr11_9492856_f;NM_003442_cds_1_0_chr11_9492856_f	chr11	9492867	9492889
TACCCAACATTGGTATCAAG	MVK	NM_000431_cds_2_0_chr12_110013803_f;NM_001114185_cds_2_0_chr12_110013803_f	chr12	110013882	110013904
ATCATGAGGCTGTCGCACAG	HOOK1	NM_015888_cds_0_0_chr1_60280790_f	chr1	60280826	60280848
CCTAGAGGAAGTATTTCGGA	CASP4	NM_033306_cds_2_0_chr11_104817810_r	chr11	104817809	104817831
GGACCAGGCTACCTTCCGCA	CIAO1	NM_004804_cds_1_0_chr2_96933059_f	chr2	96933107	96933129
TGGCTAAAGAGTACAGATTA	EXOC1	NM_001024924_cds_8_0_chr4_56744083_f;NM_018261_cds_8_0_chr4_56744083_f;NM_178237_cds_8_0_chr4_56744083_f	chr4	56744188	56744210
TTATTCCAAAGTTCAAACCT	ZNF677	NM_182609_cds_0_0_chr19_53740225_r	chr19	53740304	53740326
GGACTCAACCTCTACTGTGG	MCL1	NM_001197320_cds_3_0_chr1_150551899_r;NM_021960_cds_2_0_chr1_150551319_r;NM_182763_cds_1_0_chr1_150551319_r	chr1	150551954	150551976
AGACAAAGAGATATTAAGCT	GCM1	NM_003643_cds_4_0_chr6_53010356_r	chr6	53010382	53010404
TGCTGTCAGAATGCCTCTCG	TANGO2	NM_001283129_cds_1_0_chr22_20024439_f;NM_001283215_cds_1_0_chr22_20024439_f	chr22	20024537	20024559
CTGTAGGCTTTGAATACCAG	CTTN	NM_001184740_cds_6_0_chr11_70261769_f;NM_005231_cds_6_0_chr11_70261769_f;NM_138565_cds_6_0_chr11_70261769_f	chr11	70261773	70261795
CAAGAGGTCCAAGCTATTGG	RAD17	NM_133340_cds_9_0_chr5_68687658_f;NM_133341_cds_9_0_chr5_68687658_f	chr5	68687762	68687784
TTCACTCAGATGTAACTGAA	ZNF880	NM_001145434_cds_3_0_chr19_52887102_f	chr19	52887165	52887187
CATCTTCTTGAAATGAATGT	TRIM49B	NM_001206626_cds_0_0_chr11_49053152_f	chr11	49053348	49053370
GGGCAAGAAGAAGTATGATC	RAB11FIP5	NM_015470_cds_3_0_chr2_73316007_r	chr2	73316259	73316281
ACCAACATAGCCATCGACTT	ANKH	NM_054027_cds_11_0_chr5_14871461_r	chr5	14871468	14871490
CCCTTCTTTGTCAACCGGGG	VASH1	NM_014909_cds_0_0_chr14_77229165_f	chr14	77229339	77229361
GACTTCCCCAGGGCATATGG	ZMYM6	NM_007167_cds_9_0_chr1_35478032_r	chr1	35478145	35478167
AATCCAGCCATGCGAGGGGT	SIGLEC9	NM_001198558_cds_0_0_chr19_51628232_f;NM_014441_cds_0_0_chr19_51628232_f	chr19	51628362	51628384
TTACATGTAGTATCTTGCCA	IL1F10	NM_032556_cds_0_0_chr2_113830316_f;NM_173161_cds_1_0_chr2_113830316_f	chr2	113830329	113830351
TCCGGGCCTACTATGAGCGT	GNA15	NM_002068_cds_2_0_chr19_3150129_f	chr19	3150229	3150251
TGTAGGTGAGCACGTCGTGG	TRIL	NM_014817_cds_0_0_chr7_28995227_r	chr7	28997470	28997492
CTGGAGGTAGAGCCCAGTTA	SGK1	NM_001143677_cds_11_0_chr6_134498801_r	chr6	134498882	134498904
GTCTGAAAAACCAATTTAAT	hsa-mir-1302-5	hsa-mir-1302-5	chr20	49231290	49231312
AACACCAGGCGGAACGAAGA	AXIN2	NM_004655_cds_9_0_chr17_63553924_r	chr17	63554557	63554579
CGGCCGGGTTGGGTGCTAGG	PLK5	NM_001243079_cds_6_0_chr19_1527935_f	chr19	1528064	1528086
TCCCAAGTGATCAGGGGTTT	IGDCC3	NM_004884_cds_11_0_chr15_65628150_r	chr15	65628186	65628208
TACCAATTTGCAGGATAAGT	ALG13	NM_001039210_cds_1_0_chrX_110925360_f;NM_001099922_cds_1_0_chrX_110925360_f;NM_001168385_cds_1_0_chrX_110925360_f;NM_018466_cds_1_0_chrX_110925360_f	chrX	110925383	110925405
GAAATATGCTGCATTCCTAA	CENPU	NM_024629_cds_1_0_chr4_185618801_r	chr4	185618873	185618895
TTTGGAGTCAGTGGATTATA	VPS13C	NM_017684_cds_71_0_chr15_62300854_r;NM_018080_cds_68_0_chr15_62300854_r	chr15	62300918	62300940
GCAGCAGGCGCACAGCCGTT	HIST1H2BI	NM_003525_cds_0_0_chr6_26273204_f	chr6	26273488	26273510
TGAAGAGCACGGTTAAGGTG	PTDSS2	NM_030783_cds_1_0_chr11_460187_f	chr11	460193	460215
AACAGCCCAGGAGACTTCGG	LACRT	NM_033277_cds_2_0_chr12_55026025_r	chr12	55026082	55026104
GCAATGATGTTGTCGATGAA	CORO2B	NM_001190456_cds_2_0_chr15_68987479_f;NM_001190457_cds_2_0_chr15_68987479_f;NM_006091_cds_2_0_chr15_68987479_f	chr15	68987551	68987573
GCAAAGGCATCGACCAGAAA	TRIM16L	NM_001037330_cds_4_0_chr17_18638190_f	chr17	18638415	18638437
TCATGTCTTTGTCCACCCAA	RAB29	NM_001135662_cds_0_0_chr1_205739470_r;NM_001135663_cds_0_0_chr1_205739470_r;NM_001135664_cds_0_0_chr1_205739470_r;NM_003929_cds_0_0_chr1_205739470_r	chr1	205739518	205739540
ACGGAAGTTGTTAGTTTCGA	SCN10A	NM_006514_cds_26_0_chr3_38835232_r	chr3	38835460	38835482
GAATTCAGCCCTAACCTCTG	EFNB2	NM_004093_cds_3_0_chr13_107164877_r	chr13	107164915	107164937
GGGCGACGAATTCGTGCTCA	LMX1B	NM_001174146_cds_2_0_chr9_129453115_f;NM_001174147_cds_2_0_chr9_129453115_f;NM_002316_cds_2_0_chr9_129453115_f	chr9	129453244	129453266
TGGGGAGTATACCGTGCTGC	PAOX	NM_152911_cds_1_0_chr10_135193503_f;NM_207127_cds_1_0_chr10_135193503_f;NM_207128_cds_1_0_chr10_135193503_f	chr10	135193945	135193967
TGTGAGGAAATGGAAGGATA	PDPK1	NM_031268_cds_6_0_chr16_2633413_f	chr16	2633440	2633462
CAGCACACCAGACCCAACGT	USP12	NM_182488_cds_5_0_chr13_27669738_r	chr13	27669797	27669819
TCAGCCTGTAGGTCTATAGG	POLR2B	NM_000938_cds_2_0_chr4_57856914_f	chr4	57857008	57857030
GGACCTGATGAAGTCTCTAC	ANXA9	NM_003568_cds_5_0_chr1_150956757_f	chr1	150956756	150956778
GCACTGTCGTGTACGGCCGG	MYRIP	NM_015460_utr3_16_0_chr3_40299658_f	chr3	40299690	40299712
CAGGTGTAAACAACGTCAAT	GNPTAB	NM_024312_cds_18_0_chr12_102183716_r	chr12	102183797	102183819
ACAAGACTGTATTACAGGTA	PDE4D	NM_006203_utr3_0_0_chr5_58264866_r	chr5	58267318	58267340
GACTTGCACCTTTAACAGGT	RBBP5	NM_001193272_cds_11_0_chr1_205083917_r;NM_005057_cds_11_0_chr1_205083917_r	chr1	205084029	205084051
TGCGAACAAGACGTACACTG	GNB4	NM_021629_cds_6_0_chr3_179137187_r	chr3	179137234	179137256
TAAAAATCTCTACTGTTACC	EIF5B	NM_015904_utr3_23_0_chr2_100015878_f	chr2	100016646	100016668
CCAAGTGGTTTGACGGGCAG	NCF1	NM_000265_cds_3_0_chr7_74193603_f	chr7	74193606	74193628
AGGCCTGGGGGACAGGGACC	hsa-mir-150	hsa-mir-150	chr19	50004100	50004122
AGTGGCGGCACCTGACTTGC	KCNK2	NM_001017424_cds_1_0_chr1_215259711_f;NM_001017425_cds_1_0_chr1_215259711_f;NM_014217_cds_1_0_chr1_215259711_f	chr1	215259709	215259731
CCAGCAGGCACCAGTTGTAA	CNGA2	NM_005140_cds_4_0_chrX_150909266_f	chrX	150909344	150909366
AGCTGCGCCCGCACTTCAGG	DIP2B	NM_173602_cds_0_0_chr12_50898924_f	chr12	50898972	50898994
AGGGAAGCCCACAAGTCACA	hsa-mir-211	hsa-mir-211	chr15	31357314	31357336
TTGGGGTCAGTGGTATAAAG	PPP2R2A	NM_002717_utr3_9_0_chr8_26227930_f	chr8	26228508	26228530
GCACTATGTCACATTGCCGT	GDPD5	NM_030792_cds_11_0_chr11_75167802_r	chr11	75167833	75167855
AAACTGTGGAATAGAGCATG	NLRP5	NM_153447_cds_1_0_chr19_56515082_f	chr19	56515294	56515316
TAGCCGGCCAGCGCCAAGGC	APLP2	NM_001142276_cds_0_0_chr11_129939873_f;NM_001142277_cds_0_0_chr11_129939873_f;NM_001142278_cds_0_0_chr11_129939873_f;NM_001642_cds_0_0_chr11_129939873_f	chr11	129939948	129939970
TCAGGAAATTCTTTCATTGG	NDUFB6	NM_001199987_cds_0_0_chr9_32553874_r;NM_002493_cds_0_0_chr9_32553874_r;NM_182739_cds_0_0_chr9_32553874_r	chr9	32553887	32553909
GACGGCTGACCGAATGACAG	ATP5J	NM_001003696_cds_2_0_chr21_27101942_r;NM_001003697_cds_2_0_chr21_27101942_r;NM_001003701_cds_2_0_chr21_27101942_r;NM_001003703_cds_2_0_chr21_27101942_r;NM_001685_cds_2_0_chr21_27101942_r	chr21	27102055	27102077
AATGTAACTGAGGCTATATG	VMP1	NM_030938_cds_5_0_chr17_57842332_f	chr17	57842335	57842357
TGAGAATGACACATTCCGCC	KDELR3	NM_006855_cds_2_0_chr22_38875598_f;NM_016657_cds_2_0_chr22_38875598_f	chr22	38875669	38875691
CAAGCAGAGGTATGGTTCTG	TTLL4	NM_014640_cds_2_0_chr2_219602400_f	chr2	219602932	219602954
TAGCTGAATTGCTTGTTCTA	PTPN21	NM_007039_cds_15_0_chr14_88974267_r	chr14	88974286	88974308
TCATGTGACTAGTTCCCCTG	POGZ	NM_001194937_cds_15_0_chr1_151403142_r;NM_001194938_cds_15_0_chr1_151403142_r;NM_015100_cds_15_0_chr1_151403142_r;NM_207171_cds_15_0_chr1_151403142_r	chr1	151403171	151403193
CCATGAGAGAACAGTATATG	RRAS2	NM_001102669_cds_3_0_chr11_14316306_r;NM_001177314_cds_3_0_chr11_14316306_r;NM_001177315_cds_3_0_chr11_14316306_r;NM_012250_cds_3_0_chr11_14316306_r	chr11	14316353	14316375
CGCCAGCTGCCGGTCGCTAT	UNKL	NM_001276414_cds_1_0_chr16_1417093_r	chr16	1417273	1417295
AAAACAGAAGCGCAATATGG	ATP1A4	NM_144699_cds_0_0_chr1_160121831_f	chr1	160121932	160121954
GAAGTTCTGGTTGCTGGATT	RPS23	NM_001025_cds_0_0_chr5_81571928_r	chr5	81572043	81572065
TAGCTGCCATCCCACTACCC	NOXRED1	NM_001113475_cds_3_0_chr14_77873808_r	chr14	77873807	77873829
CGCCCAGGAACACGTCCCGC	PDZD8	NM_173791_cds_4_0_chr10_119133867_r	chr10	119134285	119134307
GTCGGGCTCGGTCCCAAGTG	FREM3	NM_001168235_cds_7_0_chr4_144616644_r	chr4	144621706	144621728
GAACCGACCTACTGCAACAT	CD300LF	NM_001289084_cds_0_0_chr17_72691235_r;NM_001289085_cds_0_0_chr17_72691235_r;NM_139018_cds_0_0_chr17_72691235_r	chr17	72691308	72691330
CGTCAGCATGGCCAGTTTAG	CHGB	NM_001819_cds_3_0_chr20_5902981_f	chr20	5903735	5903757
GTCTTTGTTAATATCCCGCA	FETUB	NM_014375_cds_0_0_chr3_186358250_f	chr3	186358392	186358414
CCCCGTCACACCAGTCATCA	ARAP1	NM_001135190_cds_26_0_chr11_72423241_r;NM_015242_cds_28_0_chr11_72423241_r	chr11	72423272	72423294
TCTAAAAAGAAGTCACTTGC	MED17	NM_004268_cds_2_0_chr11_93523740_f	chr11	93523764	93523786
CACACCAGAGAGCTGTCCAC	hsa-mir-6809	hsa-mir-6809	chr2	218765272	218765294
CAGGCAAGAGGAGAGGCAGC	hsa-mir-6882	hsa-mir-6882	chr15	75133024	75133046
TGACACAGATACGGTGAACT	TAAR6	NM_175067_cds_0_0_chr6_132891461_f	chr6	132891885	132891907
TTGGTGACTGATTCATCAGC	EEA1	NM_003566_cds_23_0_chr12_93247691_r	chr12	93247690	93247712
TGCATACAGCTGTTACCCGA	CHST15	NM_001270764_cds_6_0_chr10_125805183_r;NM_001270765_cds_4_0_chr10_125805183_r;NM_014863_cds_4_0_chr10_125805183_r;NM_015892_cds_6_0_chr10_125805183_r	chr10	125805685	125805707
AAAAAAGGAAACACCGCAAA	ANK3	NM_020987_cds_43_0_chr10_62149183_r	chr10	62149204	62149226
TGGGGCTCAGGTGTGTGAAC	VAV1	NM_001258206_cds_0_0_chr19_6772819_f;NM_001258207_cds_0_0_chr19_6772819_f;NM_005428_cds_0_0_chr19_6772819_f	chr19	6772896	6772918
ATTTCTTATTGAGGGTTAGC	PAXIP1	NM_007349_cds_16_0_chr7_154774929_r	chr7	154774961	154774983
ATGATGGATGTGAGTGAACT	MYH7B	NM_020884_cds_4_0_chr20_33565737_f	chr20	33565809	33565831
CCCAGCAGCAGTCACCTGGT	COL9A2	NM_001852_utr3_0_0_chr1_40766163_r	chr1	40766373	40766395
TAGCCCCAGGCCTCGGAGTA	ZBED3	NM_032367_cds_0_0_chr5_76372999_r	chr5	76373552	76373574
GCCAGTAACTGCTTTCTTAT	FAM193A	NM_001256666_cds_6_0_chr4_2661285_f;NM_001256667_cds_7_0_chr4_2661285_f;NM_001256668_cds_6_0_chr4_2661285_f;NM_003704_cds_6_0_chr4_2661285_f	chr4	2661289	2661311
ATCGACGTCTTCGACACCGA	PPP3R2	NM_147180_cds_0_0_chr9_104356691_r	chr9	104357007	104357029
GTCATCAAGGCATGGGACAT	FKBP5	NM_001145775_cds_7_0_chr6_35587909_r;NM_001145776_cds_7_0_chr6_35587909_r;NM_001145777_cds_3_0_chr6_35587909_r;NM_004117_cds_7_0_chr6_35587909_r	chr6	35588024	35588046
GATAAGAGCACGAACTGCTT	PPA2	NM_176869_cds_6_0_chr4_106359107_r	chr4	106359147	106359169
CTGCATTGAACGAGTCGCGC	random	random_seq_45821	0	22	-1
GCGGACTCCTTCTCGATGTG	TESC	NM_001168325_cds_2_0_chr12_117484364_r	chr12	117484422	117484444
CTCTCTTGGGATAGAATCAG	SRRD	NM_001013694_cds_2_0_chr22_26883995_f	chr22	26884112	26884134
ACGCTTGACATTCATGGACG	ZNF610	NM_001161425_cds_3_0_chr19_52856935_f;NM_001161426_cds_3_0_chr19_52856935_f;NM_001161427_cds_3_0_chr19_52856935_f;NM_173530_cds_3_0_chr19_52856935_f	chr19	52856937	52856959
GTGTGTGACGAACACTACTA	DLL1	NM_005618_cds_7_0_chr6_170597327_r	chr6	170597443	170597465
CCCTGACAACGCAGACATGT	IKBKB	NM_001556_cds_1_0_chr8_42129619_f	chr8	42129635	42129657
GCTTCCACCTCAGCTGACGG	PFAS	NM_012393_cds_4_0_chr17_8158820_f	chr17	8158829	8158851
TCACCAGCTTCCCAAGGAAC	hsa-mir-4293	hsa-mir-4293	chr10	14425207	14425229
CACAGCGCCATCCTCAAGCG	WNT10B	NM_003394_cds_2_0_chr12_49363872_r	chr12	49363871	49363893
CCACCATGATCGCCATTGTC	HTR1D	NM_000864_cds_0_0_chr1_23519579_r	chr1	23520224	23520246
AGCGTATGATGATTCGGACT	WDR25	NM_001161476_cds_1_0_chr14_100847262_f;NM_024515_cds_1_0_chr14_100847262_f	chr14	100847300	100847322
CTTGAAGAATCATTTCACAT	HDDC2	NM_016063_cds_1_0_chr6_125598248_r	chr6	125598314	125598336
GACCACCAGTTCAGGCGACC	OTUD7A	NM_130901_cds_7_0_chr15_31822910_r	chr15	31822993	31823015
ATCCACAACAACCCCAAACA	CSAD	NM_001244705_cds_13_0_chr12_53567129_r;NM_015989_cds_13_0_chr12_53567129_r	chr12	53567165	53567187
TCAAATCCCCGACGTTTCCA	HDGF	NM_001126050_cds_5_0_chr1_156722021_r	chr1	156722035	156722057
CTGGGTACATCGGTCCCCTA	CRTC1	NM_015321_utr3_13_0_chr19_18888193_f	chr19	18891077	18891099
GACGTGGATGAGTGCTCAGA	SCUBE1	NM_173050_cds_20_0_chr22_43735110_r	chr22	43735211	43735233
GCGACGCCCAGGACCGTAAC	GPR150	NM_199243_cds_0_0_chr5_94955980_f	chr5	94956709	94956731
CTTGGATTTGCACGGAATAC	SPTLC2	NM_004863_cds_8_0_chr14_78043110_r	chr14	78043184	78043206
GTGCACCGCGCAACACTTAG	C14orf169	NM_024644_cds_0_0_chr14_73957723_f	chr14	73958168	73958190
CTTCAAGTCCAAACCCGCGG	FAM63B	NM_001040450_cds_0_0_chr15_59063595_f;NM_001040453_cds_0_0_chr15_59063595_f	chr15	59063836	59063858
GGTGGGTCAGCAACATGTCT	ZNF398	NM_020781_cds_6_0_chr7_148875740_f	chr7	148876023	148876045
GAGGCAAACACTTGATGCAA	CENPO	NM_001199803_cds_5_0_chr2_25040539_f;NM_024322_cds_6_0_chr2_25040539_f	chr2	25040607	25040629
CTTCTCCATGATAACAGTTA	CD163L1	NM_174941_cds_17_0_chr12_7585970_r	chr12	7585991	7586013
TTCCGGGGCCGTGCGGGAGT	BCL6B	NM_181844_cds_2_0_chr17_6927402_f	chr17	6927421	6927443
TCTGCTCAGTAAGATCCGGG	TUBB8	NM_177987_cds_0_0_chr10_92997_r	chr10	93860	93882
TTTGCCTGAGGTTTCCGCGC	ERCC6L2	NM_001010895_cds_0_0_chr9_98638288_f;NM_020207_cds_0_0_chr9_98638288_f	chr9	98638343	98638365
GGCCCCTCCGTTGAGTGGAG	UNC5B	NM_001244889_cds_5_0_chr10_73047355_f;NM_170744_cds_5_0_chr10_73047355_f	chr10	73047448	73047470
GACTCTGGGTCTAGTCCCCA	ZBTB48	NM_001278647_cds_1_0_chr1_6640670_f;NM_001278648_cds_1_0_chr1_6640670_f;NM_005341_cds_1_0_chr1_6640670_f	chr1	6641134	6641156
AGAGATGAGGGCAACACCCT	hsa-mir-609	hsa-mir-609	chr10	105978605	105978627
GGGGGTGGCTCGTACGTGAC	ACVR2B	NM_001106_cds_3_0_chr3_38519632_f	chr3	38519628	38519650
TTGTCTTCTACCGCAAAACA	KDSR	NM_002035_utr3_0_0_chr18_60994971_r	chr18	60996836	60996858
ACTGCACAGGTGTGAGGCAT	ZNF418	NM_133460_cds_2_0_chr19_58437518_r	chr19	58439203	58439225
TCTGTTCAGCACAGCTTTCG	SMIM12	NM_001164824_cds_0_0_chr1_35321300_r;NM_001164825_cds_0_0_chr1_35321300_r;NM_138428_cds_0_0_chr1_35321300_r	chr1	35321321	35321343
GGCAGGAACTCGTCACACCC	KDM5D	NM_001146705_cds_26_0_chrY_21906271_r;NM_001146706_cds_24_0_chrY_21906271_r;NM_004653_cds_25_0_chrY_21906271_r	chrY	21906392	21906414
GAACCTTTCGGTCCTTGTTA	RPL18	NM_000979_cds_5_0_chr19_49121048_r	chr19	49121098	49121120
CGGGCTGGTTCTTGCCGTCG	SPSB4	NM_080862_cds_1_0_chr3_140784947_f	chr3	140785396	140785418
TTGCAGTGTGCATCGGGCAG	hsa-mir-365b	hsa-mir-365b	chr17	29902524	29902546
TCATTACGCTGCTTATAAGT	GRAMD1A	NM_001136199_cds_2_0_chr19_35500792_f;NM_020895_cds_3_0_chr19_35500792_f	chr19	35500801	35500823
ACGGGCCTTTGTCCGAGGAG	MARK4	NM_001199867_cds_1_0_chr19_45762247_f;NM_031417_cds_1_0_chr19_45762247_f	chr19	45762267	45762289
TCTCATTGATTACAAGCAAC	LURAP1L	NM_203403_cds_1_0_chr9_12821385_f	chr9	12821420	12821442
CAAGGAAAAATCCCACACGC	PARD3	NM_001184785_cds_21_0_chr10_34759013_r;NM_001184786_cds_20_0_chr10_34759013_r;NM_001184787_cds_20_0_chr10_34759013_r;NM_001184788_cds_20_0_chr10_34759013_r;NM_001184789_cds_19_0_chr10_34759013_r;NM_001184790_cds_19_0_chr10_34759013_r;NM_001184791_cds_17_0_chr10_34759013_r;NM_001184792_cds_17_0_chr10_34759013_r;NM_001184793_cds_17_0_chr10_34759013_r;NM_001184794_cds_16_0_chr10_34759013_r;NM_019619…	chr10	34759076	34759098
AGGGCAGAAAGACGCATGCC	MRPL24	NM_024540_cds_4_0_chr1_156708314_r;NM_145729_cds_4_0_chr1_156708314_r	chr1	156708480	156708502
AGAGGGGGAGATCATTACTG	THEGL	NM_001256475_cds_0_0_chr4_57396843_f	chr4	57397267	57397289
CAGGTTCTGGACAACCGACT	DUSP13	NM_001007273_cds_0_0_chr10_76854434_r;NM_016364_cds_0_0_chr10_76854434_r	chr10	76854456	76854478
CTCGCAGCTGGGCATGGAGT	ELF3	NM_001114309_cds_2_0_chr1_201981085_f;NM_004433_cds_2_0_chr1_201981085_f	chr1	201981278	201981300
TTGCACTGAGAATTGGCACC	PLAC8L1	NM_001029869_cds_1_0_chr5_145465024_r	chr5	145465042	145465064
TAGTCTAGGTGTACAGGTGG	PEX12	NM_000286_cds_0_0_chr17_33902801_r	chr17	33903012	33903034
TCAGGGATTTCAGTCATAAT	LRIG2	NM_014813_cds_1_0_chr1_113633940_f	chr1	113633936	113633958
GGTTGTCGTCATCATAACCA	DYRK1B	NM_004714_cds_7_0_chr19_40321015_r;NM_006483_cds_7_0_chr19_40321015_r;NM_006484_cds_8_0_chr19_40321015_r	chr19	40321098	40321120
AGTGCTCCGGACGAGGTACT	SSSCA1	NM_006396_cds_3_0_chr11_65338862_f	chr11	65338956	65338978
TGGGGGTGGGGGGCTGGGCG	hsa-mir-6803	hsa-mir-6803	chr19	55756561	55756583
GTCAGCGTAGAGCAAGTCGG	LEPREL2	NM_014262_cds_0_0_chr12_6937606_f	chr12	6937712	6937734
GGCTGGAGCAGCTCCTCGTG	COL6A1	NM_001848_cds_2_0_chr21_47404183_f	chr21	47404362	47404384
ACAGAAACCTCCGGTGTCCA	SVIL	NM_003174_cds_28_0_chr10_29839526_r;NM_021738_cds_32_0_chr10_29839526_r	chr10	29840102	29840124
CCTCCAGGACGTGATCATGC	ZNF511	NM_145806_cds_1_0_chr10_135122894_f	chr10	135122920	135122942
ACTCTGCTGCTAACCCCAGT	GBF1	NM_001199378_cds_5_0_chr10_104111600_f;NM_001199379_cds_5_0_chr10_104111600_f;NM_004193_cds_5_0_chr10_104111600_f	chr10	104111609	104111631
CCATCGTCGTCGTCGGAGAT	GGT7	NM_178026_cds_13_0_chr20_33451116_r	chr20	33451288	33451310
GCTCCAGAAGTAAACTCGGA	PQLC3	NM_001282710_cds_0_0_chr2_11295673_f;NM_001282711_cds_0_0_chr2_11295673_f;NM_001282712_cds_0_0_chr2_11295673_f;NM_152391_cds_0_0_chr2_11295673_f	chr2	11295786	11295808
CGGTGGCCCACCTTGCGGTC	CACNA1G	NM_001256324_cds_5_0_chr17_48649915_f;NM_001256325_cds_5_0_chr17_48649915_f;NM_001256326_cds_5_0_chr17_48649915_f;NM_001256327_cds_5_0_chr17_48649915_f;NM_001256328_cds_5_0_chr17_48649915_f;NM_001256329_cds_5_0_chr17_48649915_f;NM_001256330_cds_5_0_chr17_48649915_f;NM_001256331_cds_5_0_chr17_48649915_f;NM_001256332_cds_5_0_chr17_48649915_f;NM_001256333_cds_5_0_chr17_48649915_f;NM_001256334_cds_5_…	chr17	48650047	48650069
AGGCCACCCCGATCTGATAA	SIN3A	NM_001145357_cds_16_0_chr15_75705104_r;NM_001145358_cds_16_0_chr15_75705104_r;NM_015477_cds_16_0_chr15_75705104_r	chr15	75705319	75705341
ATCAGAAGATGTTTGTGGCG	DCTN4	NM_001135644_cds_5_0_chr5_150110193_r;NM_016221_cds_5_0_chr5_150110193_r	chr5	150110215	150110237
GCTCGCTGCCACTACCTGAA	OCEL1	NM_024578_cds_5_0_chr19_17339612_f	chr19	17339636	17339658
AGGGTGAGACCCCAGAGCCT	hsa-mir-6842	hsa-mir-6842	chr8	27290908	27290930
TGTGCCGCACGACGGTACCA	SARDH	NM_001134707_cds_17_0_chr9_136596427_r;NM_007101_cds_17_0_chr9_136596427_r	chr9	136596483	136596505
TATGCTACCTTTGCACGGTC	hsa-mir-1973	hsa-mir-1973	chr4	117220902	117220924
GTGTTGGTGTAGCGTACTTA	random	random_seq_24573	0	22	-1
TAGGCACACCAGATTAATAT	DZIP3	NM_014648_cds_5_0_chr3_108343291_f	chr3	108343288	108343310
GTTCATTACATATGGAACAT	ACAT1	NM_000019_cds_5_0_chr11_108009625_f	chr11	108009659	108009681
TAGTCCTTCCACATGTCGAA	NANOS2	NM_001029861_cds_0_0_chr19_46417535_r	chr19	46417917	46417939
TGCGGAGTTTCTGTAGGAGT	SLC47A2	NM_001099646_cds_14_0_chr17_19618034_r;NM_001256663_cds_15_0_chr17_19618034_r;NM_152908_cds_14_0_chr17_19618034_r	chr17	19618068	19618090
GTCACTGTTTATGTAAAATC	SPDYA	NM_001008779_cds_0_0_chr2_29038881_f;NM_001142634_cds_1_0_chr2_29038881_f;NM_182756_cds_2_0_chr2_29038881_f	chr2	29038920	29038942
GCTGAAAAAGGTAGCCAGAA	DCAF4L1	NM_001029955_cds_0_0_chr4_41983810_f	chr4	41983851	41983873
CTGTTCGTGTTTCCGGTATG	random	random_seq_74201	0	22	-1
CCCAGCGTCCTTTCACAGAC	TLR7	NM_016562_cds_2_0_chrX_12903631_f	chrX	12903870	12903892
CAAGTCATGAAGGACTACAT	LCTL	NM_001278562_cds_5_0_chr15_66850060_r	chr15	66850059	66850081
TCTGTGCACTTACCGTAGGT	NTSR1	NM_002531_utr3_3_0_chr20_61391620_f	chr20	61393838	61393860
GTTGAAGGTTCAAAGCATTA	ANAPC1	NM_022662_cds_46_0_chr2_112638190_r	chr2	112638288	112638310
TCCTCTGGACTGCTCTGTTC	AFG3L2	NM_006796_cds_12_0_chr18_12366964_r	chr18	12367054	12367076
GCAGAGTGCTAGTGCCTGGC	EPS8L3	NM_024526_cds_14_0_chr1_110301860_r;NM_133181_cds_14_0_chr1_110301860_r;NM_139053_cds_14_0_chr1_110301860_r	chr1	110301883	110301905
GAGTGGGGCATCAAGGATCT	METTL20	NM_001135863_cds_2_0_chr12_31819021_f;NM_001135864_cds_2_0_chr12_31819021_f;NM_173802_cds_2_0_chr12_31819021_f	chr12	31819111	31819133
CAGAGGAGCGCGGTCGTACC	HOXD12	NM_021193_cds_0_0_chr2_176964530_f	chr2	176964855	176964877
ACAAAGTGGACGCCTCGTTC	SEZ6	NM_001098635_cds_15_0_chr17_27308389_r;NM_178860_cds_15_0_chr17_27308389_r	chr17	27308940	27308962
CCGTACCGGATCTACGACCC	TNIP1	NM_001252385_cds_16_0_chr5_150444521_r;NM_001252390_cds_16_0_chr5_150444521_r;NM_001252391_cds_16_0_chr5_150444521_r;NM_001252392_cds_16_0_chr5_150444521_r;NM_001252393_cds_16_0_chr5_150444521_r;NM_001258454_cds_16_0_chr5_150444521_r;NM_001258455_cds_15_0_chr5_150444521_r;NM_001258456_cds_14_0_chr5_150444521_r;NM_006058_cds_16_0_chr5_150444521_r	chr5	150444619	150444641
AGTTGAGTCCATTATGGCTA	CPS1	NM_001122634_cds_4_0_chr2_211465279_f	chr2	211465340	211465362
GGGAGGACAAAGCTTGGCTC	hsa-mir-422a	hsa-mir-422a	chr15	64163194	64163216
CGTTTCCAGCCGCTGCTGGA	DIAPH1	NM_001079812_cds_19_0_chr5_140958655_r;NM_005219_cds_19_0_chr5_140958655_r	chr5	140958686	140958708
GAAGACCAGTCCAAATTAGC	ESRRG	NM_001243505_cds_1_0_chr1_216692494_r;NM_001243506_cds_1_0_chr1_216692494_r	chr1	216692604	216692626
CTGCTGGTGCTCCATCTAAG	SMPD2	NM_003080_cds_4_0_chr6_109763413_f	chr6	109763452	109763474
GTATTCCGCCATTATGGTCC	NCCRP1	NM_001001414_cds_5_0_chr19_39691256_f	chr19	39691265	39691287
GGGATGTCTGTGTCGTCAAA	TSSK3	NM_052841_cds_1_0_chr1_32829196_f	chr1	32829675	32829697
TCTCCCAGTCATCGTCCGAC	MMD2	NM_001100600_cds_4_0_chr7_4959802_r;NM_001270375_cds_5_0_chr7_4959802_r;NM_198403_cds_4_0_chr7_4959802_r	chr7	4959896	4959918
GCGCCGCAGGTGTAGGGTTC	ZNF618	NM_133374_cds_11_0_chr9_116798580_f	chr9	116798576	116798598
TTCAGCCTCTAAGGGCCTTG	ZBTB48	NM_001278647_cds_1_0_chr1_6640670_f;NM_001278648_cds_1_0_chr1_6640670_f;NM_005341_cds_1_0_chr1_6640670_f	chr1	6641307	6641329
ATCCTTCCATTTGGATTAGG	PTPRQ	NM_001145026_cds_2_0_chr12_80839271_f	chr12	80839342	80839364
GCCAAGAAAGGATCTTGTAG	SPRTN	NM_001010984_cds_1_0_chr1_231475515_f;NM_001261462_cds_1_0_chr1_231475515_f;NM_032018_cds_1_0_chr1_231475515_f	chr1	231475593	231475615
GTGCTACATGTCGTGGGTTG	DKK4	NM_014420_cds_2_0_chr8_42233198_r	chr8	42233250	42233272
AGAAGGTGTACGCCGTGTAC	BEND5	NM_024603_cds_5_0_chr1_49242278_r	chr1	49242378	49242400
CAAGAGGCAAGGTTACGGCG	SAR1A	NM_001142648_cds_0_0_chr10_71912232_r;NM_020150_cds_0_0_chr10_71912232_r	chr10	71912264	71912286
AAGCAGCGGTAATGAAATAT	CDC5L	NM_001253_cds_1_0_chr6_44358005_f	chr6	44358018	44358040
TGCACCAACTGAAGGTACAT	SPARCL1	NM_001128310_cds_7_0_chr4_88414734_r;NM_004684_cds_7_0_chr4_88414734_r	chr4	88415591	88415613
GTAGGAGACAGTAATGTAAA	ARHGEF33	NM_001145451_cds_5_0_chr2_39162916_f	chr2	39162939	39162961
GTTGTTGTTCTCGCCATTTG	MAPRE2	NM_001256420_cds_0_0_chr18_32621535_f;NM_014268_cds_0_0_chr18_32621504_f	chr18	32621529	32621551
GGGCAGCTTGTTGTACAAGT	TOB2	NM_016272_cds_0_0_chr22_41832315_r	chr22	41833287	41833309
AGATCCTTCACTTGCAAATA	LRP6	NM_002336_utr3_0_0_chr12_12268961_r	chr12	12269278	12269300
TTTGCAACAATGTGTTACTT	PXT1	NM_152990_cds_2_0_chr6_36393691_r	chr6	36393779	36393801
GACCACTGGCTCACGACACG	POMZP3	NM_012230_cds_1_0_chr7_76240782_r	chr7	76240801	76240823
AGGCTGGGAATTGCTAGGTT	CGNL1	NM_001252335_cds_2_0_chr15_57730198_f;NM_032866_cds_1_0_chr15_57730198_f	chr15	57730775	57730797
ATACCCAACACCAAGTTGCC	CCDC174	NM_016474_cds_7_0_chr3_14708931_f	chr3	14708934	14708956
ATGCAAGATTTGGGTCTTAA	RGS22	NM_001286693_cds_18_0_chr8_101065030_r	chr8	101065052	101065074
GACAGGGGATTTATCTCCCA	hsa-mir-7975	hsa-mir-7975	chr19	55634610	55634632
GTCCTGTAATTTATATCCCA	SLAIN1	NM_001040153_cds_2_0_chr13_78318418_f;NM_001242868_cds_2_0_chr13_78318418_f;NM_001242869_cds_2_0_chr13_78318507_f;NM_001242870_cds_1_0_chr13_78318507_f;NM_144595_cds_1_0_chr13_78318507_f	chr13	78318505	78318527
GATGCTTGTCTTAGCAACGC	SLC25A14	NM_001282195_cds_4_0_chrX_129483225_f;NM_001282196_cds_4_0_chrX_129483225_f;NM_001282197_cds_4_0_chrX_129483225_f;NM_001282198_cds_3_0_chrX_129483225_f	chrX	129483232	129483254
GAGCCAACGCGCTCTCTCAG	TNPO2	NM_001136195_cds_21_0_chr19_12829843_r;NM_001136196_cds_21_0_chr19_12829843_r;NM_013433_cds_21_0_chr19_12829843_r	chr19	12829968	12829990
CCACGTCACCACGGTATAAC	TUBA1C	NM_032704_cds_3_0_chr12_49666036_f	chr12	49666608	49666630
GTACCCCAGGAAATACTGTG	ITCH	NM_031483_utr3_24_0_chr20_33095600_f	chr20	33097430	33097452
ACCATGTGTTTGCTTTGTGA	SLC39A8	NM_022154_utr3_0_0_chr4_103182821_r	chr4	103183390	103183412
GTGTAAGGCTAAAGTAGACC	ZCCHC9	NM_001131035_cds_2_0_chr5_80604380_f;NM_001131036_cds_2_0_chr5_80604380_f;NM_032280_cds_2_0_chr5_80604380_f	chr5	80604502	80604524
GTTGGTGGATTTACCATGAC	SLC5A7	NM_021815_cds_1_0_chr2_108604612_f	chr2	108604768	108604790
AGCAGAGAGATTGAACTTTG	HRH1	NM_000861_utr3_2_0_chr3_11302188_f	chr3	11302370	11302392
AGAAATTGTAGGTGGCATTT	MAGED1	NM_001005332_cds_2_0_chrX_51638149_f;NM_006986_cds_2_0_chrX_51638149_f	chrX	51638571	51638593
CTTGGAAGGACATCAAACCT	APOL2	NM_030882_utr3_0_0_chr22_36622255_r	chr22	36622689	36622711
TGCAAGAAGCCGGCCGAGTA	CEBPB	NM_001285878_cds_0_0_chr20_48807640_f;NM_005194_cds_0_0_chr20_48807571_f	chr20	48807961	48807983
TTTCTGAATGCAATGCACCC	hsa-mir-501	hsa-mir-501	chrX	49774369	49774391
GAGACTCTGCAAGTTCTCAC	LRRC61	NM_001142928_cds_2_0_chr7_150033951_f;NM_023942_cds_1_0_chr7_150033951_f	chr7	150034234	150034256
AAGCACCTAAGATGCGCCGC	RPL17	NM_000985_cds_1_0_chr18_47015729_r;NM_001035006_cds_1_0_chr18_47015729_r;NM_001199340_cds_1_0_chr18_47015729_r;NM_001199341_cds_1_0_chr18_47015729_r;NM_001199342_cds_1_0_chr18_47015729_r;NM_001199343_cds_1_0_chr18_47015729_r;NM_001199344_cds_1_0_chr18_47015729_r;NM_001199345_cds_1_0_chr18_47015729_r;NM_001199355_cds_2_0_chr18_47015729_r;NM_001199356_cds_2_0_chr18_47015729_r	chr18	47015852	47015874
GAACTGCCCGCCGTCGTAGT	random	random_seq_108158	0	22	-1
CGACAGCAAAGGGAAATCTG	TNNC1	NM_003280_cds_2_0_chr3_52485760_r	chr3	52485794	52485816
ATCGACAGCTACAACAGCCG	NDUFAF3	NM_199069_cds_1_0_chr3_49059779_f;NM_199070_cds_1_0_chr3_49059873_f;NM_199073_cds_1_0_chr3_49059873_f;NM_199074_cds_1_0_chr3_49059873_f	chr3	49059879	49059901
CAGATGATTTACATGGACGA	SYNJ2	NM_001178088_cds_3_0_chr6_158464348_f;NM_003898_cds_4_0_chr6_158464348_f	chr6	158464345	158464367
CCGCGTCATGATCCGCATGC	PCK1	NM_002591_cds_3_0_chr20_56137752_f	chr20	56137848	56137870
AGCCCCATAGCCAATCATTC	SLCO2B1	NM_001145211_cds_3_0_chr11_74876832_f;NM_007256_cds_3_0_chr11_74876832_f	chr11	74876890	74876912
ATTCACTGAACATCGTTTAT	SGK1	NM_001143678_cds_5_0_chr6_134493800_r;NM_005627_cds_5_0_chr6_134493800_r	chr6	134493799	134493821
CCCATCCCAGGATTGCTGAT	hsa-mir-5705	hsa-mir-5705	chr4	88221681	88221703
TGCCAAGGCGGGGACCTAAC	RPL32	NM_000994_utr3_0_0_chr3_12876444_r	chr3	12876970	12876992
GCCCTCGTGACACGCTGATG	hsa-mir-3616	hsa-mir-3616	chr20	45795652	45795674
CATGGCCTGTCGCAGTAGAA	NTN3	NM_006181_cds_0_0_chr16_2521703_f	chr16	2522570	2522592
GGTGACCAGCATCTGTAACC	HTR3C	NM_130770_cds_4_0_chr3_183774663_f	chr3	183774744	183774766
GCAGCAGGGACTTCTCACTT	ZNF213	NM_001134655_cds_5_0_chr16_3190690_f;NM_004220_cds_5_0_chr16_3190690_f	chr16	3190706	3190728
TCTCGGTGGACTGGAGTGGG	hsa-mir-8071-1	hsa-mir-8071-1	chr14	106087485	106087507
GCAAAAATGAGACGAAAGGG	WSB2	NM_001278557_cds_6_0_chr12_118480938_r;NM_018639_cds_6_0_chr12_118480938_r	chr12	118481125	118481147
TTCAAATACGCATCTCAATT	VAPA	NM_003574_cds_3_0_chr18_9936983_f;NM_194434_cds_3_0_chr18_9936983_f	chr18	9937017	9937039
AGACTCATTTCGTTAATGTC	C2CD5	NM_001286173_cds_22_0_chr12_22677406_r;NM_001286174_cds_21_0_chr12_22677406_r;NM_001286175_cds_22_0_chr12_22677406_r;NM_001286176_cds_21_0_chr12_22677406_r;NM_001286177_cds_21_0_chr12_22677406_r;NM_014802_cds_19_0_chr12_22677406_r	chr12	22677405	22677427
GAGAGGATGACTTCAACAAC	CLPB	NM_001258394_cds_11_0_chr11_72069924_r	chr11	72070018	72070040
AAGGACCAGATCGGCGTGTC	PTPRS	NM_002850_cds_35_0_chr19_5274210_r;NM_130853_cds_26_0_chr19_5274210_r;NM_130854_cds_30_0_chr19_5274210_r;NM_130855_cds_27_0_chr19_5274210_r	chr19	5274307	5274329
TCAGCTTCTGCAAGTCTGCG	LRRC57	NM_153260_cds_3_0_chr15_42840304_r	chr15	42840418	42840440
ACCTCGTCCACCGTGCGGCG	NELFA	NM_005663_cds_10_0_chr4_2010477_r	chr4	2010475	2010497
CTTGGGGTGGTCTTTCTCAC	GARS	NM_002047_cds_8_0_chr7_30655512_f	chr7	30655550	30655572
AGGGCTGTCTTTCCAATGCC	NWD1	NM_001290355_cds_6_0_chr19_16859950_f	chr19	16860480	16860502
TGGAGTCTCCATGCTTGTTG	SLC26A7	NM_001282357_cds_15_0_chr8_92401566_f	chr8	92401645	92401667
GGACTGGTTTAGAAGGTATA	PPA1	NM_021129_cds_4_0_chr10_71969314_r	chr10	71969370	71969392
CTGATCAGGTCTAGAGACCC	CD200R1L	NM_001008784_cds_3_0_chr3_112546214_r;NM_001199215_cds_3_0_chr3_112546214_r	chr3	112546326	112546348
AGCATCCTGGTACTGCGGGG	PITPNM3	NM_001165966_cds_13_0_chr17_6381867_r;NM_031220_cds_13_0_chr17_6381867_r	chr17	6381948	6381970
CAGCGGCAGGTAGTGGGGCA	LRIG3	NM_153377_cds_18_0_chr12_59313781_r	chr12	59313859	59313881
CCCGATGAGAGTATCCTGGG	KIAA0226L	NM_001286763_cds_12_0_chr13_46946076_r;NM_001286764_cds_12_0_chr13_46946076_r	chr13	46946178	46946200
TGCTTGAGCTCGATTGTTAT	SPAG1	NM_003114_cds_7_0_chr8_101199348_f;NM_172218_cds_7_0_chr8_101199348_f	chr8	101199377	101199399
AGAACAGTGCCCAAGACCAC	hsa-mir-378e	hsa-mir-378e	chr5	169455531	169455553
AGACTGTTTCAAAACCGGGC	PLG	NM_000301_utr3_18_0_chr6_161174094_f	chr6	161174834	161174856
GTTAATCAGCACAGTTAACT	CUL4B	NM_003588_utr3_0_0_chrX_119658446_r	chrX	119659904	119659926
AATAATGACTCCTGAATCAA	FAM200A	NM_145111_cds_0_0_chr7_99144309_r	chr7	99146012	99146034
GAGAGATGCTTCCGTGGCGA	UBASH3A	NM_001001895_cds_3_0_chr21_43833133_f;NM_001243467_cds_3_0_chr21_43833133_f;NM_018961_cds_3_0_chr21_43833133_f	chr21	43833302	43833324
CGTAGTGTACGTACAACTAG	LMNB1	NM_001198557_cds_6_0_chr5_126156602_f	chr5	126156660	126156682
AATTTGTTGTCATCCACAAT	GFPT2	NM_005110_cds_14_0_chr5_179758495_r	chr5	179758531	179758553
TGATGTGGATAAGCTAAAGG	RNF219	NM_024546_cds_2_0_chr13_79212958_r	chr13	79212957	79212979
TCTAGGATGTGCTCATTGCA	hsa-mir-1912	hsa-mir-1912	chrX	113886020	113886042
GAAGGTTGGTCTGTGATGTA	SNX7	NM_152238_cds_7_0_chr1_99225610_f	chr1	99225633	99225655
ACCAGCAAGTAGGCGGGCAG	DPM3	NM_018973_cds_0_0_chr1_155112438_r;NM_153741_cds_0_0_chr1_155112438_r	chr1	155112577	155112599
GGAACCATGGTAACCTATGG	MECR	NM_001024732_cds_2_0_chr1_29522710_r	chr1	29522741	29522763
GTCCAGCAGATTCAAGTGCC	LIN54	NM_001115007_cds_8_0_chr4_83867411_r;NM_001115008_cds_8_0_chr4_83867411_r;NM_001288997_cds_8_0_chr4_83867411_r	chr4	83867515	83867537
GAAGGCGTTCGTAGAGCAAG	FAM47A	NM_203408_cds_0_0_chrX_34148020_r	chrX	34150032	34150054
TGATACCTCCCCTTACCGAT	LPHN3	NM_015236_cds_4_0_chr4_62598472_f	chr4	62598827	62598849
ATTAGCATGTTCAGACATTC	OR51F1	NM_001004752_cds_0_0_chr11_4790209_r	chr11	4790562	4790584
AAATCTCCTTTACAGACAAT	WDR41	NM_018268_cds_11_0_chr5_76785282_r	chr5	76785375	76785397
ATAGGTGAATTATCATTGAT	random	random_seq_73649	0	22	-1
AGATGCTGAAGTCGTCTCAT	PELI2	NM_021255_utr3_5_0_chr14_56763885_f	chr14	56767555	56767577
CTGAAAGCGCTTGTATGTAA	CRY2	NM_001127457_cds_3_0_chr11_45882399_f	chr11	45882428	45882450
CATACTCCCCATAACGGGGC	SSBP4	NM_001009998_cds_4_0_chr19_18541651_f;NM_032627_cds_4_0_chr19_18541651_f	chr19	18541667	18541689
TGTCAGCAAACCCTACCGTC	PPARGC1B	NM_001172698_cds_3_0_chr5_149212219_f;NM_001172699_cds_3_0_chr5_149212219_f;NM_133263_cds_4_0_chr5_149212219_f	chr5	149212698	149212720
GGAGCGGTGCAACAGTTCAA	ETV6	NM_001987_cds_4_0_chr12_12022358_f	chr12	12022418	12022440
GTGGGCTGCCGCATTCAACA	SPIN4	NM_001012968_cds_0_0_chrX_62569949_r	chrX	62570556	62570578
CGTACAGGCCGTTTGCCGAT	POLR1A	NM_015425_cds_32_0_chr2_86327091_r	chr2	86327219	86327241
TCTCCAGCACACAAGCACAT	RAB37	NM_175738_utr3_8_0_chr17_72741551_f	chr17	72742200	72742222
AGAATCTGACCACATTAGGG	MYO3A	NM_017433_cds_3_0_chr10_26243803_f	chr10	26243856	26243878
CACAAATAGGACAGTCCAAT	NDUFS1	NM_001199981_cds_13_0_chr2_207012477_r;NM_001199982_cds_13_0_chr2_207012477_r;NM_001199983_cds_13_0_chr2_207012477_r;NM_001199984_cds_13_0_chr2_207012477_r;NM_005006_cds_13_0_chr2_207012477_r	chr2	207012503	207012525
GGCATGTGGGTGTTGACTAC	SF3B4	NM_005850_cds_4_0_chr1_149899058_r	chr1	149899087	149899109
GGCAACGATGACAGGATCGA	INTS1	NM_001080453_cds_44_0_chr7_1539806_r	chr7	1539933	1539955
CTCTGGGAGGTCATACCGTC	CHRM3	NM_000740_cds_4_0_chr1_240070752_f	chr1	240070927	240070949
ATCACCAGCTTCAGGTAGGG	MFSD2B	NM_001080473_cds_7_0_chr2_24244719_f	chr2	24244787	24244809
GTAGCAAGTAAAAGGGTATT	WDSUB1	NM_001128212_cds_3_0_chr2_160114269_r;NM_001128213_cds_3_0_chr2_160114269_r;NM_152528_cds_3_0_chr2_160114269_r	chr2	160114328	160114350
AGAGGGACAAACAATCCAAG	TRPC4AP	NM_015638_cds_17_0_chr20_33665849_r;NM_199368_cds_17_0_chr20_33665849_r	chr20	33665933	33665955
GAACATACGGTTCTTTCGTC	ARHGAP32	NM_014715_cds_9_0_chr11_128856419_r	chr11	128856511	128856533
CTGCCCCACTCAGACTAATC	FBXW2	NM_012164_cds_5_0_chr9_123550047_r	chr9	123550422	123550444
TGAGCAGGAGAGTTTCAGTA	OR1F1	NM_012360_cds_0_0_chr16_3254247_f	chr16	3254794	3254816
GTTTCTTAGGTTCCACAGCA	TMEM214	NM_001083590_cds_1_0_chr2_27256935_f;NM_017727_cds_1_0_chr2_27256935_f	chr2	27257017	27257039
CAACCACATGATAGTGGGTA	STAC	NM_003149_cds_1_0_chr3_36484856_f	chr3	36485116	36485138
GTATGTGCATGTTTACTAGT	SGOL1	NM_001012409_cds_2_0_chr3_20215741_r;NM_001012410_cds_3_0_chr3_20215741_r;NM_001199251_cds_2_0_chr3_20215741_r;NM_001199252_cds_3_0_chr3_20215741_r	chr3	20216311	20216333
CCAATAACTCTGCCTGGAAT	S100PBP	NM_001256121_cds_2_0_chr1_33291701_f;NM_022753_cds_2_0_chr1_33291701_f	chr1	33292305	33292327
AGCATCAATGATTCACTACA	TMEM39A	NM_018266_cds_4_0_chr3_119165865_r	chr3	119165980	119166002
GCGTGGACTCAATGGGCTTA	TMEM158	NM_015444_cds_0_0_chr3_45266617_r	chr3	45266850	45266872
AATCTGCTCATCAAGTCCGA	RPRM	NM_019845_cds_0_0_chr2_154334750_r	chr2	154334823	154334845
AAATAGGTTGAAAGCAGATA	IVNS1ABP	NM_006469_cds_10_0_chr1_185277932_r	chr1	185277991	185278013
TAGTTCTGAGATGGCATAAC	ZNF227	NM_001289166_cds_2_0_chr19_44721946_f;NM_001289173_cds_2_0_chr19_44721946_f;NM_182490_cds_2_0_chr19_44721946_f	chr19	44721940	44721962
ATTCCGGGAGTTACTCATCG	MIB1	NM_020774_cds_0_0_chr18_19321545_f	chr18	19321540	19321562
GAGGGTCACAGGAGCAATAG	CNTNAP3	NM_033655_cds_18_0_chr9_39177315_r	chr9	39177459	39177481
GTCTTGCTGATATAGGTGTC	EXOC3L2	NM_138568_cds_5_0_chr19_45730920_r	chr19	45730953	45730975
TGGCTAGGATCGATTACAGT	PRSS48	NM_183375_cds_2_0_chr4_152203300_f	chr4	152203328	152203350
CCTAGGTGCTAGATGAACAC	KIAA0753	NM_014804_cds_17_0_chr17_6538331_r	chr17	6538376	6538398
AGACTCTAGTGAGGTAAAAC	TDP1	NM_001008744_cds_1_0_chr14_90429459_f;NM_018319_cds_2_0_chr14_90429459_f	chr14	90429950	90429972
GCGCAAGAGTGGCTCACGCT	CNIH3	NM_152495_cds_3_0_chr1_224918164_f	chr1	224918218	224918240
GCCGGTCTCATCCTACTCGT	ASCL1	NM_004316_cds_0_0_chr12_103352023_f	chr12	103352643	103352665
TAAATTAAGCGAACACAGCA	hsa-mir-487a	hsa-mir-487a	chr14	101518803	101518825
TGGTATTTGCGGATGTGACA	NAT8	NM_003960_cds_0_0_chr2_73868072_r	chr2	73868727	73868749
CCAGGTGGCACGTGTCAGCC	FJX1	NM_014344_cds_0_0_chr11_35640185_f	chr11	35640486	35640508
ATGCTTGGAAGCGTTGTCAA	PDE4B	NM_001037341_cds_2_0_chr1_66384280_f;NM_002600_cds_2_0_chr1_66384280_f	chr1	66384469	66384491
ATAACGAATGGCACCTTAAC	GPR64	NM_001079858_cds_18_0_chrX_19045337_r;NM_001079859_cds_18_0_chrX_19045337_r;NM_001079860_cds_18_0_chrX_19045337_r;NM_001184833_cds_18_0_chrX_19045337_r;NM_001184834_cds_17_0_chrX_19045337_r;NM_001184835_cds_18_0_chrX_19045337_r;NM_001184836_cds_18_0_chrX_19045337_r;NM_001184837_cds_18_0_chrX_19045337_r;NM_005756_cds_18_0_chrX_19045337_r	chrX	19045361	19045383
CTATGATGCCAAACGGGCAC	PADI3	NM_016233_cds_5_0_chr1_17594332_f	chr1	17594420	17594442
CAAAAAGGGTATATGGCTGG	TLN1	NM_006289_cds_54_0_chr9_35725221_r	chr9	35725259	35725281
ATAGACATAATCAGGGTGAC	RCOR3	NM_018254_cds_4_0_chr1_211451459_f	chr1	211451562	211451584
CTAGCTCTAAGTGAACCACG	PPP1R21	NM_001135629_cds_2_0_chr2_48681734_f;NM_001193475_cds_2_0_chr2_48681734_f;NM_152994_cds_2_0_chr2_48681734_f	chr2	48681845	48681867
GCACAGCGCTGCGATCAGCG	IRGQ	NM_001007561_cds_1_0_chr19_44098961_r	chr19	44099407	44099429
CCGCCATTGTGACAGATCAA	LTBP4	NM_001042544_cds_4_0_chr19_41110941_f;NM_001042545_cds_1_0_chr19_41110941_f;NM_003573_cds_4_0_chr19_41110941_f	chr19	41110949	41110971
TGCCTTTCAATGCAATCGTC	CSMD1	NM_033225_utr3_0_0_chr8_2792875_r	chr8	2795753	2795775
CCCAGGGCTGGGGAGGCACT	hsa-mir-6861	hsa-mir-6861	chr12	112601051	112601073
AAATCTGAGCGTTCTCAACT	RPS6	NM_001010_cds_3_0_chr9_19378706_r	chr9	19378721	19378743
GATCCCCATGGGACGATGGT	LARP1	NM_015315_utr3_18_0_chr5_154193657_f	chr5	154196259	154196281
GCTGCTGTACGAAATTGTGA	IREB2	NM_004136_cds_2_0_chr15_78755264_f	chr15	78755299	78755321
TCTGGCAGCTTGGTCATAGA	CDK5	NM_001164410_cds_2_0_chr7_150751492_r	chr7	150751499	150751521
GATTTCAGAAATGGCGAATC	CDK6	NM_001259_utr3_0_0_chr7_92234235_r	chr7	92241767	92241789
CCTGAGTCCAGGGGCTAACC	MROH7	NM_001039464_cds_2_0_chr1_55118600_f	chr1	55118605	55118627
GGACAAGAGCAAGCGAAGTA	HDAC7	NM_001098416_cds_21_0_chr12_48192345_r;NM_015401_cds_22_0_chr12_48192345_r	chr12	48192339	48192361
CGATGTGGCAACGCGACCGC	LMAN1	NM_005570_cds_12_0_chr18_57026263_r	chr18	57026346	57026368
ACACTCTGCTTATAGTCCAC	SLC6A17	NM_001010898_cds_1_0_chr1_110709552_f	chr1	110709639	110709661
TCAACATGCAGTATATTCCA	BMX	NM_001721_cds_6_0_chrX_15540469_f;NM_203281_cds_6_0_chrX_15540469_f	chrX	15540647	15540669
AAGAAGATGCGCTCGTCTTG	MCAM	NM_006500_cds_13_0_chr11_119185543_r	chr11	119185599	119185621
GAGAGCTCTGTCCCTTGGGA	hsa-mir-4289	hsa-mir-4289	chr9	91360740	91360762
TTACCTCTGGACGTCATAGT	MESDC2	NM_015154_cds_1_0_chr15_81274291_r	chr15	81274287	81274309
CCTTCCAAACATCGTAATGC	LMNTD1	NM_001145727_cds_5_0_chr12_25679703_r;NM_001145728_cds_5_0_chr12_25679703_r;NM_001145729_cds_4_0_chr12_25679703_r;NM_001256266_cds_5_0_chr12_25679703_r;NM_152590_cds_5_0_chr12_25679703_r	chr12	25679720	25679742
AGTCCAACCACGGCACATGC	TMEM171	NM_001161342_cds_1_0_chr5_72419201_f;NM_173490_cds_1_0_chr5_72419201_f	chr5	72419390	72419412
GAAGCCAATACGACGCCATT	MORN5	NM_001286828_cds_1_0_chr9_124929047_f;NM_198469_cds_1_0_chr9_124929047_f	chr9	124929151	124929173
CTACTACTTCCGTTTCCAAA	SLC6A8	NM_001142806_cds_8_0_chrX_152959585_f	chrX	152959638	152959660
AGGATGGCGCTATATTGGAG	OR52E2	NM_001005164_cds_0_0_chr11_5079880_r	chr11	5080445	5080467
CAGCCCACCAAGTAAACGGA	SYNE1	NM_033071_cds_138_0_chr6_152831328_r;NM_182961_cds_138_0_chr6_152831328_r	chr6	152831395	152831417
TTCATCGATGATTACAGGAG	TPX2	NM_012112_cds_5_0_chr20_30358146_f	chr20	30358226	30358248
GTTAGCAGGGAAGTGAGATC	HLX	NM_021958_cds_1_0_chr1_221054536_f	chr1	221054532	221054554
ACTGTGAGCACAACCCGAAG	RNF41	NM_001242826_cds_3_0_chr12_56604081_r;NM_005785_cds_3_0_chr12_56604081_r;NM_194358_cds_3_0_chr12_56604081_r;NM_194359_cds_3_0_chr12_56604081_r	chr12	56604107	56604129
TCAAAGGAGTGCGTAGTCAC	CAV2	NM_001206747_cds_1_0_chr7_116140314_f;NM_001233_cds_1_0_chr7_116140314_f	chr7	116140341	116140363
TGAGATCAACCAAGTTGCCG	PDE6C	NM_006204_cds_0_0_chr10_95372483_f	chr10	95372488	95372510
CTGATGGTGGGGCGCAAGCA	IRF3	NM_001197123_cds_6_0_chr19_50167700_r	chr19	50167740	50167762
GAAGGCGGTAAAGCCGTAGA	ST6GALNAC1	NM_001289107_cds_4_0_chr17_74622733_r	chr17	74622796	74622818
GCGCGCGGTAATCCCGGTCC	VKORC1	NM_024006_cds_2_0_chr16_31105878_r;NM_206824_cds_1_0_chr16_31105878_r	chr16	31105927	31105949
GTGAAGGTTGTAGGCGAAGA	SACS	NM_001278055_cds_2_0_chr13_23928658_r	chr13	23929910	23929932
TTCTGTAGAACAACTACCAG	hsa-mir-920	hsa-mir-920	chr12	24365349	24365371
GGCGACGTGCTGATCCACGC	MPPED1	NM_001044370_cds_2_0_chr22_43830954_f	chr22	43831057	43831079
CGGCTGCGTAGCTGTTGAGG	HEYL	NM_014571_cds_0_0_chr1_40092179_r	chr1	40092691	40092713
TCTCCCTCCTAGTGGTTGAT	RGSL1	NM_001137669_cds_5_0_chr1_182442710_f	chr1	182442744	182442766
ATCATTGGGGACCGAGTTAG	A1CF	NM_138933_utr3_0_0_chr10_52559169_r	chr10	52566402	52566424
GGCCAAGTTATTTAACTGCT	KLC1	NM_001130107_cds_7_0_chr14_104139351_f;NM_005552_cds_7_0_chr14_104139351_f;NM_182923_cds_7_0_chr14_104139351_f	chr14	104139379	104139401
CTACCAGGGTTCCCGCTTAG	ETV7	NM_001207037_cds_5_0_chr6_36343607_r	chr6	36343603	36343625
TGGCATTTCTGATCGGATAA	RAD23B	NM_002874_utr3_9_0_chr9_110091938_f	chr9	110093887	110093909
AGGATGGCTTCCACACGAGA	random	random_seq_47787	0	22	-1
CTTTCACCTACACAGGTAAG	HTR3D	NM_001145143_cds_3_0_chr3_183754163_f	chr3	183754314	183754336
ACAGGCTCAGTGTCTGCGTA	GPR142	NM_181790_cds_1_0_chr17_72365607_f	chr17	72365603	72365625
CTGGGAGCCCAATGAGGCTA	AFG3L2	NM_006796_utr3_0_0_chr18_12328943_r	chr18	12329323	12329345
GGAGGTGAACGGCGAAAACG	SLC9A3R1	NM_004252_cds_0_0_chr17_72744986_f	chr17	72745165	72745187
CCTCGACACCCGATTCAAAG	CDH1	NM_004360_cds_2_0_chr16_68835573_f	chr16	68835619	68835641
GCACATATTGTCCATAAGCA	CTH	NM_001190463_cds_3_0_chr1_70889968_f;NM_001902_cds_4_0_chr1_70889968_f	chr1	70890028	70890050
ACACTGGTGGCGTTTGAGTA	DUS3L	NM_001161619_cds_8_0_chr19_5788035_r	chr19	5788056	5788078
AGGGCCGGACCTTATCAGGC	ZSCAN18	NM_001145542_cds_5_0_chr19_58601232_r;NM_001145543_cds_5_0_chr19_58601232_r;NM_023926_cds_5_0_chr19_58601232_r	chr19	58601313	58601335
GGTATTGCATTAGATGAAAC	ZNF407	NM_001146189_cds_0_0_chr18_72342976_f;NM_001146190_cds_0_0_chr18_72342976_f;NM_017757_cds_0_0_chr18_72342976_f	chr18	72343288	72343310
ATTCCGGTTGGAATAAAAGC	ERO1LB	NM_019891_cds_12_0_chr1_236415350_r	chr1	236415363	236415385
AAGGCCAAACCTATTAAATG	WDR92	NM_001256476_cds_5_0_chr2_68374599_r;NM_138458_cds_6_0_chr2_68374599_r	chr2	68374671	68374693
CCCTTCAAACACTGAGTGAA	SLC39A2	NM_014579_cds_3_0_chr14_21469106_f	chr14	21469326	21469348
CCAGACCCTGGTAATGCAAA	STXBP3	NM_007269_cds_6_0_chr1_109315287_f	chr1	109315332	109315354
GACCGCCTCCAAGTCGCCGA	SNRNP35	NM_022717_cds_1_0_chr12_123950088_f;NM_180699_cds_1_0_chr12_123950085_f	chr12	123950495	123950517
GTCAAAGTCTACTACATTGA	FBXW11	NM_012300_cds_5_0_chr5_171303289_r;NM_033644_cds_5_0_chr5_171303289_r;NM_033645_cds_5_0_chr5_171303289_r	chr5	171303331	171303353
CCCCGCTCCGGACTCCGCTT	RARA	NM_001024809_cds_0_0_chr17_38498957_f	chr17	38499081	38499103
GCCGCAAGAGCGTGATCGCT	ODF1	NM_024410_cds_0_0_chr8_103563956_f	chr8	103564131	103564153
CCAGGCTTGTCATGACATGT	DENND6A	NM_152678_cds_12_0_chr3_57644845_r	chr3	57644876	57644898
AGGATGACCTAGGTCCTAGA	WHAMM	NM_001080435_cds_2_0_chr15_83485444_f	chr15	83485457	83485479
TCCCAGTTCTTCTTGGAGTC	hsa-mir-320d-2	hsa-mir-320d-2	chrX	140008344	140008366
GAATGGCCCCCGTCAAAAAC	DBF4B	NM_025104_cds_2_0_chr17_42800248_f;NM_145663_cds_2_0_chr17_42800248_f	chr17	42800354	42800376
AGGATGGCTCGGACAAGGAC	TKTL1	NM_001145933_cds_2_0_chrX_153537697_f;NM_001145934_cds_1_0_chrX_153537697_f;NM_012253_cds_2_0_chrX_153537697_f	chrX	153537723	153537745
AGCCAAGAGCTCGACTACTG	KCNB1	NM_004975_cds_1_0_chr20_48098451_r	chr20	48098650	48098672
GGGGTGAGAAGTCCGGTCAC	SLC12A6	NM_001042494_cds_24_0_chr15_34628611_r;NM_001042495_cds_24_0_chr15_34628611_r;NM_001042496_cds_24_0_chr15_34628611_r;NM_001042497_cds_23_0_chr15_34628611_r;NM_133647_cds_24_0_chr15_34628611_r	chr15	34628627	34628649
CCGATAGGGGCCCACATATT	BRSK1	NM_032430_cds_0_0_chr19_55795811_f	chr19	55795893	55795915
TCACCTGTACATTGTGAATA	PPIL4	NM_139126_cds_11_0_chr6_149862655_r	chr6	149862651	149862673
ACGTGGGGAAGCGCACGTCC	ENOSF1	NM_017512_cds_15_0_chr18_712504_r	chr18	712533	712555
GCCTAAAGAGGTATAGGGCA	hsa-mir-202	hsa-mir-202	chr10	135061045	135061067
GCGGTAGGCGGTCCTATAGA	EGFL7	NM_016215_cds_5_0_chr9_139564058_f;NM_201446_cds_3_0_chr9_139564058_f	chr9	139564060	139564082
GCGCTGGGTCTGGCCGGCAA	CCR10	NM_016602_cds_0_0_chr17_40831571_r	chr17	40832481	40832503
AGCAATTGTAGGTAAACAGC	CD151	NM_001039490_cds_1_0_chr11_836070_f;NM_004357_cds_2_0_chr11_836070_f;NM_139029_cds_2_0_chr11_836070_f;NM_139030_cds_1_0_chr11_836070_f	chr11	836123	836145
CAGTGGTGGTCAGTAGATCC	CYP11B1	NM_000497_utr3_0_0_chr8_143953773_r	chr8	143954582	143954604
GAAATGAGGCAGAAGCGGAA	ELP3	NM_018091_cds_0_0_chr8_27950732_f	chr8	27950729	27950751
TCGCCGGGCCAGGGCCAGGG	hsa-mir-4745	hsa-mir-4745	chr19	804965	804987
CATGAGGGCCCTGTGGGTGC	hsa-mir-3652	hsa-mir-3652	chr12	104324293	104324315
GGCGTCCTTGGCGAGTAGAG	SURF6	NM_001278942_cds_4_0_chr9_136202876_r;NM_006753_cds_4_0_chr9_136202876_r	chr9	136202943	136202965
AGCATCTTACCGGACAGTGC	hsa-mir-200a	hsa-mir-200a	chr1	1103256	1103278
GAAAGCTGTGAAAGTTCTCA	LDLRAD3	NM_174902_cds_3_0_chr11_36119877_f	chr11	36119990	36120012
TACCAGTCTTCCACAGATAG	THSD7A	NM_015204_cds_26_0_chr7_11871383_r	chr7	11871380	11871402
ACAAGAAATATAACCCTACC	DYNLL2	NM_080677_cds_2_0_chr17_56166503_f	chr17	56166510	56166532
CCCACTTGCCTCTATGATTA	CORO1C	NM_001105237_cds_9_0_chr12_109094900_r;NM_001276471_cds_9_0_chr12_109094900_r;NM_014325_cds_9_0_chr12_109094900_r	chr12	109094933	109094955
TTCTGGGATAGTGCTCTTCA	hsa-mir-4263	hsa-mir-4263	chr2	28219227	28219249
TAAGCCACTACTTCCCTTCA	random	random_seq_110122	0	22	-1
AGCTCCCCGAGGCGCTGTGT	PDF	NM_022341_cds_1_0_chr16_69363900_r	chr16	69364075	69364097
GAGGAAGGTGTTTCATTCGA	MFSD6	NM_017694_cds_2_0_chr2_191300756_f	chr2	191300861	191300883
CTCACGTCGCTTGAATGTCA	random	random_seq_158953	0	22	-1
GCAGCGCTCTCTGAGGTAGG	DUSP8	NM_004420_cds_0_0_chr11_1577748_r	chr11	1578604	1578626
ATAACGGTGCTAACTCTATA	GIT2	NM_001135213_cds_16_0_chr12_110427495_r;NM_001135214_cds_16_0_chr12_110427495_r;NM_014776_cds_15_0_chr12_110427495_r;NM_057169_cds_17_0_chr12_110427495_r;NM_057170_cds_15_0_chr12_110427495_r;NM_139201_cds_12_0_chr12_110427495_r	chr12	110427566	110427588
CTGCTGGAGGCGTCGGCGAC	PLEKHG6	NM_001144856_cds_2_0_chr12_6422795_f;NM_001144857_cds_1_0_chr12_6422795_f;NM_018173_cds_2_0_chr12_6422795_f	chr12	6422799	6422821
GTTTGTAGTGACGTTTGCAA	FSTL5	NM_001128427_cds_12_0_chr4_162841556_r;NM_001128428_cds_11_0_chr4_162841556_r;NM_020116_cds_12_0_chr4_162841556_r	chr4	162841670	162841692
GGCGCGGGAATCAGCACGGT	SIRT7	NM_016538_cds_7_0_chr17_79875491_r	chr17	79875486	79875508
CAGTGCTGCCTTGTTGCATA	hsa-mir-103b-1	hsa-mir-103b-1	chr5	167987936	167987958
GCCTGGCTCTAAGTCCACCA	TUBB6	NM_032525_cds_2_0_chr18_12310942_f	chr18	12310966	12310988
TTCCCAGTGAGGGCAGGACC	hsa-mir-1324	hsa-mir-1324	chr3	75679933	75679955
TCAGCAGCCGGGGGATCAAG	RSPO1	NM_001038633_cds_5_0_chr1_38095240_r;NM_001242908_cds_5_0_chr1_38095240_r;NM_001242910_cds_4_0_chr1_38095240_r	chr1	38095256	38095278
GCACAGAGCTCGCACCGCAA	SLC27A3	NM_024330_cds_0_0_chr1_153747833_f	chr1	153748074	153748096
AGTTAAATGAAATACCTCCG	C1orf106	NM_018265_cds_0_0_chr1_200860627_f	chr1	200860685	200860707
TGGCTTCGTCTCGGAATTTG	EGFR	NM_005228_cds_6_0_chr7_55221704_f;NM_201282_cds_6_0_chr7_55221704_f;NM_201283_cds_6_0_chr7_55221704_f;NM_201284_cds_6_0_chr7_55221704_f	chr7	55221709	55221731
GTGAATTGTTAACAGATCCA	PPP4R2	NM_174907_cds_3_0_chr3_73108188_f	chr3	73108214	73108236
ACAACTATAAGGAGTTACTA	SLC37A2	NM_001145290_cds_3_0_chr11_124947346_f;NM_198277_cds_3_0_chr11_124947346_f	chr11	124947352	124947374
ACAGTTCAAAATACTGCAAT	PGBD4	NM_152595_cds_0_0_chr15_34394733_f	chr15	34395041	34395063
CGGGGGGTGTTCGCCATGAA	RAB11FIP4	NM_032932_cds_1_0_chr17_29758831_f	chr17	29758897	29758919
AGCCCCGAGCATAACGGCCG	DDHD1	NM_001160147_cds_12_0_chr14_53618979_r;NM_001160148_cds_12_0_chr14_53618979_r;NM_030637_cds_11_0_chr14_53618979_r	chr14	53619764	53619786
CGTGGTCCAGGACCATTACG	LEMD2	NM_001143944_cds_1_0_chr6_33744731_r	chr6	33744810	33744832
TTAGTTCAGAATCTCATGCA	PDXDC1	NM_001285447_cds_3_0_chr16_15095633_f;NM_001285449_cds_3_0_chr16_15095633_f;NM_001285450_cds_3_0_chr16_15095633_f;NM_015027_cds_3_0_chr16_15095633_f	chr16	15095661	15095683
GCATACCGTCTAAATCAACA	NFE2L2	NM_001145412_cds_1_0_chr2_178097120_r;NM_001145413_cds_1_0_chr2_178097120_r;NM_006164_cds_1_0_chr2_178097120_r	chr2	178097173	178097195
CAGCCTCGTGTAGACTTCAG	DDI1	NM_001001711_cds_0_0_chr11_103907551_f	chr11	103907821	103907843
TTGCTTGCCCCTTGCTCCAA	hsa-mir-3973	hsa-mir-3973	chr11	36031688	36031710
CTGGGGACTTCTAGCATTGT	TRAT1	NM_016388_cds_1_0_chr3_108549517_f	chr3	108549542	108549564
TTGCTCCTGATCCCTTGGTA	LIPT1	NM_001204830_cds_2_0_chr2_99778421_f;NM_015929_cds_2_0_chr2_99778421_f;NM_145197_cds_3_0_chr2_99778421_f;NM_145198_cds_3_0_chr2_99778421_f;NM_145199_cds_1_0_chr2_99778421_f	chr2	99779006	99779028
TCTCTTCACAGCTTCTCGAC	RPS6KC1	NM_001287218_cds_7_0_chr1_213341201_f;NM_001287219_cds_7_0_chr1_213341201_f;NM_001287221_cds_5_0_chr1_213341201_f	chr1	213341216	213341238
TGAACGTGCCGCGCTCCAAG	PPP1R35	NM_145030_cds_1_0_chr7_100033254_r	chr7	100033365	100033387
ACCTTCCCTGCGAACTTCAG	ING5	NM_032329_cds_1_0_chr2_242644068_f	chr2	242644077	242644099
TGTTCTATGGAACAGGACTT	OR7D4	NM_001005191_cds_0_0_chr19_9324575_r	chr19	9324743	9324765
GGAAGGGCAGAGAGGGCCAG	hsa-mir-328	hsa-mir-328	chr16	67236269	67236291
GCCGGCTTCTGTATACCTGA	SCARB2	NM_001204255_cds_5_0_chr4_77095297_r	chr4	77095344	77095366
CAGACACATTTAATCAAACC	AUNIP	NM_001287490_cds_2_0_chr1_26163904_r;NM_024037_cds_1_0_chr1_26163904_r	chr1	26164026	26164048
TGGAGCTACGAATCTACGAC	FAM71F2	NM_001012454_cds_2_0_chr7_128317618_f;NM_001128926_cds_2_0_chr7_128317618_f;NM_001290254_cds_3_0_chr7_128317618_f;NM_001290255_cds_3_0_chr7_128317618_f	chr7	128317638	128317660
GTTGATCGAATCGACAATGA	RCN1	NM_002901_cds_1_0_chr11_32118690_f	chr11	32118697	32118719
AATCTGCAAGGGGTAAATGA	PSD3	NM_206909_cds_7_0_chr8_18622959_r	chr8	18622987	18623009
ATCGTGACGGGTGCCAACAC	RDH13	NM_001145971_cds_5_0_chr19_55570525_r	chr19	55570563	55570585
AAATTGTCCCGGGCATATGA	USP39	NM_001256727_cds_4_0_chr2_85852662_f;NM_001256728_cds_3_0_chr2_85852662_f	chr2	85852719	85852741
GGTCAGCCAGAGCAAGGTTT	P2RY6	NM_001277204_cds_2_0_chr11_73007564_f;NM_001277205_cds_3_0_chr11_73007564_f;NM_001277206_cds_2_0_chr11_73007564_f;NM_001277207_cds_2_0_chr11_73007564_f;NM_176796_cds_3_0_chr11_73007564_f;NM_176797_cds_2_0_chr11_73007564_f;NM_176798_cds_3_0_chr11_73007564_f	chr11	73007758	73007780
GCTACTGTGTCACAAACGGG	MSL2	NM_001145417_cds_0_0_chr3_135869989_r	chr3	135870995	135871017
GGCTCCACATCTGTATTGTC	LRRC34	NM_153353_cds_0_0_chr3_169511423_r	chr3	169511568	169511590
ATGGTTCCAGGTGAGCCAGG	hsa-mir-5192	hsa-mir-5192	chr2	62432971	62432993
ATAACAAAGCCAGCAAACAT	SLC18A1	NM_001135691_cds_12_0_chr8_20035946_r;NM_001142324_cds_11_0_chr8_20035946_r;NM_001142325_cds_11_0_chr8_20035946_r;NM_003053_cds_12_0_chr8_20035946_r	chr8	20035966	20035988
GAACTCTGGTGCCGTGCTAG	B4GALT3	NM_003779_utr3_0_0_chr1_161141100_r	chr1	161141483	161141505
TCCCTTATAATCTGTTGTAT	TIPRL	NM_001031800_cds_2_0_chr1_168154017_f;NM_152902_cds_2_0_chr1_168154017_f	chr1	168154064	168154086
TCGGTCCTTGACAGTATAGC	OR1L3	NM_001005234_cds_0_0_chr9_125437409_f	chr9	125438199	125438221
CGGGGTAGATGTAGTCGTAC	ERCC2	NM_000400_cds_21_0_chr19_45873391_r	chr19	45873438	45873460
CGTCTGGATCCGGGATTCGT	LEMD2	NM_001143944_cds_0_0_chr6_33740405_r	chr6	33740486	33740508
CTGGTGTGGATTATTGTCAC	PRKAA1	NM_006251_cds_5_0_chr5_40771821_r	chr5	40771900	40771922
GTTCGGGCGAAGAGCGGCTT	CEP72	NM_018140_cds_0_0_chr5_612477_f	chr5	612519	612541
GGATGGCTCCTGTGACTAGA	GFER	NM_005262_cds_2_0_chr16_2035867_f	chr16	2036011	2036033
GGGGGCCTGGTGGCTAACCG	EMC4	NM_001286420_cds_0_0_chr15_34517316_f;NM_016454_cds_0_0_chr15_34517316_f	chr15	34517328	34517350
CACTCTTCAGATTTCTATCG	TAMM41	NM_001284401_cds_4_0_chr3_11871188_r;NM_138807_cds_3_0_chr3_11871188_r	chr3	11871272	11871294
TACCTACAATGAACCATCAC	CD59	NM_000611_utr3_0_0_chr11_33724556_r	chr11	33727718	33727740
CCTCCTTCAACACGGGGAGT	LACTBL1	NM_001289974_cds_4_0_chr1_23289600_r	chr1	23289611	23289633
CAGTTCTGCATTCTGTCGGG	TM2D3	NM_025141_cds_4_0_chr15_102192474_r;NM_078474_cds_5_0_chr15_102192474_r	chr15	102192476	102192498
TCTGGGAGGGCGAATGGTCG	random	random_seq_111069	0	22	-1
AGTGGGAGTGTCCTTATAAA	FAIM	NM_001033030_cds_1_0_chr3_138329800_f	chr3	138329809	138329831
CTGGCCTGGGATTTAGTACA	FETUB	NM_014375_cds_4_0_chr3_186364037_f	chr3	186364085	186364107
CGGGGTTCGCTCGTCTCAGG	LAMA4	NM_001105206_cds_37_0_chr6_112575158_r;NM_001105207_cds_37_0_chr6_112575158_r;NM_001105208_cds_0_0_chr6_112574990_r;NM_001105209_cds_0_0_chr6_112574990_r;NM_002290_cds_37_0_chr6_112575158_r	chr6	112575192	112575214
GCTTGCTGAGAAGGCTGTAC	HSD3B1	NM_000862_cds_3_0_chr1_120056457_f	chr1	120056626	120056648
AAAAAGATTCTAGAGTTGGC	RBBP4	NM_005610_utr3_11_0_chr1_33145307_f	chr1	33147270	33147292
AGCGCAGCGAGGGTCGCGCT	NDUFAF3	NM_199069_cds_0_0_chr3_49059578_f	chr3	49059610	49059632
CTACCAGTTGGATCACAGAC	ZNF543	NM_213598_cds_2_0_chr19_57838001_f	chr19	57838029	57838051
AAGCTCTGGCACTTTGATTA	ZNF567	NM_152603_cds_3_0_chr19_37209850_f	chr19	37210175	37210197
TATAATTTGATGTTGCTATT	hsa-mir-548f-5	hsa-mir-548f-5	chrX	32659669	32659691
CACCCTGATTCCCTTGGTTA	SSX7	NM_173358_cds_4_0_chrX_52681302_r	chrX	52681299	52681321
CCTGGAATCTAACTTACGAA	CXorf66	NM_001013403_cds_0_0_chrX_139038055_r	chrX	139038193	139038215
GCAGAAGAAACCATATAATT	PRDM16	NM_022114_utr3_16_0_chr1_3350376_f	chr1	3352722	3352744
CGCTTCAGGAAGCGCCAAAA	ACOT4	NM_152331_cds_0_0_chr14_74058664_f	chr14	74058928	74058950
CATAGATGGGGACATCACAC	GRM4	NM_000841_cds_9_0_chr6_34100755_r;NM_001256811_cds_8_0_chr6_34100755_r	chr6	34101120	34101142
ACTCTCCAGTCGTCGTGAGA	ANKFY1	NM_001257999_cds_18_0_chr17_4109616_r;NM_016376_cds_18_0_chr17_4109616_r	chr17	4109704	4109726
CCAGTCTAGACCTCAGGGGA	hsa-mir-3670-2	hsa-mir-3670-2	chr16	16400214	16400236
CAGAACTCTACTACGATCGC	VPS26B	NM_052875_cds_1_0_chr11_134104791_f	chr11	134104788	134104810
TGAAGGCCTCTGTTTGGAAT	EIF4ENIF1	NM_001164501_cds_16_0_chr22_31867830_r;NM_001164502_cds_14_0_chr22_31867830_r;NM_019843_cds_16_0_chr22_31867830_r	chr22	31867853	31867875
CGGCCGAACTGCTCGAAGAG	CELF5	NM_001172673_cds_0_0_chr19_3224738_f;NM_021938_cds_0_0_chr19_3224738_f	chr19	3224924	3224946
CAGATGCAGCACCACGGCCC	hsa-mir-6075	hsa-mir-6075	chr5	1510934	1510956
CTCACTGTGTTACGGAGATA	CPNE3	NM_003909_cds_7_0_chr8_87552473_f	chr8	87552526	87552548
ATCCGTATTGCTATGGTTAC	PRPF39	NM_017922_cds_2_0_chr14_45565306_f	chr14	45565355	45565377
AGCTCCTTCATTGGGGAGAC	C1orf106	NM_001142569_cds_2_0_chr1_200868601_f;NM_018265_cds_2_0_chr1_200868601_f	chr1	200868612	200868634
ATTCACATCATCAGTTGAAC	SPARCL1	NM_001128310_cds_7_0_chr4_88414734_r;NM_004684_cds_7_0_chr4_88414734_r	chr4	88415421	88415443
CTTCCTGTGCTCCATATATT	GABRG2	NM_000816_cds_0_0_chr5_161495006_f;NM_198903_cds_0_0_chr5_161495006_f;NM_198904_cds_0_0_chr5_161495006_f	chr5	161495015	161495037
GACTCTGGAGTCCAAGCCTA	MTHFSD	NM_001159377_cds_3_0_chr16_86580165_r;NM_001159378_cds_3_0_chr16_86580165_r;NM_001159379_cds_3_0_chr16_86580165_r;NM_001159380_cds_3_0_chr16_86580165_r;NM_022764_cds_3_0_chr16_86580165_r	chr16	86580211	86580233
CAGCCTCTGAAACCAAGTAT	hsa-mir-551b	hsa-mir-551b	chr3	168269706	168269728
TTCTTGAAGAAGTGGACTAC	MBP	NM_001025081_cds_4_0_chr18_74701912_r;NM_001025090_cds_4_0_chr18_74701912_r;NM_001025092_cds_3_0_chr18_74701912_r;NM_001025101_cds_4_0_chr18_74701912_r;NM_002385_cds_3_0_chr18_74701912_r	chr18	74701916	74701938
AATCTTATTCTAGACTGCAT	TP53I3	NM_004881_cds_1_0_chr2_24302314_r;NM_147184_cds_1_0_chr2_24302314_r	chr2	24302477	24302499
CTTGGCATTGTGGCGGCACA	PCDH17	NM_001040429_cds_0_0_chr13_58206681_f	chr13	58206961	58206983
CGCCTGCACTGCGAGCTTCA	PINLYP	NM_001193622_cds_2_0_chr19_44085715_f	chr19	44085755	44085777
AAGCTCCATCGGGGATGCTT	MXRA5	NM_015419_cds_4_0_chrX_3248685_r	chrX	3248708	3248730
GAAAGGCAGGATGGACGACA	SMAD3	NM_005902_cds_0_0_chr15_67358493_f	chr15	67358491	67358513
GAGCTGGCTCGGATGCTGAT	MGLL	NM_001003794_cds_5_0_chr3_127500632_r;NM_001256585_cds_4_0_chr3_127500632_r;NM_007283_cds_5_0_chr3_127500632_r	chr3	127500664	127500686
CAGTGACCTAGAGTCCCGCA	RAB2B	NM_001163380_cds_2_0_chr14_21931815_r	chr14	21931907	21931929
ACCCGTGCTTCCGTGTGAGT	HS6ST1	NM_004807_utr3_0_0_chr2_129023054_r	chr2	129023611	129023633
CCAAGGATGCTCTGCTCTTG	SPTBN4	NM_020971_cds_4_0_chr19_40998870_f	chr19	40998919	40998941
AAGTAAGGGGTCCTTGAGTT	PCDH10	NM_020815_cds_0_0_chr4_134071296_f;NM_032961_cds_0_0_chr4_134071296_f	chr4	134071464	134071486
TTGCAGTCTGAGCACGCGTA	ZNF785	NM_152458_cds_0_0_chr16_30593881_r	chr16	30594314	30594336
TGAAGCCTTTGTCCAGGCGT	WIPF2	NM_133264_cds_4_0_chr17_38420742_f	chr17	38421059	38421081
GTAGTCAGGGTAGTGCGAGA	GAK	NM_001286833_cds_22_0_chr4_891821_r	chr4	891860	891882
GGGCGTTGAGGAATTTGGCT	BLNK	NM_001258440_cds_8_0_chr10_97975077_r;NM_013314_cds_9_0_chr10_97975077_r	chr10	97975102	97975124
GGCAGTGTCTGACTTGGCGG	SIN3A	NM_015477_utr3_0_0_chr15_75661720_r	chr15	75662191	75662213
GCTCCCATCACATCAACCGG	EMX1	NM_004097_cds_2_0_chr2_73160916_f	chr2	73161004	73161026
GGTGTGAAACAACTAATTGT	EEF1A1	NM_001402_cds_4_0_chr6_74228655_r	chr6	74228824	74228846
CAGGCCTGCATGAATGGTAA	DENND5B	NM_144973_cds_18_0_chr12_31632523_r	chr12	31632816	31632838
GCTGCTGCCCGGATTCACCA	LMO4	NM_006769_cds_1_0_chr1_87797699_f	chr1	87797697	87797719
CTTCAACCTCTATTACTATG	EPHB2	NM_004442_cds_2_0_chr1_23110885_f;NM_017449_cds_2_0_chr1_23110885_f	chr1	23111088	23111110
GAGGATGAATAGTAACAACC	PAK3	NM_001128166_cds_2_0_chrX_110366332_f;NM_001128167_cds_1_0_chrX_110366332_f;NM_001128168_cds_0_0_chrX_110366332_f;NM_001128172_cds_0_0_chrX_110366332_f;NM_001128173_cds_0_0_chrX_110366332_f;NM_002578_cds_4_0_chrX_110366332_f	chrX	110366379	110366401
TTCAGGGTGGACAATCTTCA	RNF208	NM_031297_cds_0_0_chr9_140114879_r	chr9	140115548	140115570
TCTCATTGACGGTAACCTGG	KRT71	NM_033448_cds_8_0_chr12_52946421_r	chr12	52946534	52946556
GATCTTCCCTCTGCATGTCA	SLC2A8	NM_001271712_cds_6_0_chr9_130167699_f;NM_014580_cds_8_0_chr9_130167699_f	chr9	130167745	130167767
CACCAAGCCCCAACCCTCGA	hsa-mir-634	hsa-mir-634	chr17	64783213	64783235
CTCCAGGGAAACTTCGTGCC	CA11	NM_001217_cds_7_0_chr19_49148660_r	chr19	49148659	49148681
AAGTTTCAGAACGTATCAGA	ASB11	NM_001012428_cds_6_0_chrX_15332491_r	chrX	15332549	15332571
GCCAGCAGAACAGCGGGACC	RSAD2	NM_080657_cds_0_0_chr2_7017932_f	chr2	7018012	7018034
GCCTCCGGGAACTAAGACCC	KIAA1456	NM_001099677_cds_1_0_chr8_12878567_f	chr8	12878571	12878593
CAATTCCCGCGAATGACTCC	random	random_seq_97276	0	22	-1
CTACAAAACGACCCCCTCGT	C22orf29	NM_024627_utr3_0_0_chr22_19833661_r	chr22	19838392	19838414
TCTGTCCAGTTCCATGCGCC	MROH8	NM_152503_cds_19_0_chr20_35788500_r;NM_213631_cds_8_0_chr20_35788500_r;NM_213632_cds_7_0_chr20_35788500_r	chr20	35788528	35788550
TAATGTGGCTATCTTGATGT	OR6F1	NM_001005286_cds_0_0_chr1_247875131_r	chr1	247875913	247875935
CCAGCGATGCACTGTTTCGA	LZTR1	NM_006767_cds_0_0_chr22_21336661_f	chr22	21336800	21336822
CCAAACCTCCCCCTTATCAA	hsa-mir-8080	hsa-mir-8080	chr2	80093650	80093672
TAATCTAACTAGTGAAGGAA	TM9SF3	NM_020123_cds_11_0_chr10_98321735_r	chr10	98321776	98321798
GTAGAATCTGTCCGTCTGTA	LRIG1	NM_015541_utr3_0_0_chr3_66429221_r	chr3	66430000	66430022
TTAGGTCGGTTGGTACCGCT	random	random_seq_180948	0	22	-1
GGCATACACATCAGGATAGT	ALX3	NM_006492_cds_2_0_chr1_110607209_r	chr1	110607257	110607279
ATCCCAGAAGGCGTCAATGT	LY6E	NM_001127213_cds_3_0_chr8_144102983_f;NM_002346_cds_3_0_chr8_144102983_f	chr8	144103039	144103061
GCTTCTGCAAGGCCAATAGG	PLA2G4D	NM_178034_cds_8_0_chr15_42373195_r	chr15	42373247	42373269
AGGAAAAACATATACCATGA	CENPE	NM_001286734_cds_43_0_chr4_104117077_r;NM_001813_cds_45_0_chr4_104117077_r	chr4	104117142	104117164
GCCGCGGGCATCCTGACCAT	HCRT	NM_001524_cds_0_0_chr17_40336172_r	chr17	40336275	40336297
GTCCCGGCACGTTTGGTCGG	DPEP2	NM_022355_cds_9_0_chr16_68026853_r	chr16	68027071	68027093
CACAGGTGCAGGGCAGGTCA	ITPRIPL1	NM_001008949_cds_2_0_chr2_96992380_f;NM_001163523_cds_1_0_chr2_96992394_f;NM_001163524_cds_1_0_chr2_96992394_f;NM_178495_cds_0_0_chr2_96992346_f	chr2	96992909	96992931
CCGCAGGATCCCGCACACCT	G6PD	NM_000402_cds_11_0_chrX_153774251_r;NM_001042351_cds_11_0_chrX_153774251_r	chrX	153774320	153774342
TCTGCCCGCTCGCTGAATTG	DUSP10	NM_007207_cds_2_0_chr1_221912276_r	chr1	221912866	221912888
CCGTCAAAATAATCCATAAA	ADCY10	NM_018417_cds_31_0_chr1_167874231_r	chr1	167874257	167874279
CAGGGCCACCGGTGTGAGTG	UBIAD1	NM_013319_cds_0_0_chr1_11333589_f	chr1	11333767	11333789
TCCTTCTCATACCACTCAAG	NEDD9	NM_001271033_cds_4_0_chr6_11193824_r	chr6	11193823	11193845
TGCATGTGGTGTCAACCCCG	CRYZ	NM_001130042_cds_6_0_chr1_75188802_r;NM_001130043_cds_5_0_chr1_75188802_r;NM_001889_cds_6_0_chr1_75188802_r	chr1	75188915	75188937
GGCAACAACACCATGAGGCA	ARSE	NM_000047_cds_8_0_chrX_2876315_r;NM_001282628_cds_8_0_chrX_2876315_r	chrX	2876309	2876331
GGTCGAGGATACTGAGAGTC	PSMB2	NM_001199779_cds_2_0_chr1_36074847_r;NM_001199780_cds_2_0_chr1_36074847_r	chr1	36074862	36074884
GTTCTTAATTGTACCCTTCA	LETM2	NM_001199659_cds_3_0_chr8_38251616_f;NM_001286819_cds_3_0_chr8_38251616_f	chr8	38251663	38251685
GAGAAGCACGCCATGAAACA	PFDN5	NM_002624_cds_4_0_chr12_53691829_f;NM_145897_cds_2_0_chr12_53691829_f	chr12	53691913	53691935
TGAACAGTCATCGGATCTAC	C10orf32	NM_001136200_cds_4_0_chr10_104622630_f;NM_144591_cds_4_0_chr10_104622630_f	chr10	104622633	104622655
TTGGTATCGCCGTTGAACCC	HOXC12	NM_173860_cds_0_0_chr12_54348714_f	chr12	54349281	54349303
CGTGGGTACCCGCAAGAGCC	HMBS	NM_000190_cds_1_0_chr11_118958965_f;NM_001024382_cds_1_0_chr11_118958983_f;NM_001258208_cds_1_0_chr11_118958965_f;NM_001258209_cds_1_0_chr11_118958983_f	chr11	118958997	118959019
CCCCAGCTCCTGGCGCGAAC	TMEM127	NM_001193304_cds_2_0_chr2_96930876_r;NM_017849_cds_2_0_chr2_96930876_r	chr2	96930919	96930941
CTGGGGAGCAAATCCTGCCT	hsa-mir-300	hsa-mir-300	chr14	101507771	101507793
TGTCTTCGTTACTAAAGGAT	SETD9	NM_001171990_cds_1_0_chr5_56206996_f;NM_153706_cds_1_0_chr5_56206996_f	chr5	56207308	56207330
GCCGGCCCCCCTAGCCTTGA	GTPBP2	NM_019096_cds_11_0_chr6_43596714_r	chr6	43596807	43596829
TAAAAGAGATAAAAGAGTGC	DNAJC21	NM_001012339_cds_4_0_chr5_34937431_f;NM_194283_cds_4_0_chr5_34937431_f	chr5	34937625	34937647
GTCTTATGGATGAATACTGT	TM9SF3	NM_020123_cds_13_0_chr10_98336391_r	chr10	98336543	98336565
CATGAACCCCTGTCCTGTAT	NEU3	NM_006656_cds_2_0_chr11_74716458_f	chr11	74716508	74716530
GGCGCAGGAGTTAATGGCTG	MEGF6	NM_001409_cds_31_0_chr1_3431966_r	chr1	3432075	3432097
AGTTGCTGTTAGCAACCATC	EIF4E3	NM_001134649_cds_2_0_chr3_71743026_r;NM_001134650_cds_2_0_chr3_71743026_r;NM_001134651_cds_2_0_chr3_71743026_r;NM_001282886_cds_2_0_chr3_71743026_r;NM_173359_cds_2_0_chr3_71743026_r	chr3	71743054	71743076
ATCTCCATGGAGTCCTTAAA	KIAA1328	NM_020776_cds_2_0_chr18_34415197_f	chr18	34415292	34415314
CTGTGATGTTGCTCTCGAGC	hsa-mir-769	hsa-mir-769	chr19	46522239	46522261
TGAGGGGCTCTAGTGTGTGT	ILK	NM_001278442_cds_8_0_chr11_6630955_f	chr11	6631019	6631041
TTGCCATCTTGCAGTACAGC	SCYL3	NM_020423_cds_11_0_chr1_169857817_r;NM_181093_cds_12_0_chr1_169857817_r	chr1	169857878	169857900
CTTGGTTCCGGTCGCTACTG	C8orf37	NM_177965_cds_5_0_chr8_96281263_r	chr8	96281285	96281307
GAAGAAGAAGCTGAATCCCA	DERL3	NM_001002862_cds_4_0_chr22_24180751_r;NM_001135751_cds_4_0_chr22_24180751_r;NM_198440_cds_3_0_chr22_24180751_r	chr22	24180765	24180787
TGCTGCCAGCGGTGAATCCG	GPR6	NM_001286099_cds_2_0_chr6_110300298_f;NM_005284_cds_1_0_chr6_110300316_f	chr6	110300518	110300540
GGAAAACTTTCAACATTTCA	UBA5	NM_024818_cds_4_0_chr3_132389042_f;NM_198329_cds_4_0_chr3_132389042_f	chr3	132389096	132389118
TGAAGGGCAGTGAGGTGTGA	ZFHX2	NM_033400_cds_8_0_chr14_24002494_r	chr14	24004026	24004048
ACCGGGACTGTCGGGTGTAC	PNKD	NM_015488_cds_5_0_chr2_219206257_f;NM_022572_cds_4_0_chr2_219206257_f	chr2	219206295	219206317
TTTCTACGAGTTGAATATTG	FGL1	NM_004467_cds_1_0_chr8_17726057_r;NM_147203_cds_1_0_chr8_17726057_r;NM_201552_cds_1_0_chr8_17726057_r;NM_201553_cds_1_0_chr8_17726057_r	chr8	17726220	17726242
GGTTTGAGCAAAAGTAATTG	hsa-mir-548v	hsa-mir-548v	chr8	17539095	17539117
AGCCTTACAGTTATCCTGCA	MEIS1	NM_002398_utr3_12_0_chr2_66798378_f	chr2	66799014	66799036
TGTGTTACCACGAGATGTCT	ZKSCAN7	NM_001288590_cds_1_0_chr3_44598540_f;NM_001288591_cds_1_0_chr3_44598540_f;NM_018651_cds_1_0_chr3_44598540_f;NM_025169_cds_1_0_chr3_44598540_f	chr3	44598718	44598740
GAGGCTCGATAACCAGTGGA	RANBP6	NM_001243202_cds_0_0_chr9_6012290_r	chr9	6013696	6013718
ATCTCCTAAGAAAAGATAGT	PPP1CB	NM_002709_cds_2_0_chr2_29001675_f;NM_206876_cds_3_0_chr2_29001675_f	chr2	29001741	29001763
TGGACAAGGACCGACAGGCC	FOXRED2	NM_001102371_cds_7_0_chr22_36901943_r;NM_024955_cds_7_0_chr22_36901943_r	chr22	36901996	36902018
AAGTACCGAGAGAATAACAA	SYP	NM_003179_cds_3_0_chrX_49050623_r	chrX	49050633	49050655
ATTTGCCTTTCTGACGGTCC	HMG20A	NM_018200_cds_5_0_chr15_77763252_f	chr15	77763350	77763372
GCAGGTTCGTCGTCTGTGCC	KLC1	NM_001130107_cds_2_0_chr14_104123883_f;NM_005552_cds_2_0_chr14_104123883_f;NM_182923_cds_2_0_chr14_104123883_f	chr14	104123945	104123967
GAGCCCCTCATCCTCTGTAG	ARAP1	NM_001040118_cds_32_0_chr11_72437665_r	chr11	72437841	72437863
GTATCCAGAGGTAAACTGTC	SNRPD1	NM_006938_cds_2_0_chr18_19203709_f	chr18	19203828	19203850
GGACTCATGGAAACCTGGAT	VIT	NM_053276_cds_9_0_chr2_37008870_f	chr2	37008877	37008899
CTGGATCCAGTTTAGTGTCA	GNPDA2	NM_001270880_cds_2_0_chr4_44712970_r;NM_001270881_cds_2_0_chr4_44712970_r;NM_138335_cds_2_0_chr4_44712970_r	chr4	44713096	44713118
GCATAGATGCGGGCAGTATA	PELI3	NM_001243135_cds_4_0_chr11_66240712_f;NM_001243136_cds_3_0_chr11_66240712_f	chr11	66240847	66240869
TGGCACTGCTAGAATTTGTG	HAUS8	NM_001011699_cds_9_0_chr19_17184084_r;NM_033417_cds_9_0_chr19_17184084_r	chr19	17184108	17184130
TGGAGTATTATTGCTAGTAC	SLC30A5	NM_022902_cds_7_0_chr5_68411064_f	chr5	68411066	68411088
TCCAGAGACCAGTTTATTGC	CHFR	NM_001161344_cds_15_0_chr12_133454141_r;NM_001161345_cds_15_0_chr12_133454141_r;NM_001161346_cds_15_0_chr12_133454141_r;NM_001161347_cds_13_0_chr12_133454141_r;NM_018223_cds_15_0_chr12_133454141_r	chr12	133454200	133454222
CCCTTTCCCCTAACTGCATC	ARCN1	NM_001655_utr3_9_0_chr11_118471430_f	chr11	118473309	118473331
GGGAGGCAACCACTCACCGA	TP53TG5	NM_014477_cds_1_0_chr20_44003679_r	chr20	44003905	44003927
TCGCGGCGGCGCCTACCTAG	VMO1	NM_182566_cds_0_0_chr17_4688657_r	chr17	4688902	4688924
GCCAAAATCACCAGGGATGG	hsa-mir-4534	hsa-mir-4534	chr22	38384822	38384844
AATCCACAAATACCAAACTA	CATSPER2	NM_001282309_cds_8_0_chr15_43932522_r;NM_001282310_cds_8_0_chr15_43932522_r;NM_054020_cds_8_0_chr15_43932522_r;NM_172095_cds_8_0_chr15_43932522_r	chr15	43932663	43932685
GCCCCGGAGCAGAATCCGCT	CERKL	NM_001030311_cds_13_0_chr2_182521496_r;NM_001030312_cds_9_0_chr2_182521496_r;NM_001030313_cds_10_0_chr2_182521496_r;NM_001160277_cds_12_0_chr2_182521496_r;NM_201548_cds_12_0_chr2_182521496_r	chr2	182521584	182521606
GGCTTGGGCCGGGGCGGTTT	HES7	NM_001165967_cds_0_0_chr17_8024889_r;NM_032580_cds_0_0_chr17_8024889_r	chr17	8025163	8025185
TTCTTCTTCAGCCCATACTG	CPLX2	NM_001008220_cds_3_0_chr5_175306851_f;NM_006650_cds_4_0_chr5_175306851_f	chr5	175306845	175306867
GACGGCGAGTTCTACATGAT	SMARCB1	NM_001007468_cds_0_0_chr22_24129357_f;NM_003073_cds_0_0_chr22_24129357_f	chr22	24129420	24129442
TGGCAGAGTAGAAGACGACA	DCAF4	NM_001163508_cds_1_0_chr14_73404687_f;NM_015604_cds_1_0_chr14_73404687_f;NM_181341_cds_1_0_chr14_73404687_f	chr14	73404702	73404724
AGGTCTACGTTATAGCCAGA	C6orf89	NM_001286636_cds_9_0_chr6_36891123_f;NM_001286637_cds_8_0_chr6_36891123_f	chr6	36891147	36891169
TTCAACTATCTCAACTAAGC	PPP2R2A	NM_002717_utr3_9_0_chr8_26227930_f	chr8	26227960	26227982
GTCACGTTGTTAGCCAACCT	OR5L1	NM_001004738_cds_0_0_chr11_55578943_f	chr11	55579051	55579073
GGTTCTGTGTGTTATGCTCG	KRT77	NM_175078_cds_8_0_chr12_53096676_r	chr12	53097094	53097116
CATACGTGGCACAATAACGA	random	random_seq_153886	0	22	-1
CCCTTGGGTCTGAAGTGGCG	CHRDL2	NM_001278473_cds_4_0_chr11_74415531_r;NM_015424_cds_5_0_chr11_74415531_r	chr11	74415581	74415603
CAGTGGCAGCCAAAGAGTAG	SYNPR	NM_001130003_cds_3_0_chr3_63542219_f;NM_144642_cds_2_0_chr3_63542219_f	chr3	63542339	63542361
GCACAGAACAGAACATGCCC	hsa-mir-378i	hsa-mir-378i	chr22	42319288	42319310
CCACTTTCTGTATTGTTACA	COX7B	NM_001866_cds_1_0_chrX_77158140_f	chrX	77158236	77158258
GTGCTGGGCACGGCGATCCA	MFSD2A	NM_001287808_cds_3_0_chr1_40431529_f;NM_001287809_cds_5_0_chr1_40431529_f	chr1	40431555	40431577
AATCATGCTCAAGGGCAATT	PACRG	NM_001080378_cds_2_0_chr6_163235179_f;NM_001080379_cds_1_0_chr6_163235179_f;NM_152410_cds_2_0_chr6_163235179_f	chr6	163235265	163235287
AGCCCTCTTCCCCGGCCTAA	AMMECR1L	NM_001199140_cds_5_0_chr2_128631402_r;NM_031445_cds_5_0_chr2_128631402_r	chr2	128631528	128631550
TCTTTCAGGCTCAAATTGAG	POGK	NM_017542_cds_1_0_chr1_166810194_f	chr1	166810212	166810234
GTCATGTTTATATAGTCGTC	GCNT1	NM_001097633_cds_2_0_chr9_79117298_f;NM_001097634_cds_2_0_chr9_79117298_f;NM_001097635_cds_2_0_chr9_79117298_f;NM_001097636_cds_1_0_chr9_79117298_f;NM_001490_cds_3_0_chr9_79117298_f	chr9	79117565	79117587
CTTTCCTGCAATAAGGATCT	LRRC31	NM_001277127_cds_3_0_chr3_169572601_r;NM_001277128_cds_3_0_chr3_169572601_r;NM_024727_cds_3_0_chr3_169572601_r	chr3	169572705	169572727
TTTCCTGAGTGTAGTACGGA	RPS6KC1	NM_001136138_cds_3_0_chr1_213290659_f;NM_012424_cds_4_0_chr1_213290659_f	chr1	213290731	213290753
ACAAGGGGAACAAGAAGCGT	TIGD6	NM_001243253_cds_0_0_chr5_149374346_r;NM_030953_cds_0_0_chr5_149374346_r	chr5	149375882	149375904
CTCGTCCTGCTCCGACCAAA	C9orf64	NM_032307_cds_3_0_chr9_86571079_r	chr9	86571164	86571186
CTTCCTGGCAGGACGCAGCA	SLC5A2	NM_003041_cds_1_0_chr16_31495994_f	chr16	31496032	31496054
CAGTAGGTCTGATGTTCGAA	MAPK3	NM_001040056_cds_5_0_chr16_30133145_r;NM_001109891_cds_6_0_chr16_30133145_r;NM_002746_cds_7_0_chr16_30133145_r	chr16	30133253	30133275
CTGGTACCGGAAAGCATACG	KIF26B	NM_018012_cds_1_0_chr1_245319584_f	chr1	245319637	245319659
GCCGTTGTTGCTCATAGAAA	INO80	NM_017553_cds_30_0_chr15_41379760_r	chr15	41379811	41379833
AGAAAAAGGTCATCGGGCTC	OLIG2	NM_005806_cds_1_0_chr21_34399171_f	chr21	34399213	34399235
TTGAAACAAAATACCCAGAT	random	random_seq_21396	0	22	-1
ACACTAGGCTGAACTCATTA	ZG16	NM_152338_utr3_3_0_chr16_29791741_f	chr16	29792461	29792483
GAAGTGGAGAAGTTGATGGC	MYL3	NM_000258_cds_2_0_chr3_46899874_r	chr3	46899909	46899931
GTGTGTGGGGATGTGTGTGT	SIN3A	NM_015477_utr3_0_0_chr15_75661720_r	chr15	75664268	75664290
TGCTCTGGTTCAAGGCTCGA	random	random_seq_173892	0	22	-1
GGAGGACCATTATGAGATGG	DAPK3	NM_001348_cds_7_0_chr19_3969672_r	chr19	3969685	3969707
TTAACCCCTGCTGTGCGGTA	DEFB113	NM_001037729_cds_0_0_chr6_49936390_r	chr6	49936444	49936466
AAGCTACATTGGTGATGTTT	MFAP3	NM_001242336_cds_2_0_chr5_153432480_f;NM_005927_cds_2_0_chr5_153432480_f	chr5	153432508	153432530
GGAAGGATGGAACGGTCAAT	EIF4B	NM_001417_cds_2_0_chr12_53412582_f	chr12	53412629	53412651
CAGTATGATTTCCATATAGG	CHN2	NM_004067_cds_1_0_chr7_29394241_f	chr7	29394258	29394280
CCGAGGAGGGCAGTTTGCAC	SSPN	NM_001135823_cds_2_0_chr12_26383644_f;NM_005086_cds_2_0_chr12_26383644_f	chr12	26383763	26383785
AAGGCGCCGAATGGCTGGCT	HIST1H4I	NM_003495_cds_0_0_chr6_27107088_f	chr6	27107179	27107201
GCGCGCCATCTCCGCGCAAG	CHST13	NM_152889_cds_2_0_chr3_126260576_f	chr3	126260800	126260822
TTCTCCCTGACGTGCCCACT	CBX7	NM_175709_cds_1_0_chr22_39530406_r	chr22	39530675	39530697
CCTGGCACTCGACGATGCTG	RASA3	NM_007368_cds_18_0_chr13_114793323_r	chr13	114793387	114793409
TGCTGATGGAAAACGTCTGG	AZU1	NM_001700_cds_2_0_chr19_829562_f	chr19	829625	829647
CATGCCAAGACCAGTGATCC	SPG11	NM_001160227_cds_32_0_chr15_44943689_r;NM_025137_cds_34_0_chr15_44943689_r	chr15	44943916	44943938
GAAAGGTGGATCCCAACAAC	hsa-mir-196b	hsa-mir-196b	chr7	27209124	27209146
GCCCCTTGCCGCCACTGAAC	FAM21C	NM_001169106_cds_11_0_chr10_46248036_f;NM_001169107_cds_10_0_chr10_46248036_f;NM_015262_cds_11_0_chr10_46248036_f	chr10	46248109	46248131
CTTTACGATGTTGTTATCGA	BPIFA3	NM_001042439_cds_2_0_chr20_31812904_f;NM_178466_cds_3_0_chr20_31812904_f	chr20	31812906	31812928
TCTGGGAGCTAGGGAAGGTA	PRKAG1	NM_002733_utr3_0_0_chr12_49396055_r	chr12	49396529	49396551
TCTTCTTGTATATCAACACA	SLFN12	NM_001289009_cds_2_0_chr17_33749009_r;NM_018042_cds_2_0_chr17_33749009_r	chr17	33749527	33749549
CACACGGCCTGCGATGCCAA	KIAA1324	NM_001284352_cds_6_0_chr1_109727667_f	chr1	109727729	109727751
CCCTGCTGTGCCTTCCATGT	TSEN2	NM_001145392_cds_4_0_chr3_12544761_f;NM_001145393_cds_4_0_chr3_12544761_f;NM_001145394_cds_4_0_chr3_12544761_f;NM_001145395_cds_4_0_chr3_12544761_f;NM_025265_cds_4_0_chr3_12544761_f	chr3	12544928	12544950
GGCTGCCAATACCTCCACCG	POP7	NM_005837_cds_1_0_chr7_100304454_f	chr7	100304747	100304769
GTACAACCGAGAATAAATTC	USP10	NM_001272075_cds_4_0_chr16_84778239_f;NM_005153_cds_3_0_chr16_84778239_f	chr16	84778349	84778371
GATGTTTGTCATATCGCATT	C3orf67	NM_198463_cds_8_0_chr3_58855899_r	chr3	58855963	58855985
GACAGACTCCGGTGGAATGA	hsa-mir-205	hsa-mir-205	chr1	209605512	209605534
GCACTCCACACAGTAGCTGG	TRIM28	NM_005762_cds_2_0_chr19_59057131_f	chr19	59057162	59057184
ACTGAAACTCACTTCAGTAT	FAIM	NM_001033031_cds_5_0_chr3_138351772_f;NM_001033032_cds_4_0_chr3_138351772_f;NM_018147_cds_4_0_chr3_138351772_f	chr3	138351793	138351815
AGGCAGCGCGACCCCCGACA	ASB16	NM_080863_cds_1_0_chr17_42249414_f	chr17	42249529	42249551
TGGAGGATGTGTACACAGGG	LETM1	NM_012318_cds_11_0_chr4_1843074_r	chr4	1843472	1843494
TGTCTTCGATGTTCGAGAAC	PREX1	NM_020820_cds_37_0_chr20_47361562_r	chr20	47361660	47361682
AATATTGCTCCGAGCACTGA	KCNK10	NM_021161_cds_3_0_chr14_88693719_r;NM_138317_cds_3_0_chr14_88693719_r;NM_138318_cds_3_0_chr14_88693719_r	chr14	88693849	88693871
CATGTGGAGACCCATGAGCA	SFTPC	NM_001172357_cds_1_0_chr8_22020087_f;NM_001172410_cds_1_0_chr8_22020087_f;NM_003018_cds_1_0_chr8_22020087_f	chr8	22020202	22020224
AAGCGGGGGCTGCCCAATGC	KDM6B	NM_001080424_cds_4_0_chr17_7749190_f	chr17	7749198	7749220
AAAGAAGAAGGCGTGCACGT	MAGEB6	NM_173523_cds_1_0_chrX_26211964_f	chrX	26212548	26212570
ATAAATGCGTGTGGGGTCGA	TMEM54	NM_033504_cds_2_0_chr1_33361156_r	chr1	33361156	33361178
CCTCAGCCTACGGAACAGCT	GTF2F1	NM_002096_utr3_0_0_chr19_6379580_r	chr19	6379699	6379721
TAAACGGATCACATAAAGGG	ZCCHC18	NM_001143978_cds_2_0_chrX_103358803_f	chrX	103359236	103359258
GCAGGAACCACTCATCCCGG	BTBD19	NM_001136537_cds_6_0_chr1_45279046_f	chr1	45279153	45279175
ACTGAGGTAGAATAAATGGT	NFAT5	NM_001113178_cds_3_0_chr16_69680931_f;NM_006599_cds_2_0_chr16_69680931_f;NM_138713_cds_3_0_chr16_69680931_f;NM_138714_cds_4_0_chr16_69680960_f;NM_173214_cds_3_0_chr16_69680960_f;NM_173215_cds_3_0_chr16_69680960_f	chr16	69680999	69681021
GCTTCTCCTTCCGCCTCATC	GALNT10	NM_198321_cds_0_0_chr5_153570427_f	chr5	153570423	153570445
AGCCATTCTGATGGTCCTAG	TMEM109	NM_024092_cds_1_0_chr11_60687166_f	chr11	60687213	60687235
TCTTGAGGTTGACAGGTCGG	ST6GALNAC6	NM_001286999_cds_3_0_chr9_130656791_r;NM_001287000_cds_3_0_chr9_130656791_r;NM_001287001_cds_3_0_chr9_130656791_r;NM_001287002_cds_3_0_chr9_130656791_r;NM_001287003_cds_2_0_chr9_130656791_r;NM_013443_cds_3_0_chr9_130656791_r	chr9	130656835	130656857
GCGGCTTCTTCCGCTTCGGA	TLX2	NM_016170_cds_1_0_chr2_74742760_f	chr2	74742818	74742840
CGGTGCAAGTCTGTTGAGGC	BPIFA1	NM_001243193_cds_4_0_chr20_31828039_f;NM_016583_cds_4_0_chr20_31828039_f;NM_130852_cds_4_0_chr20_31828039_f	chr20	31828048	31828070
GAGTTACCATCATAGGGATG	BTBD10	NM_032320_cds_7_0_chr11_13466571_r	chr11	13466637	13466659
TGTACCAAAACCCTTCTCAC	GRXCR1	NM_001080476_cds_0_0_chr4_42895284_f	chr4	42895543	42895565
ACTGGCCTTCACTCATGGAT	TXLNA	NM_175852_utr3_10_0_chr1_32660797_f	chr1	32663183	32663205
CACGGCCTGAAGCCGGTGGT	MFI2	NM_005929_cds_13_0_chr3_196753531_r;NM_033316_cds_4_0_chr3_196753531_r	chr3	196753548	196753570
CACAGAAGATCAACTCAGTT	TTC26	NM_001144920_cds_5_0_chr7_138831891_f;NM_001144923_cds_4_0_chr7_138831891_f;NM_001287513_cds_5_0_chr7_138831891_f;NM_024926_cds_5_0_chr7_138831891_f	chr7	138831941	138831963
CCCACAGGCTCCTTCTACAA	hsa-mir-1229	hsa-mir-1229	chr5	179225341	179225363
CTGGCTCCAAGATACTAGGC	LTK	NM_001135685_cds_16_0_chr15_41805175_r;NM_002344_cds_18_0_chr15_41805175_r;NM_206961_cds_17_0_chr15_41805175_r	chr15	41805196	41805218
AGCGTCCTTGTCAATCAGGC	NKD1	NM_033119_cds_6_0_chr16_50664097_f	chr16	50664223	50664245
CAGCATGGAGTCCTCCAGGT	hsa-mir-490	hsa-mir-490	chr7	136587988	136588010
AACCTCAGCCAAGACCAGAC	NRAS	NM_002524_cds_3_0_chr1_115252190_r	chr1	115252189	115252211
AGCCTGCTATGCATTATCGT	OR4N5	NM_001004724_cds_0_0_chr14_20611895_f	chr14	20612311	20612333
GTACCAGTTCAATTACTACG	HAPLN2	NM_021817_cds_4_0_chr1_156594143_f	chr1	156594177	156594199
GTGTGGTGAGATCACCTCAA	MAT1A	NM_000429_cds_6_0_chr10_82043672_r	chr10	82043741	82043763
TCATCGGATCCGTCTGAGCT	hsa-mir-127	hsa-mir-127	chr14	101349369	101349391
ACGTCAAGCTAGGGTGTGAC	UBASH3B	NM_032873_cds_4_0_chr11_122653761_f	chr11	122653863	122653885
CAGGTGCGGTCGACAGCTGT	PLA2G4D	NM_178034_cds_17_0_chr15_42379498_r	chr15	42379587	42379609
TGAGATTGAAGTATCCGTCC	FUT5	NM_002034_cds_0_0_chr19_5866612_r	chr19	5867232	5867254
ATCGTTGGCTATGTAAAAAC	TMEM14B	NM_001127711_cds_2_0_chr6_10749855_f;NM_001286488_cds_2_0_chr6_10749855_f;NM_001286489_cds_2_0_chr6_10749855_f;NM_030969_cds_2_0_chr6_10749855_f	chr6	10749910	10749932
CCAGTCAGCTGTCGGGTTAG	CMIP	NM_030629_utr3_20_0_chr16_81743405_f	chr16	81744072	81744094
CTGTTTCCCTCGAGCCTTGC	NPLOC4	NM_017921_cds_13_0_chr17_79580344_r	chr17	79580479	79580501
CCTGGCCAACGAGCCATCCG	MEF2BNB	NM_001145783_cds_2_0_chr19_19297702_r;NM_001145784_cds_4_0_chr19_19297702_r	chr19	19297761	19297783
AAAACTACCTATTTATGTAT	hsa-mir-1245a	hsa-mir-1245a	chr2	189842808	189842830
TGCTGATGTAGCGGGTCCTA	CHPF	NM_024536_cds_2_0_chr2_220406338_r	chr2	220406895	220406917
AGAAAAGACGCTTCTAGTGC	CDHR1	NM_001171971_cds_2_0_chr10_85956261_f;NM_033100_cds_2_0_chr10_85956261_f	chr10	85956333	85956355
AGAATCCACTCTGTATAAAG	KAT6B	NM_001256468_cds_2_0_chr10_76602616_f;NM_001256469_cds_2_0_chr10_76602616_f;NM_012330_cds_2_0_chr10_76602616_f	chr10	76602634	76602656
AGATGAAGAGTATGACGAAG	CEP152	NM_001194998_cds_25_0_chr15_49097760_r;NM_014985_cds_24_0_chr15_49097760_r	chr15	49097780	49097802
GGAATGCATGAATCTTAGGT	hsa-mir-548q	hsa-mir-548q	chr10	12767347	12767369
GAACAGTTCTGCCAATCGAA	CHRNE	NM_000080_cds_7_0_chr17_4805227_r	chr17	4805239	4805261
TGCGTGGTACCTCTGTTCAT	NRG3	NM_001010848_cds_0_0_chr10_83635097_f;NM_001165972_cds_0_0_chr10_83635097_f	chr10	83635298	83635320
GTACCCTGGCTGACCGTAGG	GRINA	NM_000837_cds_1_0_chr8_145065392_f;NM_001009184_cds_1_0_chr8_145065392_f	chr8	145065540	145065562
ATTCTACACTCGAAGCAGTT	SMS	NM_001258423_cds_2_0_chrX_21995179_f;NM_004595_cds_4_0_chrX_21995179_f	chrX	21995303	21995325
GTACCCGGGCGAGTGGTCGC	HOXB4	NM_024015_cds_1_0_chr17_46655225_r	chr17	46655571	46655593
AATACCTGAAATGTACGGAC	ART3	NM_001130016_cds_2_0_chr4_77002977_f;NM_001130017_cds_2_0_chr4_77002977_f;NM_001179_cds_2_0_chr4_77002977_f	chr4	77003023	77003045
ATTTCACACAGGGTATTCCA	CCM2	NM_001029835_cds_0_0_chr7_45067304_f	chr7	45067366	45067388
AGTGCAGTGTGATAACTGAG	TRAK2	NM_015049_utr3_0_0_chr2_202241930_r	chr2	202242103	202242125
AGAAAAACCTTATAAGTGTC	ZNF570	NM_144694_cds_4_0_chr19_37974781_f	chr19	37975754	37975776
TCCCAAACAGTAACTCTAAA	hsa-mir-520h	hsa-mir-520h	chr19	54245831	54245853
AACATGCTTCATATCTTGCC	PIWIL3	NM_001008496_cds_17_0_chr22_25153875_r;NM_001255975_cds_17_0_chr22_25153875_r	chr22	25153891	25153913
TTGTGATCCTTGGAAAACCG	ARRDC1	NM_152285_cds_3_0_chr9_140508067_f	chr9	140508138	140508160
AGGTCAAGCAGTGAACCGGT	WBP1	NM_012477_cds_2_0_chr2_74687000_f	chr2	74687152	74687174
CCAAGATGGGTGTGAGAGCA	SIPA1L2	NM_020808_cds_20_0_chr1_232649603_r	chr1	232650849	232650871
TAAGTAGGTTCTGAAAGGCG	PPP2R1B	NM_001177563_cds_8_0_chr11_111625704_r	chr11	111625752	111625774
TGGTGAGGACCAGCAGTCGA	PCNXL3	NM_032223_cds_5_0_chr11_65385411_f	chr11	65385621	65385643
ATGCGCGAGATCGAGCGACT	ECEL1	NM_001290787_cds_16_0_chr2_233350578_r;NM_004826_cds_16_0_chr2_233350578_r	chr2	233350774	233350796
ATATGCAGGTTCTTGTGACG	CD244	NM_001166664_cds_2_0_chr1_160803841_r	chr1	160803874	160803896
TTCATTCTCGGTTCGTTGGT	random	random_seq_115198	0	22	-1
ACGCCTGTACTAGAGCAAGC	TAT	NM_000353_utr3_0_0_chr16_71600754_r	chr16	71600981	71601003
GGGGTGGAAGCCTTTGCCGA	SP8	NM_182700_cds_0_0_chr7_20823909_r;NM_198956_cds_0_0_chr7_20823909_r	chr7	20825286	20825308
CAACACCATGAGTGGCAGTC	FOSL1	NM_005438_cds_2_0_chr11_65664280_r	chr11	65664432	65664454
ACACAAAGCAAATGCCTCTA	hsa-mir-4439	hsa-mir-4439	chr2	225875218	225875240
AGCATCTACTACAGGTCAGA	ARHGEF3	NM_001128616_cds_9_0_chr3_56809028_r	chr3	56809045	56809067
AGAACCTGACTCTTGCACTC	hsa-mir-7703	hsa-mir-7703	chr14	24612741	24612763
AATGTGCTAAAAGTCTTCGT	ERMARD	NM_001278531_cds_5_0_chr6_170159064_f;NM_001278532_cds_4_0_chr6_170159064_f;NM_001278533_cds_5_0_chr6_170159064_f;NM_018341_cds_5_0_chr6_170159064_f	chr6	170159067	170159089
ATTTCCTCCCACCCTTGTAC	CCR9	NM_001256369_cds_3_0_chr3_45942317_f;NM_006641_cds_1_0_chr3_45942317_f;NM_031200_cds_2_0_chr3_45942302_f	chr3	45942426	45942448
GAGGGTTGCGGCCTGAAAGT	MTG1	NM_138384_cds_2_0_chr10_135209667_f	chr10	135209669	135209691
CACTGGGGAGCAGAGGCCCA	hsa-mir-939	hsa-mir-939	chr8	145619414	145619436
GGAGGCCCAGGAGTACCAAC	LILRB3	NM_001081450_cds_10_0_chr19_54745902_r;NM_006864_cds_10_0_chr19_54745902_r;NM_024318_cds_5_0_chr19_54745901_r	chr19	54746076	54746098
GTGGACCGCACCATCACCCG	OR2Y1	NM_001001657_cds_0_0_chr5_180166123_r	chr5	180166775	180166797
ATTCCCAAGAACCCTCGTAA	C20orf24	NM_001199534_cds_1_0_chr20_35236118_f;NM_001199535_cds_2_0_chr20_35236118_f;NM_018840_cds_1_0_chr20_35236118_f;NM_199483_cds_1_0_chr20_35236118_f	chr20	35236193	35236215
GGTTGGTATATAGGGACTGA	ATP1B4	NM_001142447_cds_2_0_chrX_119504570_f;NM_012069_cds_2_0_chrX_119504570_f	chrX	119504651	119504673
CCAGTGGGCCCCATTCTTGA	PAPL	NM_001004318_cds_3_0_chr19_39589600_f	chr19	39589651	39589673
TCGTCCTTGTAGGCAAACCT	TMEM120A	NM_031925_cds_7_0_chr7_75617739_r	chr7	75617817	75617839
TTCATGAGGTTGTAGCCCAC	SEC14L3	NM_001257378_cds_4_0_chr22_30860807_r;NM_001257379_cds_4_0_chr22_30860807_r;NM_001257382_cds_4_0_chr22_30860807_r	chr22	30860854	30860876
GGAGCAGTACATACTGTACC	EFNA1	NM_004428_cds_1_0_chr1_155103815_f;NM_182685_cds_1_0_chr1_155103815_f	chr1	155103914	155103936
CTTATGAATAGGAGCAGTGC	hsa-mir-6081	hsa-mir-6081	chr9	97827679	97827701
GTCGATGCGAAACGTGAGCG	RNF130	NM_001280801_cds_7_0_chr5_179498456_r;NM_018434_cds_8_0_chr5_179498456_r	chr5	179498532	179498554
TTCCTGGGAGAACGTCACTG	IL17RC	NM_001203263_cds_10_0_chr3_9969989_f;NM_001203264_cds_10_0_chr3_9969989_f;NM_001203265_cds_9_0_chr3_9969989_f;NM_032732_cds_9_0_chr3_9969989_f;NM_153460_cds_10_0_chr3_9969989_f;NM_153461_cds_10_0_chr3_9969989_f	chr3	9970146	9970168
AAGTCTGGCTTACAGTCATT	CHN1	NM_001206602_cds_4_0_chr2_175677037_r	chr2	175677147	175677169
TGGAGTCCTTACGTAGTGCC	CARD9	NM_052813_cds_6_0_chr9_139264202_r;NM_052814_cds_6_0_chr9_139264202_r	chr9	139264270	139264292
CCAACGGCCTCTCGGACCCG	ZCCHC2	NM_017742_cds_0_0_chr18_60190658_f	chr18	60191112	60191134
TCAACGGCCGCGACGCGGTA	LHX9	NM_001014434_cds_1_0_chr1_197887009_f;NM_020204_cds_0_0_chr1_197886954_f	chr1	197887111	197887133
GCTAGGAGTGGTCTGAACCT	CDC20	NM_001255_cds_2_0_chr1_43825161_f	chr1	43825173	43825195
TCTTATACCCTCCGAATGAA	random	random_seq_60831	0	22	-1
CAGGAGAAATAGTATAAAGA	OR8H1	NM_001005199_cds_0_0_chr11_56057603_r	chr11	56058440	56058462
ACCGGACCATAGGGTCAAAA	random	random_seq_115213	0	22	-1
TGGGGCGCGAAGCCCGCAAA	UNC5CL	NM_173561_cds_5_0_chr6_41000623_r	chr6	41000834	41000856
GGACACCGAAGCCGTCCGAG	MICALL1	NM_033386_cds_6_0_chr22_38320667_f	chr22	38320703	38320725
TACCATCAGCTTTATTATTG	XKR3	NM_175878_cds_2_0_chr22_17288629_r	chr22	17288735	17288757
CCCTTGGGGGTTGGGAACTC	E2F2	NM_004091_cds_5_0_chr1_23850875_r	chr1	23850913	23850935
ACATCCACATAATCTTCAGT	STAP1	NM_012108_cds_4_0_chr4_68447023_f	chr4	68447149	68447171
CAAGTTCCTGGGAAGCGACC	CCDC8	NM_032040_cds_0_0_chr19_46914451_r	chr19	46915635	46915657
ACTGGATAACCCATTCGAAC	MRPS35	NM_001190864_cds_2_0_chr12_27869224_f;NM_021821_cds_2_0_chr12_27869224_f	chr12	27869320	27869342
GAGGGTTTACAAAGAATGCC	BCR	NM_004327_utr3_22_0_chr22_23657710_f	chr22	23658984	23659006
CCCAAGAGGAAGCGATGGAC	GABRR2	NM_002043_cds_8_0_chr6_90024772_r	chr6	90024796	90024818
TCACCTCGACGGTCACCGCG	LAMTOR5	NM_006402_cds_3_0_chr1_110950208_r	chr1	110950449	110950471
CACCCCGTGGGTTTCACCAT	GNAZ	NM_002073_utr3_2_0_chr22_23465619_f	chr22	23465643	23465665
ATCGCTTGCAAAACGTATGC	SH3RF1	NM_020870_cds_10_0_chr4_170189971_r	chr4	170190258	170190280
ACCCAAGGGAGTGGATAACT	SMIM22	NM_001253790_cds_4_0_chr16_4846191_f;NM_001253791_cds_5_0_chr16_4846191_f;NM_001253793_cds_3_0_chr16_4846191_f;NM_001253794_cds_3_0_chr16_4846191_f	chr16	4846196	4846218
CTGAAGAAGAAAAGATCCAT	POLA1	NM_016937_cds_6_0_chrX_24734479_f	chrX	24734512	24734534
AAGTTGGGGCCGAAGTAGCG	POLR2G	NM_002696_cds_1_0_chr11_62529267_f	chr11	62529297	62529319
CCGCCTCCTAAAAGAACACC	BLOC1S1	NM_001487_cds_0_0_chr12_56109836_f	chr12	56109928	56109950
TTTCTGTCAGCGTCACTGGA	PRPF39	NM_017922_cds_1_0_chr14_45564443_f	chr14	45564637	45564659
GACAAGGCCTAGATATTTAC	GGPS1	NM_001037277_cds_3_0_chr1_235505326_f	chr1	235505558	235505580
GTGAATAATTCAAAAGTCCA	CCDC18	NM_206886_cds_2_0_chr1_93649535_f	chr1	93649616	93649638
CAAAATTCAACTGAATCACA	CMTM4	NM_181521_utr3_0_0_chr16_66648653_r	chr16	66655858	66655880
GCCGAGAAGCCAGTCACGCC	MEMO1	NM_001137602_cds_7_0_chr2_32235256_r;NM_015955_cds_8_0_chr2_32235256_r	chr2	32235275	32235297
TCATTAATGGAGGACCGATT	B3GALT1	NM_020981_cds_1_0_chr2_168725550_f	chr2	168726169	168726191
GATGACTCTTGTGGAACCAT	SSMEM1	NM_145268_cds_0_0_chr7_129847751_f	chr7	129847844	129847866
ATCATATTCAGGATCGTCAG	ZNF428	NM_182498_cds_0_0_chr19_44111769_r	chr19	44112150	44112172
AGAACTTGTCAGCGTTAAAA	FKTN	NM_001079802_cds_2_0_chr9_108337314_f;NM_001198963_cds_2_0_chr9_108337314_f;NM_006731_cds_1_0_chr9_108337314_f	chr9	108337345	108337367
CTTGGCCGTGAGACCCGTCT	NENF	NM_013349_cds_3_0_chr1_212619172_f	chr1	212619167	212619189
AACTCCACCTCCACTGACAA	URM1	NM_001135947_cds_0_0_chr9_131133660_f;NM_001265582_cds_0_0_chr9_131133660_f;NM_030914_cds_0_0_chr9_131133660_f	chr9	131133669	131133691
CATCATCCAATGGAGCTACT	TMEM185B	NM_024121_cds_0_0_chr2_120979500_r	chr2	120980429	120980451
GATCACCAGGGGAACGTAGA	ADRB2	NM_000024_cds_0_0_chr5_148206395_f	chr5	148207014	148207036
ATCGATGGTCGCTACAAACC	MS4A7	NM_021201_utr3_6_0_chr11_60161335_f	chr11	60162892	60162914
ATTTGAACAGGTTAATCTGT	MAT2B	NM_013283_cds_1_0_chr5_162939008_f;NM_182796_cds_1_0_chr5_162939008_f	chr5	162939142	162939164
TGTAGTTGAGATAGCTGGCC	TMEM214	NM_001083590_cds_2_0_chr2_27258003_f;NM_017727_cds_2_0_chr2_27258003_f	chr2	27258083	27258105
GTCGGTCCTGTCGCGGTACC	MTG2	NM_015666_cds_3_0_chr20_60772908_f	chr20	60772933	60772955
TGGAGCTTGGGGTATGCCAG	RAI1	NM_030665_cds_2_0_chr17_17696263_f	chr17	17696806	17696828
TTTGGGTCTTAATGGCAAGA	RGS22	NM_001286692_cds_18_0_chr8_101065030_r;NM_001286693_cds_18_0_chr8_101065030_r;NM_015668_cds_18_0_chr8_101065030_r	chr8	101065060	101065082
ATTTACATTTAGGGTTCACC	ATXN1	NM_000332_utr3_0_0_chr6_16299343_r	chr6	16304343	16304365
CAAATAGCCAGGTATTCAGT	C21orf62	NM_001162495_cds_0_0_chr21_34166073_r;NM_001162496_cds_0_0_chr21_34166073_r;NM_019596_cds_0_0_chr21_34166073_r	chr21	34166374	34166396
TTGCAGCACTAGACTATGGT	EMC2	NM_014673_cds_2_0_chr8_109462657_f	chr8	109462684	109462706
ACCCACCAACTATAGTAACA	PTPRQ	NM_001145026_cds_3_0_chr12_80862487_f	chr12	80862558	80862580
CTTCATTCATCAGGTATCGA	FBXO18	NM_001258452_cds_3_0_chr10_5950888_f;NM_001258453_cds_4_0_chr10_5950888_f	chr10	5950911	5950933
TCGACCAGTATACTGATACG	random	random_seq_52508	0	22	-1
AGGCAGAGAAATAGTCTCCA	AFF2	NM_001170628_cds_7_0_chrX_148037133_f	chrX	148037230	148037252
CCACGATGTCCTTCAGCCTA	TTLL9	NM_001008409_cds_6_0_chr20_30507667_f	chr20	30507702	30507724
AAGGAGCGAAGAACACGGAC	SYTL3	NM_001009991_cds_5_0_chr6_159086427_f;NM_001242384_cds_5_0_chr6_159086427_f;NM_001242394_cds_4_0_chr6_159086427_f;NM_001242395_cds_4_0_chr6_159086427_f	chr6	159086462	159086484
CCACTTTGTACTCTCTCTGT	CC2D1B	NM_032449_cds_16_0_chr1_52825377_r	chr1	52825442	52825464
AGCCACACTCAAAAGGTCAG	HSD17B7	NM_016371_cds_4_0_chr1_162769533_f	chr1	162769681	162769703
ATCCACACACGGCTCCGTGT	SLC22A12	NM_001276326_cds_0_0_chr11_64359029_f;NM_001276327_cds_0_0_chr11_64359029_f;NM_144585_cds_0_0_chr11_64359029_f	chr11	64359360	64359382
TTCCTCCAGAGCCTCGGTTA	EID3	NM_001008394_cds_0_0_chr12_104697713_f	chr12	104697906	104697928
CCTCCATGCTGCGCGTGACA	IMP3	NM_018285_cds_0_0_chr15_75931955_r	chr15	75932044	75932066
TCTCTGCACATTGCCTCTGG	ZNF804A	NM_194250_cds_3_0_chr2_185800510_f	chr2	185800961	185800983
GGCTGTGGAAGGAGTTAAAG	WFDC12	NM_080869_cds_2_0_chr20_43753010_r	chr20	43753010	43753032
CGCCTCACGCGCTACTCCCA	SUN2	NM_001199579_cds_16_0_chr22_39148512_r;NM_001199580_cds_16_0_chr22_39148512_r;NM_015374_cds_16_0_chr22_39148512_r	chr22	39148593	39148615
TTGTTTAATTCAAGGTGGTT	DDX18	NM_006773_utr3_13_0_chr2_118588301_f	chr2	118589122	118589144
TCTTCGGACGGCCTAGGCGT	NXPH4	NM_007224_cds_1_0_chr12_57618661_f	chr12	57618766	57618788
TAGCCTTCTTCCGGAATTGG	DNASE2B	NM_021233_cds_3_0_chr1_84876521_f	chr1	84876580	84876602
TGAGAAATTCACAAGCGCAC	TMEM59	NM_004872_cds_2_0_chr1_54506429_r	chr1	54506479	54506501
GTCCTGAGTTTGCGGTGAGT	SMCP	NM_030663_cds_1_0_chr1_152856899_f	chr1	152857164	152857186
TACTGACCTCAACATAATAA	CENPP	NM_001012267_cds_3_0_chr9_95107981_f;NM_001286969_cds_2_0_chr9_95107981_f	chr9	95108007	95108029
GTGCTGCTATTGGACCCAAA	EMR3	NM_001289158_cds_8_0_chr19_14757993_r;NM_001289159_cds_8_0_chr19_14757993_r;NM_032571_cds_8_0_chr19_14757993_r	chr19	14758041	14758063
GAAGTCTACAATGGCGTGTA	ZNF845	NM_138374_cds_3_0_chr19_53854071_f	chr19	53855539	53855561
TGTAAATCATTTGCTTCAAC	SYCP2L	NM_001040274_cds_6_0_chr6_10902910_f	chr6	10902971	10902993
CGAGCTGGGTTAAGCCGAGC	hsa-mir-4507	hsa-mir-4507	chr14	106324306	106324328
CTTCATCAGACAAGGTTTGC	KIF2B	NM_032559_cds_0_0_chr17_51900395_f	chr17	51900801	51900823
CTCTATTCTATTCCGCGTCC	random	random_seq_100195	0	22	-1
AGTAAATGGTGCTCAGGTAA	hsa-mir-3919	hsa-mir-3919	chr3	159000429	159000451
ATCTGATGTGTCTGATCTTC	hsa-mir-640	hsa-mir-640	chr19	19545889	19545911
TGCTGCTGCTTGTCGCTACC	NR2F2	NM_021005_cds_0_0_chr15_96875335_f	chr15	96875530	96875552
CAGGAATTCTGGATAGTAAG	hsa-mir-4418	hsa-mir-4418	chr1	22592785	22592807
GTGGCCCGGCGGACCGTAGT	ONECUT2	NM_004852_cds_0_0_chr18_55102949_f	chr18	55103688	55103710
GCTGGAGCCCCTCGAACTCG	PRR7	NM_001174101_cds_1_0_chr5_176882069_f;NM_001174102_cds_1_0_chr5_176882069_f;NM_030567_cds_2_0_chr5_176882069_f	chr5	176882233	176882255
CATTAAGTTTGTCTCCTACT	CAT	NM_001752_cds_1_0_chr11_34470739_f	chr11	34470771	34470793
CGGCTTCCACACTCATGCGC	KRT14	NM_000526_cds_5_0_chr17_39740509_r	chr17	39740625	39740647
CAGAAGCATAGTTAGGATCT	SLAMF9	NM_001146172_cds_0_0_chr1_159921451_r;NM_001146173_cds_0_0_chr1_159921576_r;NM_033438_cds_0_0_chr1_159921451_r	chr1	159921639	159921661
CGAGCAATCTCAGGCACTAA	UBE2D2	NM_003339_cds_5_0_chr5_139002953_f;NM_181838_cds_6_0_chr5_139002953_f	chr5	139003000	139003022
TGACGTTTGTGCAGTCGGAA	RRP12	NM_001145114_cds_30_0_chr10_99160062_r;NM_001284337_cds_29_0_chr10_99160062_r;NM_015179_cds_32_0_chr10_99160062_r	chr10	99160115	99160137
TCAAAAATAATTTGAAAATT	hsa-mir-6128	hsa-mir-6128	chr11	56511432	56511454
GGATCTGCCAGACTCGGTCG	ARL3	NM_004311_cds_1_0_chr10_104445573_r	chr10	104445608	104445630
GAGGAGCTGGCAAGGCGACT	NES	NM_006617_cds_3_0_chr1_156646274_r	chr1	156646509	156646531
TCCGATGACACGATGCTGTA	KCNJ18	NM_001194958_cds_2_0_chr17_21318655_f;NM_021012_cds_2_0_chr17_21318655_f	chr17	21318679	21318701
TGGAGGAGGAACGGCGGTCT	KIAA0513	NM_001286565_cds_1_0_chr16_85100678_f;NM_001286566_cds_1_0_chr16_85100678_f;NM_014732_cds_1_0_chr16_85100678_f	chr16	85100878	85100900
TGAGAGAGATTCGACCAACC	GTF2E1	NM_005513_cds_1_0_chr3_120469400_f	chr3	120469750	120469772
CATGGCATGGGCTGCCTGAC	hsa-mir-4689	hsa-mir-4689	chr1	5922762	5922784
AGGGAAGTCACTTTACCTTG	PHC1	NM_004426_utr3_14_0_chr12_9092056_f	chr12	9093607	9093629
AGAGTTCTGGGTGAGTTTGG	hsa-mir-4641	hsa-mir-4641	chr6	41566443	41566465
TGGTGGTGGTGGCCATTGTA	GBP4	NM_052941_cds_9_0_chr1_89662793_r	chr1	89662848	89662870
AGCCACAGCCCCACGAACTC	SLC27A1	NM_198580_cds_1_0_chr19_17597372_f	chr19	17597619	17597641
AAGCCCAATTATACAGCACT	LPPR5	NM_001010861_cds_3_0_chr1_99418626_r;NM_001037317_cds_3_0_chr1_99418626_r	chr1	99418759	99418781
GCCATGGATTTCGGAGGTCA	SERHL2	NM_001284334_cds_1_0_chr22_42951238_f;NM_014509_cds_2_0_chr22_42951238_f	chr22	42951252	42951274
TGGTGCACAAATAGACCCAG	TRPA1	NM_007332_cds_21_0_chr8_72975034_r	chr8	72975036	72975058
AGCGGGTGTTCAGTCGTCTG	IPO4	NM_024658_cds_27_0_chr14_24657550_r	chr14	24657581	24657603
GTTCTGGAGACAATCGGGAA	DYRK4	NM_003845_cds_4_0_chr12_4705315_f	chr12	4705348	4705370
TGCTGGATGACATTGTGTCT	KHSRP	NM_003685_cds_12_0_chr19_6418713_r	chr19	6418851	6418873
GACTGTACCATTGACTGTTA	DAZAP2	NM_014764_utr3_3_0_chr12_51636243_f	chr12	51637425	51637447
GGGAGATGTATTTGCAGCGG	GSTP1	NM_000852_cds_4_0_chr11_67352609_f	chr11	67352673	67352695
CGCAGCTCGCCCGATCTGAC	TOM1	NM_001135729_cds_4_0_chr22_35719489_f;NM_001135732_cds_4_0_chr22_35719489_f;NM_005488_cds_4_0_chr22_35719489_f	chr22	35719507	35719529
CTGTTCCAGGTCGTGGGTTA	SIRT5	NM_012241_utr3_9_0_chr6_13612098_f	chr6	13614891	13614913
CGGGGGTGGCGGCGGCATCC	hsa-mir-4787	hsa-mir-4787	chr3	50712525	50712547
CCATGGACCGCCGGATGTGG	GHRHR	NM_000823_cds_0_0_chr7_31003684_f	chr7	31003682	31003704
AGGAAGTGATCAATGATATT	OR11H4	NM_001004479_cds_0_0_chr14_20710951_f	chr14	20711491	20711513
GTCTGTGTCGGGACATAGTA	IRF6	NM_006147_utr3_0_0_chr1_209958968_r	chr1	209960240	209960262
TGCTATGGCAAAGACCAACG	YIPF1	NM_018982_cds_4_0_chr1_54337045_r	chr1	54337121	54337143
AGCCACAATGTGCAACCTAC	IFIT2	NM_001547_cds_1_0_chr10_91065719_f	chr10	91065863	91065885
ACGAGGAAGAGGCTGACCAT	CACNG7	NM_031896_cds_2_0_chr19_54418619_f	chr19	54418645	54418667
GTCCCTGCTAAGTGTCATCA	PI4KB	NM_001198773_cds_9_0_chr1_151288049_r;NM_001198774_cds_9_0_chr1_151288049_r;NM_002651_cds_10_0_chr1_151288049_r	chr1	151288855	151288877
TCTGGTACAATGGCCTCATA	CDH19	NM_001271028_cds_7_0_chr18_64235653_r;NM_021153_cds_9_0_chr18_64235653_r	chr18	64235667	64235689
GTTGCCATCTACAATGTCGT	SPTB	NM_000347_cds_28_0_chr14_65270325_r;NM_001024858_cds_32_0_chr14_65270325_r	chr14	65270373	65270395
GAAACTGAATAAGGGGTATA	PSMB2	NM_002794_utr3_0_0_chr1_36065143_r	chr1	36066030	36066052
ACAACATGGAGTTAAGCCAC	IQUB	NM_001282855_cds_9_0_chr7_123143256_r;NM_178827_cds_9_0_chr7_123143256_r	chr7	123143364	123143386
CCGTGTACTACGGTCTCATC	INAFM1	NM_178511_cds_0_0_chr19_47778177_f	chr19	47778319	47778341
AAGGTGCAAAACGAATGCCC	CPN1	NM_001308_cds_8_0_chr10_101841160_r	chr10	101841252	101841274
TAGGACTCAAGTGTCACTGA	CHEK2	NM_001257387_cds_3_0_chr22_29091115_r	chr22	29091178	29091200
CCAATCTTCATTCTCGGGGT	FOXP1	NM_032682_utr3_0_0_chr3_71003865_r	chr3	71008362	71008384
CCCCACACCGAGACGTCCAA	random	random_seq_117146	0	22	-1
TCACCAGGCACAGGCCATAA	ATOH8	NM_032827_utr3_2_0_chr2_86014014_f	chr2	86017341	86017363
ACCTGTGCTACGTAGTGAAG	AICDA	NM_020661_cds_3_0_chr12_8759461_r	chr12	8759512	8759534
AACGTGAGTTTATGAAGCTC	random	random_seq_59935	0	22	-1
AATGAAAACGTGGTCTACGC	random	random_seq_109573	0	22	-1
CCCCAAGGATGCCGTTGAGT	BAZ2A	NM_013449_cds_26_0_chr12_57008798_r	chr12	57009149	57009171
GGACTCTGGAAGTGGGGATA	KIAA1191	NM_001287335_cds_1_0_chr5_175774924_r	chr5	175774987	175775009
AGCTCCATTTACCCAGCAGA	UBQLN3	NM_017481_cds_0_0_chr11_5528821_r	chr11	5530406	5530428
CTGCCGACAAAATCCGCATG	random	random_seq_50193	0	22	-1
GATGCTGAAACATCACATAG	GIN1	NM_017676_cds_4_0_chr5_102440245_r	chr5	102440336	102440358
GTGGGAACGCCATCTGAGCG	ABHD12	NM_001042472_cds_6_0_chr20_25290082_r;NM_015600_cds_6_0_chr20_25290082_r	chr20	25290175	25290197
GATTAGAGAGCTCCCCCATA	NGFRAP1	NM_206917_cds_2_0_chrX_102632450_f	chrX	102632695	102632717
GAAGCGGGCAAAGGGGCGAC	APC	NM_001127511_cds_0_0_chr5_112043415_f	chr5	112043439	112043461
ATGTGTTCAATTCGCACAAA	BTBD7	NM_001289133_cds_5_0_chr14_93723541_r	chr14	93723575	93723597
GAAACCATTTACAGCCGATC	ZFHX4	NM_024721_cds_1_0_chr8_77616324_f	chr8	77616929	77616951
AGTGCGGATTGATGTGCCAC	RBBP4	NM_005610_utr3_11_0_chr1_33145307_f	chr1	33151157	33151179
GTATTGCACGGCGATTACCT	NCOA1	NM_003743_cds_7_0_chr2_24916121_f;NM_147223_cds_7_0_chr2_24916121_f;NM_147233_cds_7_0_chr2_24916121_f	chr2	24916142	24916164
TGGTGATGGAAATCCGCGGT	PDE4A	NM_001243121_cds_2_0_chr19_10528336_f	chr19	10528503	10528525
TTCGCTGTCACTCCGAAAAC	CDHR2	NM_001171976_cds_3_0_chr5_175995679_f;NM_017675_cds_3_0_chr5_175995679_f	chr5	175995762	175995784
CCCGACAGCCGCGGATCGTC	LRRC71	NM_144702_cds_2_0_chr1_156894216_f	chr1	156894212	156894234
ACCTACTGCCTCCTGATAGA	KRT27	NM_181537_cds_2_0_chr17_38933767_r	chr17	38933776	38933798
CCAAGAATGGTATCAAAGCA	NUDT21	NM_007006_utr3_0_0_chr16_56463048_r	chr16	56466225	56466247
CAAGATGAGTGTTATGCTTA	ZNF793	NM_001013659_cds_7_0_chr19_38027799_f	chr19	38028047	38028069
AAGATCCATAACAGGGAAAT	hsa-mir-5584	hsa-mir-5584	chr1	45011154	45011176
CGCGGTCCGGACTTTGGGCG	PSMB4	NM_002796_cds_0_0_chr1_151372064_f	chr1	151372083	151372105
AACAGCTTTCGGGGATTGTC	WDR45	NM_001029896_cds_5_0_chrX_48934089_r;NM_007075_cds_5_0_chrX_48934089_r	chrX	48934118	48934140
AGGGGCCCGTGATAACTGCT	hsa-mir-5685	hsa-mir-5685	chr6	53141804	53141826
CCTGCTCGGAGAAACATGAG	ALDH9A1	NM_000696_cds_10_0_chr1_165667615_r	chr1	165667779	165667801
AACATCGAGGAGTTTGCGAT	ARMC6	NM_001199196_cds_2_0_chr19_19153520_f;NM_033415_cds_1_0_chr19_19153566_f	chr19	19153617	19153639
TCGCCCACGTAGTTGCCGCT	TUBB3	NM_006086_cds_1_0_chr16_89998979_f	chr16	89999015	89999037
AGCGGCAGGTAGTGGGGCAT	LRIG3	NM_153377_cds_18_0_chr12_59313781_r	chr12	59313860	59313882
ATGGTATGGTATTTCTGCAC	HNRNPA2B1	NM_002137_cds_6_0_chr7_26236177_r;NM_031243_cds_6_0_chr7_26236177_r	chr7	26236260	26236282
TCCTAGATTAATGCGCTCAC	EFTUD1	NM_001040610_cds_13_0_chr15_82530648_r;NM_024580_cds_13_0_chr15_82530648_r	chr15	82530846	82530868
AAGTGGCTCAACGATGCAGG	POU2F2	NM_001247994_cds_5_0_chr19_42599940_r;NM_002698_cds_5_0_chr19_42599940_r	chr19	42599936	42599958
GCCCATCGGGATATACCGCC	KIAA1191	NM_001079684_cds_5_0_chr5_175782574_r;NM_001079685_cds_5_0_chr5_175782574_r;NM_001287336_cds_5_0_chr5_175782574_r;NM_020444_cds_5_0_chr5_175782574_r	chr5	175782693	175782715
TGTGCGGCCACAGGATTCAC	ZNF474	NM_207317_cds_1_0_chr5_121487686_f	chr5	121488185	121488207
GATAATGACTTTCCGGTCAT	SEC13	NM_001136232_cds_5_0_chr3_10354263_r;NM_001278946_cds_1_0_chr3_10354263_r;NM_030673_cds_5_0_chr3_10354263_r;NM_183352_cds_5_0_chr3_10354263_r	chr3	10354324	10354346
TGAGAAATCAGAACTTAGTG	MRVI1	NM_001100167_cds_11_0_chr11_10645325_r;NM_001206880_cds_11_0_chr11_10645325_r;NM_001206881_cds_11_0_chr11_10645325_r	chr11	10645368	10645390
TAAGGACTCCTCTGTGAGAA	hsa-mir-1275	hsa-mir-1275	chr6	33967742	33967764
GCTGTGGGATTAACCCTGCT	AQP1	NM_001185060_cds_3_0_chr7_30962179_f;NM_001185061_cds_2_0_chr7_30962179_f;NM_001185062_cds_2_0_chr7_30962179_f;NM_198098_cds_2_0_chr7_30962179_f	chr7	30962192	30962214
CCCAGAGTCCGCCGTGTATA	random	random_seq_133433	0	22	-1
GCTGTGGTCCTGGTCGAGTG	SWAP70	NM_015055_cds_0_0_chr11_9685727_f	chr11	9685776	9685798
ATTATAGAGAAGTACAGCCA	INTS8	NM_017864_cds_2_0_chr8_95839491_f	chr8	95839604	95839626
TTATTCACTGACTTACCACA	PRLR	NM_000949_cds_6_0_chr5_35086310_r;NM_001204315_cds_7_0_chr5_35086310_r;NM_001204316_cds_7_0_chr5_35086310_r;NM_001204317_cds_6_0_chr5_35086310_r;NM_001204318_cds_4_0_chr5_35086310_r	chr5	35086314	35086336
CCATCCCACTGGCCCTAGAA	DDX56	NM_001257189_cds_11_0_chr7_44613182_r;NM_019082_cds_12_0_chr7_44613182_r	chr7	44613272	44613294
TGAGGTAGGCTGCGTAGGCG	SLC9A5	NM_004594_cds_4_0_chr16_67289656_f	chr16	67289777	67289799
AGGACACCTGGTACGCGGCT	HPR	NM_020995_cds_4_0_chr16_72110202_f	chr16	72110856	72110878
CATGCCATGCAATACTGAAG	CCT8	NM_001282907_cds_8_0_chr21_30437289_r;NM_001282908_cds_8_0_chr21_30437289_r;NM_001282909_cds_8_0_chr21_30437289_r;NM_006585_cds_8_0_chr21_30437289_r	chr21	30437388	30437410
ATGTTTACCAACCCTGATAA	SLC4A4	NM_003759_cds_2_0_chr4_72222725_f	chr4	72222883	72222905
GAATTCCAGGACTACTACAG	CAPS	NM_004058_cds_4_0_chr19_5915232_f;NM_080590_cds_4_0_chr19_5915232_f	chr19	5915244	5915266
CTACCTCCCTCTCCGTGCGT	PRR23B	NM_001013650_cds_0_0_chr3_138738706_r	chr3	138738785	138738807
GGGCAGTGGCCCCCACACTT	CFP	NM_001145252_cds_5_0_chrX_47486870_r;NM_002621_cds_5_0_chrX_47486870_r	chrX	47486920	47486942
CTTTGTAATACGGTCAATGT	ZMYND11	NM_001202464_cds_1_0_chr10_225953_f;NM_001202465_cds_1_0_chr10_225953_f;NM_001202466_cds_1_0_chr10_225953_f;NM_001202467_cds_0_0_chr10_225953_f;NM_001202468_cds_0_0_chr10_225953_f;NM_006624_cds_1_0_chr10_225953_f;NM_212479_cds_1_0_chr10_225953_f	chr10	226047	226069
ACTCCGTGTGCATCAACACC	COMP	NM_000095_cds_13_0_chr19_18899648_r	chr19	18899648	18899670
GCAGCCGCCGTCGCCGAGTA	XPA	NM_000380_cds_5_0_chr9_100459403_r	chr9	100459414	100459436
TTAAAACTAAGTCCTTGACT	DLG2	NM_001142702_cds_8_0_chr11_83252725_r	chr11	83252839	83252861
GCTGAACCTGTATGAGTTGA	PSMB3	NM_002795_cds_2_0_chr17_36912136_f	chr17	36912157	36912179
CATCTCCTAGTTCCCAGGTT	APBB3	NM_006051_cds_10_0_chr5_139943337_r;NM_133172_cds_10_0_chr5_139943337_r;NM_133173_cds_10_0_chr5_139943337_r;NM_133174_cds_10_0_chr5_139943337_r	chr5	139943354	139943376
TTTGTGAGGCATATCCTGTC	MYL6	NM_021019_cds_5_0_chr12_56554410_f	chr12	56554412	56554434
CGAAATTGATCGATGGGAAC	DNAH6	NM_001370_cds_4_0_chr2_84771357_f	chr2	84771450	84771472
TAAGAGAAAGTGCATCCCTC	hsa-mir-525	hsa-mir-525	chr19	54200803	54200825
TCCCATAGTCATTAGAAATA	ZNF765	NM_001040185_cds_3_0_chr19_53910951_f	chr19	53911366	53911388
TGCCCTGGCACAAACAAACG	BOLA1	NM_016074_cds_1_0_chr1_149871613_f	chr1	149871657	149871679
CATGAAATGGACCAATACTG	C8B	NM_000066_cds_8_0_chr1_57420359_r;NM_001278543_cds_8_0_chr1_57420359_r;NM_001278544_cds_8_0_chr1_57420359_r	chr1	57420380	57420402
AGCCGCTGGAAGCGGTTGGG	HSF5	NM_001080439_cds_5_0_chr17_56565086_r	chr17	56565172	56565194
TATGCAAAGAGGCACTTAGT	RAB5C	NM_001252039_cds_4_0_chr17_40282355_r	chr17	40282571	40282593
ACCCTGGTGCCAACGTTCAG	HRC	NM_002152_cds_5_0_chr19_49656664_r	chr19	49657400	49657422
AAAGAAGGCGTATAGGCAGA	DNAJC17	NM_018163_cds_9_0_chr15_41072126_r	chr15	41072171	41072193
TTCCAGATACGTAATTGGTT	DEGS1	NM_003676_cds_1_0_chr1_224377279_f	chr1	224377732	224377754
ATAAGGGATACAAATCACAC	OR4A15	NM_001005275_cds_0_0_chr11_55135360_f	chr11	55135974	55135996
TCAGTAAATCTGAATATCCG	B3GALT5	NM_001278650_cds_2_0_chr21_41032487_f;NM_006057_cds_2_0_chr21_41032487_f;NM_033170_cds_2_0_chr21_41032487_f;NM_033171_cds_3_0_chr21_41032487_f;NM_033172_cds_2_0_chr21_41032487_f	chr21	41033085	41033107
AATGCTTGAACGGCTTAACA	BFSP1	NM_001161705_cds_6_0_chr20_17505493_r;NM_001195_cds_6_0_chr20_17505493_r;NM_001278606_cds_6_0_chr20_17505493_r;NM_001278607_cds_6_0_chr20_17505493_r;NM_001278608_cds_6_0_chr20_17505493_r	chr20	17505492	17505514
GGGACCTAGCCCTCCATACC	NLRP1	NM_001033053_cds_15_0_chr17_5487007_r;NM_014922_cds_15_0_chr17_5487007_r;NM_033004_cds_16_0_chr17_5487007_r;NM_033006_cds_15_0_chr17_5487007_r;NM_033007_cds_14_0_chr17_5487007_r	chr17	5487056	5487078
ATTGCCCAGAGATAAAGCTG	TIMM50	NM_001001563_cds_0_0_chr19_39971185_f	chr19	39971189	39971211
GAATGCGCTGATGGTAACTA	ZNF587B	NM_001204818_cds_2_0_chr19_58352206_f	chr19	58353146	58353168
ACGACAACTCTTCGAAATCC	TRIB2	NM_021643_cds_0_0_chr2_12858434_f	chr2	12858496	12858518
TTCTACCCGTACAACACACT	SPACA1	NM_030960_cds_2_0_chr6_88767330_f	chr6	88767381	88767403
TGCTGTTGGTGGCAGCTTGG	hsa-mir-489	hsa-mir-489	chr7	93113241	93113263
CCTTAGGTCCCATGAGAAAG	hsa-mir-4715	hsa-mir-4715	chr15	26093876	26093898
TGGCAGACCTTAGACCTCAC	SKP2	NM_005983_cds_3_0_chr5_36166621_f;NM_032637_cds_3_0_chr5_36166621_f	chr5	36166637	36166659
TTATGGCTGATATGTTGAGC	CAND1	NM_018448_cds_3_0_chr12_67688813_f	chr12	67688915	67688937
CTCCATCCGCTTGCGAGCAA	SMARCD2	NM_001098426_cds_9_0_chr17_61914282_r	chr17	61914312	61914334
GTACACGGAGTACAGGGCGG	MUL1	NM_024544_cds_3_0_chr1_20834398_r	chr1	20834431	20834453
GAGATGGAAGACTTCGCCCG	ARHGEF1	NM_004706_cds_1_0_chr19_42392154_f;NM_198977_cds_1_0_chr19_42392154_f;NM_199002_cds_1_0_chr19_42392135_f	chr19	42392151	42392173
ACCTTGTGTACTTCTAGCTG	SH2D1A	NM_001114937_cds_2_0_chrX_123504026_f;NM_002351_cds_2_0_chrX_123504026_f	chrX	123504141	123504163
ACTCAGGTAAGGTGACGATC	SLC5A10	NM_001042450_cds_4_0_chr17_18863861_f;NM_001270648_cds_4_0_chr17_18863861_f;NM_001270649_cds_4_0_chr17_18863861_f;NM_001282417_cds_4_0_chr17_18863861_f;NM_152351_cds_4_0_chr17_18863861_f	chr17	18863857	18863879
AAATGGAATTCCTATTCGTA	RGS7	NM_001282773_cds_13_0_chr1_241261966_r;NM_001282775_cds_15_0_chr1_241261966_r;NM_001282778_cds_14_0_chr1_241261966_r;NM_002924_cds_15_0_chr1_241261966_r	chr1	241262005	241262027
CAAGTGCACTATCCGGCGCT	HIST1H4G	NM_003547_cds_0_0_chr6_26246909_r	chr6	26247091	26247113
TCACGAGCATTAGAACGGTT	random	random_seq_126350	0	22	-1
AATGTTCCTTGATAGTAGGA	ZZZ3	NM_015534_cds_10_0_chr1_78097535_r	chr1	78098268	78098290
CAGGTGGCCTGGTGATCAGT	STARD13	NM_001243474_cds_3_0_chr13_33703066_r;NM_001243476_cds_9_0_chr13_33703066_r;NM_052851_cds_9_0_chr13_33703066_r	chr13	33703950	33703972
ACCACCCTTTCGACGACCAC	MEGF9	NM_001080497_cds_5_0_chr9_123476036_r	chr9	123476179	123476201
AGGAGAGGCCCGCTGAGGAT	WDR55	NM_017706_cds_0_0_chr5_140044498_f	chr5	140044514	140044536
TTCCAGCAGGATCCTATGGT	CDH23	NM_001171935_cds_0_0_chr10_73572049_f;NM_001171936_cds_0_0_chr10_73572049_f	chr10	73572061	73572083
TCTGCATTGAAGGTACAGTA	ADNP	NM_001282531_cds_0_0_chr20_49507942_r;NM_001282532_cds_0_0_chr20_49507942_r;NM_015339_cds_0_0_chr20_49507942_r;NM_181442_cds_0_0_chr20_49507942_r	chr20	49510901	49510923
CGGTAACACTCAAAAGATGG	hsa-mir-371b	hsa-mir-371b	chr19	54290931	54290953
GAGGGATGGGTCTAGGGAGT	DLG4	NM_001365_utr3_0_0_chr17_7093210_r	chr17	7093349	7093371
GCGGTAGCGGTACTGAAAAC	hsa-mir-410	hsa-mir-410	chr14	101532314	101532336
TGTCTATGACACTCCATCTA	BDH2	NM_020139_utr3_0_0_chr4_103998782_r	chr4	104000533	104000555
ATCCAGGCCTACCAGGCATG	COL9A1	NM_078485_cds_21_0_chr6_70978507_r	chr6	70978507	70978529
AAGCTTCCATGTTAGTTTGC	ARMC2	NM_001286609_cds_8_0_chr6_109233538_f	chr6	109233569	109233591
CAGCATGCCAGTGCTATCGG	MPP3	NM_001932_cds_17_0_chr17_41909250_r	chr17	41909256	41909278
GATTGGTGCAAAAGTAATTG	hsa-mir-548o-2	hsa-mir-548o-2	chr20	37145203	37145225
TCCAGCGGTAGAAGTTGACT	CATSPERG	NM_021185_cds_3_0_chr19_38834220_f	chr19	38834291	38834313
TACAACCCTGCTTAACCAGT	DDX60	NM_017631_cds_32_0_chr4_169223451_r	chr4	169223519	169223541
TGGAAGCACGTCGCGCTGCA	NAT16	NM_198571_cds_0_0_chr7_100815360_r	chr7	100815756	100815778
TGCCCAAAAATTGTGTCTTG	TRMT12	NM_017956_cds_0_0_chr8_125463169_f	chr8	125463477	125463499
GGGCACCCCAGCCCCCAACG	hsa-mir-4664	hsa-mir-4664	chr8	144815250	144815272
GCTGCTCCACAGACAACTCG	TAF6	NM_005641_cds_8_0_chr7_99709731_r;NM_139315_cds_8_0_chr7_99709731_r	chr7	99709790	99709812
CCTGCGGCTCTGCGACATGC	PPP2R2C	NM_001206994_cds_3_0_chr4_6349573_r;NM_001206995_cds_3_0_chr4_6349573_r;NM_001206996_cds_3_0_chr4_6349573_r	chr4	6349603	6349625
TTCTCATTCCTTGCACCATA	SLC10A1	NM_003049_cds_3_0_chr14_70252814_r	chr14	70252862	70252884
TGCTGTATGTGGTACTTGGT	MITF	NM_000248_cds_1_0_chr3_69986973_f;NM_001184967_cds_2_0_chr3_69986973_f;NM_001184968_cds_1_0_chr3_69986973_f;NM_006722_cds_2_0_chr3_69986973_f;NM_198158_cds_1_0_chr3_69986973_f;NM_198159_cds_2_0_chr3_69986973_f;NM_198177_cds_2_0_chr3_69986973_f;NM_198178_cds_1_0_chr3_69986973_f	chr3	69986994	69987016
CAGCTGTGTGCCTCTTGTGT	FBXL19	NM_001099784_cds_2_0_chr16_30938629_f	chr16	30938645	30938667
ACCGGCGGGTGTTGCAGTAC	GEMIN8	NM_001042479_cds_0_0_chrX_14027032_r;NM_001042480_cds_0_0_chrX_14027032_r;NM_017856_cds_0_0_chrX_14027032_r	chrX	14027208	14027230
GATCAACGATTACGTGGAGA	SERPINA1	NM_000295_cds_3_0_chr14_94848929_r;NM_001002235_cds_3_0_chr14_94848929_r;NM_001002236_cds_3_0_chr14_94848929_r;NM_001127700_cds_3_0_chr14_94848929_r;NM_001127701_cds_3_0_chr14_94848929_r;NM_001127702_cds_3_0_chr14_94848929_r;NM_001127703_cds_3_0_chr14_94848929_r;NM_001127704_cds_3_0_chr14_94848929_r;NM_001127705_cds_3_0_chr14_94848929_r;NM_001127706_cds_3_0_chr14_94848929_r;NM_001127707_cds_3_0_c…	chr14	94849013	94849035
CTGCTGGACATAAGCCACCG	SCAP	NM_012235_cds_19_0_chr3_47470003_r	chr3	47470128	47470150
GCCTCAAGAAGATCTGCACG	GLT1D1	NM_144669_cds_5_0_chr12_129431883_f	chr12	129431913	129431935
CAGGCAGTATAGGACAGTGG	XCR1	NM_001024644_cds_0_0_chr3_46062438_r;NM_005283_cds_0_0_chr3_46062438_r	chr3	46063320	46063342
CCTCCTGCCTGGGTCGCTTG	BCL2L14	NM_030766_cds_2_0_chr12_12240147_f;NM_138722_cds_2_0_chr12_12240147_f;NM_138723_cds_2_0_chr12_12240147_f	chr12	12240212	12240234
CTGGCTGAAGGCTTTGTAGT	CHD3	NM_001005271_cds_3_0_chr17_7794258_f;NM_001005273_cds_3_0_chr17_7794258_f;NM_005852_cds_3_0_chr17_7794258_f	chr17	7794352	7794374
AGTTTAGCGTCAACACTTGC	hsa-mir-505	hsa-mir-505	chrX	139006351	139006373
ATATGATGCCAAAGGTTCAC	RPEL1	NM_001143909_cds_0_0_chr10_105005754_f	chr10	105006217	105006239
AGGATAGAGTTCCTTGGCGA	SIRT2	NM_001193286_cds_7_0_chr19_39380329_r;NM_012237_cds_9_0_chr19_39380329_r;NM_030593_cds_9_0_chr19_39380329_r	chr19	39380341	39380363
TCAGCCCGTCTAGGGAGTCG	PSD2	NM_032289_cds_2_0_chr5_139192894_f	chr5	139192993	139193015
GAGCAGCAGATTCATGACGG	CHRM1	NM_000738_cds_0_0_chr11_62677190_r	chr11	62678219	62678241
GTCAGAACCCAAACAATCAA	hsa-mir-4299	hsa-mir-4299	chr11	11678186	11678208
GGAGGGTATCAGTCCAATAC	PJA1	NM_022368_cds_1_0_chrX_68382789_r;NM_145119_cds_0_0_chrX_68381150_r	chrX	68383017	68383039
CTCGGCCCAGACGTGGGGAT	RPTOR	NM_020761_utr3_33_0_chr17_78938131_f	chr17	78939675	78939697
AGTCATTCCTCGAGGTTAAT	C10orf128	NM_001288742_cds_0_0_chr10_50364195_r	chr10	50364221	50364243
TGACATCGCGCTGATCGGAT	PGD	NM_002631_cds_1_0_chr1_10459686_f	chr1	10459689	10459711
TAGTGCATTTGTGGCACACA	HLA-DRB5	NM_002125_utr3_0_0_chr6_32485154_r	chr6	32485224	32485246
ATGGGCTTGGAGAACTGGTC	LRRC74B	NM_001291006_cds_1_0_chr22_21401645_f	chr22	21401651	21401673
CGCCATGCAACGGGATTGAA	FASN	NM_004104_utr3_0_0_chr17_80036214_r	chr17	80036933	80036955
ACAAGCTGGATGTGGTGCGC	PSMD3	NM_002809_cds_3_0_chr17_38144936_f	chr17	38145051	38145073
GCCACGCCGCGTCGAGATCG	HOXB2	NM_002145_cds_0_0_chr17_46620430_r	chr17	46620969	46620991
TGTGGAACTAGGGTCTCAGG	hsa-mir-4329	hsa-mir-4329	chrX	112023986	112024008
GTGATGCTGCACTCTACAAC	WDR88	NM_173479_cds_2_0_chr19_33635750_f	chr19	33635801	33635823
ATTACATCCCATGAACCTGG	hsa-mir-4456	hsa-mir-4456	chr5	535946	535968
ATCCGTGGTATACATCACAA	HYAL4	NM_012269_cds_2_0_chr7_123508328_f	chr7	123508620	123508642
CTCCGAGGCCTTGTGTCATG	KLK6	NM_001012964_cds_0_0_chr19_51462420_r;NM_001012965_cds_0_0_chr19_51462420_r;NM_002774_cds_0_0_chr19_51462420_r	chr19	51462514	51462536
CATTGGGGTGCACCATGTTG	SQSTM1	NM_001142298_cds_3_0_chr5_179250858_f;NM_001142299_cds_3_0_chr5_179250858_f;NM_003900_cds_2_0_chr5_179250858_f	chr5	179250910	179250932
GGCAATCGGTACAAATAGCC	CCR6	NM_004367_cds_2_0_chr6_167549728_f;NM_031409_cds_2_0_chr6_167549728_f	chr6	167549852	167549874
GCGGGTAGCAGCTATGCGGG	SIKE1	NM_001102396_cds_4_0_chr1_115323058_r;NM_025073_cds_4_0_chr1_115323070_r	chr1	115323093	115323115
TATGCACCTTACGAACTCCA	THEGL	NM_001256475_cds_0_0_chr4_57396843_f	chr4	57397134	57397156
AAGAGTACCAAATATCAAGG	OR4M1	NM_001005500_cds_0_0_chr14_20248482_f	chr14	20248682	20248704
GCTTGCTGGGCGAGGACACT	FZR1	NM_001136197_cds_1_0_chr19_3525866_f;NM_001136198_cds_1_0_chr19_3525866_f;NM_016263_cds_2_0_chr19_3525866_f	chr19	3525904	3525926
TTCCCGGGTGGAAGTTGGCG	KLF13	NM_015995_cds_1_0_chr15_31664213_f	chr15	31664379	31664401
AGGCTGCCAAAGCTCGACAG	ABCF2	NM_005692_cds_14_0_chr7_150923391_r;NM_007189_cds_13_0_chr7_150923391_r	chr7	150923479	150923501
CTGCCTGTCTGTTTGAATAC	NMNAT3	NM_178177_utr3_0_0_chr3_139279023_r	chr3	139279068	139279090
TAAGGAGGCACCTACTCCCA	hsa-mir-3680-2	hsa-mir-3680-2	chr16	29610560	29610582
CTCATCATCTCCGGATGAGA	FGFR2	NM_001144915_cds_14_0_chr10_123324016_r;NM_001144919_cds_14_0_chr10_123324016_r;NM_023029_cds_14_0_chr10_123324016_r	chr10	123324068	123324090
ATGTCTGACACAAGCGAGAG	MAGED2	NM_014599_cds_1_0_chrX_54835765_f;NM_177433_cds_1_0_chrX_54835765_f;NM_201222_cds_1_0_chrX_54835765_f	chrX	54835765	54835787
TCTAAATGGTTCAAAACGTG	hsa-mir-424	hsa-mir-424	chrX	133680683	133680705
TCGGGCGGGTACGCGCAGTC	PGR	NM_001202474_cds_7_0_chr11_100998165_r;NM_001271161_cds_6_0_chr11_100998165_r	chr11	100998705	100998727
GGTTTCCGTACAATTCTGTA	SELV	NM_182704_cds_0_0_chr19_40005853_f	chr19	40006577	40006599
TTATGTTCTAGCAGAGGTAA	MYO9A	NM_006901_cds_40_0_chr15_72338065_r	chr15	72338703	72338725
GGGGTTGGTCTGGTTAGTGG	EPN2	NM_001102664_cds_3_0_chr17_19216418_f	chr17	19216518	19216540
ATCCGAGCCTTTGATTTGAG	TBC1D25	NM_002536_cds_1_0_chrX_48399721_f	chrX	48399808	48399830
CAGTGCCACCTCATGGTACT	hsa-mir-323b	hsa-mir-323b	chr14	101522543	101522565
AGCAATGCCATCGTGAAGTC	MMP13	NM_002427_cds_7_0_chr11_102825187_r	chr11	102825215	102825237
ACTGCATACTAACTGTAAGC	THSD7A	NM_015204_cds_25_0_chr7_11675757_r	chr7	11676475	11676497
CTTCCAGCAACGTCTTGTGT	KRTAP29-1	NM_001257309_cds_0_0_chr17_39458078_r	chr17	39458868	39458890
GCTGATCGAGATCCATGGGA	NOMO1	NM_014287_cds_20_0_chr16_14970216_f	chr16	14970232	14970254
CGCTGCTCGTCGACCTCGCC	CDC14B	NM_003671_cds_12_0_chr9_99381501_r;NM_033331_cds_13_0_chr9_99381501_r	chr9	99381581	99381603
GACAGTTCACCATTGCCTAA	MAOA	NM_000240_utr3_14_0_chrX_43603761_f	chrX	43604185	43604207
GTAAATCCTCTCTCGCAACA	VAC14	NM_018052_cds_14_0_chr16_70818016_r	chr16	70818055	70818077
TTGAAGGGAAGTCTGTAGAC	CREB3L2	NM_001253775_cds_1_0_chr7_137600583_r;NM_194071_cds_9_0_chr7_137600583_r	chr7	137600711	137600733
GGCCTTTGAAAATGATATGC	IGF2BP2	NM_001007225_cds_6_0_chr3_185393084_r;NM_006548_cds_7_0_chr3_185393084_r	chr3	185393092	185393114
AGGAGCACACTTCATCGCAC	RBPMS2	NM_194272_cds_3_0_chr15_65041199_r	chr15	65041205	65041227
GGGCCTCGCATCATACCAAA	TCERG1	NM_001040006_cds_1_0_chr5_145834619_f;NM_006706_cds_1_0_chr5_145834619_f	chr5	145834713	145834735
CAGAACCACAGACGTGTCAC	KRT76	NM_015848_cds_4_0_chr12_53165878_r	chr12	53165995	53166017
GCCGTGCTGGTGCATAGGGA	BTN1A1	NM_001732_cds_1_0_chr6_26501818_f	chr6	26501955	26501977
AGCAGGTTGAAAAGATCCGA	CACNB4	NM_000726_cds_12_0_chr2_152954844_r;NM_001005746_cds_12_0_chr2_152954844_r;NM_001145798_cds_11_0_chr2_152954844_r	chr2	152954878	152954900
AGACATGGAACATGTTATCC	SLC35A5	NM_017945_cds_5_0_chr3_112299393_f	chr3	112299942	112299964
TTTGGCCATAGGTCCCTATG	TYR	NM_000372_cds_0_0_chr11_88911122_f	chr11	88911574	88911596
TGCTTGAATTCATGTATGAA	ZBTB18	NM_001278196_cds_1_0_chr1_244217104_f;NM_006352_cds_0_0_chr1_244217104_f;NM_205768_cds_1_0_chr1_244217090_f	chr1	244217336	244217358
ATGCCTGAGATTAGACCGGA	random	random_seq_20428	0	22	-1
AAGTTGTTTGCCAGTTGTAT	RDX	NM_001260492_cds_13_0_chr11_110143261_r;NM_001260493_cds_13_0_chr11_110143261_r;NM_001260494_cds_9_0_chr11_110143261_r;NM_001260496_cds_5_0_chr11_110143261_r;NM_002906_cds_11_0_chr11_110143261_r	chr11	110143270	110143292
CTCTAGGATAGTTCGCCTGG	CNGA2	NM_005140_cds_3_0_chrX_150908034_f	chrX	150908028	150908050
CAGCTTCCGCAACTTTGACG	LRP3	NM_002333_cds_3_0_chr19_33695544_f	chr19	33695541	33695563
GTCGGGCGTATGGGAAACAC	PRPS2	NM_001039091_cds_1_0_chrX_12817326_f;NM_002765_cds_1_0_chrX_12817326_f	chrX	12817470	12817492
ATTCGCACCAATGTTGTTAA	DYNC2H1	NM_001080463_cds_1_0_chr11_102984266_f;NM_001377_cds_1_0_chr11_102984266_f	chr11	102984415	102984437
ACCCGTGTGTGACCCCTGTC	ZNF837	NM_138466_cds_0_0_chr19_58879104_r	chr19	58880252	58880274
CCCTACCTTTAAGTTATTAA	LYAR	NM_001145725_cds_0_0_chr4_4269616_r;NM_017816_cds_0_0_chr4_4269616_r	chr4	4269639	4269661
CTGTGTAATAAATAACTCCG	CMTM4	NM_181521_utr3_0_0_chr16_66648653_r	chr16	66654493	66654515
GCCCCCTTCCCTTTGCACCA	TNKS1BP1	NM_033396_cds_9_0_chr11_57087553_r	chr11	57087975	57087997
GATGTAGTTGTCCACGACAG	APPBP2	NM_006380_cds_12_0_chr17_58603155_r	chr17	58603215	58603237
ACTGGTCAACACAGATAGCT	DLG1	NM_001098424_cds_19_0_chr3_196876614_r;NM_001204386_cds_19_0_chr3_196876614_r;NM_001204387_cds_20_0_chr3_196876614_r;NM_001204388_cds_19_0_chr3_196876614_r;NM_001290983_cds_19_0_chr3_196876614_r;NM_004087_cds_19_0_chr3_196876614_r	chr3	196876628	196876650
GCTGCCTGGCGCTCTTGGCG	TM9SF3	NM_020123_cds_14_0_chr10_98346491_r	chr10	98346562	98346584
TTTACATACTCGGGCTACGC	SEMA6C	NM_001178061_cds_9_0_chr1_151109333_r;NM_001178062_cds_9_0_chr1_151109333_r;NM_030913_cds_8_0_chr1_151109333_r	chr1	151109518	151109540
ATCAACGTGGCGGGCGTGTA	random	random_seq_188495	0	22	-1
AACACTGCTAAGTAGGATAA	PDPK1	NM_002613_utr3_13_0_chr16_2647769_f	chr16	2648492	2648514
GCTGCTGCGATAGATGCCCG	CHRNB1	NM_000747_cds_4_0_chr17_7350362_f	chr17	7350436	7350458
AAGATCTTCACAGACTAGAA	RXFP1	NM_001253727_cds_6_0_chr4_159533282_f;NM_001253728_cds_5_0_chr4_159533282_f;NM_001253729_cds_6_0_chr4_159533282_f;NM_001253730_cds_5_0_chr4_159533282_f;NM_001253732_cds_7_0_chr4_159533282_f;NM_001253733_cds_7_0_chr4_159533282_f;NM_021634_cds_6_0_chr4_159533282_f	chr4	159533329	159533351
TCTTGTTCATGGGCAAAAGG	KMT2A	NM_005933_utr3_35_0_chr11_118392888_f	chr11	118395305	118395327
CCATGAGGAAGGCGTAGTAC	DEXI	NM_014015_cds_1_0_chr16_11035575_r	chr16	11035721	11035743
CCATAGGCCTTCTCCTGTCC	hsa-mir-6875	hsa-mir-6875	chr7	100465671	100465693
AGATGTGGCTATTGCAGTAA	NDUFA9	NM_005002_cds_1_0_chr12_4763458_f	chr12	4763464	4763486
TGAAGGCGTCAGAACCGTAC	OAS2	NM_002535_cds_3_0_chr12_113435325_f;NM_016817_cds_3_0_chr12_113435325_f	chr12	113435432	113435454
CGACAGCGGCCACGTAAGTG	COX11	NM_001162861_cds_3_0_chr17_53045642_r;NM_001162862_cds_3_0_chr17_53045642_r;NM_004375_cds_3_0_chr17_53045642_r	chr17	53045701	53045723
TCTCCAAGAGCTTCCATCAA	hsa-mir-608	hsa-mir-608	chr10	102734793	102734815
TGTTGGTAACTGGCTACGCA	YAP1	NM_001195045_cds_6_0_chr11_102094353_f	chr11	102094360	102094382
CTGCGGCGCGGACCCTAATT	ANKLE1	NM_001278443_cds_1_0_chr19_17392866_f;NM_001278444_cds_1_0_chr19_17392866_f;NM_001278445_cds_1_0_chr19_17392871_f;NM_152363_cds_1_0_chr19_17392866_f	chr19	17392887	17392909
CTCGGGCGGATAGGTTGGGC	CTRC	NM_007272_cds_1_0_chr1_15766796_f	chr1	15766821	15766843
CTGGGAGACAAGGTTCTTAT	random	random_seq_52898	0	22	-1
AGACCTCAAACAGCTAAGAC	RIT1	NM_001256820_cds_1_0_chr1_155874102_r;NM_001256821_cds_1_0_chr1_155874102_r;NM_006912_cds_1_0_chr1_155874102_r	chr1	155874101	155874123
TAGTTTGCTGTTCCTGTAAG	OR5AN1	NM_001004729_cds_0_0_chr11_59131932_f	chr11	59132186	59132208
GCTTAATAAGCATGTCATCT	COPB2	NM_004766_cds_17_0_chr3_139096883_r	chr3	139097014	139097036
CCGTTGGTGCCCTGCATAGT	HHIP	NM_022475_cds_3_0_chr4_145580789_f	chr4	145580845	145580867
ACTTACCCCCAGGTCACATA	RPL7L1	NM_198486_cds_3_0_chr6_42852351_f	chr6	42852472	42852494
TTCAGGGCATTCACATTGTC	DNAJC3	NM_006260_cds_8_0_chr13_96416087_f	chr13	96416141	96416163
GCCTCTGGGAAAGCTATCAG	MAGEB10	NM_182506_cds_2_0_chrX_27839424_f	chrX	27839728	27839750
GAGCAGGACCAGGGCGTTAT	RPA2	NM_002946_utr3_0_0_chr1_28218036_r	chr1	28218296	28218318
AAAAGGAAATTTCTGTCCAA	hsa-mir-4308	hsa-mir-4308	chr14	55344851	55344873
ACCCAGGCCAAACAACAGTG	PAQR6	NM_001272109_cds_0_0_chr1_156213652_r;NM_001272110_cds_0_0_chr1_156213652_r;NM_001272111_cds_0_0_chr1_156213652_r;NM_001272112_cds_0_0_chr1_156213652_r;NM_001272113_cds_0_0_chr1_156213652_r	chr1	156213918	156213940
GGAGCTCAGCCCCCCGCTAC	ZNF517	NM_213605_cds_4_0_chr8_146032576_f	chr8	146032816	146032838
ACAGGCAAACGGCTGTGTTA	random	random_seq_44171	0	22	-1
AAGTAGTAGTGACGCGCATA	FAM129B	NM_001035534_cds_9_0_chr9_130285958_r;NM_022833_cds_9_0_chr9_130285958_r	chr9	130286032	130286054
GCCATTAAAACTTTGAAAGG	EPHA6	NM_001278300_cds_7_0_chr3_97251202_f;NM_173655_cds_8_0_chr3_97251202_f	chr3	97251264	97251286
GAATGATTTCAAAGACATAG	GJB6	NM_001110219_cds_0_0_chr13_20796834_r;NM_001110220_cds_0_0_chr13_20796834_r;NM_001110221_cds_0_0_chr13_20796834_r;NM_006783_cds_0_0_chr13_20796834_r	chr13	20797262	20797284
GCCCTTGACCTTGGTCGTAA	P2RX4	NM_001256796_cds_2_0_chr12_121654937_f;NM_001261397_cds_1_0_chr12_121654937_f;NM_001261398_cds_1_0_chr12_121654937_f;NM_002560_cds_1_0_chr12_121654937_f	chr12	121654990	121655012
CAGTGGAGCGCGATGTGCTG	random	random_seq_182494	0	22	-1
GGCGGAAGACCACGGGGATC	ECSIT	NM_001142465_cds_0_0_chr19_11616999_r	chr19	11617118	11617140
TGGTCTTTCGGGTCGGAAGA	GAD2	NM_000818_cds_0_0_chr10_26505739_f;NM_001134366_cds_0_0_chr10_26505739_f	chr10	26505763	26505785
GTGGGGAACTATAGGCCCGA	STAC3	NM_001286256_cds_7_0_chr12_57641909_r;NM_145064_cds_7_0_chr12_57641909_r	chr12	57641948	57641970
GAGACTCAAGCAATAATTAG	CA7	NM_005182_utr3_6_0_chr16_66887402_f	chr16	66887774	66887796
CCTGGAAAGAGTTCCCACGT	COL5A3	NM_015719_cds_65_0_chr19_10116749_r	chr19	10116748	10116770
CGGTCCTCCTCTATCGGGGT	PLCG2	NM_002661_utr3_32_0_chr16_81991604_f	chr16	81995683	81995705
AATAGTAGAGTATCAGTTGC	SERPINA5	NM_000624_utr3_5_0_chr14_95058577_f	chr14	95059370	95059392
GTCCCCAGGCGTCTCTGTTG	SLC12A3	NM_000339_cds_0_0_chr16_56899148_f;NM_001126107_cds_0_0_chr16_56899148_f;NM_001126108_cds_0_0_chr16_56899148_f	chr16	56899161	56899183
GAGGCTGGAATCGAGGCGGT	SAP30BP	NM_013260_cds_0_0_chr17_73663453_f	chr17	73663525	73663547
CCTGCTCAGCTGCTTCACTA	MRVI1	NM_001100167_cds_11_0_chr11_10645325_r;NM_001206880_cds_11_0_chr11_10645325_r;NM_001206881_cds_11_0_chr11_10645325_r	chr11	10645331	10645353
TACCTCTGAGATCTTTAAAC	RANBP1	NM_001278639_cds_0_0_chr22_20103708_f	chr22	20103934	20103956
GATACAGGACTCCCAATGCA	COPG2	NM_001290033_cds_0_0_chr7_130295824_r;NM_012133_cds_4_0_chr7_130295824_r	chr7	130295957	130295979
GCAGCCCCAGTGTGACAGCC	AQP1	NM_198098_cds_0_0_chr7_30951525_f	chr7	30951752	30951774
GCCGCAGGGCTCCGTGCAAG	TNFRSF25	NM_001039664_cds_2_0_chr1_6525148_r;NM_003790_cds_7_0_chr1_6525148_r;NM_148965_cds_7_0_chr1_6525148_r;NM_148966_cds_6_0_chr1_6525148_r	chr1	6525245	6525267
TGTCTCTGCGTCCTTGCATT	EPHA1	NM_005232_cds_15_0_chr7_143098417_r	chr7	143098620	143098642
ATCCAATTTCTTTAGAGCCT	CLIC5	NM_001256023_cds_1_0_chr6_45881965_r;NM_016929_cds_1_0_chr6_45881965_r	chr6	45882106	45882128
GCAAAGTGGTTCAAGTTATC	MRPL24	NM_024540_cds_3_0_chr1_156708135_r;NM_145729_cds_3_0_chr1_156708135_r	chr1	156708171	156708193
TCTCCTCTTCTGACTCTGTC	BRMS1	NM_001024957_cds_8_0_chr11_66109567_r;NM_015399_cds_8_0_chr11_66109567_r	chr11	66109573	66109595
GGCAGCAAGTGCTCCAACTC	TMPRSS2	NM_001135099_cds_9_0_chr21_42860321_r;NM_005656_cds_9_0_chr21_42860321_r	chr21	42860416	42860438
GAGGATGCCTGAAAAGCTTG	PRKAA1	NM_006251_cds_7_0_chr5_40777547_r;NM_206907_cds_8_0_chr5_40777547_r	chr5	40777560	40777582
AGCACAGCGGGGTTAATTCC	hsa-mir-636	hsa-mir-636	chr17	74732565	74732587
CAGAACAGAGGAGTAACTAG	KRR1	NM_007043_utr3_0_0_chr12_75891419_r	chr12	75893170	75893192
TAGGATGTGATGACTATGGA	STYK1	NM_018423_cds_4_0_chr12_10780240_r	chr12	10780304	10780326
ACTGGTGCCTCCAGGGGTAT	DHRS1	NM_001136050_cds_7_0_chr14_24768163_r;NM_138452_cds_7_0_chr14_24768163_r	chr14	24768254	24768276
GAAAGAGAGGAGAGGTCCTG	TCHHL1	NM_001008536_cds_0_0_chr1_152057443_r	chr1	152058963	152058985
CCAGGAAACACTTCAGGTTA	TUBGCP6	NM_020461_cds_24_0_chr22_50682148_r	chr22	50682342	50682364
CAATGTGGCCCATGCTACAG	MAP3K14	NM_003954_cds_12_0_chr17_43364520_r	chr17	43364678	43364700
GAGACGTCTCGCATTTGAGC	NEDD4L	NM_001144968_cds_0_0_chr18_55816768_f;NM_001144969_cds_0_0_chr18_55816768_f	chr18	55816770	55816792
ACCAAGGCAGATGTAAAAGT	FST	NM_006350_cds_2_0_chr5_52779334_f;NM_013409_cds_2_0_chr5_52779334_f	chr5	52779535	52779557
GTACGAAACTGCTCCGCCGT	MRPS9	NM_182640_cds_0_0_chr2_105654551_f	chr2	105654570	105654592
CTGGTGTGCAACACGCTCAG	PTGER1	NM_000955_cds_1_0_chr19_14584191_r	chr19	14584456	14584478
GCTTAGAAGGTATCTTAGAA	TRIM13	NM_001007278_cds_3_0_chr13_50586071_f;NM_005798_cds_2_0_chr13_50586077_f;NM_052811_cds_2_0_chr13_50586077_f;NM_213590_cds_1_0_chr13_50586077_f	chr13	50586174	50586196
GGAATCCAGGAGGATAACTA	EPHA10	NM_001099439_cds_15_0_chr1_38228457_r;NM_173641_cds_1_0_chr1_38228457_r	chr1	38228505	38228527
AGGGAATGGCATACATCGAG	LYN	NM_001111097_cds_10_0_chr8_56910905_f;NM_002350_cds_10_0_chr8_56910905_f	chr8	56910912	56910934
CGTGGAGGAGGCTCAACAGG	MXRA8	NM_001282582_cds_5_0_chr1_1290062_r;NM_001282583_cds_5_0_chr1_1290062_r;NM_001282584_cds_5_0_chr1_1290062_r;NM_001282585_cds_5_0_chr1_1290062_r;NM_032348_cds_5_0_chr1_1290062_r	chr1	1290398	1290420
AAATCACAACGACATCTAGG	SEMG1	NM_003007_cds_1_0_chr20_43836015_f	chr20	43836221	43836243
AGGCTGCCTGATTCCTAATC	PI4K2B	NM_018323_cds_2_0_chr4_25256687_f	chr4	25256794	25256816
CATGAACATGTCGTCGTACG	FOXA2	NM_021784_cds_0_0_chr20_22562488_r;NM_153675_cds_0_0_chr20_22562488_r	chr20	22563654	22563676
AACTATGATGTGAAAACGTT	NUP133	NM_018230_cds_24_0_chr1_229641787_r	chr1	229641834	229641856
GATGTTGAAAGAATCCACGG	ERCC8	NM_000082_cds_10_0_chr5_60224691_r;NM_001007234_cds_4_0_chr5_60224691_r	chr5	60224733	60224755
AAAGAACAGGACTAGAGGAC	DPF3	NM_001280542_cds_6_0_chr14_73190341_r;NM_001280543_cds_5_0_chr14_73190341_r;NM_012074_cds_5_0_chr14_73190341_r	chr14	73190340	73190362
TTCCAGGAAGAGTCGACTAT	RASGEF1C	NM_175062_cds_10_0_chr5_179563378_r	chr5	179563421	179563443
CATCGAGATTTATGTCCCGG	DLGAP4	NM_001042486_cds_6_0_chr20_35155216_f	chr20	35155395	35155417
GGAACCCCAAAGTCGGGACG	TSPAN18	NM_130783_cds_6_0_chr11_44941368_f	chr11	44941472	44941494
GAGCTATCCAAGCTATCTGA	C1orf186	NM_001007544_cds_1_0_chr1_206240134_r	chr1	206240159	206240181
CCTGCTGCCTAACATCACGC	GRM4	NM_000841_cds_9_0_chr6_34100755_r;NM_001256811_cds_8_0_chr6_34100755_r	chr6	34100970	34100992
CAGACTGAAGTTGTTAGATC	KIF14	NM_014875_cds_28_0_chr1_200586740_r	chr1	200587154	200587176
GGACCCATGTGCACCCCAAG	CD19	NM_001178098_cds_3_0_chr16_28944555_f;NM_001770_cds_3_0_chr16_28944555_f	chr16	28944636	28944658
TAATTGTGTCTAACTGAACC	NXPE1	NM_152315_cds_1_0_chr11_114393601_r	chr11	114393694	114393716
AAAAGGTAATAGCATGGTCA	ARMCX5	NM_001168478_cds_3_0_chrX_101857070_f;NM_001168479_cds_5_0_chrX_101857070_f;NM_001168480_cds_5_0_chrX_101857070_f;NM_001168482_cds_2_0_chrX_101857070_f;NM_001168485_cds_4_0_chrX_101857070_f;NM_022838_cds_2_0_chrX_101857070_f	chrX	101857725	101857747
GTGGGCATCTTTGTCAGCTA	random	random_seq_84332	0	22	-1
ATGATCACCATGAAATCCAC	DHRS11	NM_024308_utr3_6_0_chr17_34956633_f	chr17	34957188	34957210
GTCGTGTGGCTGATTCGTAA	NAGPA	NM_016256_cds_7_0_chr16_5081746_r	chr16	5081802	5081824
AGTTGGGGGACTGCCATGGG	HFE2	NM_213653_cds_1_0_chr1_145414782_f	chr1	145414816	145414838
GTACCATGTATAAACTGAAC	M1AP	NM_001281295_cds_5_0_chr2_74867163_r;NM_001281296_cds_8_0_chr2_74867163_r;NM_138804_cds_9_0_chr2_74867163_r	chr2	74867195	74867217
GGACAGAAAGAATATAGTAT	EIF2AK2	NM_001135651_cds_11_0_chr2_37366774_r;NM_001135652_cds_10_0_chr2_37366774_r;NM_002759_cds_11_0_chr2_37366774_r	chr2	37366856	37366878
CGCATTGTGTCTCTACATTT	BLOC1S5	NM_001199322_cds_2_0_chr6_8041372_r;NM_201280_cds_2_0_chr6_8041372_r	chr6	8041401	8041423
TGTAATAAATAACTCCGAGG	CMTM4	NM_181521_utr3_0_0_chr16_66648653_r	chr16	66654490	66654512
CCCTCATCAGATTGATCTAA	MAGEA10	NM_001011543_cds_0_0_chrX_151302983_r;NM_001251828_cds_0_0_chrX_151302983_r;NM_021048_cds_0_0_chrX_151302983_r	chrX	151303770	151303792
GCCCGCTGAAATAGAGCGCC	PAPPA	NM_002581_cds_0_0_chr9_118916452_f	chr9	118916733	118916755
GCCCCGTCCACCTCGGTGAC	AP5Z1	NM_014855_cds_5_0_chr7_4823834_f	chr7	4823840	4823862
AGCCGCAGTCATAATAATTG	HOXB8	NM_024016_cds_1_0_chr17_46691643_r	chr17	46691985	46692007
AGAACTCCTGGGCGAATGCC	PANX3	NM_052959_cds_0_0_chr11_124481453_f	chr11	124481605	124481627
CCCCACCCCAGCCTTGGGAT	RTN4RL2	NM_178570_utr3_2_0_chr11_57244385_f	chr11	57244637	57244659
GTACCAGGTCCCACTACCAC	PGAP2	NM_001145438_cds_2_0_chr11_3832480_f;NM_001256236_cds_2_0_chr11_3832480_f;NM_001256237_cds_2_0_chr11_3832480_f;NM_001256238_cds_2_0_chr11_3832490_f;NM_001256239_cds_1_0_chr11_3832490_f;NM_001256240_cds_1_0_chr11_3832490_f;NM_001283038_cds_2_0_chr11_3832480_f;NM_014489_cds_1_0_chr11_3832490_f	chr11	3832492	3832514
GATCTCAGTTGGGCAACGCT	WTAP	NM_001270531_cds_5_0_chr6_160169223_f;NM_001270532_cds_5_0_chr6_160169223_f;NM_001270533_cds_5_0_chr6_160169223_f;NM_004906_cds_5_0_chr6_160169223_f;NM_152857_cds_5_0_chr6_160169223_f;NM_152858_cds_5_0_chr6_160169223_f	chr6	160169256	160169278
TTCTGCCCTTCAGCCAGCTC	hsa-mir-4487	hsa-mir-4487	chr11	47422533	47422555
GTCACAGCAGTAGAGTACCA	JAM2	NM_001270407_cds_1_0_chr21_27056195_f;NM_001270408_cds_1_0_chr21_27056195_f;NM_021219_cds_1_0_chr21_27056195_f	chr21	27056239	27056261
CTAAAAAAATTTGCCTAGTC	EIF3M	NM_006360_utr3_10_0_chr11_32623946_f	chr11	32624011	32624033
GTCGGTGCTGACCTCCGAGT	USH1G	NM_001282489_cds_1_0_chr17_72915549_r	chr17	72916031	72916053
AACAGGCCATGAGGAGAATA	OR4C15	NM_001001920_cds_0_0_chr11_55321783_f	chr11	55322825	55322847
GTGGAGGGTTGTCCGGCATC	CYB5D2	NM_001254755_cds_3_0_chr17_4060160_f;NM_001254756_cds_3_0_chr17_4060160_f	chr17	4060265	4060287
AAGAAGCAGGAGTAGACCAT	SPOCK3	NM_001040159_cds_6_0_chr4_167833771_r;NM_001204352_cds_6_0_chr4_167833771_r;NM_001204353_cds_6_0_chr4_167833771_r;NM_001204354_cds_6_0_chr4_167833771_r;NM_001204355_cds_6_0_chr4_167833771_r;NM_001204356_cds_5_0_chr4_167833771_r;NM_001204358_cds_3_0_chr4_167833771_r;NM_016950_cds_6_0_chr4_167833771_r	chr4	167833867	167833889
GAGGGCTCAGCATTTCTCTA	TEP1	NM_007110_cds_53_0_chr14_20876032_r	chr14	20876106	20876128
CACATACATCACGGCACATT	RECK	NM_021111_cds_1_0_chr9_36052262_f	chr9	36052293	36052315
GGACATTAGCTTATTGCCAG	FAXC	NM_032511_cds_2_0_chr6_99771320_r	chr6	99771522	99771544
CAATGGATCATCCGATTCTG	random	random_seq_170639	0	22	-1
TCCGCTGGTGATCTCAGCCG	RNF215	NM_001017981_cds_4_0_chr22_30780328_r	chr22	30780451	30780473
TGGTCTACACCGCTGAAGGT	RHPN1	NM_052924_cds_3_0_chr8_144459550_f	chr8	144459608	144459630
GCTGGGTCCAGAACACTGAC	ACYP1	NM_001107_cds_0_0_chr14_75520147_r	chr14	75520312	75520334
GAAGAAAAGAAGGAGAATAG	UBA3	NM_003968_cds_16_0_chr3_69129263_r	chr3	69129279	69129301
AAAATCAGTAAGGGAGAATA	FILIP1L	NM_001282794_cds_1_0_chr3_99567139_r;NM_014890_cds_0_0_chr3_99567118_r	chr3	99569429	99569451
AGCCATCACCTATCAAGCAA	PUS7L	NM_001098614_cds_6_0_chr12_44142253_r;NM_001098615_cds_6_0_chr12_44142253_r;NM_001271826_cds_6_0_chr12_44142253_r;NM_031292_cds_6_0_chr12_44142253_r	chr12	44142278	44142300
GCCAGTCGCATGTACAAGCT	COA7	NM_023077_cds_0_0_chr1_53153392_r	chr1	53153498	53153520
ACACCCGCCACAGACCAGAG	CACNG4	NM_014405_cds_0_0_chr17_64961028_f	chr17	64961213	64961235
CTTCCTTTGGGACTAAGCGC	GPR162	NM_014449_cds_4_0_chr12_6935818_f	chr12	6936250	6936272
CAACAAGCCGACATTCAGCC	U2AF1L4	NM_001040425_cds_4_0_chr19_36236026_r;NM_144987_cds_4_0_chr19_36236026_r	chr19	36236025	36236047
AAAAAGACCCGTCAATTCAG	KLHL31	NM_001003760_cds_1_0_chr6_53518899_r	chr6	53519741	53519763
GGACCAATCTCCATCAGATA	LPIN2	NM_014646_cds_15_0_chr18_2940603_r	chr18	2940614	2940636
GAGCCACAACTGACCAGCGC	MST1R	NM_001244937_cds_18_0_chr3_49939813_r;NM_002447_cds_19_0_chr3_49939813_r	chr3	49940633	49940655
CACGCTTCCCTCACAAACAT	TEX101	NM_001130011_cds_5_0_chr19_43922320_f;NM_031451_cds_8_0_chr19_43922320_f	chr19	43922403	43922425
GAGAGACGACCGTGTACCGA	SURF2	NM_001278928_cds_4_0_chr9_136227141_f;NM_017503_cds_4_0_chr9_136227141_f	chr9	136227267	136227289
ATTCTTCCACCGTGTACTCG	TNFRSF17	NM_001192_cds_2_0_chr16_12061427_f	chr16	12061503	12061525
CTCCAAATCCACACCATGGG	NUPL2	NM_007342_cds_1_0_chr7_23224689_f	chr7	23224756	23224778
TTAATTTACATTCTGGCAGT	ARHGAP5	NM_001173_utr3_6_0_chr14_32624155_f	chr14	32624578	32624600
AAATTTCCGGGGATTGGTAC	LIG3	NM_002311_cds_2_0_chr17_33313007_f;NM_013975_cds_2_0_chr17_33313007_f	chr17	33313115	33313137
TGCTGGCAGCCATTTAGTTA	SLC26A5	NM_001167962_cds_15_0_chr7_103061185_r;NM_198999_cds_16_0_chr7_103061185_r;NM_206883_cds_16_0_chr7_103061185_r;NM_206884_cds_11_0_chr7_103061185_r;NM_206885_cds_6_0_chr7_103061185_r	chr7	103061258	103061280
CTTCAGGGACAAGTGACACA	ZNF264	NM_003417_cds_3_0_chr19_57722722_f	chr19	57722790	57722812
TTCCTTTCTGTGCTACACTT	DCTN3	NM_001281426_cds_1_0_chr9_34614076_r;NM_024348_cds_1_0_chr9_34614076_r	chr9	34614107	34614129
TCATTCTCTACGGGGTGTTC	CFAP97	NM_020827_cds_3_0_chr4_186111297_r	chr4	186112100	186112122
GGAGCATGCCTTTACCCCGT	TPK1	NM_001042482_cds_6_0_chr7_144532653_r;NM_022445_cds_7_0_chr7_144532653_r	chr7	144532671	144532693
GCTCCCCGACATTTGCTTGT	TSC1	NM_000368_cds_20_0_chr9_135804154_r;NM_001162426_cds_20_0_chr9_135804154_r;NM_001162427_cds_19_0_chr9_135804154_r	chr9	135804232	135804254
CCGACTCCCCGCTGTCGAAG	VIPR1	NM_001251882_cds_6_0_chr3_42569483_f;NM_001251884_cds_4_0_chr3_42569483_f;NM_001251885_cds_5_0_chr3_42569483_f;NM_004624_cds_5_0_chr3_42569483_f	chr3	42569573	42569595
GGTGGATAAACACTGATCAC	VPS37A	NM_001145152_cds_1_0_chr8_17125767_f;NM_152415_cds_2_0_chr8_17125767_f	chr8	17125798	17125820
AAATCTTCGTAAGACTATCC	C9orf50	NM_199350_cds_4_0_chr9_132381799_r	chr9	132381875	132381897
TCAGTCACAGGCAGGAAGTT	ITM2A	NM_001171581_cds_3_0_chrX_78618439_r;NM_004867_cds_3_0_chrX_78618439_r	chrX	78618542	78618564
CATGGTCAGACACGAGGTCG	FBXW9	NM_032301_cds_9_0_chr19_12806987_r	chr19	12807044	12807066
CCGAGCCACAGTAAATAGCC	MAP2K6	NM_002758_cds_4_0_chr17_67515454_f	chr17	67515459	67515481
GGTAGCTGGCCAAGACTACT	MS4A12	NM_001164470_cds_3_0_chr11_60271174_f;NM_017716_cds_4_0_chr11_60271174_f	chr11	60271263	60271285
CATTCTCTGGGGGGAACATA	COPA	NM_004371_utr3_0_0_chr1_160258377_r	chr1	160259896	160259918
GGGATAGTCCGAGTAACGTC	hsa-mir-6723	hsa-mir-6723	chr1	567713	567735
CCTCATCTCCCTCTTGAATC	FAM71D	NM_173526_cds_4_0_chr14_67671254_f	chr14	67671401	67671423
GCGCAGCACCGAGTACGGGG	UMOD	NM_001008389_cds_8_0_chr16_20359758_r;NM_001278614_cds_8_0_chr16_20359758_r;NM_003361_cds_8_0_chr16_20359758_r	chr16	20360049	20360071
GAAATTGTTGATTAGGGTCT	LSM8	NM_016200_utr3_3_0_chr7_117832057_f	chr7	117837782	117837804
TATTTGCAATAGTGATGATC	SLC40A1	NM_014585_cds_3_0_chr2_190436441_r	chr2	190436531	190436553
GAGGGACGAGATGTTAACCA	SPR	NM_003124_cds_1_0_chr2_73115443_f	chr2	73115590	73115612
ACCTTGCTATGTAACAGCTG	SUSD5	NM_015551_cds_1_0_chr3_33216378_r	chr3	33216413	33216435
AGCTGCCAACATCTGATGTT	CNTN5	NM_175566_cds_4_0_chr11_99827538_f	chr11	99827641	99827663
CCACATTCTTCACAAACGTA	ZNF93	NM_031218_cds_3_0_chr19_20043991_f	chr19	20044698	20044720
ATCAAAAAGCTGCATATGCG	TMOD3	NM_014547_utr3_9_0_chr15_52201008_f	chr15	52203197	52203219
AGCTGGCGCTGTTCACGGAA	ACOX3	NM_001101667_cds_15_0_chr4_8418105_r;NM_003501_cds_16_0_chr4_8418105_r	chr4	8418126	8418148
CTACTACTGAAGTATGGGTA	ANGEL2	NM_144567_cds_7_0_chr1_213186435_r	chr1	213186605	213186627
ATAAAGAATGCCAAATGCTC	DTWD1	NM_001144955_cds_4_0_chr15_49935528_f;NM_020234_cds_5_0_chr15_49935528_f	chr15	49935722	49935744
GAGTGCTGATTTACGAATCT	PCDHA6	NM_018909_cds_0_0_chr5_140207677_f;NM_031848_cds_0_0_chr5_140207677_f;NM_031849_cds_0_0_chr5_140207677_f	chr5	140208092	140208114
ACCAAAAGTTGTTACCCAAG	IL26	NM_018402_cds_4_0_chr12_68619366_r	chr12	68619430	68619452
TGAGCCGGACTCAACCGCGG	FNBP4	NM_015308_cds_16_0_chr11_47788621_r	chr11	47788708	47788730
GAACGTATCTTCGCGGAGAC	SACS	NM_014363_cds_7_0_chr13_23949258_r	chr13	23949301	23949323
TGAGTGACGCCCTCTGGAGT	hsa-mir-508	hsa-mir-508	chrX	146318455	146318477
GTCTCTTTCCTCGCCACATA	CCDC69	NM_015621_cds_0_0_chr5_150562998_r	chr5	150562996	150563018
CATGACTGTGATCAATGATT	GPR39	NM_001508_cds_0_0_chr2_133174616_f	chr2	133174651	133174673
ACCTTGCCGATGGTACATAG	RNF220	NM_018150_cds_1_0_chr1_44877770_f	chr1	44877978	44878000
GCCATTGTATATGGCAGCCC	ANK3	NM_001204403_cds_38_0_chr10_62029889_r;NM_001204404_cds_39_0_chr10_62029889_r;NM_020987_cds_39_0_chr10_62029889_r	chr10	62029954	62029976
TAGGTGGCTGGTGAGGATTT	MUC7	NM_001145006_cds_3_0_chr4_71346516_f;NM_001145007_cds_3_0_chr4_71346516_f;NM_152291_cds_2_0_chr4_71346516_f	chr4	71346713	71346735
GTAAGGAGCATCATATATTG	CD200R1	NM_138940_cds_0_0_chr3_112647990_r	chr3	112648014	112648036
CCAGCATCACAGTGCACTTG	TCL1B	NM_004918_cds_1_0_chr14_96157073_f	chr14	96157080	96157102
ATGACAAAGCGACAGCCAAG	MC5R	NM_005913_utr3_0_0_chr18_13826743_f	chr18	13826792	13826814
CAGTGTAGTTCTTCACGATA	DAK	NM_015533_cds_4_0_chr11_61106726_f	chr11	61106736	61106758
CATGTAGACATTCATTCCAC	SFXN4	NM_213649_cds_3_0_chr10_120914574_r	chr10	120914661	120914683
CCACAGCAAGCAGTAGTACC	GC	NM_000583_cds_12_0_chr4_72649678_r;NM_001204306_cds_12_0_chr4_72649678_r;NM_001204307_cds_12_0_chr4_72649678_r	chr4	72649702	72649724
CACCGGGACTGTCGGGTGTA	PNKD	NM_015488_cds_5_0_chr2_219206257_f;NM_022572_cds_4_0_chr2_219206257_f	chr2	219206294	219206316
GATGGCTTGAACTTCGCAAT	random	random_seq_188539	0	22	-1
AAAACTATTGTGAGGAATAC	ACKR4	NM_016557_cds_1_0_chr3_132319242_f;NM_178445_cds_0_0_chr3_132319242_f	chr3	132319374	132319396
TCCCCCATCAAGGTGAAGTA	SRPX	NM_001170750_cds_7_0_chrX_38033413_r;NM_001170751_cds_6_0_chrX_38033413_r;NM_001170752_cds_6_0_chrX_38033413_r;NM_006307_cds_7_0_chrX_38033413_r	chrX	38033568	38033590
TCGGCATGGAATACCAAAAC	TTLL5	NM_015072_cds_2_0_chr14_76135759_f	chr14	76135802	76135824
CGGACGGGGTAGGCACTGAA	C3orf20	NM_032137_cds_2_0_chr3_14724221_f	chr3	14724391	14724413
CTTGGTGTCGGAGTGCTTTG	SH3RF1	NM_020870_cds_7_0_chr4_170057469_r	chr4	170057649	170057671
GGTGGCATCTGAGTGGGTAT	DLST	NM_001933_cds_7_0_chr14_75359537_f	chr14	75359629	75359651
GGACCAGCCAGTCTACCACC	CNTD2	NM_024877_cds_3_0_chr19_40730629_r	chr19	40730637	40730659
TGAGCGAGGCGTCGATGGAC	MLXIP	NM_014938_cds_0_0_chr12_122516760_f	chr12	122517116	122517138
AACAGACCAGAAGATTACCA	PDIA6	NM_001282704_cds_9_0_chr2_10937207_r;NM_001282705_cds_9_0_chr2_10937207_r;NM_001282706_cds_9_0_chr2_10937207_r;NM_001282707_cds_9_0_chr2_10937207_r;NM_005742_cds_9_0_chr2_10937207_r	chr2	10937206	10937228
ACACCGTCTTCTTGAACATG	ICOSLG	NM_001283050_cds_3_0_chr21_45655155_r;NM_001283051_cds_3_0_chr21_45655155_r;NM_001283052_cds_3_0_chr21_45655155_r;NM_015259_cds_3_0_chr21_45655155_r	chr21	45655270	45655292
CAGCAGCAACCTGGATTACG	ALDH2	NM_001204889_cds_6_0_chr12_112229865_f	chr12	112229870	112229892
TGCCAGACCTTTCTCGCACA	GSG1	NM_001080554_cds_5_0_chr12_13243437_r;NM_001080555_cds_5_0_chr12_13243437_r;NM_001206842_cds_4_0_chr12_13243437_r;NM_001206843_cds_4_0_chr12_13243437_r;NM_001206845_cds_3_0_chr12_13243437_r;NM_031289_cds_4_0_chr12_13243437_r;NM_153823_cds_4_0_chr12_13243437_r	chr12	13243597	13243619
TGGGGAGTGACGACCGTGAC	PKNOX1	NM_001286258_cds_5_0_chr21_44438243_f	chr21	44438260	44438282
ATAAATTAAATTTATATTAC	hsa-mir-2054	hsa-mir-2054	chr4	126428413	126428435
ATAAACAAAGGAAAGTTGCG	OSGIN2	NM_004337_cds_5_0_chr8_90936731_f	chr8	90937116	90937138
TCTGGGGAAGAAAGCGTATC	ERICH6B	NM_182542_cds_12_0_chr13_46170504_r	chr13	46170648	46170670
CCCAGACAACGTAAATGTAG	ACER1	NM_133492_cds_4_0_chr19_6312396_r	chr19	6312414	6312436
ATGGGGCTGACCGGCGTGGA	ZNF503	NM_032772_cds_1_0_chr10_77160863_r	chr10	77160867	77160889
CTAGGGACCTGAGATGCTAT	IL12RB1	NM_001290023_cds_14_0_chr19_18192960_r;NM_001290024_cds_14_0_chr19_18192960_r;NM_005535_cds_14_0_chr19_18192960_r;NM_153701_cds_7_0_chr19_18192960_r	chr19	18193037	18193059
GGGTCGCTTTGAAATTGGTT	HEBP1	NM_015987_cds_1_0_chr12_13140086_r	chr12	13140149	13140171
GCCACCAGCGTGGACTCAAT	TMEM158	NM_015444_cds_0_0_chr3_45266617_r	chr3	45266843	45266865
AAGAGACTACACATACGAGG	EIF2S2	NM_003908_cds_4_0_chr20_32685222_r	chr20	32685221	32685243
TGATGTTTGTAAACCCATCT	LCLAT1	NM_001002257_cds_1_0_chr2_30748457_f;NM_182551_cds_2_0_chr2_30748453_f	chr2	30748548	30748570
AGGGTCACAAGCTTCGAACG	CCDC155	NM_144688_cds_2_0_chr19_49897733_f	chr19	49897805	49897827
CATGGCGCAGATACGGCCAG	SLC19A1	NM_001205206_cds_4_0_chr21_46957685_r;NM_194255_cds_4_0_chr21_46957685_r	chr21	46957741	46957763
TAGAGGCTGGAACGTGGGTA	PLG	NM_000301_utr3_18_0_chr6_161174094_f	chr6	161174128	161174150
GCCCAGCAGGAACTTCCCTA	PSPN	NM_004158_cds_1_0_chr19_6375713_r	chr19	6375834	6375856
GTCGCAAACTCGTGTCCGTA	ARL6IP4	NM_001002251_cds_0_0_chr12_123464752_f;NM_001002252_cds_0_0_chr12_123464752_f;NM_001278378_cds_0_0_chr12_123464752_f;NM_001278379_cds_0_0_chr12_123464752_f;NM_016638_cds_0_0_chr12_123464752_f;NM_018694_cds_0_0_chr12_123464752_f	chr12	123464848	123464870
CCATCAACCCCTACAGTAAC	DFFB	NM_001282669_cds_5_0_chr1_3789036_f;NM_004402_cds_5_0_chr1_3789036_f	chr1	3789073	3789095
CCGACGAATAGAGCGGTAGC	HOXB6	NM_018952_cds_1_0_chr17_46675098_r	chr17	46675422	46675444
CGAGGTCCACGCGTAATGCC	ADCY9	NM_001116_cds_9_0_chr16_4163751_r	chr16	4164916	4164938
CTGACATGCTGCATGGAACA	SLAMF7	NM_001282590_cds_1_0_chr1_160719611_f;NM_001282591_cds_1_0_chr1_160719611_f;NM_001282593_cds_1_0_chr1_160719611_f;NM_001282594_cds_1_0_chr1_160719611_f;NM_001282595_cds_1_0_chr1_160719637_f;NM_001282596_cds_1_0_chr1_160719611_f	chr1	160719679	160719701
CCGTGAAGTCAAAATCATTA	MECP2	NM_001110792_cds_0_0_chrX_153295818_r;NM_004992_cds_0_0_chrX_153295818_r	chrX	153296804	153296826
GGGGCCTCCGTGAAGATCAT	APOBEC3D	NM_152426_cds_5_0_chr22_39427699_f	chr22	39427948	39427970
GGAAGCCCAGGGGTATGAAT	LRRC15	NM_130830_utr3_0_0_chr3_194075976_r	chr3	194079764	194079786
AGTAGACTATAGGTTACGTC	random	random_seq_123748	0	22	-1
ATTCCATCTCCCGCTGAAGC	STRA6	NM_001142617_cds_8_0_chr15_74483181_r;NM_001142618_cds_8_0_chr15_74483181_r;NM_001142619_cds_8_0_chr15_74483181_r;NM_001199041_cds_8_0_chr15_74483181_r;NM_001199042_cds_8_0_chr15_74483181_r;NM_022369_cds_8_0_chr15_74483181_r	chr15	74483219	74483241
CAGGGCCTTAGAAACCACTT	RESP18	NM_001007089_cds_2_0_chr2_220193885_r	chr2	220193912	220193934
CCAGAGCACCGAGTCTACCC	KIAA0513	NM_001286565_cds_1_0_chr16_85100678_f;NM_001286566_cds_1_0_chr16_85100678_f;NM_014732_cds_1_0_chr16_85100678_f	chr16	85100920	85100942
TAGGGATAACACTCATTAAT	GYPE	NM_002102_cds_1_0_chr4_144797908_r;NM_198682_cds_1_0_chr4_144797908_r	chr4	144797989	144798011
AGTTTCAGAGGAAACCCAAC	SIRPB2	NM_001134836_cds_2_0_chr20_1458911_r	chr20	1458951	1458973
GACAGACTCAAGACGAGGTG	KIAA0907	NM_014949_cds_11_0_chr1_155899503_r	chr1	155899497	155899519
ATCCTCCTCTAGGGTTACAC	random	random_seq_45061	0	22	-1
AAATTCCTCCGCAGACAATG	TENM3	NM_001080477_cds_0_0_chr4_183245174_f	chr4	183245245	183245267
TTTAGATTCCAAATTGTGCC	HEATR3	NM_182922_cds_6_0_chr16_50112652_f	chr16	50112648	50112670
TCACGGTGAGATTGCATCGT	CREB3L3	NM_001271995_cds_3_0_chr19_4159661_f;NM_001271996_cds_3_0_chr19_4159661_f;NM_001271997_cds_3_0_chr19_4159661_f;NM_032607_cds_3_0_chr19_4159661_f	chr19	4159722	4159744
CTGTGACTGTCAGTAGCTGC	SREBF1	NM_001005291_cds_16_0_chr17_17722852_r;NM_004176_cds_16_0_chr17_17722852_r	chr17	17722911	17722933
CCTTGATCTCCCGGTCAGTT	CDK4	NM_000075_cds_5_0_chr12_58144990_r	chr12	58145079	58145101
GTTTCATTGTGTTTAGTTCA	CEP89	NM_032816_cds_11_0_chr19_33424357_r	chr19	33424447	33424469
TTGGGACTCGAGTACAATCG	ITIH1	NM_001166434_cds_6_0_chr3_52816973_f;NM_001166435_cds_4_0_chr3_52816973_f;NM_001166436_cds_4_0_chr3_52816973_f	chr3	52817040	52817062
TCAAGTGAGCGAACGGATAA	MAOA	NM_001270458_cds_7_0_chrX_43590488_f	chrX	43590514	43590536
GCTGGTCTTACCCACGCCAG	LONP1	NM_001276480_cds_8_0_chr19_5699038_r	chr19	5699130	5699152
AAGGGGAAGAATAAGGACAG	RAB11FIP1	NM_001002814_cds_4_0_chr8_37734627_r;NM_025151_cds_3_0_chr8_37734627_r	chr8	37734887	37734909
ATGTTCCTTCTCTATACTTG	DDI2	NM_032341_cds_6_0_chr1_15976215_f	chr1	15976246	15976268
CTGGATCACGTCCGTCACCA	LPPR3	NM_001270366_cds_3_0_chr19_814886_r;NM_024888_cds_2_0_chr19_814886_r	chr19	815029	815051
CCACAGGTCAACTTTAACAG	OR9Q1	NM_001005212_cds_2_0_chr11_57946917_f	chr11	57947463	57947485
ACCCAAGATGAAACGTGGGC	CD1A	NM_001763_cds_2_0_chr1_158225794_f	chr1	158226013	158226035
GGCGCTGAGACCCCATGCAA	STAB1	NM_015136_cds_3_0_chr3_52536022_f	chr3	52536033	52536055
AAGGGTGATATCTATGAAGA	MRO	NM_001127174_cds_2_0_chr18_48331524_r;NM_001127175_cds_2_0_chr18_48331524_r;NM_001127176_cds_3_0_chr18_48331524_r;NM_031939_cds_3_0_chr18_48331524_r	chr18	48331548	48331570
AGCCATGGCCTATAGGGTCC	HS3ST2	NM_006043_cds_0_0_chr16_22825932_f	chr16	22825928	22825950
CGAGTCGAGTACGCCAAGAG	PARP1	NM_001618_cds_22_0_chr1_226595511_r	chr1	226595581	226595603
ATGGAAAGGCTGGCATCTTA	HSD17B2	NM_002153_cds_3_0_chr16_82124507_f	chr16	82124518	82124540
TGATTGCAGATTCGACACTG	LAMA2	NM_000426_cds_1_0_chr6_129371063_f;NM_001079823_cds_1_0_chr6_129371063_f	chr6	129371191	129371213
GCTGGCCGAGGGGTAGTTGA	GRIK5	NM_002088_cds_15_0_chr19_42566640_r	chr19	42566662	42566684
GATTTAGGGATTTGATACTT	C2orf16	NM_032266_cds_0_0_chr2_27799440_f	chr2	27799854	27799876
GTCGCGGTCTGTGCCGGAGG	HMX3	NM_001105574_cds_1_0_chr10_124896574_f	chr10	124896607	124896629
TACCCAGCAGTGTTTGGGTG	hsa-mir-200c	hsa-mir-200c	chr12	7072871	7072893
AGCAAACGATCCAGACGGCA	ZNF528	NM_032423_cds_5_0_chr19_52909768_f	chr19	52909850	52909872
TGTGGGGAGGACTCATGGTT	ZEB2	NM_001171653_cds_6_0_chr2_145187336_r;NM_014795_cds_7_0_chr2_145187336_r	chr2	145187449	145187471
AACCCCTACAGAAATCAGTC	CAMK4	NM_001744_cds_3_0_chr5_110712558_f	chr5	110712581	110712603
CGCAGTCCCAGGCGAGCCAC	KIFC2	NM_145754_cds_4_0_chr8_145692868_f	chr8	145692905	145692927
CTCTGGAATGGCAACATCGT	TEX9	NM_001286449_cds_6_0_chr15_56683441_f;NM_198524_cds_6_0_chr15_56683441_f	chr15	56683473	56683495
ATAAAACACACGCGTAGAAG	RYK	NM_001005861_cds_9_0_chr3_133921574_r;NM_002958_cds_9_0_chr3_133921574_r	chr3	133921672	133921694
TTTGCAATGACATTGCAACG	BRD8	NM_001164326_cds_14_0_chr5_137506521_r;NM_006696_cds_16_0_chr5_137506521_r;NM_139199_cds_21_0_chr5_137506521_r	chr5	137506517	137506539
TTTATGTGTAGTACCGCTTG	ZNF735	NM_001159524_cds_3_0_chr7_63679692_f	chr7	63680103	63680125
GGCTTAAAGTAGGAATAAAC	RBM18	NM_033117_cds_0_0_chr9_125004163_r	chr9	125004221	125004243
ATCCCCTTTGGTCTTGCGGA	OTUB2	NM_023112_cds_2_0_chr14_94505309_f	chr14	94505331	94505353
GCCCCCGTCCAAGCCGAAGC	TTLL11	NM_001139442_cds_8_0_chr9_124854966_r;NM_194252_cds_3_0_chr9_124854966_r	chr9	124855142	124855164
CATCTCCGTGGACCGGTACG	ADRA1D	NM_000678_cds_1_0_chr20_4228494_r	chr20	4229016	4229038
GCAGATCACACTGGCTTACA	SLC39A1	NM_001271961_cds_0_0_chr1_153933067_r	chr1	153933146	153933168
TGCAAAATGATATTAAGCTC	LEMD1	NM_001199050_cds_2_0_chr1_205385360_r;NM_001199051_cds_2_0_chr1_205385360_r	chr1	205385406	205385428
ACAGTCTCTGTTACTTTCAC	FAM13B	NM_001101801_cds_13_0_chr5_137320946_r	chr5	137321027	137321049
TGGAGTGTCCCATATCCGCC	FAM47A	NM_203408_cds_0_0_chrX_34148020_r	chrX	34149648	34149670
CTGGCTGAGGTCGAACGCCG	SHQ1	NM_018130_cds_10_0_chr3_72897349_r	chr3	72897462	72897484
CAGGGCAGCCATGTTGCGGG	CDIPT	NM_001286585_cds_0_0_chr16_29870510_r;NM_001286586_cds_0_0_chr16_29870510_r;NM_006319_cds_0_0_chr16_29870510_r	chr16	29870540	29870562
TTCCTCCTTCCTACTCAAAG	CACNG7	NM_031896_cds_3_0_chr19_54444724_f	chr19	54444848	54444870
GCAGCCCGGCGAGAGCCATA	C14orf169	NM_024644_cds_0_0_chr14_73957723_f	chr14	73957992	73958014
ATTTGTATGATCCTTACTAC	NUDT4	NM_019094_utr3_4_0_chr12_93793156_f	chr12	93796337	93796359
TGGCTCACTCTCACTTGAAG	GRPEL2	NM_152407_utr3_3_0_chr5_148730846_f	chr5	148733859	148733881
GTCCAGAAGATTATCTTAGA	C9orf72	NM_001256054_cds_8_0_chr9_27565529_r;NM_018325_cds_8_0_chr9_27565529_r;NM_145005_cds_2_0_chr9_27565529_r	chr9	27565551	27565573
TTTAGGGTGAATTGGCTGTC	CDHR3	NM_152750_cds_1_0_chr7_105615290_f	chr7	105615457	105615479
GCTCAAGGAGAACCAGATAT	DBP	NM_001352_cds_0_0_chr19_49134094_r	chr19	49134219	49134241
GCATCTTAAAATGATTCAAC	2014-09-01	NM_207366_cds_0_0_chr7_55863606_r	chr7	55863746	55863768
CAGTAAGGGTCTCTAATAGT	HDX	NM_001177478_cds_7_0_chrX_83723480_r;NM_001177479_cds_7_0_chrX_83723480_r;NM_144657_cds_7_0_chrX_83723480_r	chrX	83723967	83723989
ACCTGTTTAACTAAGTCGTA	random	random_seq_77592	0	22	-1
TTCATAGTTGAACATATCGC	SPINT2	NM_001166103_cds_2_0_chr19_38779778_f;NM_021102_cds_3_0_chr19_38779778_f	chr19	38779808	38779830
CCATGGGGTAGGGCAGAGTA	hsa-mir-6890	hsa-mir-6890	chr3	49137292	49137314
TGGACCAGAACACCGTTGGA	CASP12	NM_001191016_cds_6_0_chr11_104767944_r	chr11	104768165	104768187
GGTCTGGCGTCGACGGACCC	MPHOSPH10	NM_005791_cds_0_0_chr2_71357796_f	chr2	71357807	71357829
CGAGATAATTGCCAATGATC	HSPA8	NM_006597_cds_7_0_chr11_122931828_r;NM_153201_cds_6_0_chr11_122931828_r	chr11	122931933	122931955
TGCTGGGTGATGCGGCCGGT	RCVRN	NM_002903_cds_2_0_chr17_9808117_r	chr17	9808358	9808380
GGAGGTGGCCATTTGCTCGG	SERPINE3	NM_001101320_cds_0_0_chr13_51915228_f	chr13	51915272	51915294
CACTGCCCCATCGCGCACAG	VGLL4	NM_001128219_cds_1_0_chr3_11600806_r;NM_001128220_cds_1_0_chr3_11600806_r;NM_001128221_cds_1_0_chr3_11600806_r;NM_001284390_cds_1_0_chr3_11600806_r;NM_001284391_cds_1_0_chr3_11600806_r;NM_014667_cds_1_0_chr3_11600806_r	chr3	11600850	11600872
GTGAGTGGGAGGCCAGGGCA	hsa-mir-1233-1	hsa-mir-1233-1	chr15	34674271	34674293
GATCCTGGAGAGTGTTGCCG	DDX41	NM_016222_cds_13_0_chr5_176943120_r	chr5	176943126	176943148
TGCTGCCCGCACTGTAAGCC	KCP	NM_199349_cds_16_0_chr7_128546332_r	chr7	128546331	128546353
GCGGAATGAGTTGTTCCTGC	IK	NM_006083_cds_8_0_chr5_140035414_f	chr5	140035457	140035479
TAGAGCGTAGGAATAGACCC	NUDT5	NM_014142_cds_0_0_chr10_12209701_r	chr10	12209755	12209777
AATCTAAAGCCTATTGGCTC	MAPK10	NM_002753_cds_10_0_chr4_87080451_r;NM_138980_cds_10_0_chr4_87080451_r;NM_138982_cds_10_0_chr4_87080451_r	chr4	87080469	87080491
TGCCAGGCTTGGCCTGTTTA	PROK2	NM_001126128_cds_0_0_chr3_71821875_r;NM_021935_cds_0_0_chr3_71821875_r	chr3	71821914	71821936
GATTCAGGGGATCTTTGACA	NRBF2	NM_001282405_cds_2_0_chr10_64913271_f;NM_030759_cds_3_0_chr10_64913271_f	chr10	64913501	64913523
AGTGTATAGAGTAGCCGACC	SDR16C5	NM_138969_cds_5_0_chr8_57228574_r	chr8	57228573	57228595
TAGTGGAACATGGCACTTAT	DTD2	NM_080664_cds_0_0_chr14_31917335_r	chr14	31917395	31917417
CAGGACCCCTTCTATCCTAG	TCEAL2	NM_080390_cds_2_0_chrX_101381803_f	chrX	101382397	101382419
CACGCTCACCATTGAGCCGG	RAB3IL1	NM_001271686_cds_3_0_chr11_61672018_r;NM_013401_cds_3_0_chr11_61672018_r	chr11	61672073	61672095
TCCTCCAGGTTCTGAAGGTT	RNF41	NM_001242826_cds_1_0_chr12_56601430_r;NM_005785_cds_1_0_chr12_56601430_r;NM_194358_cds_1_0_chr12_56601430_r;NM_194359_cds_1_0_chr12_56601430_r	chr12	56601457	56601479
GCTCGTCGAGGTTACTACAA	PPIL1	NM_016059_cds_2_0_chr6_36839494_r	chr6	36839556	36839578
ATGAAGTGGAAGCGTGTGAA	MEOX1	NM_001040002_cds_0_0_chr17_41719278_r;NM_013999_cds_0_0_chr17_41719315_r	chr17	41719351	41719373
ATACTTTGGGAACGACATCT	NDUFB4	NM_001168331_cds_0_0_chr3_120315207_f;NM_004547_cds_0_0_chr3_120315207_f	chr3	120315202	120315224
TAAAACCTAATTGGACACTA	KLHL28	NM_017658_utr3_0_0_chr14_45393527_r	chr14	45394658	45394680
AGGGGGCGCTCTACGAGATC	TMC8	NM_152468_cds_2_0_chr17_76127963_f	chr17	76128088	76128110
TGTATTCAGATTTCCGAATC	DDX42	NM_007372_cds_8_0_chr17_61883895_f;NM_203499_cds_7_0_chr17_61883895_f	chr17	61883966	61883988
ATTGAGAGCACAGCGCAGCT	IRF6	NM_006147_cds_5_0_chr1_209969693_r	chr1	209969808	209969830
TTAGGGTGATGTCAGTAAAC	ZNF131	NM_003432_cds_1_0_chr5_43122156_f	chr5	43122248	43122270
CTTTAATCGTATAACTACTG	SHOC2	NM_001269039_cds_0_0_chr10_112724117_f;NM_007373_cds_1_0_chr10_112724117_f	chr10	112724716	112724738
GAGGGCGAGCTCATACGTTG	DDX19B	NM_001014449_cds_4_0_chr16_70359477_f;NM_001014451_cds_5_0_chr16_70359477_f;NM_001257172_cds_5_0_chr16_70359477_f;NM_001257173_cds_5_0_chr16_70359477_f;NM_001257174_cds_4_0_chr16_70359477_f;NM_001257175_cds_3_0_chr16_70359477_f;NM_007242_cds_6_0_chr16_70359477_f	chr16	70359490	70359512
TTCAAGTGGTATAATTCCAT	MFAP3L	NM_021647_cds_1_0_chr4_170926731_r	chr4	170926775	170926797
CCCCGGGCAGCGTCACTCCA	SLC6A1	NM_003042_cds_7_0_chr3_11067135_f	chr3	11067188	11067210
CTCCCGAGCCAACAACACGA	ANO2	NM_001278596_cds_19_0_chr12_5936935_r;NM_001278597_cds_19_0_chr12_5936935_r	chr12	5936935	5936957
CACTGCCAGAACACCACGGT	SFXN3	NM_030971_cds_4_0_chr10_102795760_f	chr10	102795767	102795789
CTCGCCTTGGACTCCGGATA	ATAD3B	NM_031921_cds_15_0_chr1_1430865_f	chr1	1431001	1431023
GGGCTGAATGATGGATACTA	UVRAG	NM_003369_cds_4_0_chr11_75599873_f	chr11	75599906	75599928
ACCTGTTTGTAAGTGCCACT	USH2A	NM_007123_cds_16_0_chr1_216500933_r;NM_206933_cds_67_0_chr1_216500933_r	chr1	216500931	216500953
TTACCGATTTGGTAATATCG	LY75-CD302	NM_001198759_cds_37_0_chr2_160755199_r;NM_001198760_cds_36_0_chr2_160755199_r;NM_002349_cds_33_0_chr2_160755199_r	chr2	160755388	160755410
CGGGACTGGGATCAGACCAG	FGR	NM_001042729_cds_6_0_chr1_27943368_r;NM_001042747_cds_6_0_chr1_27943368_r;NM_005248_cds_6_0_chr1_27943368_r	chr1	27943475	27943497
GCCAACGTAGGTAAAAGTAA	PARP8	NM_001178055_cds_2_0_chr5_49963905_f;NM_001178056_cds_1_0_chr5_49963905_f;NM_024615_cds_1_0_chr5_49963905_f	chr5	49963926	49963948
GGCAGGAGCTGTCAGGCACG	NOD1	NM_006092_cds_8_0_chr7_30490832_r	chr7	30492123	30492145
TGGAGACCACTGCTACTACC	ADAM11	NM_002390_cds_4_0_chr17_42848952_f	chr17	42848957	42848979
CCTCCTCGGGCGGGATGGAT	FAM161B	NM_152445_cds_8_0_chr14_74416676_r	chr14	74416857	74416879
GACCCGCGAACAGCACGCAT	IBA57	NM_001010867_cds_1_0_chr1_228362393_f	chr1	228362613	228362635
ATGTGCCCGAGACAGTGTAC	GSK3A	NM_019884_cds_7_0_chr19_42740758_r	chr19	42740812	42740834
CCAGACAGGGATGTGCGGAG	PRPF38B	NM_018061_cds_1_0_chr1_109238324_f	chr1	109238371	109238393
AAAACATACTAACAGAAAGC	CAGE1	NM_205864_cds_7_0_chr6_7373306_r	chr6	7374094	7374116
GAAGGTTGTGTTGTAGCATG	EIF2S3	NM_001415_utr3_11_0_chrX_24094903_f	chrX	24096873	24096895
ATGAAAACCAACCTTAGGAA	SATB1	NM_001131010_cds_9_0_chr3_18462249_r;NM_001195470_cds_10_0_chr3_18462249_r;NM_002971_cds_9_0_chr3_18462249_r	chr3	18462248	18462270
AATGAATGCTAGGACTTACA	SF3B1	NM_012433_cds_20_0_chr2_198283233_r	chr2	198283268	198283290
GAAGTGTATGATGGTATTGA	ZNF816	NM_001031665_cds_0_0_chr19_53453072_r;NM_001202456_cds_0_0_chr19_53453072_r;NM_001202457_cds_0_0_chr19_53453072_r	chr19	53453605	53453627
ACCAAGCATTATTCTCCTAA	UBE2J1	NM_016021_cds_5_0_chr6_90052043_r	chr6	90052042	90052064
ACATGTTCCCCCATATGACG	CACNB3	NM_000725_cds_6_0_chr12_49218946_f;NM_001206915_cds_5_0_chr12_49218946_f;NM_001206916_cds_6_0_chr12_49218946_f;NM_001206917_cds_6_0_chr12_49218946_f	chr12	49218951	49218973
TAGTGAGCTGCGGGTTCAGC	BCR	NM_004327_utr3_22_0_chr22_23657710_f	chr22	23659322	23659344
TGACCGTGCCATTAAGTTGC	DISP1	NM_032890_cds_3_0_chr1_223116166_f	chr1	223116330	223116352
CTCCCAAGGAGACTTAAGAA	NT5C3A	NM_001002009_cds_1_0_chr7_33055282_r;NM_001002010_cds_1_0_chr7_33055282_r;NM_001166118_cds_1_0_chr7_33055282_r;NM_016489_cds_1_0_chr7_33055282_r	chr7	33055338	33055360
CAGCTGGGCCAGGCCTACGA	LRRC24	NM_001024678_cds_2_0_chr8_145749825_r	chr8	145749891	145749913
TGGGGAATTTGGAATCGCAT	KIAA1217	NM_001282769_cds_1_0_chr10_24762157_f;NM_001282770_cds_1_0_chr10_24762157_f	chr10	24762230	24762252
ATCTCTCAGAGTGCAAGACT	PLG	NM_000301_cds_3_0_chr6_161132109_f;NM_001168338_cds_3_0_chr6_161132109_f	chr6	161132112	161132134
CTACACTCTTATTTGGCCAA	KIF5B	NM_004521_cds_16_0_chr10_32324450_r	chr10	32324449	32324471
GCCACACTCCAAGCACTCAT	ZNF264	NM_003417_cds_3_0_chr19_57722722_f	chr19	57723490	57723512
GACAGAGCCCCATGACTTCG	ATXN7	NM_000333_cds_3_0_chr3_63898833_f;NM_001177387_cds_2_0_chr3_63898833_f	chr3	63898873	63898895
TGCACGTCTCGTCCAGGTAC	ISL2	NM_145805_cds_1_0_chr15_76630119_f	chr15	76630237	76630259
TTGACCATGTATTCCTGAAG	CAPNS2	NM_032330_cds_0_0_chr16_55600669_f	chr16	55601398	55601420
AGATCCAGGGTATCATCGTC	ARIH1	NM_005744_cds_0_0_chr15_72766981_f	chr15	72767083	72767105
CAAATAAGAACTTACATCAC	GCG	NM_002054_cds_2_0_chr2_163002050_r	chr2	163002109	163002131
GATGCCATTGATGTCGATCA	COL5A1	NM_000093_cds_3_0_chr9_137593017_f;NM_001278074_cds_3_0_chr9_137593017_f	chr9	137593115	137593137
GGAGCTGGAGATGCATTTGT	ADK	NM_001202450_cds_8_0_chr10_76429941_f	chr10	76430003	76430025
GCCCACGCCGATCAACACTA	TMEM72	NM_001123376_cds_1_0_chr10_45423369_f	chr10	45423363	45423385
GGATCTCAATAAGACCGAGG	ABCA13	NM_152701_cds_5_0_chr7_48266859_f	chr7	48266861	48266883
CCATTTCCGCACTTTCTCGA	BCL7B	NM_001197244_cds_4_0_chr7_72971817_r;NM_001707_cds_5_0_chr7_72971817_r	chr7	72971816	72971838
AAACTTCGCTATCTCATACT	OPA1	NM_015560_cds_1_0_chr3_193332512_f;NM_130831_cds_1_0_chr3_193332512_f;NM_130832_cds_1_0_chr3_193332512_f;NM_130833_cds_1_0_chr3_193332512_f;NM_130834_cds_1_0_chr3_193332512_f;NM_130835_cds_1_0_chr3_193332512_f;NM_130836_cds_1_0_chr3_193332512_f;NM_130837_cds_1_0_chr3_193332512_f	chr3	193332774	193332796
GTGATTCTGTGCAAGGTTGT	GPR34	NM_001097579_cds_2_0_chrX_41554887_f;NM_005300_cds_2_0_chrX_41554887_f	chrX	41555256	41555278
TGTTCTTGCGCAAACTGTAA	CCT2	NM_001198842_cds_11_0_chr12_69991418_f	chr12	69991500	69991522
GGCTATCAAATTACCTATAT	SSR1	NM_003144_utr3_0_0_chr6_7281288_r	chr6	7288599	7288621
TACCTACAGAGGCGACATGG	hsa-mir-6859-1	hsa-mir-6859-1	chr1	17418	17440
AGCTGCTAGAATTTCGATGC	ANTXR1	NM_018153_cds_8_0_chr2_69317991_f;NM_032208_cds_8_0_chr2_69317991_f;NM_053034_cds_8_0_chr2_69317991_f	chr2	69318004	69318026
TTCTCCATAAAACCGATACT	SCCPDH	NM_016002_cds_2_0_chr1_246899277_f	chr1	246899272	246899294
CAGAGCATGCCATGAGACTT	TENM3	NM_001080477_cds_1_0_chr4_183267804_f	chr4	183267954	183267976
TATTTCTTCCACCAAATTGC	LHCGR	NM_000233_cds_2_0_chr2_48925754_r	chr2	48925914	48925936
TTGGGCTTGGATGGTCTCAC	CLMP	NM_024769_cds_3_0_chr11_122954388_r	chr11	122954537	122954559
GCCTGTTGCCCATAGAAACG	FGB	NM_005141_utr3_7_0_chr4_155491803_f	chr4	155492777	155492799
CTTATCGAGGAAGTCATGAT	CCT2	NM_001198842_cds_10_0_chr12_69990936_f;NM_006431_cds_10_0_chr12_69990936_f	chr12	69990995	69991017
AGTGGTGGGGAGCCCAGTCT	hsa-mir-302a	hsa-mir-302a	chr4	113569325	113569347
CAAGTCGTGTGGGACGAACC	CNNM4	NM_020184_cds_0_0_chr2_97426737_f	chr2	97426901	97426923
GCAGATTAGAAAACGCACTT	UFD1L	NM_001035247_cds_6_0_chr22_19452725_r;NM_005659_cds_6_0_chr22_19452725_r	chr22	19452779	19452801
TGATTACCTGGTAATGCTTA	C14orf166	NM_016039_cds_4_0_chr14_52466426_f	chr14	52466493	52466515
ACCTGTATGACGAAACCGTG	KIF3C	NM_002254_cds_7_0_chr2_26203242_r	chr2	26204550	26204572
AGTGGGGCTGACAGGGCAGA	hsa-mir-6511a-2	hsa-mir-6511a-2	chr16	16418457	16418479
AGCTGAAAAGGTACTACACT	GPC6	NM_005708_cds_2_0_chr13_94482407_f	chr13	94482521	94482543
CATGAACAATCGCCAGCACG	SNX10	NM_001199835_cds_4_0_chr7_26404667_f;NM_001199837_cds_2_0_chr7_26404667_f;NM_001199838_cds_1_0_chr7_26404707_f;NM_013322_cds_4_0_chr7_26404667_f	chr7	26404706	26404728
CAAGTGATACGAGCTGTTCA	random	random_seq_40441	0	22	-1
GTAAACCTCAACGACCAGTC	WDR20	NM_001242414_cds_0_0_chr14_102606261_f;NM_001242415_cds_0_0_chr14_102606261_f;NM_001242416_cds_0_0_chr14_102606261_f;NM_001242417_cds_0_0_chr14_102606261_f;NM_001242418_cds_0_0_chr14_102606261_f;NM_144574_cds_0_0_chr14_102606261_f;NM_181291_cds_0_0_chr14_102606261_f;NM_181308_cds_0_0_chr14_102606261_f	chr14	102606417	102606439
GAGCAGGACGAAAGGCGTGC	GPR19	NM_006143_cds_0_0_chr12_12814135_r	chr12	12815011	12815033
AAGTGCTCGGCGCTCGCGTT	BTN1A1	NM_001732_cds_1_0_chr6_26501818_f	chr6	26501898	26501920
GGCATTCGAACTGACTATCA	GRN	NM_002087_cds_4_0_chr17_42427596_f	chr17	42427624	42427646
CATCTCCAGGGGTCGATGTA	random	random_seq_186401	0	22	-1
GCAGCCCCCGCATCGCATCA	VEGFA	NM_001025366_cds_2_0_chr6_43745206_f;NM_001025367_cds_2_0_chr6_43745206_f;NM_001025368_cds_2_0_chr6_43745206_f;NM_001025369_cds_2_0_chr6_43745206_f;NM_001025370_cds_2_0_chr6_43745206_f;NM_001033756_cds_2_0_chr6_43745206_f;NM_001171622_cds_2_0_chr6_43745206_f;NM_001171623_cds_2_0_chr6_43745206_f;NM_001171624_cds_2_0_chr6_43745206_f;NM_001171625_cds_2_0_chr6_43745206_f;NM_001171626_cds_2_0_chr6_437…	chr6	43745323	43745345
CTCGCAGTCTCATGGGTGAC	PLEKHG6	NM_001144856_cds_2_0_chr12_6422795_f;NM_001144857_cds_1_0_chr12_6422795_f;NM_018173_cds_2_0_chr12_6422795_f	chr12	6422860	6422882
GAGATGACCGTCTCGCCGTT	WDR82	NM_025222_cds_8_0_chr3_52312217_r	chr3	52312265	52312287
CCAACAAGATGAATTCAGTC	OR9G4	NM_001005284_cds_0_0_chr11_56510304_r	chr11	56511197	56511219
TGGGTGAGAGAATTCGTAAT	ST8SIA3	NM_015879_cds_1_0_chr18_55021633_f	chr18	55021673	55021695
CCTACCAATTACACGTTGTC	random	random_seq_65898	22	0	-1
TCATCATCGCAATGATTCTA	SUPT4H1	NM_003168_cds_2_0_chr17_56424890_r	chr17	56424929	56424951
GATAGCTGGCCTTGCCGTAC	B3GNT7	NM_145236_cds_1_0_chr2_232262442_f	chr2	232263291	232263313
CATACCTACTCACATCACGA	TAF15	NM_003487_cds_6_0_chr17_34151082_f	chr17	34151086	34151108
GTCCTGCGCCTCTTGCAACT	PHF13	NM_153812_cds_1_0_chr1_6676817_f	chr1	6676826	6676848
GGTGTACCGGGACATCGGCG	KIF1A	NM_001244008_cds_45_0_chr2_241727468_r;NM_004321_cds_43_0_chr2_241727468_r	chr2	241727593	241727615
CATGTCTTGGAGTAGATCAG	RTL1	NM_001134888_cds_0_0_chr14_101347049_r	chr14	101350895	101350917
CCACTGGCGTCCCAGCTTGT	FRMD8	NM_031904_cds_3_0_chr11_65161044_f	chr11	65161071	65161093
CCTGAAGGCAGTCGTCTGCA	FAM120B	NM_001286381_cds_5_0_chr6_170700101_f	chr6	170700127	170700149
GCGCCACAATTACTTCCTTG	CCNI2	NM_001039780_cds_2_0_chr5_132085040_f;NM_001287252_cds_2_0_chr5_132085040_f;NM_001287253_cds_2_0_chr5_132085040_f	chr5	132085062	132085084
TTTAAGCACCTTGTCAAGCT	NDUFS1	NM_005006_utr3_0_0_chr2_206987803_r	chr2	206988510	206988532
ACACCACCATGAATATGCAT	PSMB2	NM_002794_utr3_0_0_chr1_36065143_r	chr1	36067034	36067056
ATCTGCATTGGCGTGTTCAC	SLC2A9	NM_020041_cds_7_0_chr4_9982216_r	chr4	9982250	9982272
TCAAGCCAAACGCGCGGTTC	KBTBD11	NM_014867_cds_1_0_chr8_1949359_f	chr8	1949680	1949702
GAACTGCATAGCAGTTGTCA	PCDH11X	NM_001168360_cds_0_0_chrX_91090504_f;NM_001168361_cds_0_0_chrX_91090504_f;NM_001168362_cds_0_0_chrX_91090504_f;NM_001168363_cds_0_0_chrX_91090504_f;NM_014522_cds_0_0_chrX_91090504_f;NM_032967_cds_3_0_chrX_91090504_f;NM_032968_cds_0_0_chrX_91090504_f;NM_032969_cds_0_0_chrX_91090504_f	chrX	91090670	91090692
CTGCCAGTACTCCGATACCC	LYZL4	NM_144634_cds_0_0_chr3_42438757_r	chr3	42438786	42438808
ATCGCCGCTACTCGGCATTG	PPFIA4	NM_015053_cds_0_0_chr1_203020904_f	chr1	203020968	203020990
TCCTCAGGCATGTGAAACTT	CHST9	NM_001256316_cds_0_0_chr18_24497292_r;NM_031422_cds_0_0_chr18_24496223_r	chr18	24497289	24497311
CCCTCTCCACAAGCCCTCAT	GTF2A1L	NM_001193487_cds_4_0_chr2_48873592_f;NM_006872_cds_5_0_chr2_48873592_f	chr2	48874036	48874058
GTAAAAAAAGGCAAGGTTAC	ENDOU	NM_001172440_cds_2_0_chr12_48106299_r;NM_006025_cds_2_0_chr12_48106299_r	chr12	48106378	48106400
ATTTGGGCTAAGTAACCAGA	MCOLN3	NM_018298_cds_10_0_chr1_85506693_r	chr1	85506830	85506852
GGAGACCCGCGGAGTGTTGA	HIST1H4I	NM_003495_cds_0_0_chr6_27107088_f	chr6	27107246	27107268
TGGCCATCTTCCGACCAGAA	MKRN3	NM_005664_cds_0_0_chr15_23810930_f	chr15	23811289	23811311
TTCTTCATCTACCTGGCTTG	FBXW7	NM_001257069_cds_0_0_chr4_153332425_r;NM_033632_cds_10_0_chr4_153332455_r	chr4	153332863	153332885
CGATGACTAGTGGTGTGTAT	CDV3	NM_001134422_cds_3_0_chr3_133305407_f;NM_001134423_cds_3_0_chr3_133305407_f;NM_001282762_cds_3_0_chr3_133305407_f;NM_001282763_cds_3_0_chr3_133305407_f;NM_001282764_cds_3_0_chr3_133305407_f;NM_001282765_cds_3_0_chr3_133305413_f;NM_017548_cds_3_0_chr3_133305407_f	chr3	133305428	133305450
TAGACTGCCACTGACAAGTT	ACOX1	NM_004035_utr3_0_0_chr17_73937589_r	chr17	73940419	73940441
TGCTGAGCGCTTGTGTGCAC	FAM117A	NM_030802_cds_5_0_chr17_47799861_r	chr17	47799891	47799913
TGACTCCCAGGGACTGCCTT	hsa-mir-3199-1	hsa-mir-3199-1	chr22	28316577	28316599
CTTCTCACGTGTGTATGATG	AACS	NM_023928_cds_1_0_chr12_125558422_f	chr12	125558504	125558526
CACGCCTCAATCTCATTCAT	PLD3	NM_001031696_cds_3_0_chr19_40872517_f;NM_001291311_cds_3_0_chr19_40872517_f;NM_012268_cds_3_0_chr19_40872517_f	chr19	40872553	40872575
GGGAGTGGACATGCAGGCTA	TCEB2	NM_207013_cds_0_0_chr16_2821473_r	chr16	2821589	2821611
TACATCATCCAGAATCTCGA	SLC2A4	NM_001042_cds_5_0_chr17_7187536_f	chr17	7187662	7187684
GGGACTCCACCGTACACATC	WDR38	NM_001045476_cds_5_0_chr9_127618748_f;NM_001276374_cds_5_0_chr9_127618748_f;NM_001276375_cds_5_0_chr9_127618748_f;NM_001276376_cds_4_0_chr9_127618748_f	chr9	127618761	127618783
GCCACATCCACACGACCATT	ZP1	NM_207341_cds_2_0_chr11_60637010_f	chr11	60637052	60637074
GAGAGAAGACCAAGTCGAGA	SUN3	NM_001030019_cds_4_0_chr7_48045566_r;NM_001284350_cds_4_0_chr7_48045566_r;NM_152782_cds_4_0_chr7_48045566_r	chr7	48045590	48045612
GGGGATCAGAACGCCACTGA	SSTR3	NM_001051_cds_0_0_chr22_37602586_r;NM_001278687_cds_0_0_chr22_37602586_r	chr22	37603699	37603721
TGGCAAACTGCTTAATCTTG	CITED2	NM_006079_utr3_0_0_chr6_139693392_r	chr6	139693919	139693941
ACGTCTGAAGGCCTTCTAAT	COG2	NM_001145036_cds_6_0_chr1_230805102_f;NM_007357_cds_6_0_chr1_230805102_f	chr1	230805149	230805171
AGTACAGGTCGTTTGTTAAT	ARID4B	NM_001206794_cds_11_0_chr1_235386481_r;NM_016374_cds_11_0_chr1_235386481_r;NM_031371_cds_10_0_chr1_235386481_r	chr1	235386548	235386570
GAGGGAGATGATTCGTGGGC	ACVRL1	NM_000020_utr3_9_0_chr12_52314678_f	chr12	52316782	52316804
CAGCGGGTCCGATCAGGATT	ZC3H18	NM_144604_cds_1_0_chr16_88643532_f	chr16	88643624	88643646
GAGAAACCCCTTGGGAAGAC	CAPN6	NM_014289_cds_7_0_chrX_110494777_r	chrX	110494802	110494824
AAGGCATCATGTTCTGCAAT	CXADR	NM_001338_utr3_6_0_chr21_18938011_f	chr21	18941791	18941813
TTGGGGAGTGGGGGGTTCGA	SOX10	NM_006941_utr3_0_0_chr22_38368319_r	chr22	38368952	38368974
CTCATGCTGTGACTCTCTGG	hsa-mir-518c	hsa-mir-518c	chr19	54211999	54212021
CAGAAATGTATTTGTGTCGT	MSL1	NM_001012241_cds_3_0_chr17_38285498_f	chr17	38285791	38285813
GGAATCTGGACCCAAAATGT	GBP6	NM_198460_cds_1_0_chr1_89834111_f	chr1	89834113	89834135
AGACAAAGAGGGATATCAGA	EXPH5	NM_015065_cds_4_0_chr11_108412379_r	chr11	108412506	108412528
CCAGATCTTGTGTGGCATGA	MS4A6A	NM_001247999_cds_3_0_chr11_59947304_r;NM_022349_cds_3_0_chr11_59947304_r;NM_152851_cds_4_0_chr11_59947304_r;NM_152852_cds_4_0_chr11_59947304_r	chr11	59947411	59947433
TTTCCAGGGCTGCTATCATC	RFTN2	NM_144629_cds_8_0_chr2_198540044_r	chr2	198540130	198540152
TTACAGATCTATAAGTCGTA	PMPCB	NM_004279_cds_5_0_chr7_102944858_f	chr7	102944852	102944874
TTGGCCTTCTAGTGTGAACC	SLIRP	NM_001267863_cds_3_0_chr14_78183845_f;NM_031210_cds_3_0_chr14_78183839_f	chr14	78183841	78183863
CCTGGGAGTCCATGGCTAAG	GAL3ST1	NM_004861_cds_1_0_chr22_30953249_r	chr22	30953335	30953357
ACGGTGAGGCCTAGTGAGTC	ASB16	NM_080863_cds_0_0_chr17_42248158_f	chr17	42248297	42248319
AGGTGATGATGACCGTCAAG	PKP1	NM_000299_cds_0_0_chr1_201252831_f;NM_001005337_cds_0_0_chr1_201252831_f	chr1	201252961	201252983
GATACTTTCTAGGTCCGAGG	IGF2BP3	NM_006547_cds_14_0_chr7_23509555_r	chr7	23509667	23509689
GTGTAGCTGAGGTCTGGGCC	hsa-mir-631	hsa-mir-631	chr15	75645971	75645993
CTACAGCTACGACAGCTCGG	CHRNB1	NM_000747_cds_5_0_chr17_7350822_f	chr17	7350872	7350894
GCATTATACATTCGTATGCT	PDE7A	NM_001242318_cds_11_0_chr8_66695018_r;NM_002603_cds_11_0_chr8_66695018_r	chr8	66695017	66695039
ACATGATGGACGCATTGCAC	PRMT8	NM_001256536_cds_1_0_chr12_3649772_f;NM_019854_cds_1_0_chr12_3649772_f	chr12	3649820	3649842
GCGAGGGGTGGGCTCTCAGA	hsa-mir-4649	hsa-mir-4649	chr7	44150453	44150475
TCAAACCGTAACACTCCAAA	hsa-mir-524	hsa-mir-524	chr19	54214318	54214340
GAGTGCTTGGCTGTAACCCA	DCP1A	NM_001290205_cds_4_0_chr3_53338207_r;NM_001290206_cds_4_0_chr3_53338207_r	chr3	53338269	53338291
TTATTACCAGTCGTGTCTGG	RRAGA	NM_006570_cds_0_0_chr9_19049658_f	chr9	19049969	19049991
TTCCCACAGTGACTTCATGG	GABRP	NM_014211_cds_4_0_chr5_170222212_f	chr5	170222358	170222380
TCCTGGCCCTCGGGGATTCA	RAB27B	NM_004163_cds_1_0_chr18_52544817_f	chr18	52544851	52544873
CCCTAAGAGCTGTCAAATTA	PAPOLG	NM_022894_cds_7_0_chr2_61002169_f	chr2	61002229	61002251
AGGCATTGAGTATGACGTGT	CSMD1	NM_033225_utr3_0_0_chr8_2792875_r	chr8	2795805	2795827
GGTCTTCCTGAAACCCGCAG	LRIF1	NM_018372_cds_3_0_chr1_111506243_r	chr1	111506268	111506290
GAAAGTATTTGTCCAACGCT	ODC1	NM_001287188_cds_3_0_chr2_10582138_r;NM_001287189_cds_3_0_chr2_10582138_r;NM_001287190_cds_3_0_chr2_10582138_r;NM_002539_cds_3_0_chr2_10582138_r	chr2	10582261	10582283
GCACAAGGCATACGAGTATC	ZNF763	NM_001012753_cds_3_0_chr19_12088931_f	chr19	12089129	12089151
CCCCGGGACTAGCGCAGGCT	TRMT44	NM_152544_cds_0_0_chr4_8442550_f	chr4	8442723	8442745
TCATTTAGATGCTCCCAATT	QKI	NM_006775_cds_3_0_chr6_163956014_f;NM_206853_cds_3_0_chr6_163956014_f;NM_206854_cds_3_0_chr6_163956014_f;NM_206855_cds_3_0_chr6_163956014_f	chr6	163956035	163956057
TACAACAACTTGACCCAGCT	LRRC38	NM_001010847_cds_1_0_chr1_13839458_r	chr1	13839730	13839752
CCCGCTTGCCTCGCTTTACG	PABPC1L	NM_001124756_cds_0_0_chr20_43538785_f	chr20	43538808	43538830
GGGTCCACAGTGGATTGTCG	POMK	NM_001277971_cds_2_0_chr8_42958692_f;NM_032237_cds_3_0_chr8_42958692_f	chr8	42958824	42958846
ACTATCTTGCTAATCATGGC	SIK2	NM_015191_cds_3_0_chr11_111558725_f	chr11	111558725	111558747
ACCCAAGTTCGACAAGATTG	MYH6	NM_002471_cds_35_0_chr14_23874836_r	chr14	23874916	23874938
CCTCCAGCACCGACATTATC	GKN2	NM_182536_cds_0_0_chr2_69172500_r	chr2	69172564	69172586
ACATGTAGCGCAACACAGCG	CALHM1	NM_001001412_cds_1_0_chr10_105217954_r	chr10	105218211	105218233
GTTTCTCCTGCGTGAGGTAT	AKR1B15	NM_001080538_cds_7_0_chr7_134260573_f	chr7	134260584	134260606
TATGAAGCACATCGTGTCCA	WDR62	NM_001083961_cds_4_0_chr19_36557159_f;NM_173636_cds_4_0_chr19_36557159_f	chr19	36557266	36557288
AAACCCGACGCTAGGCTGGA	ST7L	NM_017744_cds_14_0_chr1_113161531_r;NM_138727_cds_14_0_chr1_113161531_r;NM_138728_cds_13_0_chr1_113161531_r;NM_138729_cds_13_0_chr1_113161531_r	chr1	113161645	113161667
CCTGGAAGCCGGTGCCTTTG	ANKS6	NM_173551_cds_13_0_chr9_101552386_r	chr9	101552737	101552759
GTCTGAGTCCGATGTCCATA	SERPINA4	NM_001289032_cds_1_0_chr14_95029803_f;NM_001289033_cds_1_0_chr14_95029820_f;NM_006215_cds_1_0_chr14_95029820_f	chr14	95030155	95030177
TGTCTGCAAACACCGTATTA	F11	NM_000128_cds_6_0_chr4_187197385_f	chr4	187197404	187197426
GTTATCCGAAGCGGGCATGC	hsa-mir-6862-1	hsa-mir-6862-1	chr16	28402298	28402320
TACAGATGAAGACTCACAGC	RBM44	NM_001080504_cds_2_0_chr2_238725636_f	chr2	238726099	238726121
TGTTCTTGACCGTGCGTGTC	PLA2G4B	NM_001114633_cds_2_0_chr15_42132722_f	chr15	42132780	42132802
GGTCGCGCGGACACGATCAC	GDF7	NM_182828_cds_0_0_chr2_20867000_f	chr2	20867345	20867367
CACGCCGTGTGTGGCACCGA	HTRA3	NM_053044_cds_0_0_chr4_8271696_f	chr4	8271954	8271976
TCAGACATCACAAATATGGT	TMEM170A	NM_145254_cds_1_0_chr16_75485567_r	chr16	75485631	75485653
GCAGATGAGAAGCTAGAACT	FZD6	NM_001164615_cds_3_0_chr8_104336709_f;NM_001164616_cds_4_0_chr8_104336709_f;NM_003506_cds_3_0_chr8_104336709_f	chr8	104337121	104337143
GAAGAGTTCACCCTCCGATT	UBE2L6	NM_004223_cds_0_0_chr11_57319831_r;NM_198183_cds_0_0_chr11_57319831_r	chr11	57319850	57319872
CTGGAGTGGCTGGACCTATC	LRRC61	NM_001142928_cds_2_0_chr7_150033951_f;NM_023942_cds_1_0_chr7_150033951_f	chr7	150034113	150034135
CCTTGCCAGCTAATTAGCGG	hsa-mir-153-2	hsa-mir-153-2	chr7	157367014	157367036
AATATCAACGACGACAACTG	ZNF385D	NM_024697_cds_3_0_chr3_21478462_r	chr3	21478651	21478673
AGGAGATTTCATAACGAAGT	GGA3	NM_001172703_cds_13_0_chr17_73240700_r;NM_001291641_cds_13_0_chr17_73240700_r;NM_138619_cds_13_0_chr17_73240700_r	chr17	73240746	73240768
ACCCAACCCACGAGGACCAT	GADD45B	NM_015675_utr3_3_0_chr19_2477600_f	chr19	2477699	2477721
GGGAGCTGCCGAGACACAGG	SPNS3	NM_182538_cds_5_0_chr17_4351450_f	chr17	4351515	4351537
CAGAGGCCAAGCGAACACCA	RIMS2	NM_001282882_cds_2_0_chr8_105260929_f	chr8	105260938	105260960
CCCCTTCAACCAGCTACAGC	hsa-mir-133b	hsa-mir-133b	chr6	52013792	52013814
TGACATAAAATCTACATAAA	hsa-mir-892b	hsa-mir-892b	chrX	145078741	145078763
GAGAATATTTCAAAACGATG	FBXL20	NM_001184906_cds_9_0_chr17_37455243_r;NM_032875_cds_10_0_chr17_37455243_r	chr17	37455303	37455325
TCCACACTGAATACATGTAA	ZNF180	NM_001288760_cds_0_0_chr19_44980619_r;NM_001288761_cds_0_0_chr19_44980619_r;NM_001288762_cds_0_0_chr19_44980619_r	chr19	44980697	44980719
GCCTGGGGCTGGTGATACTC	LOXL2	NM_002318_cds_12_0_chr8_23225510_r	chr8	23225719	23225741
TGAACAAGAGGAGCTTGTTA	ZC3H14	NM_207662_cds_0_0_chr14_89061071_f	chr14	89061144	89061166
CTGGAGCACACGTTATTAGG	GRPR	NM_005314_cds_0_0_chrX_16142077_f	chrX	16142340	16142362
CCGCGGATCACGCCCCGATG	C9orf24	NM_001252195_cds_2_0_chr9_34380895_r;NM_147168_cds_2_0_chr9_34380900_r;NM_147169_cds_2_0_chr9_34381054_r	chr9	34381054	34381076
CTCACCGTGGTACAGTTGGC	CNOT3	NM_014516_cds_8_0_chr19_54649646_f	chr19	54649762	54649784
GCTGACATGATCAAGACCTA	LAMB4	NM_007356_cds_29_0_chr7_107749616_r	chr7	107749673	107749695
TTAGATGAAGATAAGCGCTT	POLE	NM_006231_cds_46_0_chr12_133257193_r	chr12	133257242	133257264
TTCACTGCAACAACCTGTTG	PIH1D3	NM_001169154_cds_5_0_chrX_106465975_f;NM_173494_cds_4_0_chrX_106465975_f	chrX	106466043	106466065
AGAACTTTCGATTTCATGAA	ZNF439	NM_152262_cds_2_0_chr19_11978121_f	chr19	11979320	11979342
AGACCCCTCGGATAAGACTG	CCT5	NM_012073_utr3_10_0_chr5_10264896_f	chr5	10266308	10266330
TTGTTGAAAAACTACTCAGT	REL	NM_001291746_cds_9_0_chr2_61148898_f;NM_002908_cds_10_0_chr2_61148898_f	chr2	61149088	61149110
TCCAAGTACCCTGTGTTATT	hsa-mir-1298	hsa-mir-1298	chrX	113949689	113949711
AAAATCCTTACACTTAATCC	DMD	NM_004011_cds_49_0_chrX_32429869_r;NM_004012_cds_49_0_chrX_32429869_r	chrX	32429952	32429974
GGGCCGAGATCTTCGAGGCG	FOXP3	NM_001114377_cds_9_0_chrX_49114753_r;NM_014009_cds_10_0_chrX_49114753_r	chrX	49114803	49114825
GCGCATGTATACTAGCTGTG	UQCC1	NM_001184977_cds_5_0_chr20_33961987_r;NM_018244_cds_5_0_chr20_33961987_r;NM_199487_cds_4_0_chr20_33961987_r	chr20	33962017	33962039
TTTCCTCACTGTAGTACAAC	CCDC81	NM_021827_cds_7_0_chr11_86119169_f	chr11	86119210	86119232
GGCACTGGCATAGCTGCACT	ZFAT	NM_001174157_cds_10_0_chr8_135613720_r	chr8	135615035	135615057
CACAGAAGCCAGACGCGTGC	NINL	NM_025176_cds_20_0_chr20_25493470_r	chr20	25493535	25493557
TGTGTCTGAGTAACCATTGC	TFDP2	NM_001178138_cds_8_0_chr3_141713862_r;NM_001178139_cds_8_0_chr3_141713862_r;NM_001178140_cds_8_0_chr3_141713862_r;NM_006286_cds_8_0_chr3_141713862_r	chr3	141713892	141713914
CTTCATTTCTAACTGCTAAT	TMEM135	NM_001168724_cds_1_0_chr11_86778736_f;NM_022918_cds_1_0_chr11_86778736_f	chr11	86778809	86778831
AAGAGCCTCCCTTGGTCCAG	ZSCAN9	NM_001199479_cds_1_0_chr6_28194863_f;NM_001199480_cds_1_0_chr6_28194863_f;NM_006299_cds_1_0_chr6_28194863_f	chr6	28195050	28195072
GCGGCGGCAGTTCAAAGACG	MYLK2	NM_033118_utr3_12_0_chr20_30421601_f	chr20	30421904	30421926
ATTGATCACATAGGGGCCCA	HYAL3	NM_001200031_cds_0_0_chr3_50330677_r;NM_001200032_cds_0_0_chr3_50330677_r	chr3	50330887	50330909
AAATGCATTTGCAGTTCGAT	PCDHB2	NM_018936_cds_0_0_chr5_140474375_f	chr5	140474595	140474617
CCTGTGCTTGGATCTTATCG	CKAP2	NM_001098525_cds_3_0_chr13_53035193_f;NM_001286686_cds_3_0_chr13_53035193_f;NM_001286687_cds_3_0_chr13_53035193_f;NM_018204_cds_3_0_chr13_53035193_f	chr13	53035478	53035500
ACACCTCAAAATGTGTTACA	DNAJC21	NM_194283_utr3_12_0_chr5_34954820_f	chr5	34958234	34958256
GGGAACACACAATAGAAGAG	MAPK8	NM_001278548_cds_7_0_chr10_49635123_f	chr10	49635160	49635182
ACCACTTTGCTTTCGTTACG	MAML1	NM_014757_utr3_4_0_chr5_179201879_f	chr5	179203140	179203162
CGCCTGGATTTATCTTGCCA	KMT2C	NM_170606_cds_55_0_chr7_152012223_r	chr7	152012324	152012346
ACACCTCGGGGCCGTAATTG	GUCY1B3	NM_000857_cds_1_0_chr4_156680939_f	chr4	156680977	156680999
CGATAGAATATTTAGCATTG	DYDC1	NM_001269053_cds_5_0_chr10_82112211_r;NM_138812_cds_5_0_chr10_82112211_r	chr10	82112250	82112272
ATCATTCCTACAAAGAGTGC	TXK	NM_003328_utr3_0_0_chr4_48068410_r	chr4	48068697	48068719
GAGATGAGATACGCGTGACT	FAM47C	NM_001013736_cds_0_0_chrX_37026484_f	chrX	37027415	37027437
TCTTCGTCCCGCTTGTCACT	CACNG4	NM_014405_cds_3_0_chr17_65026582_f	chr17	65026635	65026657
CCTGTCTTGCAGCTGGATAG	MARS	NM_004990_cds_1_0_chr12_57882802_f	chr12	57882837	57882859
CCCCTGCTCGCGGTACATAA	B3GAT1	NM_018644_cds_4_0_chr11_134257442_r;NM_054025_cds_4_0_chr11_134257442_r	chr11	134257441	134257463
TCCGACTCCGAATCCGAGAG	EBNA1BP2	NM_001159936_cds_8_0_chr1_43637724_r;NM_006824_cds_8_0_chr1_43637724_r	chr1	43637755	43637777
CCGGCCACCTGATGCGAGAG	IPMK	NM_152230_cds_5_0_chr10_60027182_r	chr10	60027208	60027230
CTTGTGTTCAATCGTGTGAA	FAM195A	NM_138418_cds_2_0_chr16_697417_f	chr16	697430	697452
AGGAGAAAAAGGTTAGTTAG	A1CF	NM_138933_utr3_0_0_chr10_52559169_r	chr10	52560011	52560033
TGATTACGGTTATTCTTATG	SLN	NM_003063_cds_0_0_chr11_107578561_r	chr11	107578588	107578610
GAATAAAGTCCCCTATGGCC	OR13G1	NM_001005487_cds_0_0_chr1_247835420_r	chr1	247835716	247835738
TTGTATTACCATTCCTATTG	random	random_seq_52994	0	22	-1
ACGGCCGAGTGGTGGTAACG	LZTR1	NM_006767_cds_3_0_chr22_21341793_f	chr22	21341821	21341843
TATGGATCCCAAGGTAGGAT	WDYHV1	NM_001283024_cds_5_0_chr8_124453546_f;NM_001283027_cds_6_0_chr8_124453546_f	chr8	124453577	124453599
TGTCTTTCCCGTTGCACAGG	ITM2C	NM_001012514_cds_3_0_chr2_231742115_f;NM_001287240_cds_4_0_chr2_231742115_f	chr2	231742210	231742232
CTCCTCCGTGGACATGTAAC	ARL16	NM_001040025_cds_0_0_chr17_79648738_r	chr17	79648879	79648901
CCCCTCAGTGTTCAAGCCTA	N4BP3	NM_015111_cds_2_0_chr5_177547179_f	chr5	177547190	177547212
GGAAGAACTACTGCGAGTTC	VWC2	NM_198570_cds_1_0_chr7_49815032_f	chr7	49815672	49815694
TAATACAGGTCTTCGAAACA	SSBP1	NM_001256510_cds_1_0_chr7_141438967_f;NM_001256511_cds_1_0_chr7_141438967_f;NM_001256512_cds_1_0_chr7_141438967_f;NM_001256513_cds_1_0_chr7_141438967_f;NM_003143_cds_1_0_chr7_141438967_f	chr7	141438965	141438987
CGCTGATTGGATGTGACCTA	CLDN19	NM_001123395_cds_2_0_chr1_43204092_r;NM_001185117_cds_1_0_chr1_43204092_r;NM_148960_cds_3_0_chr1_43204092_r	chr1	43204240	43204262
GCAAGAAGCAATGGACTGTC	PDE1B	NM_000924_cds_6_0_chr12_54966385_f;NM_001165975_cds_5_0_chr12_54966385_f;NM_001288768_cds_6_0_chr12_54966385_f;NM_001288769_cds_5_0_chr12_54966385_f	chr12	54966486	54966508
ACGCCGTTGCTATCCCCTGG	WTIP	NM_001080436_cds_7_0_chr19_34991034_f	chr19	34991066	34991088
GAGCAGTTCTGTCGGTCGAA	CHRNB3	NM_000749_cds_4_0_chr8_42586810_f	chr8	42586931	42586953
GACAAATACTGTAAAATGGT	MAL2	NM_052886_cds_3_0_chr8_120252405_f	chr8	120252412	120252434
TTGGCTTGCCGTTAGGGTAG	PHC3	NM_024947_cds_10_0_chr3_169866874_r	chr3	169866901	169866923
TTCCTATACTATGGGTTCAG	hsa-mir-4308	hsa-mir-4308	chr14	55344823	55344845
GTGGTGTCTTGCCTGTACCT	COL25A1	NM_001256074_cds_31_0_chr4_110222879_r;NM_032518_cds_32_0_chr4_110222879_r;NM_198721_cds_35_0_chr4_110222879_r	chr4	110223018	110223040
GTGCATTATTTCACTCCAAA	hsa-mir-507	hsa-mir-507	chrX	146312565	146312587
AAGACAGTGTAGGCGCTACG	SLC22A2	NM_003058_cds_10_0_chr6_160679376_r	chr6	160679510	160679532
CGAGCTGTGCGCCTACGCCA	NTSR2	NM_012344_cds_3_0_chr2_11809632_r	chr2	11809889	11809911
TGCATGAAGTTACGCTGGCT	TPCN1	NM_001143819_cds_5_0_chr12_113705648_f;NM_017901_cds_4_0_chr12_113705648_f	chr12	113705699	113705721
TTGGCATTCTTAGATACCGG	ELP5	NM_203413_cds_6_0_chr17_7161907_f	chr17	7161997	7162019
TTTCTCAGGTATCATTACAA	FKBP9	NM_001284343_cds_1_0_chr7_33019976_f	chr7	33020110	33020132
GCGAGAGTGAGAACAGGTAC	MARCH8	NM_001282866_cds_3_0_chr10_45958599_r	chr10	45958888	45958910
GTTACCACACCATTTGGAAT	NUFIP2	NM_020772_cds_2_0_chr17_27613010_r	chr17	27614437	27614459
CAAAGGCTTTGCTGCCGTAT	C1orf85	NM_001256604_cds_3_0_chr1_156264156_r;NM_001256605_cds_3_0_chr1_156264156_r;NM_001256608_cds_2_0_chr1_156264156_r;NM_001256609_cds_3_0_chr1_156264156_r;NM_144580_cds_3_0_chr1_156264156_r	chr1	156264306	156264328
GTCCTCCCTAGATAGCACAA	PGK2	NM_138733_utr3_0_0_chr6_49753364_r	chr6	49753410	49753432
AGTAGGGAAGTCTGTATTAG	FBXO25	NM_012173_cds_5_0_chr8_401269_f;NM_183420_cds_6_0_chr8_401269_f;NM_183421_cds_6_0_chr8_401269_f	chr8	401351	401373
AATGCAAAGGAACACTCCAT	ARFGAP3	NM_001142293_cds_13_0_chr22_43243520_r;NM_014570_cds_14_0_chr22_43243520_r	chr22	43243570	43243592
CAGCAAACCAGAGATTGGAA	TAS2R40	NM_176882_cds_0_0_chr7_142919172_f	chr7	142919486	142919508
TATAAACACCATGGCGACAT	TAAR9	NM_175057_cds_0_0_chr6_132859429_f	chr6	132860054	132860076
GGGCTCATCACCACCAATGT	ACVR1	NM_001105_cds_6_0_chr2_158634643_r;NM_001111067_cds_6_0_chr2_158634643_r	chr2	158634659	158634681
GCATTCTAGAAATAACATAG	KRT34	NM_021013_utr3_0_0_chr17_39533921_r	chr17	39534175	39534197
CCCAGGAGTGTCTGCGGGAT	ATG2A	NM_015104_cds_38_0_chr11_64681553_r	chr11	64681623	64681645
TCAGCGTCATAGGTGGTAAA	FCN3	NM_003665_cds_0_0_chr1_27695727_r;NM_173452_cds_0_0_chr1_27695727_r	chr1	27695917	27695939
GGCCAATGTCTGTCCGGTAC	TENM4	NM_001098816_cds_28_0_chr11_78775783_r	chr11	78775972	78775994
GAGGCTAGAATACTCAGCAA	ZNF410	NM_001242927_cds_6_0_chr14_74376044_f;NM_001242928_cds_7_0_chr14_74376044_f	chr14	74376086	74376108
TGTCTGCCTAGATCCACGTG	PHB	NM_002634_utr3_0_0_chr17_47481410_r	chr17	47481979	47482001
CTCAGGTCTCCCATCTTAGG	OSR2	NM_001142462_cds_1_0_chr8_99961181_f;NM_053001_cds_1_0_chr8_99961181_f	chr8	99961568	99961590
GTTTGCAGATGGCAACGTAG	OR6C6	NM_001005493_cds_0_0_chr12_55688072_r	chr12	55688638	55688660
CAAGGCCTTCCAGATTAGTC	TET1	NM_030625_cds_1_0_chr10_70332096_f	chr10	70332115	70332137
GTGGATGAGTTTCCCACCGA	PES1	NM_001282327_cds_6_0_chr22_30976999_r;NM_001282328_cds_6_0_chr22_30976999_r	chr22	30977000	30977022
AGCGTCTCTTTCGTAAGGTA	PPIP5K1	NM_001130858_cds_24_0_chr15_43874293_r;NM_001130859_cds_23_0_chr15_43874293_r;NM_001190214_cds_23_0_chr15_43874293_r;NM_014659_cds_23_0_chr15_43874293_r	chr15	43874287	43874309
CAAATCATAACCAGTGCTTC	hsa-mir-3126	hsa-mir-3126	chr2	69330836	69330858
CCAGGGGTCTCTGAACTTGC	AUP1	NM_181575_cds_7_0_chr2_74755544_r	chr2	74755552	74755574
ACGGTGGAGAGCTGTTACGG	ALDOB	NM_000035_cds_2_0_chr9_104187735_r	chr9	104187757	104187779
GATAAACATCTTAGGTGAAA	CBLL1	NM_001284291_cds_3_0_chr7_107394340_f;NM_024814_cds_3_0_chr7_107394340_f	chr7	107394339	107394361
AGACCACGTTAGAGCATGCA	C12orf4	NM_020374_cds_10_0_chr12_4639035_r	chr12	4639196	4639218
AGGAAACCCTGGGAGAGTCT	CHCHD1	NM_203298_cds_2_0_chr10_75542832_f	chr10	75542857	75542879
TCGTTCTGGAAGAGTACACT	CDH20	NM_031891_cds_0_0_chr18_59157787_f	chr18	59157986	59158008
CCTCGAGCCGACCTCCTACA	ABHD8	NM_024527_cds_3_0_chr19_17411665_r	chr19	17412109	17412131
GTCCTCACGGATTCCAGCCG	GPR161	NM_001267613_cds_4_0_chr1_168105495_r	chr1	168105498	168105520
TTACCTTGATATGAGCTGCT	ERG	NM_001136154_cds_9_0_chr21_39947586_r;NM_001243428_cds_9_0_chr21_39947586_r;NM_001243432_cds_9_0_chr21_39947586_r;NM_001291391_cds_5_0_chr21_39947586_r;NM_004449_cds_8_0_chr21_39947586_r	chr21	39947582	39947604
CCTTCCTGGACTACCCCAAC	CFAP61	NM_001167816_cds_1_0_chr20_20051498_f;NM_015585_cds_2_0_chr20_20051498_f	chr20	20051560	20051582
ACGGGTCAGGATGCTGTGAT	SYVN1	NM_032431_cds_10_0_chr11_64899719_r;NM_172230_cds_10_0_chr11_64899719_r	chr11	64899752	64899774
CAGAGAAGGAGAGTGCACTA	OR10X1	NM_001004477_cds_0_0_chr1_158548709_r	chr1	158549434	158549456
TGTACTGCCAACTCTCTCGT	DDX3X	NM_001193417_cds_7_0_chrX_41203283_f	chrX	41203337	41203359
CGAGCTGGATGGATGGGTAT	RGMA	NM_001166283_cds_2_0_chr15_93616145_r;NM_020211_cds_2_0_chr15_93616145_r	chr15	93616216	93616238
ACCAGGAAGCTGTATATATA	OR5R1	NM_001004744_cds_0_0_chr11_56184734_r	chr11	56185245	56185267
CAGGTCCGGACTGGTCGAGA	FOS	NM_005252_cds_1_0_chr14_75746580_f	chr14	75746635	75746657
CCTGTCCGGCACTTTCGATT	random	random_seq_114177	0	22	-1
TCAAGCAGCAGTGCCTACGC	RFX3	NM_001282116_cds_15_0_chr9_3395472_r;NM_001282117_cds_8_0_chr9_3395472_r;NM_002919_cds_13_0_chr9_3395472_r;NM_134428_cds_15_0_chr9_3395472_r	chr9	3395501	3395523
GAAGCTCTCTACCTAGTGTG	INS	NM_000207_cds_1_0_chr11_2182015_r;NM_001042376_cds_3_0_chr11_2182015_r;NM_001185097_cds_1_0_chr11_2182015_r;NM_001185098_cds_1_0_chr11_2182015_r	chr11	2182071	2182093
TCTGAACCAACAGTCCACTA	METTL3	NM_019852_cds_8_0_chr14_21971316_r	chr14	21971333	21971355
GGGGGTCAGTGCGCTCAGAC	PAK6	NM_001128628_cds_4_0_chr15_40558043_f;NM_001128629_cds_3_0_chr15_40558043_f;NM_001276717_cds_2_0_chr15_40558043_f;NM_001276718_cds_4_0_chr15_40558043_f;NM_020168_cds_4_0_chr15_40558043_f	chr15	40558237	40558259
ATGCACAGCGTTTCTCGGCA	TENM1	NM_001163278_cds_30_0_chrX_124029830_r;NM_001163279_cds_30_0_chrX_124029830_r;NM_014253_cds_29_0_chrX_124029830_r	chrX	124030015	124030037
TCATTCATCTCCTAGTGCAG	PLEKHA3	NM_019091_cds_3_0_chr2_179358580_f	chr2	179358695	179358717
AACATCCTAATTACTCAGAA	CCDC93	NM_019044_utr3_0_0_chr2_118673054_r	chr2	118675745	118675767
GGGAGGCTCTTGATTGCCGG	ANKFY1	NM_001257999_cds_24_0_chr17_4166890_r	chr17	4166909	4166931
GAGGCCTGGCGGCAATAGCT	KRTAP10-9	NM_198690_cds_0_0_chr21_46047089_f	chr21	46047863	46047885
ACACCAGCCCGCACTGTGGA	MMAB	NM_052845_utr3_0_0_chr12_109991521_r	chr12	109992081	109992103
GACCTCTGTGAGATTCATGG	GPR56	NM_001145770_cds_5_0_chr16_57687898_f;NM_001145771_cds_5_0_chr16_57687898_f;NM_001145772_cds_5_0_chr16_57687898_f;NM_001145773_cds_4_0_chr16_57687898_f;NM_001145774_cds_5_0_chr16_57687898_f;NM_001290142_cds_4_0_chr16_57687898_f;NM_001290143_cds_4_0_chr16_57687898_f;NM_001290144_cds_4_0_chr16_57687898_f;NM_005682_cds_5_0_chr16_57687898_f;NM_201524_cds_5_0_chr16_57687898_f;NM_201525_cds_4_0_chr16_5…	chr16	57687925	57687947
ACACAGAAGAACGCCGCCGA	GGCT	NM_001199815_cds_3_0_chr7_30544185_r;NM_001199816_cds_2_0_chr7_30544185_r;NM_001199817_cds_1_0_chr7_30544185_r;NM_024051_cds_3_0_chr7_30544185_r	chr7	30544198	30544220
CCCAAATTAGTTTGGGTAGC	TMEM165	NM_018475_cds_1_0_chr4_56277781_f	chr4	56277826	56277848
ACCCGTCCTCTTCCGACTGG	SPATA13	NM_001166271_cds_1_0_chr13_24797068_f;NM_001286792_cds_3_0_chr13_24796957_f	chr13	24797297	24797319
AATCCCTTGGTTACTCTAGG	NUDT12	NM_031438_cds_4_0_chr5_102894580_r	chr5	102894885	102894907
GAATGCCCAAGATGACGACG	PCDHAC1	NM_018898_cds_0_0_chr5_140306478_f;NM_031882_cds_0_0_chr5_140306478_f	chr5	140306915	140306937
TGGCAGTGTTCTCCGTCTAC	DGKH	NM_001204505_cds_4_0_chr13_42734147_f;NM_001204506_cds_4_0_chr13_42734147_f	chr13	42734221	42734243
CCCTGATAGGGTTGGCCGAC	MAGOHB	NM_018048_cds_2_0_chr12_10762430_r	chr12	10762429	10762451
GTTCTGAGGCAACATTCAAC	SPIC	NM_152323_cds_0_0_chr12_101871335_f	chr12	101871387	101871409
GAGCGCCAATCGAATCAAGG	LRRC43	NM_001098519_cds_2_0_chr12_122670737_f	chr12	122670793	122670815
CGGAGGTGGCCGGTTGGAAC	SHANK1	NM_016148_cds_21_0_chr19_51219532_r	chr19	51219615	51219637
TTCGAAGCTTAGACATCATG	VTI1B	NM_006370_cds_3_0_chr14_68126448_r	chr14	68126567	68126589
ATTGAATATGCCAGTGGTAA	HAUS3	NM_024511_cds_2_0_chr4_2240331_r	chr4	2240620	2240642
CTTGTCTAGTTTATCTATGG	HARS2	NM_001278732_cds_4_0_chr5_140075688_f	chr5	140075764	140075786
TCTACACACTTTAGATGTTC	DSC2	NM_004949_utr3_0_0_chr18_28645942_r	chr18	28647527	28647549
GATGTGGGCTCCAACAAGTA	PURA	NM_005859_cds_0_0_chr5_139493767_f	chr5	139494466	139494488
ACTGAAGGTTGGAGGGATAT	EXOG	NM_001145464_cds_1_0_chr3_38542846_f;NM_005107_cds_2_0_chr3_38542846_f	chr3	38542885	38542907
GCCAGGAGGAGGCGACAGGA	TRMT2A	NM_001257994_cds_10_0_chr22_20103561_r;NM_022727_cds_10_0_chr22_20103561_r;NM_182984_cds_10_0_chr22_20103561_r	chr22	20103684	20103706
GGGTGTGGCTCAGATCTTGT	RIMS1	NM_001168411_cds_5_0_chr6_73110198_f	chr6	73110245	73110267
ACCTCTGTGTCGAAAATGCC	GIMAP4	NM_018326_cds_2_0_chr7_150269217_f	chr7	150269417	150269439
TCTCAGTGGGAATCCGGACT	NCEH1	NM_001146277_cds_0_0_chr3_172351265_r;NM_001146278_cds_0_0_chr3_172351265_r	chr3	172351301	172351323
TACGATGTGCCTAATCCAGT	CYP51A1	NM_000786_cds_7_0_chr7_91758194_r;NM_001146152_cds_7_0_chr7_91758194_r	chr7	91758189	91758211
GAAATTTGGAACAAGTAAAG	CXADR	NM_001338_utr3_6_0_chr21_18938011_f	chr21	18941342	18941364
GACGCCCCCACCTGTTGTCC	NDRG4	NM_001130487_cds_4_0_chr16_58538058_f;NM_001242833_cds_3_0_chr16_58538058_f;NM_001242834_cds_2_0_chr16_58538058_f;NM_001242835_cds_2_0_chr16_58538058_f;NM_001242836_cds_2_0_chr16_58538058_f;NM_020465_cds_4_0_chr16_58538058_f;NM_022910_cds_4_0_chr16_58538058_f	chr16	58538141	58538163
GCTGACAGTACTCATAGAGG	L2HGDH	NM_024884_cds_7_0_chr14_50768735_r	chr14	50768767	50768789
TTCACCTGATCAGAGCGTGA	ZNF438	NM_001143766_cds_1_0_chr10_31137460_r;NM_001143767_cds_1_0_chr10_31137460_r;NM_001143768_cds_1_0_chr10_31137460_r;NM_001143769_cds_1_0_chr10_31137460_r;NM_001143770_cds_1_0_chr10_31137460_r;NM_001143771_cds_1_0_chr10_31137460_r;NM_182755_cds_1_0_chr10_31137460_r	chr10	31139146	31139168
TGGTGTGGCCTTATTCCTGT	TPK1	NM_001042482_cds_1_0_chr7_144245584_r;NM_022445_cds_1_0_chr7_144245584_r	chr7	144245631	144245653
AAAAGTAATTGTTGACGGTC	CHRM2	NM_000739_cds_3_0_chr7_136699613_f;NM_001006626_cds_4_0_chr7_136699613_f;NM_001006627_cds_2_0_chr7_136699613_f;NM_001006628_cds_2_0_chr7_136699613_f;NM_001006629_cds_1_0_chr7_136699613_f;NM_001006630_cds_3_0_chr7_136699613_f;NM_001006631_cds_3_0_chr7_136699613_f;NM_001006632_cds_2_0_chr7_136699613_f	chr7	136699774	136699796
CCGAACTGAACACTTGCCAT	PINX1	NM_001284356_cds_2_0_chr8_10689175_r;NM_017884_cds_3_0_chr8_10689175_r	chr8	10689188	10689210
TTCCTCATCAGCTTGTTACG	FAM105A	NM_019018_cds_3_0_chr5_14601460_f	chr5	14601528	14601550
GCACAGCCCAGATATTCCCG	SLC12A8	NM_001195483_cds_9_0_chr3_124896587_r;NM_024628_cds_9_0_chr3_124896587_r	chr3	124896737	124896759
TTCATAGTCCGATCGAAGGA	SERPINA9	NM_001284275_cds_0_0_chr14_94929430_r;NM_001284276_cds_0_0_chr14_94929430_r	chr14	94929542	94929564
CGTGGAGGACGTTGCTCTCG	IMPAD1	NM_017813_cds_4_0_chr8_57905758_r	chr8	57905871	57905893
ACCTTGACCACGTGCGGCGA	L3HYPDH	NM_144581_cds_4_0_chr14_59950527_r	chr14	59950843	59950865
TGGGATCAGGGTCCGGCCAA	LDB1	NM_001113407_cds_5_0_chr10_103870286_r;NM_003893_cds_5_0_chr10_103870286_r	chr10	103870436	103870458
TCAGCAGCGGCTGCTATGAG	IRF7	NM_001572_cds_8_0_chr11_615097_r;NM_004029_cds_7_0_chr11_615097_r;NM_004031_cds_8_0_chr11_615097_r	chr11	615193	615215
CCTCAAACATACAACGGCTA	ARHGAP31	NM_020754_cds_1_0_chr3_119084163_f	chr3	119084244	119084266
CCCCGGGCAGCCTATAGTGC	IGDCC3	NM_004884_cds_12_0_chr15_65667435_r	chr15	65667660	65667682
GCTGTCTTTGAGGGGTACAA	SNAI3	NM_178310_cds_1_0_chr16_88747502_r	chr16	88747875	88747897
TCAGCACCATGTAATTTCCG	CDC7	NM_003503_utr3_11_0_chr1_91989993_f	chr1	91990659	91990681
TATCAGCCGTGTAACCCTCG	random	random_seq_172580	0	22	-1
AGGGAGCCCGTGCGGTAGGC	TRIP6	NM_003302_cds_3_0_chr7_100466117_f	chr7	100466138	100466160
CTCACAATATCCGTGAAGAG	SAGE1	NM_018666_cds_4_0_chrX_134987411_f	chrX	134987423	134987445
GCTGTTTGGGAGCCTCATCT	SLC9A5	NM_004594_cds_2_0_chr16_67288924_f	chr16	67288958	67288980
GGCTTCCTCATTGACTGCTA	SLC2A10	NM_030777_cds_1_0_chr20_45353680_f	chr20	45353871	45353893
GTGCTATACTGTCACATACG	random	random_seq_90695	0	22	-1
TCCTGGGAGAGCTTCAACAA	GSN	NM_000177_cds_3_0_chr9_124072962_f;NM_001127662_cds_3_0_chr9_124072962_f;NM_001127663_cds_5_0_chr9_124072962_f;NM_001127664_cds_5_0_chr9_124072962_f;NM_001127665_cds_5_0_chr9_124072962_f;NM_001127666_cds_5_0_chr9_124072962_f;NM_001127667_cds_5_0_chr9_124072962_f;NM_001258030_cds_3_0_chr9_124072962_f;NM_198252_cds_4_0_chr9_124072962_f	chr9	124073073	124073095
CTGGGCAGCCACGCCAGGAT	SLC26A11	NM_001166347_cds_2_0_chr17_78195360_f;NM_001166348_cds_1_0_chr17_78195360_f;NM_001166349_cds_1_0_chr17_78195360_f;NM_173626_cds_2_0_chr17_78195360_f	chr17	78195462	78195484
CCAGCAGTCACTGTGGGTTC	hsa-mir-6793	hsa-mir-6793	chr19	10939643	10939665
TTCTTAAGATTAGTGGTAAC	C8orf59	NM_001099670_cds_2_0_chr8_86129615_r;NM_001099671_cds_2_0_chr8_86129615_r;NM_001099672_cds_2_0_chr8_86129615_r;NM_001099673_cds_2_0_chr8_86129615_r	chr8	86129616	86129638
AATTTGCTGTATCCGAAGGC	MMGT1	NM_173470_cds_0_0_chrX_135047183_r	chrX	135047254	135047276
AAGAGAGATCCATCACTGCG	SLAIN1	NM_001040153_cds_0_0_chr13_78273059_f	chr13	78273161	78273183
CACGTTGCTAAGCCAGTCAG	C1orf50	NM_024097_cds_4_0_chr1_43240880_f	chr1	43240996	43241018
GTGCTGAGAGAACCCTGTAT	ZNF684	NM_152373_cds_2_0_chr1_41006258_f	chr1	41006322	41006344
CGCCTGGCTATCCGCTATAT	MESP1	NM_018670_cds_1_0_chr15_90293740_r	chr15	90294062	90294084
TGGATCACAGGGAAAATTGG	PPM1B	NM_177969_cds_4_0_chr2_44457552_f	chr2	44457575	44457597
GAAAACAGCAGCAAGGATAA	CDK17	NM_001170464_cds_14_0_chr12_96728497_r;NM_002595_cds_15_0_chr12_96728497_r	chr12	96728496	96728518
CGTGGGTGTGCCCCACGTAC	CCDC51	NM_001256964_cds_2_0_chr3_48476227_r;NM_024661_cds_2_0_chr3_48476227_r	chr3	48476478	48476500
TCACATCCTCCTAAACACAC	BARD1	NM_000465_cds_9_0_chr2_215661785_r;NM_001282545_cds_5_0_chr2_215661785_r;NM_001282549_cds_3_0_chr2_215661785_r	chr2	215661800	215661822
TCGGGGAGGACGTCCTAAAA	GIMAP1	NM_130759_cds_2_0_chr7_150417136_f	chr7	150417508	150417530
TGGCTGGTGGCGGCGTGCAG	hsa-mir-6722	hsa-mir-6722	chr9	139641377	139641399
CTAGGGCATTAAATCCTAAG	ACVRL1	NM_000020_utr3_9_0_chr12_52314678_f	chr12	52315285	52315307
GTGTTCTTGTGGAAACAATC	PHTF2	NM_001127357_cds_5_0_chr7_77538110_f;NM_001127358_cds_5_0_chr7_77538110_f;NM_001127359_cds_5_0_chr7_77538110_f;NM_001127360_cds_5_0_chr7_77538110_f;NM_020432_cds_4_0_chr7_77538110_f	chr7	77538216	77538238
ATAGGGCTTGTTCCGCACGC	FBXW5	NM_018998_cds_4_0_chr9_139836999_r	chr9	139837107	139837129
AGCTGAACATAACCTTGCTT	PTPRR	NM_001207015_cds_11_0_chr12_71158445_r;NM_002849_cds_11_0_chr12_71158445_r	chr12	71158514	71158536
GAGCCTGGGCACCAAACTCG	ITGB5	NM_002213_cds_11_0_chr3_124567156_r	chr3	124567271	124567293
GCCTGGTGTGGCTAAACTCG	KDM2A	NM_012308_cds_5_0_chr11_66974981_f	chr11	66975108	66975130
GCAGCAGATGAGACCTACTT	PKD1L2	NM_001076780_cds_14_0_chr16_81242096_r;NM_052892_cds_39_0_chr16_81242096_r	chr16	81242152	81242174
TCTGCTCATATGTCAACCAG	GSTA5	NM_153699_cds_2_0_chr6_52698939_r	chr6	52699007	52699029
GTTTGGACGCTTCTGGTAAG	hsa-mir-3936	hsa-mir-3936	chr5	131701220	131701242
CACTCACAGAATCATAATCA	TNFSF4	NM_003326_utr3_0_0_chr1_173152870_r	chr1	173153989	173154011
TACTCCACCATCCCCAAGTT	HGS	NM_004712_cds_7_0_chr17_79658477_f	chr17	79658528	79658550
ACTCAGGTAGGTTAGTCGTG	GLYATL3	NM_001010904_cds_5_0_chr6_49494201_f	chr6	49494212	49494234
CTGGGCAGTACCGATAAGCA	VRK1	NM_003384_cds_7_0_chr14_97321561_f	chr14	97321581	97321603
TGTATCTCCCGAAGATAAGG	POLR2K	NM_005034_utr3_3_0_chr8_101165545_f	chr8	101165642	101165664
AAATGCCAAGCACTTAGCTG	MGAT4D	NM_001277353_cds_5_0_chr4_141386050_r	chr4	141386069	141386091
ACAGGTCTTTCCAAGCCTAA	SH2D1B	NM_053282_cds_1_0_chr1_162368713_r	chr1	162368835	162368857
CGAGATGCCGAAGTCGTGCG	THAP3	NM_001195752_cds_0_0_chr1_6685279_f;NM_001195753_cds_1_0_chr1_6685279_f;NM_138350_cds_0_0_chr1_6685279_f	chr1	6685275	6685297
GCGATAGCTGTAGGAAGTCA	KRT19	NM_002276_cds_5_0_chr17_39684080_r	chr17	39684479	39684501
CTGATGAATTCCGCTTTATT	GIT2	NM_001135213_cds_15_0_chr12_110426768_r;NM_001135214_cds_15_0_chr12_110426768_r;NM_014776_cds_14_0_chr12_110426768_r;NM_057169_cds_16_0_chr12_110426768_r;NM_057170_cds_14_0_chr12_110426768_r;NM_139201_cds_11_0_chr12_110426768_r	chr12	110426850	110426872
CACATAGCTTACAAGCCAGC	EIF2AK2	NM_002759_utr3_0_0_chr2_37332284_r	chr2	37333746	37333768
GAAGACGGCCGAGGACTATC	H6PD	NM_001282587_cds_1_0_chr1_9304984_f;NM_004285_cds_1_0_chr1_9304994_f	chr1	9305326	9305348
AGAGCTTGCAGGCGTAGACT	RASSF3	NM_178169_cds_3_0_chr12_65085250_f	chr12	65085245	65085267
AAACCAAGTCCGAGCGTGGC	hsa-mir-4479	hsa-mir-4479	chr9	139781186	139781208
GTGTCAGCAGCAATCCTGTT	SLC2A11	NM_001024938_cds_3_0_chr22_24217304_f;NM_001024939_cds_3_0_chr22_24217304_f;NM_001282864_cds_3_0_chr22_24217304_f;NM_030807_cds_4_0_chr22_24217304_f	chr22	24217338	24217360
TCCAAGCCCTCGGACCTCGT	TIE1	NM_001253357_cds_1_0_chr1_43770605_f;NM_005424_cds_1_0_chr1_43770522_f	chr1	43770743	43770765
AGAATTTATCCAGAAGCAAG	hsa-mir-449b	hsa-mir-449b	chr5	54466546	54466568
CATTTCTATATTCAACCCAT	TLE4	NM_001282748_cds_3_0_chr9_82191048_f;NM_001282749_cds_3_0_chr9_82191048_f;NM_001282753_cds_3_0_chr9_82191048_f;NM_007005_cds_3_0_chr9_82191048_f	chr9	82191061	82191083
GGGTACTGGGCGGGGGGGTA	RBFOX3	NM_001082575_cds_10_0_chr17_77111576_r	chr17	77111766	77111788
GCCATTGACCTTACGGAGCG	LRWD1	NM_152892_cds_2_0_chr7_102106601_f	chr7	102106635	102106657
GCCAACACCATTATCTGTAA	GIPC2	NM_017655_cds_1_0_chr1_78546359_f	chr1	78546507	78546529
ACTGATTCACTCAGATTGTC	PALB2	NM_024675_cds_9_0_chr16_23646183_r	chr16	23647349	23647371
TCTGCCTCACAGTGTGTGGC	KPNB1	NM_002265_cds_3_0_chr17_45734226_f	chr17	45734265	45734287
TTGTTGGCGATGGAATCACT	DNAH3	NM_017539_cds_59_0_chr16_21156502_r	chr16	21156612	21156634
GGGCATCTATAACGTGCCCG	MRPL23	NM_021134_cds_2_0_chr11_1973357_f	chr11	1973390	1973412
CTCGGGCGCTCAGGGGTTAC	YARS2	NM_001040436_cds_4_0_chr12_32908030_r	chr12	32908691	32908713
ATGGGCCGCTTGACGCGGTC	SOX2	NM_003106_cds_0_0_chr3_181430149_f	chr3	181430260	181430282
TTCCCATTGCTTATTGCATG	TTF2	NM_003594_cds_2_0_chr1_117605009_f	chr1	117605018	117605040
GGAGAACATGCCGTGGTACA	MVK	NM_000431_cds_1_0_chr12_110012628_f;NM_001114185_cds_1_0_chr12_110012628_f	chr12	110012679	110012701
GAAATAAGGGACCAATATGG	PSG8	NM_001130167_cds_2_0_chr19_43259140_r;NM_001130168_cds_2_0_chr19_43259140_r;NM_182707_cds_1_0_chr19_43259140_r	chr19	43259175	43259197
GCTACCGCCGCAAGCCGCAC	KLF4	NM_004235_cds_2_0_chr9_110249576_r	chr9	110250417	110250439
GTCAGTTTCTGCATCCGCAC	MRVI1	NM_001100163_cds_12_0_chr11_10647513_r;NM_001100167_cds_12_0_chr11_10647513_r;NM_001206881_cds_12_0_chr11_10647513_r	chr11	10647526	10647548
TGATGTCATCGTCCTGCCAT	TEDDM1	NM_172000_cds_0_0_chr1_182368799_r	chr1	182369044	182369066
CCGAGCAGTTGTTACTGGAC	OXR1	NM_001198532_cds_3_0_chr8_107695427_f;NM_001198533_cds_4_0_chr8_107695427_f;NM_018002_cds_4_0_chr8_107695427_f;NM_181354_cds_2_0_chr8_107695427_f	chr8	107695513	107695535
AATAAGGAAAGTAGGCTTCA	CDC14A	NM_003672_cds_8_0_chr1_100928207_f;NM_033312_cds_8_0_chr1_100928207_f;NM_033313_cds_8_0_chr1_100928207_f	chr1	100928223	100928245
ACAGGGCGCAACCTATATCC	PEBP4	NM_144962_cds_3_0_chr8_22675150_r	chr8	22675230	22675252
GCTTTGTAATCAAATGTCTG	TEX35	NM_001170722_cds_2_0_chr1_178483835_f;NM_001170723_cds_2_0_chr1_178483835_f;NM_001170724_cds_2_0_chr1_178483835_f;NM_032126_cds_2_0_chr1_178483835_f	chr1	178483829	178483851
GGTCACAGGATAACCATTGT	MS4A8	NM_031457_cds_1_0_chr11_60468334_f	chr11	60468389	60468411
ACAGGCTGCTTTGGCCCTGC	RSPH6A	NM_030785_cds_5_0_chr19_46317785_r	chr19	46318044	46318066
CACACTGACTTCGCCAGCTA	SMU1	NM_018225_cds_8_0_chr9_33068822_r	chr9	33068858	33068880
AAGATCTTCTCATTGGTGTC	SFXN5	NM_144579_cds_9_0_chr2_73249651_r	chr2	73249671	73249693
GCTGTTCAAATCGAGGGTGT	CCDC183	NM_001039374_cds_11_0_chr9_139701209_f	chr9	139701225	139701247
AGGAGGCAGCTTTACTAAGC	APPL1	NM_012096_utr3_21_0_chr3_57303716_f	chr3	57305657	57305679
TTTGTGATGGACACCCCGAG	ATF3	NM_001030287_cds_1_0_chr1_212788364_f;NM_001040619_cds_1_0_chr1_212788364_f;NM_001206484_cds_2_0_chr1_212788535_f;NM_001206486_cds_1_0_chr1_212788490_f;NM_001206488_cds_1_0_chr1_212788535_f;NM_001674_cds_1_0_chr1_212788364_f	chr1	212788574	212788596
TTGGAAAACAACTGTCATGT	CHAF1A	NM_005483_cds_2_0_chr19_4408900_f	chr19	4409019	4409041
TTCTGGGCCACGAAGTCCGC	ZNF576	NM_001145347_cds_2_0_chr19_44102983_f;NM_024327_cds_2_0_chr19_44102983_f	chr19	44103069	44103091
GGCCCCTCGAACTGTACATA	ADCK4	NM_024876_cds_9_0_chr19_41211230_r	chr19	41211264	41211286
CATGATGGTACTGAAAGTAG	ANKRD1	NM_014391_cds_8_0_chr10_92680758_r	chr10	92680763	92680785
TTTGTGTGGTGCTGCCTAGT	ICK	NM_014920_cds_5_0_chr6_52878460_r;NM_016513_cds_5_0_chr6_52878460_r	chr6	52878726	52878748
GGCAAGGATATTGGAAAATG	PPID	NM_005038_cds_6_0_chr4_159638164_r	chr4	159638190	159638212
TGTTCTGCCTTACTCAATAC	IREB2	NM_004136_cds_2_0_chr15_78755264_f	chr15	78755265	78755287
ACCTTATGGGTACAGAGGAA	BCLAF1	NM_001077440_cds_8_0_chr6_136599003_r;NM_001077441_cds_9_0_chr6_136599003_r;NM_014739_cds_9_0_chr6_136599003_r	chr6	136599790	136599812
TGGTGCCTGTTGACAGATGA	FCAMR	NM_001122979_cds_2_0_chr1_207135558_r;NM_001170631_cds_3_0_chr1_207135558_r;NM_032029_cds_2_0_chr1_207135558_r	chr1	207135797	207135819
GGTTAGGATGAGCTGTCTCG	TRIM39-RPP21	NM_001199119_cds_5_0_chr6_mann_hap4_1657563_f;NM_021253_cds_8_0_chr6_mann_hap4_1657563_f;NM_172016_cds_7_0_chr6_mann_hap4_1657563_f	chr6_mann_hap4	1657579	1657601
GGTCACCAGAAAGACCTACA	ZC3H13	NM_015070_cds_13_0_chr13_46616299_r	chr13	46616389	46616411
GGTGGCGTAGCTCCTCTATA	SPTA1	NM_003126_cds_48_0_chr1_158651317_r	chr1	158651433	158651455
CCTTAGTAGAAGATAAAACG	SLC9C2	NM_178527_cds_16_0_chr1_173517528_r	chr1	173517543	173517565
TCTGTACCCCCAGATTATAG	PHF19	NM_001286842_cds_6_0_chr9_123627988_r	chr9	123628065	123628087
ATAGCAGCAAAATAACGTAG	MYRIP	NM_015460_utr3_16_0_chr3_40299658_f	chr3	40301092	40301114
TCTATGGATAGAGAACAAAA	hsa-mir-6073	hsa-mir-6073	chr11	15991061	15991083
GCTTCACGCTCCCTGTAAGC	BET1L	NM_001098787_cds_0_0_chr11_205302_r	chr11	205421	205443
CCGCCACCCCGCTATTGCAG	ALS2CR11	NM_001168216_cds_12_0_chr2_202483623_r;NM_001168217_cds_12_0_chr2_202483623_r;NM_001168221_cds_15_0_chr2_202483623_r;NM_152525_cds_14_0_chr2_202483623_r	chr2	202483758	202483780
ACCCTCTGGATAGTACATGA	DGCR14	NM_022719_cds_5_0_chr22_19127125_r	chr22	19127123	19127145
GACCAGAGGTTAATTTATTC	HERPUD1	NM_001010989_cds_1_0_chr16_56969147_f;NM_001272103_cds_1_0_chr16_56969147_f;NM_014685_cds_1_0_chr16_56969147_f	chr16	56969156	56969178
TTTCAATGTAGCACATGGCT	ATP8A1	NM_001105529_cds_28_0_chr4_42590277_r;NM_006095_cds_29_0_chr4_42590277_r	chr4	42590318	42590340
GGGCTTTGTCGAGTTTGGCC	HMGB4	NM_145205_cds_1_0_chr1_34329793_f	chr1	34329978	34330000
AGTAGCCAGCATCTCAAACC	EYA3	NM_001282562_cds_10_0_chr1_28343665_r	chr1	28343664	28343686
TTTGAGTTTCTCAAGTCGGT	EIF3B	NM_001037283_cds_1_0_chr7_2400345_f;NM_003751_cds_1_0_chr7_2400345_f	chr7	2400435	2400457
GCCCCCTGGTAAAACGATAT	MBOAT4	NM_001100916_cds_2_0_chr8_30001999_r	chr8	30002065	30002087
TAAAGTACATTGAACTGAGC	PLCG2	NM_002661_utr3_32_0_chr16_81991604_f	chr16	81992108	81992130
CGTTTAGATACTAAGTCAAC	DENND4C	NM_017925_cds_1_0_chr9_19276173_f	chr9	19276263	19276285
GAAGGACATGAAGAACGTCG	LCN6	NM_198946_cds_5_0_chr9_139641876_r	chr9	139641934	139641956
AACTTGCGCAGGAAGTGGTA	DOK3	NM_001144875_cds_1_0_chr5_176931744_r;NM_001144876_cds_1_0_chr5_176931744_r	chr5	176931757	176931779
TGGCAGCCCATGGACTCAAT	CEP128	NM_152446_cds_22_0_chr14_81382745_r	chr14	81382825	81382847
CAGCCGCTTGTCGGCCATCC	SLC8A2	NM_015063_cds_7_0_chr19_47960187_r	chr19	47960777	47960799
GCAAGCATCACGTCCATTAC	CAPS2	NM_001286548_cds_7_0_chr12_75692651_r	chr12	75692728	75692750
TCTGCCATGAGCCCCACATA	CYP4A11	NM_000778_cds_8_0_chr1_47402336_r	chr1	47402355	47402377
GATAGAAATGAAAGGTTTCG	DLGAP1	NM_001003809_cds_5_0_chr18_3581873_r;NM_001242764_cds_5_0_chr18_3581873_r;NM_001242765_cds_4_0_chr18_3581873_r;NM_001242766_cds_5_0_chr18_3581873_r	chr18	3582167	3582189
CAGTGGCGACGGAACGACCC	B4GALNT3	NM_173593_cds_8_0_chr12_657397_f	chr12	657394	657416
ACCGGGAAGATTTACACAGA	FAM172A	NM_001163417_cds_7_0_chr5_93386436_r;NM_001163418_cds_6_0_chr5_93386436_r;NM_032042_cds_7_0_chr5_93386436_r	chr5	93386466	93386488
CCAGCAACCATATAATAACC	TAF15	NM_003487_cds_4_0_chr17_34147336_f;NM_139215_cds_4_0_chr17_34147336_f	chr17	34147388	34147410
TTACCCATGTGCCTAGGTAG	ABCC2	NM_000392_cds_2_0_chr10_101551991_f	chr10	101552098	101552120
TGCAGGCAGAAGGGATGGTG	hsa-mir-6511a-4	hsa-mir-6511a-4	chr16	18437914	18437936
TCCTTGACCGAGCTATAGAG	ARHGAP25	NM_001166276_cds_0_0_chr2_69002313_f;NM_014882_cds_0_0_chr2_69002313_f	chr2	69002342	69002364
GATCATTATTTCCTAAGTGA	C5orf22	NM_018356_cds_3_0_chr5_31538367_f	chr5	31538380	31538402
TCTCAGGAATTCACAGACCT	PPP1R37	NM_019121_cds_2_0_chr19_45643494_f	chr19	45643488	45643510
CTTCATCCACAGTTGGGTCA	RPTOR	NM_001163034_cds_3_0_chr17_78681641_f;NM_020761_cds_3_0_chr17_78681641_f	chr17	78681658	78681680
CGAGTAAGCCTTTCGCTTGT	COQ10A	NM_001099337_cds_1_0_chr12_56661578_f;NM_144576_cds_1_0_chr12_56661578_f	chr12	56661685	56661707
ATCATCGAACTCTTAGATAT	HYDIN	NM_001198542_cds_16_0_chr16_71218768_r;NM_001198543_cds_16_0_chr16_71218768_r;NM_001270974_cds_83_0_chr16_71218768_r;NM_017558_cds_17_0_chr16_71218768_r	chr16	71218787	71218809
CTCGGGGGGGTTTCGTAACT	random	random_seq_115134	0	22	-1
CTGGCTGAACTTCGCCGTAG	CRTC1	NM_015321_utr3_13_0_chr19_18888193_f	chr19	18891091	18891113
GAGGTCATCCGAGCCAACAT	GPT2	NM_133443_cds_2_0_chr16_46931560_f	chr16	46931581	46931603
GTAGCTTCTCCTTGACGGTC	NT5C3B	NM_052935_cds_4_0_chr17_39988644_r	chr17	39988660	39988682
TGTGGAGAAAACTGACTTCG	UQCC1	NM_001184977_cds_5_0_chr20_33961987_r;NM_018244_cds_5_0_chr20_33961987_r;NM_199487_cds_4_0_chr20_33961987_r	chr20	33961999	33962021
GGAGGTGACGTACGCACAGT	KIR3DL2	NM_001242867_cds_7_0_chr19_55377977_f;NM_006737_cds_8_0_chr19_55377977_f	chr19	55378000	55378022
GGGGGTTCCGACGGCGACCT	hsa-mir-6790	hsa-mir-6790	chr19	6392957	6392979
TGTACTCTCATAGCGGCTGA	GBA	NM_000157_cds_8_0_chr1_155209677_r;NM_001005741_cds_8_0_chr1_155209677_r;NM_001005742_cds_8_0_chr1_155209677_r;NM_001171812_cds_7_0_chr1_155209677_r	chr1	155209738	155209760
TAGCCTCGGCACCAGTATTT	TMIGD3	NM_001081976_cds_3_0_chr1_112031299_r;NM_020683_cds_3_0_chr1_112031299_r	chr1	112031532	112031554
CATTAACCATGTGACAGGGC	hsa-mir-5190	hsa-mir-5190	chr18	13459961	13459983
ACGGGGGCAGCACATTCAGA	COX18	NM_173827_cds_3_0_chr4_73930967_r	chr4	73930966	73930988
CTGCTGAAGGTTGTGAAATT	MGMT	NM_002412_cds_3_0_chr10_131557466_f	chr10	131557495	131557517
AAGCTGCTGCGTGACAGTCG	CDYL2	NM_152342_cds_5_0_chr16_80718435_r	chr16	80718803	80718825
CCTGGTAGCTTTCAAGGCAA	ST3GAL4	NM_001254757_cds_7_0_chr11_126278202_f;NM_001254758_cds_7_0_chr11_126278202_f;NM_001254759_cds_5_0_chr11_126278202_f;NM_006278_cds_7_0_chr11_126278202_f	chr11	126278328	126278350
CTGGCGCACCGCTTGCTCGA	CNTD2	NM_024877_cds_0_0_chr19_40728959_r	chr19	40729092	40729114
GTCCTCACGGCCAAGGTAAC	LDLR	NM_000527_utr3_17_0_chr19_11241993_f	chr19	11242694	11242716
CCCTCTACTTCAACGGCCAG	SERPINE1	NM_000602_cds_3_0_chr7_100775156_f	chr7	100775222	100775244
CCCCAGAGAATCCCTAAACC	hsa-mir-1289-1	hsa-mir-1289-1	chr20	34041837	34041859
TCGGTCCCGCGGTCGATCGT	MARVELD3	NM_001017967_cds_0_0_chr16_71660133_f;NM_001271329_cds_0_0_chr16_71660133_f;NM_052858_cds_0_0_chr16_71660133_f	chr16	71660221	71660243
ATGAATGGGATGAGTAAGTA	TMEM97	NM_014573_cds_2_0_chr17_26653560_f	chr17	26653733	26653755
CCACACACTCAAGACTATGC	RBFOX2	NM_001031695_cds_11_0_chr22_36205827_r;NM_001082576_cds_11_0_chr22_36205827_r;NM_001082577_cds_10_0_chr22_36205827_r;NM_001082578_cds_11_0_chr22_36205827_r;NM_001082579_cds_11_0_chr22_36205827_r;NM_014309_cds_10_0_chr22_36205827_r	chr22	36205924	36205946
ATGCAGTATGATCCTATATG	SMU1	NM_018225_utr3_0_0_chr9_33041850_r	chr9	33045509	33045531
CGTGATCGATCCCCAATTCG	NCOA5	NM_020967_cds_5_0_chr20_44698849_r	chr20	44699116	44699138
CACAAGGAATGCCATATGTA	CPSF6	NM_007007_utr3_9_0_chr12_69663292_f	chr12	69666812	69666834
AAGGCCAGCTCCCTTCGGCA	SDK1	NM_152744_cds_1_0_chr7_3658712_f	chr7	3658791	3658813
ATGTGTTCTATAGGATTCAA	random	random_seq_162149	0	22	-1
GGCTGGACTAGAGGCGCAGT	SOCS7	NM_014598_cds_0_0_chr17_36508128_f	chr17	36508286	36508308
AGAAGCCAGCCGATATGGAT	REG4	NM_001159352_cds_2_0_chr1_120342348_r;NM_032044_cds_2_0_chr1_120342348_r	chr1	120342367	120342389
GGAGGAGCTGCGGAAACGGC	SASH1	NM_015278_cds_1_0_chr6_148711270_f	chr6	148711356	148711378
CCAGGCTGCACCAGTGACAG	CYB561D2	NM_001291284_cds_3_0_chr3_50390672_f;NM_007022_cds_3_0_chr3_50390672_f	chr3	50391060	50391082
ATGCCAATATTCAACGCTTG	SLC36A4	NM_001286139_cds_2_0_chr11_92895872_r;NM_152313_cds_2_0_chr11_92895872_r	chr11	92895977	92895999
TGACCTCGCCTGGGTGTTCG	RB1	NM_000321_cds_7_0_chr13_48936951_f	chr13	48936980	48937002
CAAACTCCACGGAGTAGATG	CCDC61	NM_001267723_cds_3_0_chr19_46509817_f	chr19	46509948	46509970
TTTGAAACCTCGTCATTAAT	FBXW2	NM_012164_cds_5_0_chr9_123550047_r	chr9	123550100	123550122
CGGCTGCCCACAGTAACCGC	NFKBIE	NM_004556_cds_5_0_chr6_44232719_r	chr6	44233277	44233299
GGACTGTGCCCACCTTGTGA	CCDC25	NM_018246_cds_4_0_chr8_27610029_r	chr8	27610044	27610066
CCACGGTCATGATGTACGGG	CKB	NM_001823_cds_5_0_chr14_103988360_r	chr14	103988491	103988513
GAAGTGATGTAGTTGATTGG	OR10K2	NM_001004476_cds_0_0_chr1_158389718_r	chr1	158390126	158390148
GCGGTGCCGGACGGACTAAT	TMEM80	NM_001042463_cds_0_0_chr11_695609_f;NM_001276253_cds_0_0_chr11_695609_f;NM_001276274_cds_0_0_chr11_695609_f;NM_174940_cds_0_0_chr11_695609_f	chr11	695658	695680
CTATCTGGGTCGGCTCCGGA	GYG2	NM_001184704_cds_6_0_chrX_2779563_f	chrX	2779697	2779719
GCGAGGCCAGCATGTCGTGC	MYL9	NM_006097_cds_1_0_chr20_35173288_f;NM_181526_cds_1_0_chr20_35173288_f	chr20	35173446	35173468
CTCAAGTACATTAGATTCGC	MECOM	NM_001105077_cds_14_0_chr3_168861486_r	chr3	168861532	168861554
GCACCAGGCCTTTGCGGTAC	IPO13	NM_014652_cds_1_0_chr1_44415089_f	chr1	44415553	44415575
AAAAGCTGGACACCAGGTTA	MGAT3	NM_001098270_cds_0_0_chr22_39883353_f;NM_002409_cds_1_0_chr22_39883353_f	chr22	39883478	39883500
AAGCCATACACTCCCATGAC	PAX5	NM_016734_utr3_0_0_chr9_36833272_r	chr9	36837112	36837134
GGGGCGGGGTGATGGCGTAG	ARC	NM_015193_cds_2_0_chr8_143694442_r	chr8	143695101	143695123
CCCCAGGCCTCGCCTGTAAC	GIPR	NM_000164_cds_3_0_chr19_46174543_f	chr19	46174537	46174559
AATGGCATTCCGGGTACACC	CTHRC1	NM_001256099_cds_1_0_chr8_104387966_f;NM_138455_cds_1_0_chr8_104387966_f	chr8	104388029	104388051
GGGGAGCTGCTGACCCATTC	SPRYD4	NM_207344_cds_1_0_chr12_56862823_f	chr12	56863314	56863336
GAAAAAGGAAGACAAATGCT	LOC101927844	NM_001290053_cds_3_0_chr1_87716184_f	chr1	87716344	87716366
ATGCAAGGGATTGAGATGCT	TNS4	NM_032865_cds_10_0_chr17_38644798_r	chr17	38644954	38644976
TGCGGTTGGGCAGAGTATCT	GPR125	NM_145290_cds_18_0_chr4_22517151_r	chr4	22517161	22517183
ATGCAGTAGGTTAAATGGGG	GZF1	NM_022482_cds_0_0_chr20_23345021_f	chr20	23345055	23345077
GGGACCATGTATAGGAGCGA	SLC25A19	NM_001126121_cds_2_0_chr17_73274233_r;NM_001126122_cds_2_0_chr17_73274233_r;NM_021734_cds_2_0_chr17_73274233_r	chr17	73274367	73274389
TGGGGAGGGGTAGGGGGAAT	PSMD3	NM_002809_utr3_11_0_chr17_38153835_f	chr17	38153845	38153867
TACTGGTAGATAATATGCTC	PPP6R3	NM_018312_utr3_22_0_chr11_68380586_f	chr11	68382336	68382358
CTTGGCTGCTATGGAGGATG	IFI27L1	NM_145249_cds_3_0_chr14_94568160_f;NM_206949_cds_3_0_chr14_94568160_f	chr14	94568223	94568245
CCAGAGGATAACCTGTAGCC	PDCD1LG2	NM_025239_cds_3_0_chr9_5549335_f	chr9	5549402	5549424
CCGCCTGGTGCTTACATGCA	SDK2	NM_001144952_cds_43_0_chr17_71503577_r	chr17	71503653	71503675
CCCGGGCATGGATGATACCT	CDK2AP2	NM_001271849_cds_0_0_chr11_67274416_r;NM_005851_cds_0_0_chr11_67274416_r	chr11	67274466	67274488
AGGGGGCTCAGCATGCGACC	EIF3B	NM_001037283_cds_0_0_chr7_2394557_f;NM_003751_cds_0_0_chr7_2394557_f	chr7	2394834	2394856
CAGGGAAGTGTACCGTGTGA	CRACR2A	NM_001144958_cds_9_0_chr12_3757708_r;NM_032680_cds_0_0_chr12_3757638_r	chr12	3757760	3757782
ACAGTGAATGGAAACTCAGG	SORBS2	NM_001145670_cds_14_0_chr4_186583258_r;NM_001145671_cds_17_0_chr4_186583258_r;NM_001145672_cds_16_0_chr4_186583258_r;NM_001145673_cds_17_0_chr4_186583258_r;NM_001270771_cds_16_0_chr4_186583258_r;NM_003603_cds_17_0_chr4_186583258_r	chr4	186583365	186583387
TGTTCTTGAATACATCGATC	KIAA1586	NM_020931_cds_2_0_chr6_56915572_f	chr6	56915589	56915611
GACAGGTGTCTTAGACACAT	TESPA1	NM_001098815_cds_2_0_chr12_55356215_r;NM_001136030_cds_2_0_chr12_55356215_r;NM_001261844_cds_2_0_chr12_55356215_r;NM_014796_cds_2_0_chr12_55356215_r	chr12	55356944	55356966
GGCAGCAGGCTTCGCATTGA	KIRREL	NM_001286349_cds_1_0_chr1_158054212_f;NM_018240_cds_3_0_chr1_158054212_f	chr1	158054293	158054315
AGCCTGAAATTAGGGTGGTT	TDRD1	NM_198795_cds_1_0_chr10_115947591_f	chr10	115947732	115947754
AGGACTGAGGACTGGGATGT	UBAP2	NM_001282529_cds_16_0_chr9_33948372_r	chr9	33948383	33948405
ATTGAAATGAAAGGCCACAT	LGALS8	NM_006499_cds_4_0_chr1_236702179_f;NM_201543_cds_4_0_chr1_236702179_f;NM_201544_cds_3_0_chr1_236702179_f;NM_201545_cds_4_0_chr1_236702179_f	chr1	236702223	236702245
AGGAATGGAGAGTTCGGACC	hsa-mir-6716	hsa-mir-6716	chr11	118514761	118514783
TCATCCGCTGCAACATCGCC	CLCN4	NM_001256944_cds_6_0_chrX_10176085_f	chrX	10176287	10176309
ATGATCTTCAAGCTAGAGCA	ZNF717	NM_001128223_cds_1_0_chr3_75790427_r;NM_001290208_cds_1_0_chr3_75790427_r;NM_001290209_cds_1_0_chr3_75790427_r;NM_001290210_cds_2_0_chr3_75790427_r	chr3	75790474	75790496
CTTGCTCTTCAATGCTACCG	FPGS	NM_001018078_cds_12_0_chr9_130572310_f;NM_001288803_cds_11_0_chr9_130572310_f;NM_004957_cds_12_0_chr9_130572310_f	chr9	130572328	130572350
ACTCTGGAGAAGAGTCAGAA	SLC2A14	NM_001286237_cds_9_0_chr12_8043592_r	chr12	8043608	8043630
AAAGAGAAATTATTGTACAT	hsa-mir-944	hsa-mir-944	chr3	189547758	189547780
AACTTGGGAAAGATTTGAGG	GSR	NM_000637_utr3_0_0_chr8_30535580_r	chr8	30535810	30535832
CCTGAGCCGCTCCGAGTCGA	PGLYRP1	NM_005091_cds_2_0_chr19_46525993_r	chr19	46526213	46526235
AGTTCACCTCCTAACTATAG	GGA2	NM_015044_utr3_0_0_chr16_23474863_r	chr16	23476824	23476846
CTTATCCACTTCAGGACAGT	PRPS1L1	NM_175886_cds_0_0_chr7_18066449_r	chr7	18066939	18066961
GCCGTGGGCAGTTTGGGCCA	PROM2	NM_001165977_cds_5_0_chr2_95942720_f;NM_001165978_cds_5_0_chr2_95942720_f;NM_144707_cds_5_0_chr2_95942720_f	chr2	95942788	95942810
TGAGTTGGAGAAACTAAATC	CFLAR	NM_001127183_cds_3_0_chr2_202000695_f;NM_001127184_cds_3_0_chr2_202000695_f;NM_001202516_cds_3_0_chr2_202000695_f;NM_001202517_cds_2_0_chr2_202000695_f;NM_001202518_cds_1_0_chr2_202000695_f;NM_001202519_cds_2_0_chr2_202000695_f;NM_003879_cds_3_0_chr2_202000695_f	chr2	202000715	202000737
GCTGGACCTCACTTACATCA	TNS3	NM_022748_cds_25_0_chr7_47479085_r	chr7	47479195	47479217
CTCAGGAGCGCCGTTGGAAA	SRCAP	NM_006662_cds_4_0_chr16_30718504_f	chr16	30718652	30718674
AGCTCTCGGCGTCAAAGCCA	CDH1	NM_004360_cds_1_0_chr16_68772200_f	chr16	68772238	68772260
ACACAACACCTCCTACCAAA	PHACTR4	NM_001048183_cds_2_0_chr1_28785596_f;NM_023923_cds_1_0_chr1_28785596_f	chr1	28785656	28785678
GCGGGTGGTAAGTGGCGCCG	OBSL1	NM_001173408_cds_8_0_chr2_220434943_r;NM_001173431_cds_13_0_chr2_220434943_r;NM_015311_cds_20_0_chr2_220434943_r	chr2	220435870	220435892
GTCAAAAGCATGTACTATCT	CISD1	NM_018464_cds_1_0_chr10_60036877_f	chr10	60037006	60037028
AGGCACCTCGCATGCCTGTT	RPL10	NM_001256580_cds_4_0_chrX_153628805_f;NM_006013_cds_5_0_chrX_153628805_f	chrX	153628808	153628830
AAAATGCGGTTCATACATAT	TTC8	NM_001288782_cds_12_0_chr14_89341370_f;NM_001288783_cds_13_0_chr14_89341370_f	chr14	89341407	89341429
GGAACCCCCCTGACTACCGA	ACP1	NM_001040649_cds_2_0_chr2_272037_f;NM_004300_cds_2_0_chr2_272037_f	chr2	272077	272099
GGATGCGTGCCCCGGACATG	GRIN2A	NM_000833_cds_11_0_chr16_10273855_r;NM_001134407_cds_11_0_chr16_10273855_r;NM_001134408_cds_12_0_chr16_10273855_r	chr16	10273983	10274005
GATCTTCAGTTCAAAGTAGA	REEP2	NM_001271803_cds_3_0_chr5_137780104_f;NM_016606_cds_3_0_chr5_137780104_f	chr5	137780109	137780131
TGGACCGCTGTGTGATTGCG	TMEM74	NM_153015_cds_0_0_chr8_109796410_r	chr8	109796623	109796645
CGGGGATGAATTCAGCGGAA	SEMA6A	NM_020796_cds_12_0_chr5_115827436_r	chr5	115827484	115827506
AGGGGCAGATGGCATGATAT	SPATA5	NM_145207_cds_4_0_chr4_123855252_f	chr4	123855334	123855356
TAGAGAAATTCAAATCATCC	ARL6	NM_001278293_cds_2_0_chr3_97499003_f;NM_032146_cds_3_0_chr3_97499003_f;NM_177976_cds_3_0_chr3_97499003_f	chr3	97499043	97499065
GGATGGGGGATACAAAGCCC	CCM2L	NM_080625_cds_1_0_chr20_30602707_f	chr20	30602703	30602725
TCAGACAGCCGAGCTCACTC	ID3	NM_002167_cds_1_0_chr1_23885451_r	chr1	23885492	23885514
AAAAGTTGTAGAATATGGTT	hsa-mir-1265	hsa-mir-1265	chr10	14478650	14478672
GGGCGCGCTGTTGCTCCACA	BEND5	NM_024603_cds_5_0_chr1_49242278_r	chr1	49242299	49242321
TCTGGATCACCGAGACATAA	CABLES2	NM_031215_cds_7_0_chr20_60971371_r	chr20	60971428	60971450
GCAGAGATTGCTGCTGAATA	TIGD4	NM_145720_cds_0_0_chr4_153690618_r	chr4	153692017	153692039
TGTGAGACAGAGAATCCCAT	RUVBL1	NM_003707_cds_7_0_chr3_127823616_r	chr3	127823686	127823708
CTAGTAACTCGATGTTGCTC	PMFBP1	NM_001160213_cds_16_0_chr16_72184507_r;NM_031293_cds_16_0_chr16_72184507_r	chr16	72184557	72184579
CCGGACATTATCATAGTAAG	RND2	NM_005440_cds_2_0_chr17_41179200_f	chr17	41179203	41179225
ACATCTACATGAGATCTTAC	SLCO1B7	NM_001009562_cds_8_0_chr12_21205030_f	chr12	21205037	21205059
AGAGTTCATGACGTCCTGTT	SIAE	NM_001199922_cds_7_0_chr11_124530524_r;NM_170601_cds_7_0_chr11_124530524_r	chr11	124530576	124530598
TGTGTTCTCCACCATAGCTT	DDX20	NM_007204_cds_1_0_chr1_112299268_f	chr1	112299308	112299330
CAATGTCTGTTCAGTGATAT	GLTSCR1L	NM_015349_cds_4_0_chr6_42796231_f	chr6	42796409	42796431
GCAGCGGTAGCTATCGATGA	APEX2	NM_001271748_cds_4_0_chrX_55032951_f	chrX	55033036	55033058
TGGCTGGAGACGCATAGTAT	RSF1	NM_016578_cds_12_0_chr11_77451776_r	chr11	77451895	77451917
TTGAATATCAGACTCTGCCT	hsa-mir-655	hsa-mir-655	chr14	101515969	101515991
GGAGAGCAGATTAGTGCCAT	DTD1	NM_080820_cds_1_0_chr20_18574375_f	chr20	18574380	18574402
AATGCAATAAACACAGTTGC	CLUL1	NM_199167_utr3_8_0_chr18_649902_f	chr18	649982	650004
CTCTCGTCAACGTGGAACTG	RNF168	NM_152617_cds_5_0_chr3_196229744_r	chr3	196229814	196229836
GCACTGCACCTACGAGGGAT	NFXL1	NM_001278623_cds_16_0_chr4_47900976_r;NM_001278624_cds_16_0_chr4_47900976_r;NM_152995_cds_16_0_chr4_47900976_r	chr4	47901056	47901078
TGGCCGCCCCACATGTTGCT	GORASP1	NM_031899_cds_6_0_chr3_39144169_r	chr3	39144239	39144261
TGAGCACATCATTTATCGAA	ADAM9	NM_003816_cds_5_0_chr8_38874738_f	chr8	38874801	38874823
CCAGCTCCTTTATTGTGTTG	ITGB6	NM_000888_cds_11_0_chr2_161051880_r;NM_001282353_cds_11_0_chr2_161051880_r;NM_001282354_cds_11_0_chr2_161051880_r;NM_001282355_cds_9_0_chr2_161051880_r;NM_001282388_cds_11_0_chr2_161051880_r;NM_001282389_cds_11_0_chr2_161051880_r;NM_001282390_cds_11_0_chr2_161051880_r	chr2	161052007	161052029
TCTATTTGAATCGGAAGGTT	GAS2	NM_001143830_cds_3_0_chr11_22747838_f;NM_005256_cds_2_0_chr11_22747838_f;NM_177553_cds_3_0_chr11_22747838_f	chr11	22747957	22747979
AGGGACTACACTTGTGGCAT	OR2F1	NM_012369_cds_0_0_chr7_143657064_f	chr7	143657278	143657300
CCAAAGCGGCCTCTTTCATT	VPS13C	NM_001018088_cds_73_0_chr15_62312678_r;NM_017684_cds_76_0_chr15_62312678_r;NM_018080_cds_73_0_chr15_62312678_r;NM_020821_cds_76_0_chr15_62312678_r	chr15	62312706	62312728
ACACCTACATCGTGACGCCC	MEX3D	NM_001174118_cds_1_0_chr19_1555576_r;NM_203304_cds_0_0_chr19_1555562_r	chr19	1556585	1556607
TCTTGGACCAGTATTCAATG	FAM188A	NM_024948_cds_9_0_chr10_15879203_r	chr10	15879254	15879276
TTCCATGATTGACTGTAGTA	TIMM17A	NM_006335_cds_3_0_chr1_201932744_f	chr1	201932772	201932794
TAAGCATAGTCGAATCTGAC	RALGAPB	NM_001282917_cds_3_0_chr20_37125996_f;NM_001282918_cds_3_0_chr20_37125996_f;NM_020336_cds_3_0_chr20_37125996_f	chr20	37126010	37126032
TCAACAGCTGAAACAAATTA	MED30	NM_001282986_cds_2_0_chr8_118552122_f	chr8	118552139	118552161
GGGGAATGGATGGTGCCTAT	EPHB1	NM_004441_cds_2_0_chr3_134670213_f	chr3	134670819	134670841
CTCCTGGCTCAGCTAGTGGT	DLST	NM_001933_cds_8_0_chr14_75360051_f	chr14	75360076	75360098
AACAGTAACGCTCCAAAAGA	hsa-mir-515-2	hsa-mir-515-2	chr19	54188318	54188340
TCCTTGACCCCTTAGACCAG	PXN	NM_001080855_cds_10_0_chr12_120661954_r;NM_001243756_cds_9_0_chr12_120661954_r;NM_002859_cds_9_0_chr12_120661954_r	chr12	120661987	120662009
ACCCTCATTCCACTCGAAGT	GPR153	NM_207370_cds_4_0_chr1_6314610_r	chr1	6314723	6314745
GAGCCAGGACAGGGCAGGAG	hsa-mir-6165	hsa-mir-6165	chr17	47588229	47588251
TGGGGCCGGGATGCACCTGC	hsa-mir-7106	hsa-mir-7106	chr12	113596980	113597002
CCAGACGCATTACCGGCTGC	TMED3	NM_007364_cds_2_0_chr15_79614320_f	chr15	79614373	79614395
TGCTCAGAGGATCTTATACA	ZNF160	NM_001102603_cds_2_0_chr19_53578310_r;NM_033288_cds_2_0_chr19_53578310_r;NM_198893_cds_2_0_chr19_53578310_r	chr19	53578349	53578371
TCCGGAGGCTAGAGGCTTCA	TARS2	NM_001271895_cds_4_0_chr1_150463870_f;NM_001271896_cds_4_0_chr1_150463870_f;NM_025150_cds_4_0_chr1_150463870_f	chr1	150463941	150463963
ATCAATCCAAGAACTATTGA	SYNE1	NM_033071_cds_139_0_chr6_152832146_r;NM_182961_cds_139_0_chr6_152832146_r	chr6	152832171	152832193
GTCCATGGCTATTCGCCTTG	DGAT1	NM_012079_utr3_0_0_chr8_145538246_r	chr8	145539492	145539514
GCCGGCCACTGGCTACACGC	FSCN1	NM_003088_cds_0_0_chr7_5632568_f	chr7	5633188	5633210
TGGGATCAACTTCGAGTACA	KIAA1324	NM_001284353_cds_2_0_chr1_109731688_f	chr1	109731785	109731807
CTGGTTTCTGGACATTGGTT	OSBPL6	NM_001201480_cds_4_0_chr2_179192983_f;NM_001201481_cds_4_0_chr2_179192983_f;NM_001201482_cds_4_0_chr2_179192983_f;NM_032523_cds_4_0_chr2_179192983_f;NM_145739_cds_2_0_chr2_179192983_f	chr2	179193024	179193046
CGTCTGGTACTGCTAGTGCT	hsa-mir-3198-1	hsa-mir-3198-1	chr22	18246967	18246989
CCTATGGACACCATGAACGG	SPEN	NM_015001_cds_2_0_chr1_16202697_f	chr1	16202735	16202757
GGTACTGTTATCACGTGGGC	ASPHD2	NM_020437_cds_1_0_chr22_26829582_f	chr22	26829799	26829821
ACCCAGACTCGTACAAAAGC	SLC7A11	NM_014331_cds_10_0_chr4_139157479_r	chr4	139157497	139157519
CATCTGACTGCCATCCTAGA	LNP1	NM_001085451_cds_2_0_chr3_100170563_f	chr3	100170588	100170610
CATCAACAAGAGCCGGCAAA	SYCE2	NM_001105578_cds_3_0_chr19_13015306_r	chr19	13015350	13015372
GGTCCAGAGAGAATTACCTA	NAIP	NM_022892_cds_10_0_chr5_70297919_r	chr5	70297925	70297947
GCAGCACGCCCACCGGTTAT	ATP13A2	NM_001141973_cds_27_0_chr1_17332179_r;NM_001141974_cds_25_0_chr1_17332179_r;NM_022089_cds_27_0_chr1_17332179_r	chr1	17332233	17332255
CACCAAGAGCGAAAGCATCA	SDR9C7	NM_148897_cds_3_0_chr12_57327745_r	chr12	57327784	57327806
TCCATGGACTTGATCTGGCT	C1orf198	NM_001136494_cds_1_0_chr1_230979100_r;NM_001136495_cds_1_0_chr1_230979100_r;NM_032800_cds_1_0_chr1_230979100_r	chr1	230979371	230979393
AAGCAGGACCACATGAAGGG	ZNF223	NM_013361_cds_4_0_chr19_44570217_f	chr19	44570253	44570275
TTGAGTCAGATTAGTGTAAT	SLC12A6	NM_001042494_cds_21_0_chr15_34551014_r;NM_001042495_cds_21_0_chr15_34551014_r;NM_005135_cds_21_0_chr15_34551014_r	chr15	34551074	34551096
GCTATTGATCTTAGTGTAAA	USP9Y	NM_004654_cds_4_0_chrY_14834041_f	chrY	14834099	14834121
GAGCTGCCCTTTCCATTGAG	BMP3	NM_001201_cds_1_0_chr4_81966892_f	chr4	81967408	81967430
CGGGGTTTGCCCAGTTGGAA	SFXN5	NM_144579_cds_13_0_chr2_73298733_r	chr2	73298743	73298765
TTCTGCTCAGCAGTCAACAG	hsa-mir-1184-2	hsa-mir-1184-2	chrX	154612776	154612798
CGAGAATGGATCCACCACTA	RRAGB	NM_006064_cds_0_0_chrX_55744761_f;NM_016656_cds_0_0_chrX_55744761_f	chrX	55744810	55744832
CACATTCCGGTCTCATGATG	ADAMTS9	NM_182920_cds_37_0_chr3_64666877_r	chr3	64667012	64667034
TGAGCTACTTGTAGACTATC	CSNK2A1	NM_001895_cds_5_0_chr20_472898_r;NM_177559_cds_5_0_chr20_472898_r;NM_177560_cds_5_0_chr20_472898_r	chr20	472897	472919
CTCTTGATGTAACTCATGAG	C3orf20	NM_032137_cds_2_0_chr3_14724221_f	chr3	14724215	14724237
AAGACATTCACTATCACAGG	KIF6	NM_001289020_cds_18_0_chr6_39607386_r;NM_001289021_cds_18_0_chr6_39607386_r;NM_145027_cds_19_0_chr6_39607386_r	chr6	39607456	39607478
TCCAAATGGAGACTTAGCTC	NHEJ1	NM_024782_utr3_0_0_chr2_219940046_r	chr2	219940532	219940554
CTCATAGGTAACTGTATTGA	TES	NM_015641_cds_2_0_chr7_115889074_f;NM_152829_cds_2_0_chr7_115889074_f	chr7	115889274	115889296
TAACCTCATTATCCTGGGCC	TAS2R5	NM_018980_cds_0_0_chr7_141490162_f	chr7	141490293	141490315
CATTCTGGAAGTACTGCTGA	ANAPC5	NM_001137559_cds_13_0_chr12_121783642_r;NM_016237_cds_13_0_chr12_121783642_r	chr12	121783739	121783761
CCGAGCCCTGCGCTGCTATG	NECAB3	NM_031231_cds_3_0_chr20_32246528_r;NM_031232_cds_3_0_chr20_32246528_r	chr20	32246559	32246581
TTGCTGCTCAGCTGAATACA	PPP1R3B	NM_001201329_cds_0_0_chr8_8998304_r;NM_024607_cds_0_0_chr8_8998304_r	chr8	8999034	8999056
TTACTCGCACGTAGTACAAA	GTF2H3	NM_001271866_cds_9_0_chr12_124144593_f;NM_001271867_cds_10_0_chr12_124144593_f;NM_001271868_cds_10_0_chr12_124144593_f	chr12	124144611	124144633
AACCATGACCGCCGCCAGTA	CTGF	NM_001901_cds_4_0_chr6_132272247_r	chr6	132272294	132272316
TCGTGCAGCCCACCCATGAG	RFTN1	NM_015150_cds_7_0_chr3_16475358_r	chr3	16475414	16475436
CAGGCATATGAACCCACTGT	OR4C13	NM_001001955_cds_0_0_chr11_49973975_f	chr11	49974570	49974592
AGACAAGCAGGTTTACCCTG	hsa-mir-618	hsa-mir-618	chr12	81329581	81329603
AGAAGAACAATTCCGCCAAG	PLEKHO1	NM_016274_cds_0_0_chr1_150122448_f	chr1	150122455	150122477
GGCATCGTCTACAGACTCGA	random	random_seq_63403	0	22	-1
TTGTCAGTGTTATACAAGCT	LDLRAD1	NM_001010978_cds_2_0_chr1_54477816_r;NM_001276392_cds_2_0_chr1_54477816_r;NM_001276393_cds_2_0_chr1_54477816_r	chr1	54477927	54477949
CAGCAATGGTCTTAATGTTC	RPS5	NM_001009_cds_4_0_chr19_58905864_f	chr19	58905905	58905927
GGGCCACTCCTTGGTACAAA	ELAVL3	NM_001420_cds_5_0_chr19_11577423_r;NM_032281_cds_5_0_chr19_11577423_r	chr19	11577557	11577579
CACCCACAGGCTGCGCTCGT	RPRML	NM_203400_cds_0_0_chr17_45056011_r	chr17	45056182	45056204
TGAAGTGGATGGAAGCACGT	hsa-mir-4251	hsa-mir-4251	chr1	3044586	3044608
CTGCTGCTAGTCGCCATCGT	TOR4A	NM_017723_cds_1_0_chr9_140173142_f	chr9	140173511	140173533
AGCAGACAACCGGAAAGTAA	FABP9	NM_001080526_cds_2_0_chr8_82371400_r	chr8	82371399	82371421
[truncated: 265,110+ more rows]
