# Supplementary material for: Tracing cellular heterogeneity in pooled genetic screens via multi-level barcoding
Source: BMC Genomics. 2019 Feb 6;20:107. doi: 10.1186/s12864-019-5480-0 (PMC6364396; doi:10.1186/s12864-019-5480-0)
Supplement: Supplementary file 3 — Table S7. CRISPRi sgRNA library sequences. (XLSX 11476 kb) [file 12864_2019_5480_MOESM3_ESM.xlsx]

## Sheet: human CRISPRi library
sgRNA SPACER sequence (5'-3')	Refseq accession number	chromosome	start	end
CAACTTCCAACAGGCACGGCAGG	NM_152228_up_50_chr1_1266676_f	chr1	1266695	1266717
GAGGCAACTTCCAACAGGCACGG	NM_152228_up_50_chr1_1266676_f	chr1	1266699	1266721
GAAGTTGCCTCTGCCATGCTGGG	NM_152228_up_50_chr1_1266676_f	chr1	1266711	1266733
AGCAGGGCCCAGCATGGCAGAGG	NM_152228_up_50_chr1_1266676_f	chr1	1266718	1266740
TTGCTGTGACAGGCACAATGGGG	NM_152228_up_50_chr1_1266676_f	chr1	1266787	1266809
TAACTTCAGGCCCCCAAAAGGGG	NM_138697_up_50_chr1_6615288_f;NM_177540_up_50_chr1_6615288_f	chr1	6615322	6615344
GCCTGAAGTTAGGAAGCATCCGG	NM_138697_up_50_chr1_6615288_f;NM_177540_up_50_chr1_6615288_f	chr1	6615334	6615356
CTGCCTTCTATTTAAGCAACTGG	NM_138697_up_50_chr1_6615288_f;NM_177540_up_50_chr1_6615288_f	chr1	6615360	6615382
AGGCCAGTTGCTTAAATAGAAGG	NM_138697_up_50_chr1_6615288_f;NM_177540_up_50_chr1_6615288_f	chr1	6615363	6615385
CCAAGGAGTGGCCTCTAAGGAGG	NM_138697_up_50_chr1_6615288_f;NM_177540_up_50_chr1_6615288_f	chr1	6615383	6615405
TCCGACGGCACCAGCTCGGTGGG	NM_024980_up_50_chr1_9189230_r	chr1	9189046	9189068
GCCCACCGAGCTGGTGCCGTCGG	NM_024980_up_50_chr1_9189230_r	chr1	9189047	9189069
GACGGCACCAGCTCGGTGGGCGG	NM_024980_up_50_chr1_9189230_r	chr1	9189049	9189071
GGGGACGGCTGCATGGCGTGGGG	NM_024980_up_50_chr1_9189230_r	chr1	9189073	9189095
CGGCCCGGCTTCTGTCCTCGCGG	NM_024980_up_50_chr1_9189230_r	chr1	9189113	9189135
TAGAAGTCCGAGTTCTCAGCCGG	NM_152232_up_50_chr1_19186156_r	chr1	19186072	19186094
GCTCAGCCAGGACCCATAGGAGG	NM_152232_up_50_chr1_19186156_r	chr1	19186094	19186116
GACCCATAGGAGGAAGAACAGGG	NM_152232_up_50_chr1_19186156_r	chr1	19186104	19186126
CTCCCTGTTCTTCCTCCTATGGG	NM_152232_up_50_chr1_19186156_r	chr1	19186106	19186128
GGAGGAGATGGTCTTTGCCCTGG	NM_152232_up_50_chr1_19186156_r	chr1	19186125	19186147
GGTGGGTGAGGGGGGTGAATGGG	NM_000871_up_50_chr1_19991730_f	chr1	19991790	19991812
GGGGAAGTGGGAACGCGGGGAGG	NM_000871_up_50_chr1_19991730_f	chr1	19991811	19991833
TCCCCGCACTCTGACCCGGCCGG	NM_000871_up_50_chr1_19991730_f	chr1	19991829	19991851
CGTCCGGCCGGGTCAGAGTGCGG	NM_000871_up_50_chr1_19991730_f	chr1	19991832	19991854
GGCGGGCGGCAAGATAGGGGAGG	NM_000871_up_50_chr1_19991730_f	chr1	19991857	19991879
ATCGTTTCAATTACTGTGAGGGG	NM_000864_up_50_chr1_23521223_r	chr1	23521189	23521211
AATCGTTTCAATTACTGTGAGGG	NM_000864_up_50_chr1_23521223_r	chr1	23521190	23521212
GAATCGTTTCAATTACTGTGAGG	NM_000864_up_50_chr1_23521223_r	chr1	23521191	23521213
ATTGAAACGATTCTGGATTTAGG	NM_000864_up_50_chr1_23521223_r	chr1	23521201	23521223
TTGAAACGATTCTGGATTTAGGG	NM_000864_up_50_chr1_23521223_r	chr1	23521202	23521224
AGCTACTCACGGTTGTGTTGTGG	NM_001841_up_50_chr1_24239818_r	chr1	24239726	24239748
GCTACTCACGGTTGTGTTGTGGG	NM_001841_up_50_chr1_24239818_r	chr1	24239727	24239749
ACTCACGGTTGTGTTGTGGGTGG	NM_001841_up_50_chr1_24239818_r	chr1	24239730	24239752
ACGGTTGTGTTGTGGGTGGCTGG	NM_001841_up_50_chr1_24239818_r	chr1	24239734	24239756
GGCTTGGGGTGGCACTCAACAGG	NM_001841_up_50_chr1_24239818_r	chr1	24239840	24239862
ATCCCTAGGGGTGTAGACCAGGG	NM_178422_up_50_chr1_26197745_r	chr1	26197625	26197647
TTCCCTGGTCTACACCCCTAGGG	NM_178422_up_50_chr1_26197745_r	chr1	26197627	26197649
ATTCACAGAGCCCTGTAAATTGG	NM_178422_up_50_chr1_26197745_r	chr1	26197740	26197762
TGGGTAAGCACCAATTTACAGGG	NM_178422_up_50_chr1_26197745_r	chr1	26197750	26197772
GTGGGTAAGCACCAATTTACAGG	NM_178422_up_50_chr1_26197745_r	chr1	26197751	26197773
GGGCCCGCTACTCACCGCTCAGG	NM_005281_up_50_chr1_27719098_f	chr1	27719234	27719256
GAAGGGCACGCAGGATGCTGGGG	NM_005281_up_50_chr1_27719098_f	chr1	27719279	27719301
GGCCGGCGGAAGGCTCCTAGTGG	NM_005281_up_50_chr1_27719098_f	chr1	27719307	27719329
CCGGCCGGGGTTCGAGTTCGAGG	NM_005281_up_50_chr1_27719098_f	chr1	27719330	27719352
GCCGGGGTTCGAGTTCGAGGTGG	NM_005281_up_50_chr1_27719098_f	chr1	27719333	27719355
ACCACAGGAACTTCCAAGCTGGG	NM_000952_up_50_chr1_28503456_r;NM_001164723_up_50_chr1_28503456_r	chr1	28503275	28503297
GCCCAGCTTGGAAGTTCCTGTGG	NM_000952_up_50_chr1_28503456_r;NM_001164723_up_50_chr1_28503456_r	chr1	28503276	28503298
AGGACCTGGGCACTGCACAGAGG	NM_000952_up_50_chr1_28503456_r;NM_001164723_up_50_chr1_28503456_r	chr1	28503303	28503325
AGAGGCTTCTCAAAGAGCGAGGG	NM_000952_up_50_chr1_28503456_r;NM_001164723_up_50_chr1_28503456_r	chr1	28503321	28503343
CTTCTCAAAGAGCGAGGGATGGG	NM_000952_up_50_chr1_28503456_r;NM_001164723_up_50_chr1_28503456_r	chr1	28503326	28503348
ACCTCCCCGAGAAGCCGTCCAGG	NM_001164721_up_50_chr1_28520448_r;NM_001164722_up_50_chr1_28520448_r	chr1	28520310	28520332
AGGTCCTGGATGACTTCTCGGGG	NM_001164721_up_50_chr1_28520448_r;NM_001164722_up_50_chr1_28520448_r	chr1	28520329	28520351
ATCCTGCTGCTGCTCATTGGAGG	NM_001164721_up_50_chr1_28520448_r;NM_001164722_up_50_chr1_28520448_r	chr1	28520430	28520452
TTCATCCTGCTGCTGCTCATTGG	NM_001164721_up_50_chr1_28520448_r;NM_001164722_up_50_chr1_28520448_r	chr1	28520433	28520455
CAGCAGCAGGATGAAGGATTAGG	NM_001164721_up_50_chr1_28520448_r;NM_001164722_up_50_chr1_28520448_r	chr1	28520441	28520463
GCTCCTGGCTCACAGCGCTCCGG	NM_000911_up_50_chr1_29138604_f	chr1	29138671	29138693
CCGGCCGGCAGCCATGGAACCGG	NM_000911_up_50_chr1_29138604_f	chr1	29138883	29138905
CCGAGGCGTTGGCGAAGAGCGGG	NM_000911_up_50_chr1_29138604_f	chr1	29138934	29138956
TCCGAGGCGTTGGCGAAGAGCGG	NM_000911_up_50_chr1_29138604_f	chr1	29138935	29138957
GGCGCTAGGGTAGGCGTCCGAGG	NM_000911_up_50_chr1_29138604_f	chr1	29138951	29138973
ACGATCCGCGGCAACTGCGCGGG	NM_001525_up_50_chr1_32083251_f	chr1	32083294	32083316
CACGATCCGCGGCAACTGCGCGG	NM_001525_up_50_chr1_32083251_f	chr1	32083295	32083317
GCGGGGCTCAGCACGATCCGCGG	NM_001525_up_50_chr1_32083251_f	chr1	32083306	32083328
AGCCGAGGCAGCGCAGCCTAGGG	NM_001525_up_50_chr1_32083251_f	chr1	32083330	32083352
AGGCAGCGCAGCCTAGGGAGGGG	NM_001525_up_50_chr1_32083251_f	chr1	32083335	32083357
CTCGGTGCGAGGCCAGGTCGGGG	NM_001703_up_50_chr1_32229649_r	chr1	32229443	32229465
AAGTTTGCCATCCCTAAGTCGGG	NM_001703_up_50_chr1_32229649_r	chr1	32229544	32229566
AGTTTGCCATCCCTAAGTCGGGG	NM_001703_up_50_chr1_32229649_r	chr1	32229545	32229567
CCCGGTCCCCGACTTAGGGATGG	NM_001703_up_50_chr1_32229649_r	chr1	32229551	32229573
CCGGCCCGGTCCCCGACTTAGGG	NM_001703_up_50_chr1_32229649_r	chr1	32229555	32229577
CGCCGCCCTACTCCGCTGCTGGG	NM_001126044_up_50_chr1_71513492_r;NM_198714_up_50_chr1_71513492_r;NM_198715_up_50_chr1_71513492_r;NM_198716_up_50_chr1_71513492_r;NM_198717_up_50_chr1_71513492_r;NM_198718_up_50_chr1_71513492_r;NM_198719_up_50_chr1_71513492_r	chr1	71513395	71513417
GCGGTCCCAGCAGCGGAGTAGGG	NM_001126044_up_50_chr1_71513492_r;NM_198714_up_50_chr1_71513492_r;NM_198715_up_50_chr1_71513492_r;NM_198716_up_50_chr1_71513492_r;NM_198717_up_50_chr1_71513492_r;NM_198718_up_50_chr1_71513492_r;NM_198719_up_50_chr1_71513492_r	chr1	71513400	71513422
GTCCCCTTTATAAGGCCGAGGGG	NM_001126044_up_50_chr1_71513492_r;NM_198714_up_50_chr1_71513492_r;NM_198715_up_50_chr1_71513492_r;NM_198716_up_50_chr1_71513492_r;NM_198717_up_50_chr1_71513492_r;NM_198718_up_50_chr1_71513492_r;NM_198719_up_50_chr1_71513492_r	chr1	71513515	71513537
CGCCCCCTCGGCCTTATAAAGGG	NM_001126044_up_50_chr1_71513492_r;NM_198714_up_50_chr1_71513492_r;NM_198715_up_50_chr1_71513492_r;NM_198716_up_50_chr1_71513492_r;NM_198717_up_50_chr1_71513492_r;NM_198718_up_50_chr1_71513492_r;NM_198719_up_50_chr1_71513492_r	chr1	71513518	71513540
CCGCCCCCTCGGCCTTATAAAGG	NM_001126044_up_50_chr1_71513492_r;NM_198714_up_50_chr1_71513492_r;NM_198715_up_50_chr1_71513492_r;NM_198716_up_50_chr1_71513492_r;NM_198717_up_50_chr1_71513492_r;NM_198718_up_50_chr1_71513492_r;NM_198719_up_50_chr1_71513492_r	chr1	71513519	71513541
CCCTTAGCGCGGAAACTGCGGGG	NM_000959_up_50_chr1_78956678_f;NM_001039585_up_50_chr1_78956678_f	chr1	78956729	78956751
TTCCCTTAGCGCGGAAACTGCGG	NM_000959_up_50_chr1_78956678_f;NM_001039585_up_50_chr1_78956678_f	chr1	78956731	78956753
ACGAGCGGCTGGACCACAGCCGG	NM_000959_up_50_chr1_78956678_f;NM_001039585_up_50_chr1_78956678_f	chr1	78956770	78956792
ACCACAGCCGGCGCCCGATCAGG	NM_000959_up_50_chr1_78956678_f;NM_001039585_up_50_chr1_78956678_f	chr1	78956782	78956804
CCAGCGCGGAGATCCTGATCGGG	NM_000959_up_50_chr1_78956678_f;NM_001039585_up_50_chr1_78956678_f	chr1	78956795	78956817
GCGTCACGGAGGACGGATCCGGG	NM_022159_up_50_chr1_79472496_r	chr1	79472437	79472459
AGAGGCCGGAAAGTGTCCGGAGG	NM_022159_up_50_chr1_79472496_r	chr1	79472468	79472490
AAAAGAGGCCGGAAAGTGTCCGG	NM_022159_up_50_chr1_79472496_r	chr1	79472471	79472493
CGGACGTGGCCAGCGGATTCAGG	NM_022159_up_50_chr1_79472496_r	chr1	79472515	79472537
CTGAATCCGCTGGCCACGTCCGG	NM_022159_up_50_chr1_79472496_r	chr1	79472516	79472538
GAAAGAACGTCTGTTCGCCGCGG	NM_012302_up_50_chr1_82266032_f	chr1	82266079	82266101
CCTCCATGCAGTTACACAAAAGG	NM_012302_up_50_chr1_82266032_f	chr1	82266103	82266125
GTTACACAAAAGGAGGGCTACGG	NM_012302_up_50_chr1_82266032_f	chr1	82266113	82266135
GCTACGGAAACTAAAAGTTTCGG	NM_012302_up_50_chr1_82266032_f	chr1	82266129	82266151
TACGGAAACTAAAAGTTTCGGGG	NM_012302_up_50_chr1_82266032_f	chr1	82266131	82266153
CTCCGCTGCTTCTCCGCGCCCGG	NM_012152_up_50_chr1_85358897_r	chr1	85358803	85358825
TGGCTCTGGACGCGTCGCAGGGG	NM_012152_up_50_chr1_85358897_r	chr1	85358863	85358885
TTGGCTCTGGACGCGTCGCAGGG	NM_012152_up_50_chr1_85358897_r	chr1	85358864	85358886
GCCAAACTTTCCTTTGGCTCTGG	NM_012152_up_50_chr1_85358897_r	chr1	85358877	85358899
AAGGAAAGTTTGGCGGTGCGAGG	NM_012152_up_50_chr1_85358897_r	chr1	85358886	85358908
CCACTCCTGCTTCTGAGCACAGG	NM_022049_up_50_chr1_101003678_f	chr1	101003712	101003734
TTCTCAGCTGGTATCAGGGCTGG	NM_022049_up_50_chr1_101003678_f	chr1	101003840	101003862
AGACTTCTCAGCTGGTATCAGGG	NM_022049_up_50_chr1_101003678_f	chr1	101003844	101003866
GAGACTTCTCAGCTGGTATCAGG	NM_022049_up_50_chr1_101003678_f	chr1	101003845	101003867
CCTGCCCAGGACCATGTGTGTGG	NM_022049_up_50_chr1_101003678_f	chr1	101003884	101003906
GCACTGTCCAGGAAAGATCTGGG	NM_001400_up_50_chr1_101702255_f	chr1	101702320	101702342
GCGTCTCAGCAGTTCAGATCCGG	NM_001400_up_50_chr1_101702255_f	chr1	101702341	101702363
CCCCAGCTGACAGAGGGCGTGGG	NM_001400_up_50_chr1_101702255_f	chr1	101702368	101702390
CCCCACGCCCTCTGTCAGCTGGG	NM_001400_up_50_chr1_101702255_f	chr1	101702369	101702391
ACAGAGGGCGTGGGGGGTTAAGG	NM_001400_up_50_chr1_101702255_f	chr1	101702377	101702399
CACTATTGGGAGACCAAGTGGGG	NM_001408_up_50_chr1_109792591_f	chr1	109792784	109792806
AGGAACGACAGGGCCCCACTTGG	NM_001408_up_50_chr1_109792591_f	chr1	109792797	109792819
TGGGGCCCTGTCGTTCCTTGGGG	NM_001408_up_50_chr1_109792591_f	chr1	109792802	109792824
CTGGACCCCAAGGAACGACAGGG	NM_001408_up_50_chr1_109792591_f	chr1	109792807	109792829
CCTGGACCCCAAGGAACGACAGG	NM_001408_up_50_chr1_109792591_f	chr1	109792808	109792830
TTGGAGAAGCATCAGCTGAGAGG	NM_031936_up_50_chr1_110082444_f	chr1	110082518	110082540
AGCTGAGAGGAGCTATCACATGG	NM_031936_up_50_chr1_110082444_f	chr1	110082531	110082553
GCTGAGAGGAGCTATCACATGGG	NM_031936_up_50_chr1_110082444_f	chr1	110082532	110082554
AGGAGCTATCACATGGGAGCCGG	NM_031936_up_50_chr1_110082444_f	chr1	110082538	110082560
CGGGACTGCTCAGCAAAGGTAGG	NM_031936_up_50_chr1_110082444_f	chr1	110082558	110082580
TAGTTCTGGCTAAGGTTAGGAGG	NM_000677_up_50_chr1_112046744_r;NM_020683_up_50_chr1_112046744_r	chr1	112046650	112046672
GAATAGTTCTGGCTAAGGTTAGG	NM_000677_up_50_chr1_112046744_r;NM_020683_up_50_chr1_112046744_r	chr1	112046653	112046675
GAACTTAGCAGGAATAGTTCTGG	NM_000677_up_50_chr1_112046744_r;NM_020683_up_50_chr1_112046744_r	chr1	112046664	112046686
AACTCGTGCAAGAACTTAGCAGG	NM_000677_up_50_chr1_112046744_r;NM_020683_up_50_chr1_112046744_r	chr1	112046675	112046697
TTGCTGCAAAGGCTGGGTATCGG	NM_000677_up_50_chr1_112046744_r;NM_020683_up_50_chr1_112046744_r	chr1	112046717	112046739
TTCCCAGGAGCTTTCCCACCTGG	NM_001081976_up_50_chr1_112106598_r	chr1	112106512	112106534
CTGGCCTCCTTCTGCTCAATGGG	NM_001081976_up_50_chr1_112106598_r	chr1	112106531	112106553
CCTGCTGGAGACCCTTCCATTGG	NM_001081976_up_50_chr1_112106598_r	chr1	112106555	112106577
GAGACCACCAGTTGGACCAATGG	NM_001081976_up_50_chr1_112106598_r	chr1	112106571	112106593
AGTTGGTAGAGACCACCAGTTGG	NM_001081976_up_50_chr1_112106598_r	chr1	112106579	112106601
GAGGGCGATTCGGTAAAGGGAGG	NM_001097612_up_50_chr1_145827104_r;NM_001097613_up_50_chr1_145827104_r	chr1	145826831	145826853
TCATGATGCTGGAGTCGATGAGG	NM_001097612_up_50_chr1_145827104_r;NM_001097613_up_50_chr1_145827104_r	chr1	145826899	145826921
GGGCGCAGCTTGATGGCGTCGGG	NM_001097612_up_50_chr1_145827104_r;NM_001097613_up_50_chr1_145827104_r	chr1	145827057	145827079
GGGGCGCAGCTTGATGGCGTCGG	NM_001097612_up_50_chr1_145827104_r;NM_001097613_up_50_chr1_145827104_r	chr1	145827058	145827080
CTGTGGATGTAGACGCTGATTGG	NM_001097612_up_50_chr1_145827104_r;NM_001097613_up_50_chr1_145827104_r	chr1	145827087	145827109
CTGTGGATGTAGCCGCTGATTGG	NM_016334_up_50_chr1_147400456_f	chr1	147400470	147400492
GGGGCGCAGCTTGACGGCGTCGG	NM_016334_up_50_chr1_147400456_f	chr1	147400499	147400521
GGGCGCAGCTTGACGGCGTCGGG	NM_016334_up_50_chr1_147400456_f	chr1	147400500	147400522
TCATGATGCTGGAGTCGATCAGG	NM_016334_up_50_chr1_147400456_f	chr1	147400658	147400680
GGAGAGGGCGATTCGGTGAAGGG	NM_016334_up_50_chr1_147400456_f	chr1	147400729	147400751
CGCAGGGCATCAGAGATTGGTGG	NM_181885_up_50_chr1_155911430_f	chr1	155911478	155911500
GAGGCAGAAGTATTGAGTGTGGG	NM_181885_up_50_chr1_155911430_f	chr1	155911504	155911526
AGAGGCAGAAGTATTGAGTGTGG	NM_181885_up_50_chr1_155911430_f	chr1	155911505	155911527
GCATTGGCCCAGAAGAATGTGGG	NM_181885_up_50_chr1_155911430_f	chr1	155911531	155911553
GGCATTGGCCCAGAAGAATGTGG	NM_181885_up_50_chr1_155911430_f	chr1	155911532	155911554
AAAAGAAATGTCTGTACATGTGG	NM_001004477_up_50_chr1_158549690_r	chr1	158549559	158549581
AAAGAAATGTCTGTACATGTGGG	NM_001004477_up_50_chr1_158549690_r	chr1	158549560	158549582
CTGAAGGAATTCATTCTTGTTGG	NM_001004477_up_50_chr1_158549690_r	chr1	158549595	158549617
TGAATTCCTTCAGGATTGTCTGG	NM_001004477_up_50_chr1_158549690_r	chr1	158549605	158549627
GATCAACCAGACAATCCTGAAGG	NM_001004477_up_50_chr1_158549690_r	chr1	158549611	158549633
GTATTTCTTCCTAAGCATGCTGG	NM_001004469_up_50_chr1_159505798_r	chr1	159505599	159505621
GAGTTAAAATGTAGACAGTTAGG	NM_001004469_up_50_chr1_159505798_r	chr1	159505683	159505705
CAGTTAGGAAAACCACAAAGAGG	NM_001004469_up_50_chr1_159505798_r	chr1	159505698	159505720
CAGTGTCTGAAAGCAACAAATGG	NM_001004469_up_50_chr1_159505798_r	chr1	159505808	159505830
AGCAACAAATGGAGTCAACAAGG	NM_001004469_up_50_chr1_159505798_r	chr1	159505819	159505841
ACCTACGCCCTCCCATCCAGCGG	NM_001267612_up_50_chr1_168105675_r	chr1	168105619	168105641
TCCCATCCAGCGGACTGTTTAGG	NM_001267612_up_50_chr1_168105675_r	chr1	168105629	168105651
CCCTAAACAGTCCGCTGGATGGG	NM_001267612_up_50_chr1_168105675_r	chr1	168105630	168105652
CCATCCAGCGGACTGTTTAGGGG	NM_001267612_up_50_chr1_168105675_r	chr1	168105631	168105653
TTCGGGCGGCGCCGGAGAAACGG	NM_001267612_up_50_chr1_168105675_r	chr1	168105655	168105677
ACAGCCCTGACCTCCGAGAGGGG	NM_001267613_up_50_chr1_168105946_r;NM_153832_up_50_chr1_168105946_r	chr1	168105806	168105828
GGAGAAAGGGAGCGCCGTGGGGG	NM_001267613_up_50_chr1_168105946_r;NM_153832_up_50_chr1_168105946_r	chr1	168105834	168105856
CAGGCTAAACTCATTGTGCGAGG	NM_001267613_up_50_chr1_168105946_r;NM_153832_up_50_chr1_168105946_r	chr1	168105893	168105915
CTCGCACAATGAGTTTAGCCTGG	NM_001267613_up_50_chr1_168105946_r;NM_153832_up_50_chr1_168105946_r	chr1	168105894	168105916
AGGGCGGTCCGGATGGAGCCAGG	NM_001267613_up_50_chr1_168105946_r;NM_153832_up_50_chr1_168105946_r	chr1	168105912	168105934
TGCACTCCCTCGGAACCAAAAGG	NM_001267611_up_50_chr1_168106812_r;NM_001267614_up_50_chr1_168106812_r	chr1	168106776	168106798
TCCCTCGGAACCAAAAGGCCAGG	NM_001267611_up_50_chr1_168106812_r;NM_001267614_up_50_chr1_168106812_r	chr1	168106781	168106803
AGTCATCACAAAACAAAGAGCGG	NM_001267609_up_50_chr1_168106906_r;NM_001267610_up_50_chr1_168106906_r;NM_001267611_up_50_chr1_168106812_r;NM_001267614_up_50_chr1_168106812_r	chr1	168106808	168106830
AAGAGCGGGCGCTGTCAGCTCGG	NM_001267609_up_50_chr1_168106906_r;NM_001267610_up_50_chr1_168106906_r;NM_001267611_up_50_chr1_168106812_r;NM_001267614_up_50_chr1_168106812_r	chr1	168106823	168106845
AGCGGGCGCTGTCAGCTCGGGGG	NM_001267609_up_50_chr1_168106906_r;NM_001267610_up_50_chr1_168106906_r;NM_001267611_up_50_chr1_168106812_r;NM_001267614_up_50_chr1_168106812_r	chr1	168106826	168106848
GGAAAACAAACATTCTGAGAAGG	NM_001267609_up_50_chr1_168106906_r;NM_001267610_up_50_chr1_168106906_r	chr1	168106860	168106882
GCAAAGTGGGGAGTGAGGAAGGG	NM_001267609_up_50_chr1_168106906_r;NM_001267610_up_50_chr1_168106906_r	chr1	168106881	168106903
GTGCGGTGTTTAACAGATGCTGG	NM_005684_up_50_chr1_174417162_f	chr1	174417172	174417194
ACCTGGATTCATTCATGGCTTGG	NM_005684_up_50_chr1_174417162_f	chr1	174417243	174417265
AATCCAGGTGGACTGAATGGAGG	NM_005684_up_50_chr1_174417162_f	chr1	174417257	174417279
AGGATCCTGAACATGAGCAGTGG	NM_005684_up_50_chr1_174417162_f	chr1	174417277	174417299
CAATGCCACTGCTCATGTTCAGG	NM_005684_up_50_chr1_174417162_f	chr1	174417282	174417304
GGCGGTGTAGGCGGTTACCATGG	NM_001135669_up_50_chr1_180601096_f;NM_004736_up_50_chr1_180601096_f	chr1	180601101	180601123
ACCATGGCGATGACGTCCAGAGG	NM_001135669_up_50_chr1_180601096_f;NM_004736_up_50_chr1_180601096_f	chr1	180601117	180601139
CCATGGCGATGACGTCCAGAGGG	NM_001135669_up_50_chr1_180601096_f;NM_004736_up_50_chr1_180601096_f	chr1	180601118	180601140
GGGCTGCTCTGAAGAGACCTCGG	NM_001135669_up_50_chr1_180601096_f;NM_004736_up_50_chr1_180601096_f	chr1	180601185	180601207
CTGCTCTGAAGAGACCTCGGCGG	NM_001135669_up_50_chr1_180601096_f;NM_004736_up_50_chr1_180601096_f	chr1	180601188	180601210
CACCCAAGCCGGAGGCAAATGGG	NM_005298_up_50_chr1_200842033_f	chr1	200842035	200842057
GGGGGTTTGCTCTTCACGCCCGG	NM_005298_up_50_chr1_200842033_f	chr1	200842078	200842100
TCCGCGCAGGCCTCATAGCCAGG	NM_005298_up_50_chr1_200842033_f	chr1	200842141	200842163
CAGGCCTCATAGCCAGGCCATGG	NM_005298_up_50_chr1_200842033_f	chr1	200842147	200842169
GGGGCCATGGCCTGGCTATGAGG	NM_005298_up_50_chr1_200842033_f	chr1	200842151	200842173
CTGCTCATCCAGCCATGCGGTGG	NM_004767_up_50_chr1_202091979_f	chr1	202092078	202092100
CAGGGGCCACAGCCACCGCATGG	NM_004767_up_50_chr1_202091979_f	chr1	202092090	202092112
TCACAGCAAGAGAGACAGCCAGG	NM_004767_up_50_chr1_202091979_f	chr1	202092109	202092131
TTTGGCTGTGGGGCTAAGCAGGG	NM_004767_up_50_chr1_202091979_f	chr1	202092133	202092155
GGGGCTAAGCAGGGTCTCTGGGG	NM_004767_up_50_chr1_202091979_f	chr1	202092142	202092164
GACAATCGGGCTCCGCACACCGG	NM_000674_up_50_chr1_203096786_f;NM_001048230_up_50_chr1_203096786_f	chr1	203096831	203096853
GCAGGAGCTGAGTGACAATCGGG	NM_000674_up_50_chr1_203096786_f;NM_001048230_up_50_chr1_203096786_f	chr1	203096844	203096866
CGCAGGAGCTGAGTGACAATCGG	NM_000674_up_50_chr1_203096786_f;NM_001048230_up_50_chr1_203096786_f	chr1	203096845	203096867
CCAGAGGGATGGTAGCTGGCTGG	NM_000674_up_50_chr1_203096786_f;NM_001048230_up_50_chr1_203096786_f	chr1	203096905	203096927
AGCTCCAGAGGGATGGTAGCTGG	NM_000674_up_50_chr1_203096786_f;NM_001048230_up_50_chr1_203096786_f	chr1	203096909	203096931
GCGGAAATCGTTCAGAGGACTGG	NM_000707_up_50_chr1_206224233_f	chr1	206224279	206224301
GGAGAAGGCTTGCAAATAGGCGG	NM_000707_up_50_chr1_206224233_f	chr1	206224298	206224320
CGTTGAGAATGACAGGGAGAAGG	NM_000707_up_50_chr1_206224233_f	chr1	206224313	206224335
GGAGAAGCGTTGAGAATGACAGG	NM_000707_up_50_chr1_206224233_f	chr1	206224320	206224342
GATGGATAAAATGGAGTGGCAGG	NM_000707_up_50_chr1_206224233_f	chr1	206224358	206224380
GCCAGGCGCTCGTAGGTGCCGGG	NM_014322_up_50_chr1_241803702_r	chr1	241803423	241803445
CCAGGCGCTCGTAGGTGCCGGGG	NM_014322_up_50_chr1_241803702_r	chr1	241803424	241803446
CAGTGCACAATGGCTAGAGCAGG	NM_014322_up_50_chr1_241803702_r	chr1	241803650	241803672
GCTCTAGCCATTGTGCACTGAGG	NM_014322_up_50_chr1_241803702_r	chr1	241803653	241803675
TCTAGCCATTGTGCACTGAGGGG	NM_014322_up_50_chr1_241803702_r	chr1	241803655	241803677
GATGCCCTTACACAGCGGCACGG	NM_031866_up_50_chr10_35930363_r	chr10	35930220	35930242
ATCACCGTGCCGCTGTGTAAGGG	NM_031866_up_50_chr10_35930363_r	chr10	35930224	35930246
GCAGCGCTCTAGCGGCGCTGCGG	NM_031866_up_50_chr10_35930363_r	chr10	35930279	35930301
GTTGGAAGTGACCTCGCTGCTGG	NM_031866_up_50_chr10_35930363_r	chr10	35930318	35930340
CCGAGGCGCACAGCATGGAGTGG	NM_031866_up_50_chr10_35930363_r	chr10	35930349	35930371
CGGGAGTCTCTGGAGTCCACAGG	NM_001057_up_50_chr10_71176675_r	chr10	71176540	71176562
GCTGCTGCGCCATTGACCTGTGG	NM_001057_up_50_chr10_71176675_r	chr10	71176556	71176578
CCCTGCCCCAGAGAACGGCAGGG	NM_001057_up_50_chr10_71176675_r	chr10	71176661	71176683
AGAGGTGCTGCCTGCTCACGAGG	NM_001057_up_50_chr10_71176675_r	chr10	71176701	71176723
GAGGTGCTGCCTGCTCACGAGGG	NM_001057_up_50_chr10_71176675_r	chr10	71176702	71176724
ACTCCGGGGCATGGGGCGAAGGG	NM_022146_up_50_chr10_72043451_r	chr10	72043358	72043380
TTCGCCCCATGCCCCGGAGTCGG	NM_022146_up_50_chr10_72043451_r	chr10	72043361	72043383
GGTACCGACTCCGGGGCATGGGG	NM_022146_up_50_chr10_72043451_r	chr10	72043365	72043387
GGGGCAGGGTACCGACTCCGGGG	NM_022146_up_50_chr10_72043451_r	chr10	72043372	72043394
GCCCGCAACTGGGGGCATCATGG	NM_022146_up_50_chr10_72043451_r	chr10	72043429	72043451
AGCTGGGCCACTGGCAGTGAGGG	NM_001012720_up_50_chr10_86004759_f;NM_001012722_up_50_chr10_86004759_f;NM_002921_up_50_chr10_86004759_f	chr10	86004815	86004837
TCGAGCTCCCCGAAGCCAGTGGG	NM_001012720_up_50_chr10_86004759_f;NM_001012722_up_50_chr10_86004759_f;NM_002921_up_50_chr10_86004759_f	chr10	86004868	86004890
GGCTGTGGGGATGGTGCTACTGG	NM_001012720_up_50_chr10_86004759_f;NM_001012722_up_50_chr10_86004759_f;NM_002921_up_50_chr10_86004759_f	chr10	86004897	86004919
AGGTGAGCCAGGCAGAACCTGGG	NM_001012720_up_50_chr10_86004759_f;NM_001012722_up_50_chr10_86004759_f;NM_002921_up_50_chr10_86004759_f	chr10	86004924	86004946
CGGGGGCCCAGTGGGTTCTGAGG	NM_001012720_up_50_chr10_86004759_f;NM_001012722_up_50_chr10_86004759_f;NM_002921_up_50_chr10_86004759_f	chr10	86004953	86004975
CCATCTTTATATAGCGATGTGGG	NM_001030015_up_50_chr10_88414264_f;NM_033282_up_50_chr10_88414264_f	chr10	88414264	88414286
CCCACATCGCTATATAAAGATGG	NM_001030015_up_50_chr10_88414264_f;NM_033282_up_50_chr10_88414264_f	chr10	88414264	88414286
ATGAGTGAGTGTCGCAGTTATGG	NM_001030015_up_50_chr10_88414264_f;NM_033282_up_50_chr10_88414264_f	chr10	88414312	88414334
GCTCCAGGCTGGATCTGCGCCGG	NM_001030015_up_50_chr10_88414264_f;NM_033282_up_50_chr10_88414264_f	chr10	88414378	88414400
TGTCCGGCGCAGATCCAGCCTGG	NM_001030015_up_50_chr10_88414264_f;NM_033282_up_50_chr10_88414264_f	chr10	88414381	88414403
GGTCTGAGAGAGTGCTCATCTGG	NM_001195755_up_50_chr10_95326372_f;NM_181745_up_50_chr10_95326372_f	chr10	95326431	95326453
AGCACTCTCTCAGACCGCTGCGG	NM_001195755_up_50_chr10_95326372_f;NM_181745_up_50_chr10_95326372_f	chr10	95326438	95326460
GCACTCTCTCAGACCGCTGCGGG	NM_001195755_up_50_chr10_95326372_f;NM_181745_up_50_chr10_95326372_f	chr10	95326439	95326461
GAATGTCCCCTGAATGCGCGCGG	NM_001195755_up_50_chr10_95326372_f;NM_181745_up_50_chr10_95326372_f	chr10	95326476	95326498
AATGTCCCCTGAATGCGCGCGGG	NM_001195755_up_50_chr10_95326372_f;NM_181745_up_50_chr10_95326372_f	chr10	95326477	95326499
TGCGAGGAGTACGACTACTATGG	NM_003015_up_50_chr10_99531757_r	chr10	99531484	99531506
GCTGCTGGGGGCGCTGCACTGGG	NM_003015_up_50_chr10_99531757_r	chr10	99531518	99531540
GGGCGCACGCCGGAACACCTGGG	NM_003015_up_50_chr10_99531757_r	chr10	99531648	99531670
GGGAGGCGCCAGGATCAGTCGGG	NM_003015_up_50_chr10_99531757_r	chr10	99531750	99531772
TGGGAGGCGCCAGGATCAGTCGG	NM_003015_up_50_chr10_99531757_r	chr10	99531751	99531773
GGCAGGGCTGGGCCGTGGTTGGG	NM_000684_up_50_chr10_115803756_f	chr10	115803837	115803859
TGGCAGGGCTGGGCCGTGGTTGG	NM_000684_up_50_chr10_115803756_f	chr10	115803838	115803860
CGACGACAGGTTACCGGGCTCGG	NM_000684_up_50_chr10_115803756_f	chr10	115803923	115803945
CGAGCCCGGTAACCTGTCGTCGG	NM_000684_up_50_chr10_115803756_f	chr10	115803924	115803946
GCGGCCGACGACAGGTTACCGGG	NM_000684_up_50_chr10_115803756_f	chr10	115803928	115803950
CGGTAGTCCTCTGCCCACGTCGG	NM_004248_up_50_chr10_120355161_r	chr10	120355095	120355117
CTCTGCCCACGTCGGTGATCCGG	NM_004248_up_50_chr10_120355161_r	chr10	120355103	120355125
GCGAGACCGGATCACCGACGTGG	NM_004248_up_50_chr10_120355161_r	chr10	120355109	120355131
CTCCCGCGGAGAAGCGAGACCGG	NM_004248_up_50_chr10_120355161_r	chr10	120355122	120355144
GCTTCTCCGCGGGAGCTGAACGG	NM_004248_up_50_chr10_120355161_r	chr10	120355130	120355152
CGAGTTATCAACAGATTGCGGGG	NM_001083909_up_50_chr10_134901458_f	chr10	134901502	134901524
CCCGCAATCTGTTGATAACTCGG	NM_001083909_up_50_chr10_134901458_f	chr10	134901503	134901525
ACCGAGTTATCAACAGATTGCGG	NM_001083909_up_50_chr10_134901458_f	chr10	134901504	134901526
TCGGCCGCTGCCCTCGCGAATGG	NM_001083909_up_50_chr10_134901458_f	chr10	134901533	134901555
CTGCCCTCGCGAATGGAGAGCGG	NM_001083909_up_50_chr10_134901458_f	chr10	134901540	134901562
AGGATGCTCTTACTGTGGGTAGG	NM_001291085_up_50_chr10_134915700_f	chr10	134915766	134915788
TACCCACAGTAAGAGCATCCTGG	NM_001291085_up_50_chr10_134915700_f	chr10	134915768	134915790
CGCCAGGATGCTCTTACTGTGGG	NM_001291085_up_50_chr10_134915700_f	chr10	134915770	134915792
ACGCCAGGATGCTCTTACTGTGG	NM_001291085_up_50_chr10_134915700_f	chr10	134915771	134915793
AGGAGGTGAAGTCCTCAGTGGGG	NM_001291085_up_50_chr10_134915700_f	chr10	134915796	134915818
TGAGCACCGCGGACAACGCCGGG	NM_000797_up_50_chr11_637255_f	chr11	637263	637285
CTGAGCACCGCGGACAACGCCGG	NM_000797_up_50_chr11_637255_f	chr11	637264	637286
CGCGGTGCTGCGGTTCCCCATGG	NM_000797_up_50_chr11_637255_f	chr11	637303	637325
CATGGGGAACCGCAGCACCGCGG	NM_000797_up_50_chr11_637255_f	chr11	637304	637326
GAACCGCAGCACCGCGGACGCGG	NM_000797_up_50_chr11_637255_f	chr11	637310	637332
CTGAGCCGGCCAGGATGTTTGGG	NM_001164377_up_50_chr11_3240044_r	chr11	3240035	3240057
TCTGAGCCGGCCAGGATGTTTGG	NM_001164377_up_50_chr11_3240044_r	chr11	3240036	3240058
AACATCCTGGCCGGCTCAGAGGG	NM_001164377_up_50_chr11_3240044_r	chr11	3240039	3240061
CTCGCCAGCACCCTCTGAGCCGG	NM_001164377_up_50_chr11_3240044_r	chr11	3240049	3240071
GGCTCAGAGGGTGCTGGCGAGGG	NM_001164377_up_50_chr11_3240044_r	chr11	3240051	3240073
ACATGGCATCCAGCTGGAATGGG	NM_001039165_up_50_chr11_3253617_r	chr11	3253507	3253529
CTGACCGGCCCCATTCCAGCTGG	NM_001039165_up_50_chr11_3253617_r	chr11	3253516	3253538
CAGAGAGACACCTTCCTGACCGG	NM_001039165_up_50_chr11_3253617_r	chr11	3253531	3253553
CTTCCGCTCAGCTCTCGCCCAGG	NM_001039165_up_50_chr11_3253617_r	chr11	3253566	3253588
TTCTCTTGCTGTCCACACCTGGG	NM_001039165_up_50_chr11_3253617_r	chr11	3253583	3253605
TTTCCAACCTTCTTGTTGACCGG	NM_001004752_up_50_chr11_4791148_r	chr11	4791095	4791117
ATTTAGATGTTGAGTTGCTTAGG	NM_001004752_up_50_chr11_4791148_r	chr11	4791117	4791139
TGAGTTGCTTAGGATTTCCATGG	NM_001004752_up_50_chr11_4791148_r	chr11	4791127	4791149
GCTGCAAAACCAGGACACCATGG	NM_001004752_up_50_chr11_4791148_r	chr11	4791144	4791166
TATAGGATGGAAGCATTGTGAGG	NM_001004752_up_50_chr11_4791148_r	chr11	4791173	4791195
GTATCTCAGAGGGTTGTGGATGG	NM_001005329_up_50_chr11_4968331_r	chr11	4967929	4967951
AAATTTCAGGAGCATTGAACAGG	NM_001005329_up_50_chr11_4968331_r	chr11	4968048	4968070
GTACATGGGCTCATGCAAGGAGG	NM_001005329_up_50_chr11_4968331_r	chr11	4968145	4968167
TACATGGGCTCATGCAAGGAGGG	NM_001005329_up_50_chr11_4968331_r	chr11	4968146	4968168
AAAAATACAGATGCTTGTGTTGG	NM_001005329_up_50_chr11_4968331_r	chr11	4968356	4968378
AGGTGTATCTCAGAGGATTGTGG	NM_001004748_up_50_chr11_4976944_r	chr11	4976538	4976560
GGCACTAGAAGAAGTTTCAGGGG	NM_001004748_up_50_chr11_4976944_r	chr11	4976650	4976672
ATAGTACATGGGCCCATGCAAGG	NM_001004748_up_50_chr11_4976944_r	chr11	4976755	4976777
TACATGGGCCCATGCAAGGAGGG	NM_001004748_up_50_chr11_4976944_r	chr11	4976759	4976781
ACTGGGTCTCCAGATTGATCAGG	NM_001005179_up_50_chr11_6024379_r	chr11	6024232	6024254
ATTCTAGACGTAGTAGAGTGTGG	NM_001005179_up_50_chr11_6024379_r	chr11	6024299	6024321
TTCTAGACGTAGTAGAGTGTGGG	NM_001005179_up_50_chr11_6024379_r	chr11	6024300	6024322
TAGAGTGTGGGTTTCCACTGAGG	NM_001005179_up_50_chr11_6024379_r	chr11	6024312	6024334
AACTTTATTGGGACAGATACAGG	NM_001005179_up_50_chr11_6024379_r	chr11	6024336	6024358
TCAGCTCATGATTCAGCCTATGG	NM_001001917_up_50_chr11_6048972_r	chr11	6048919	6048941
GGCTGAATCATGAGCTGAGTAGG	NM_001001917_up_50_chr11_6048972_r	chr11	6048924	6048946
GCTTCTGATGACTATGTTTATGG	NM_001001917_up_50_chr11_6048972_r	chr11	6048946	6048968
CTTCTGATGACTATGTTTATGGG	NM_001001917_up_50_chr11_6048972_r	chr11	6048947	6048969
TGTTTATGGGCAGATACAAGAGG	NM_001001917_up_50_chr11_6048972_r	chr11	6048960	6048982
AGCCTGGAGGACAGTCGCACAGG	NM_176875_up_50_chr11_6280854_f	chr11	6280874	6280896
GCCTGGAGGACAGTCGCACAGGG	NM_176875_up_50_chr11_6280854_f	chr11	6280875	6280897
TGGAGGACAGTCGCACAGGGAGG	NM_176875_up_50_chr11_6280854_f	chr11	6280878	6280900
GGAGGACAGTCGCACAGGGAGGG	NM_176875_up_50_chr11_6280854_f	chr11	6280879	6280901
GGAGGGGGTGCACAGTCACCTGG	NM_176875_up_50_chr11_6280854_f	chr11	6280920	6280942
CTGGTCATCCATGGACAGGAAGG	NM_054032_up_50_chr11_18194334_f	chr11	18194383	18194405
TGACTAGGACTGGTCATCCATGG	NM_054032_up_50_chr11_18194334_f	chr11	18194392	18194414
GACACACTCGTGACTAGGACTGG	NM_054032_up_50_chr11_18194334_f	chr11	18194402	18194424
AATTCAGATACACAAAGAGGTGG	NM_054032_up_50_chr11_18194334_f	chr11	18194429	18194451
AGGAATTCAGATACACAAAGAGG	NM_054032_up_50_chr11_18194334_f	chr11	18194432	18194454
GTCTCCTCAGTTCCGTTGATTGG	NM_147199_up_50_chr11_18956550_r	chr11	18956270	18956292
GACACCAATCAACGGAACTGAGG	NM_147199_up_50_chr11_18956550_r	chr11	18956274	18956296
TTCTGTGTCCAAGGTTGAGATGG	NM_147199_up_50_chr11_18956550_r	chr11	18956299	18956321
GGATCCAACCATCTCAACCTTGG	NM_147199_up_50_chr11_18956550_r	chr11	18956307	18956329
TTTCCAGGGTCACCAGACTAGGG	NM_147199_up_50_chr11_18956550_r	chr11	18956341	18956363
CAAGAACCATCTTCTTTCAAAGG	NM_054030_up_50_chr11_19082229_r	chr11	19082130	19082152
CAGTAGAAAGAAGGGTGTTAAGG	NM_054030_up_50_chr11_19082229_r	chr11	19082165	19082187
ACCCTTCTTTCTACTGGAGTTGG	NM_054030_up_50_chr11_19082229_r	chr11	19082172	19082194
CACCAACTCCAGTAGAAAGAAGG	NM_054030_up_50_chr11_19082229_r	chr11	19082174	19082196
GAGAAGTGCTTTCCTGGGACTGG	NM_054030_up_50_chr11_19082229_r	chr11	19082201	19082223
TTGGCCATGTTGGTTGCCAGGGG	NM_000741_up_50_chr11_46408108_r	chr11	46408100	46408122
GCCATGTTGGTTGCCAGGGGTGG	NM_000741_up_50_chr11_46408108_r	chr11	46408103	46408125
CCATGTTGGTTGCCAGGGGTGGG	NM_000741_up_50_chr11_46408108_r	chr11	46408104	46408126
CCCACCCCTGGCAACCAACATGG	NM_000741_up_50_chr11_46408108_r	chr11	46408104	46408126
AGGGGTGGGTAGGCCGTGTCTGG	NM_000741_up_50_chr11_46408108_r	chr11	46408118	46408140
GATTTATACACTTACAGTACTGG	NM_003697_up_50_chr11_55762102_r	chr11	55761981	55762003
GCGTGTCTGCTAATCCCAATAGG	NM_003697_up_50_chr11_55762102_r	chr11	55762041	55762063
CTGACTGAGTTCGTCCTATTGGG	NM_003697_up_50_chr11_55762102_r	chr11	55762055	55762077
ACTGACTGAGTTCGTCCTATTGG	NM_003697_up_50_chr11_55762102_r	chr11	55762056	55762078
TAGGACGAACTCAGTCAGTGAGG	NM_003697_up_50_chr11_55762102_r	chr11	55762060	55762082
AGTTACCTTATTTGTACTGAAGG	NM_001004746_up_50_chr11_56000662_r	chr11	56000499	56000521
ATGAACAACACCATGACTCAAGG	NM_001004746_up_50_chr11_56000662_r	chr11	56000602	56000624
TGAACAACACCATGACTCAAGGG	NM_001004746_up_50_chr11_56000662_r	chr11	56000603	56000625
GAACAACACCATGACTCAAGGGG	NM_001004746_up_50_chr11_56000662_r	chr11	56000604	56000626
GTTAACATCCCCTTGAGTCATGG	NM_001004746_up_50_chr11_56000662_r	chr11	56000612	56000634
AAGGTTATAGCCTGTGAAAGTGG	NM_001004747_up_50_chr11_56019626_f	chr11	56019683	56019705
GAAATGGACAAGTTGTCATCAGG	NM_001004747_up_50_chr11_56019626_f	chr11	56019727	56019749
GGACAAGTTGTCATCAGGTTTGG	NM_001004747_up_50_chr11_56019626_f	chr11	56019732	56019754
CATCAGGTTTGGATATATACAGG	NM_001004747_up_50_chr11_56019626_f	chr11	56019743	56019765
GTCACCATGTTTATATTGACAGG	NM_001004747_up_50_chr11_56019626_f	chr11	56019790	56019812
GTCAGGGTTGCCTTCAGATATGG	NM_001004745_up_50_chr11_56043065_f	chr11	56043117	56043139
TTGTATAGATCCATATCTGAAGG	NM_001004745_up_50_chr11_56043065_f	chr11	56043127	56043149
GGCTGGTTGTACCGATCATTGGG	NM_001004745_up_50_chr11_56043065_f	chr11	56043281	56043303
GCTGGTTGTACCGATCATTGGGG	NM_001004745_up_50_chr11_56043065_f	chr11	56043282	56043304
AGCCAGAAATCCCCAATGATCGG	NM_001004745_up_50_chr11_56043065_f	chr11	56043292	56043314
TGTAAGGAATCTCACCTATGGGG	NM_001005213_up_50_chr11_56467814_f;NM_001013358_up_50_chr11_56467814_f	chr11	56467838	56467860
CTGTAAGGAATCTCACCTATGGG	NM_001005213_up_50_chr11_56467814_f;NM_001013358_up_50_chr11_56467814_f	chr11	56467839	56467861
GCTGTAAGGAATCTCACCTATGG	NM_001005213_up_50_chr11_56467814_f;NM_001013358_up_50_chr11_56467814_f	chr11	56467840	56467862
TGCTCCTCTGCATGGCTGTAAGG	NM_001005213_up_50_chr11_56467814_f;NM_001013358_up_50_chr11_56467814_f	chr11	56467854	56467876
GTGACTGAGTTTATACTGCTGGG	NM_001005213_up_50_chr11_56467814_f;NM_001013358_up_50_chr11_56467814_f	chr11	56467885	56467907
CAGCACAGTAGGGGTCAATTTGG	NM_005161_up_50_chr11_57004928_r	chr11	57004867	57004889
CAAATTGACCCCTACTGTGCTGG	NM_005161_up_50_chr11_57004928_r	chr11	57004868	57004890
AAATTGACCCCTACTGTGCTGGG	NM_005161_up_50_chr11_57004928_r	chr11	57004869	57004891
TGTTCAGCCCAGCACAGTAGGGG	NM_005161_up_50_chr11_57004928_r	chr11	57004876	57004898
ATGTTCAGCCCAGCACAGTAGGG	NM_005161_up_50_chr11_57004928_r	chr11	57004877	57004899
GGTAAGGAGGAGTGGCCCAGGGG	NM_004778_up_50_chr11_60623445_r	chr11	60623320	60623342
GCTCCCTCTGTGCCCAGGTAAGG	NM_004778_up_50_chr11_60623445_r	chr11	60623336	60623358
TCAGGAGCTGACTGCCTCCAGGG	NM_004778_up_50_chr11_60623445_r	chr11	60623371	60623393
CCTGACAGCAGCTAGACAAGAGG	NM_004778_up_50_chr11_60623445_r	chr11	60623389	60623411
CCCAGTGCATGTGTGTTTAGGGG	NM_004778_up_50_chr11_60623445_r	chr11	60623466	60623488
GCAGCGTCTGGGGTTGGACTAGG	NM_000738_up_50_chr11_62689013_r	chr11	62688941	62688963
TCTGGGGTTGGACTAGGTTCTGG	NM_000738_up_50_chr11_62689013_r	chr11	62688947	62688969
TGTGCCCCCCTCCTTCACCAGGG	NM_000738_up_50_chr11_62689013_r	chr11	62688972	62688994
TGGGTGCCCTGGTGAAGGAGGGG	NM_000738_up_50_chr11_62689013_r	chr11	62688978	62689000
GGGGCTCAAATTGGGTGCCCTGG	NM_000738_up_50_chr11_62689013_r	chr11	62688989	62689011
GTCCCAGCCACCTTGGGGGTAGG	NM_206997_up_50_chr11_67220201_r	chr11	67220100	67220122
GATGAGGACTCCTACCCCCAAGG	NM_206997_up_50_chr11_67220201_r	chr11	67220110	67220132
ACCTGGGTGCCACTGGCCACAGG	NM_206997_up_50_chr11_67220201_r	chr11	67220151	67220173
TTCCATGGTAGTGTCCATTTGGG	NM_206997_up_50_chr11_67220201_r	chr11	67220178	67220200
ACCCCAAATGGACACTACCATGG	NM_206997_up_50_chr11_67220201_r	chr11	67220180	67220202
AACCAGACTTTGAATAGCAGTGG	NM_198923_up_50_chr11_68748456_r	chr11	68748430	68748452
GTCTGGTTCATCCCTACGAGAGG	NM_198923_up_50_chr11_68748456_r	chr11	68748445	68748467
TGGTACATCTTCCTCTCGTAGGG	NM_198923_up_50_chr11_68748456_r	chr11	68748456	68748478
AATGTGAAATTCTGTGTTGCTGG	NM_198923_up_50_chr11_68748456_r	chr11	68748478	68748500
ATGTGAAATTCTGTGTTGCTGGG	NM_198923_up_50_chr11_68748456_r	chr11	68748479	68748501
CCCAAACCCAATTCCTGGCCCGG	NM_001098515_up_50_chr11_68780851_r;NM_145015_up_50_chr11_68780851_r	chr11	68780736	68780758
CCGGGCCAGGAATTGGGTTTGGG	NM_001098515_up_50_chr11_68780851_r;NM_145015_up_50_chr11_68780851_r	chr11	68780736	68780758
GCCGGGCCAGGAATTGGGTTTGG	NM_001098515_up_50_chr11_68780851_r;NM_145015_up_50_chr11_68780851_r	chr11	68780737	68780759
CTCTGGGGGGGGCTCCTGAGCGG	NM_001098515_up_50_chr11_68780851_r;NM_145015_up_50_chr11_68780851_r	chr11	68780837	68780859
CGGAGAGATGAGTTCCCGGTGGG	NM_001098515_up_50_chr11_68780851_r;NM_145015_up_50_chr11_68780851_r	chr11	68780861	68780883
TCGGGGTTGGGGAACAGCGCAGG	NM_002564_up_50_chr11_72929293_f;NM_176072_up_50_chr11_72929293_f	chr11	72929333	72929355
GCGCAGGGAGGTGGGTAGCCGGG	NM_002564_up_50_chr11_72929293_f;NM_176072_up_50_chr11_72929293_f	chr11	72929349	72929371
AGCCGGGCTCCCAGGCACGTGGG	NM_002564_up_50_chr11_72929293_f;NM_176072_up_50_chr11_72929293_f	chr11	72929365	72929387
CCGCAGAGACCCACGTGCCTGGG	NM_002564_up_50_chr11_72929293_f;NM_176072_up_50_chr11_72929293_f	chr11	72929374	72929396
GCCGCAGAGACCCACGTGCCTGG	NM_002564_up_50_chr11_72929293_f;NM_176072_up_50_chr11_72929293_f	chr11	72929375	72929397
AAGCGCAGCGCAGTGGCGAGAGG	NM_002564_up_50_chr11_72929293_f;NM_176071_up_50_chr11_72929452_f;NM_176072_up_50_chr11_72929293_f	chr11	72929456	72929478
GCAGCGCAGTGGCGAGAGGTGGG	NM_002564_up_50_chr11_72929293_f;NM_176071_up_50_chr11_72929452_f;NM_176072_up_50_chr11_72929293_f	chr11	72929460	72929482
CGGCTCGCAACTGTGCCCCGGGG	NM_002564_up_50_chr11_72929293_f;NM_176071_up_50_chr11_72929452_f;NM_176072_up_50_chr11_72929293_f	chr11	72929598	72929620
CCCGGGGCACAGTTGCGAGCCGG	NM_002564_up_50_chr11_72929293_f;NM_176071_up_50_chr11_72929452_f;NM_176072_up_50_chr11_72929293_f	chr11	72929599	72929621
GCCGGCGTGTAGCGCATAACTGG	NM_002564_up_50_chr11_72929293_f;NM_176071_up_50_chr11_72929452_f;NM_176072_up_50_chr11_72929293_f	chr11	72929617	72929639
AGCTGCTGCCGCCGTCTACACGG	NM_001277205_up_50_chr11_72975500_f;NM_001277207_up_50_chr11_72975547_f;NM_176796_up_50_chr11_72975500_f;NM_176797_up_50_chr11_72975500_f	chr11	72975589	72975611
TGAGGGGACCGTGTAGACGGCGG	NM_001277205_up_50_chr11_72975500_f;NM_001277207_up_50_chr11_72975547_f;NM_176796_up_50_chr11_72975500_f;NM_176797_up_50_chr11_72975500_f	chr11	72975597	72975619
AGGCGAACCCGTCAAATGAGGGG	NM_001277205_up_50_chr11_72975500_f;NM_001277207_up_50_chr11_72975547_f;NM_176796_up_50_chr11_72975500_f;NM_176797_up_50_chr11_72975500_f	chr11	72975613	72975635
TTCGCCTCCTAGCAGCGCCTGGG	NM_001277205_up_50_chr11_72975500_f;NM_001277207_up_50_chr11_72975547_f;NM_176796_up_50_chr11_72975500_f;NM_176797_up_50_chr11_72975500_f	chr11	72975629	72975651
GCGCCTGGGCGAGTGACATCTGG	NM_001277205_up_50_chr11_72975500_f;NM_001277207_up_50_chr11_72975547_f;NM_176796_up_50_chr11_72975500_f;NM_176797_up_50_chr11_72975500_f	chr11	72975643	72975665
AGTGAAAGCTCACCCGGATCTGG	NM_001277206_up_50_chr11_72976231_f	chr11	72976291	72976313
GTGAAAGCTCACCCGGATCTGGG	NM_001277206_up_50_chr11_72976231_f	chr11	72976292	72976314
CTGGGTGGAGAAAGTATGACAGG	NM_001277206_up_50_chr11_72976231_f	chr11	72976310	72976332
ATGTGTTTGTATGTGTGAGAGGG	NM_001277206_up_50_chr11_72976231_f	chr11	72976344	72976366
CATGTGTTTGTATGTGTGAGAGG	NM_001277206_up_50_chr11_72976231_f	chr11	72976345	72976367
CCCCACACCTTCTTACCACAAGG	NM_176798_up_50_chr11_72980889_f	chr11	72980920	72980942
GGGCCCCTCCTCTGTCCTTGTGG	NM_176798_up_50_chr11_72980889_f	chr11	72980935	72980957
GCCCTTCCTGTCAGCTGGCTGGG	NM_176798_up_50_chr11_72980889_f	chr11	72980954	72980976
CTCCCAGCCAGCTGACAGGAAGG	NM_176798_up_50_chr11_72980889_f	chr11	72980956	72980978
TTTCGGAAGAACTGGTTCTGTGG	NM_176798_up_50_chr11_72980889_f	chr11	72980996	72981018
GTTCTGGCAGAAGTCTGGAGAGG	NM_001277204_up_50_chr11_72983137_f;NM_001277208_up_50_chr11_72983137_f	chr11	72983376	72983398
GCAATGTTCTGGCAGAAGTCTGG	NM_001277204_up_50_chr11_72983137_f;NM_001277208_up_50_chr11_72983137_f	chr11	72983381	72983403
AACTGTCGCGTGCAATGTTCTGG	NM_001277204_up_50_chr11_72983137_f;NM_001277208_up_50_chr11_72983137_f	chr11	72983392	72983414
GTTTCAGGCACAGAACTGACTGG	NM_001277204_up_50_chr11_72983137_f;NM_001277208_up_50_chr11_72983137_f	chr11	72983412	72983434
AGCAGGGGCTGCTCCACGAGTGG	NM_001277204_up_50_chr11_72983137_f;NM_001277208_up_50_chr11_72983137_f	chr11	72983436	72983458
AGCAGCTGCGCGCGACTGTGTGG	NM_012193_up_50_chr11_86666441_r	chr11	86666275	86666297
GCAGCTGCGCGCGACTGTGTGGG	NM_012193_up_50_chr11_86666441_r	chr11	86666276	86666298
GGCCGAGGGACAGGCTGCGAGGG	NM_012193_up_50_chr11_86666441_r	chr11	86666320	86666342
GGGACAGGCTGCGAGGGTCATGG	NM_012193_up_50_chr11_86666441_r	chr11	86666326	86666348
GCGGAGACGCCGAACGGACGCGG	NM_012193_up_50_chr11_86666441_r	chr11	86666381	86666403
AGAAAATACATCTGAATTGCTGG	NM_001143831_up_50_chr11_88781241_r	chr11	88781153	88781175
ATCTAACTAAATGGTACATGGGG	NM_001143831_up_50_chr11_88781241_r	chr11	88781191	88781213
TCATCTAACTAAATGGTACATGG	NM_001143831_up_50_chr11_88781241_r	chr11	88781193	88781215
ATTTAGTTAGATGATCCATGTGG	NM_001143831_up_50_chr11_88781241_r	chr11	88781202	88781224
TTTAGAAGATCATGACCACATGG	NM_001143831_up_50_chr11_88781241_r	chr11	88781217	88781239
AGCTTGAGATCATCTTGGGGGGG	NM_000842_up_50_chr11_88796817_r	chr11	88796757	88796779
GAGCTTGAGATCATCTTGGGGGG	NM_000842_up_50_chr11_88796817_r	chr11	88796758	88796780
ATGAGCTTGAGATCATCTTGGGG	NM_000842_up_50_chr11_88796817_r	chr11	88796760	88796782
GAATGAGCTTGAGATCATCTTGG	NM_000842_up_50_chr11_88796817_r	chr11	88796762	88796784
GCTGTTCTGCGCACGCTGAGCGG	NM_000842_up_50_chr11_88796817_r	chr11	88796788	88796810
AGGATGGAAGTATGATGTGATGG	NM_001008781_up_50_chr11_92085212_f	chr11	92085260	92085282
TATAATTATGGGACACTGTGTGG	NM_001008781_up_50_chr11_92085212_f	chr11	92085284	92085306
TGGGACACTGTGTGGGCACACGG	NM_001008781_up_50_chr11_92085212_f	chr11	92085292	92085314
AGGATGAGGCAACAAGCAGGAGG	NM_001008781_up_50_chr11_92085212_f	chr11	92085315	92085337
TGGCCAAAAGCTTGAAAAGCAGG	NM_001008781_up_50_chr11_92085212_f	chr11	92085338	92085360
TGGGCAGGGAAGAGAGCGCCCGG	NM_005959_up_50_chr11_92702739_f	chr11	92702797	92702819
GGCGCGCGCAGTACTGAGCCGGG	NM_005959_up_50_chr11_92702739_f	chr11	92702815	92702837
GGGCGCGCGCAGTACTGAGCCGG	NM_005959_up_50_chr11_92702739_f	chr11	92702816	92702838
CGGTGGCCAAAGCACAGCGCGGG	NM_005959_up_50_chr11_92702739_f	chr11	92702859	92702881
GACTCTCCCGCGCTGTGCTTTGG	NM_005959_up_50_chr11_92702739_f	chr11	92702865	92702887
GAGGGGTGGCTCCTGCAAAATGG	NM_016540_up_50_chr11_94134586_r	chr11	94134410	94134432
GCGCTCCGATCCCAGCGGGAGGG	NM_016540_up_50_chr11_94134586_r	chr11	94134459	94134481
GCTGCGCGCTCCGATCCCAGCGG	NM_016540_up_50_chr11_94134586_r	chr11	94134464	94134486
TGCGGGGCGCACAGCATACAAGG	NM_016540_up_50_chr11_94134586_r	chr11	94134492	94134514
TAAAAGTGCTCCAACAAACCCGG	NM_016540_up_50_chr11_94134586_r	chr11	94134593	94134615
GTGCTTACCTTCAAGCCATAGGG	NM_000795_up_50_chr11_113346002_r;NM_016574_up_50_chr11_113346002_r	chr11	113345790	113345812
CCGGGCGCCCTATGGCTTGAAGG	NM_000795_up_50_chr11_113346002_r;NM_016574_up_50_chr11_113346002_r	chr11	113345797	113345819
CTTCAAGCCATAGGGCGCCCGGG	NM_000795_up_50_chr11_113346002_r;NM_016574_up_50_chr11_113346002_r	chr11	113345798	113345820
TTCAAGCCATAGGGCGCCCGGGG	NM_000795_up_50_chr11_113346002_r;NM_016574_up_50_chr11_113346002_r	chr11	113345799	113345821
GAGACGGCGCCGGCTGCTTGAGG	NM_000795_up_50_chr11_113346002_r;NM_016574_up_50_chr11_113346002_r	chr11	113345825	113345847
AAAAAAAGTGATGAGTTGTGAGG	NM_001716_up_50_chr11_118754425_f	chr11	118754479	118754501
AAAGTGATGAGTTGTGAGGCAGG	NM_001716_up_50_chr11_118754425_f	chr11	118754483	118754505
CATCGTCTCCTGAGGCAGTAGGG	NM_001716_up_50_chr11_118754425_f	chr11	118754512	118754534
GAGCTGCGCATCGTCTCCTGAGG	NM_001716_up_50_chr11_118754425_f	chr11	118754520	118754542
TTGCTTAAATTTGCAGCTGACGG	NM_001716_up_50_chr11_118754425_f	chr11	118754545	118754567
CACCACCACTCTAAGGAATGCGG	NM_032966_up_50_chr11_118764051_f	chr11	118764096	118764118
GACCGCATTCCTTAGAGTGGTGG	NM_032966_up_50_chr11_118764051_f	chr11	118764098	118764120
AGGGACCGCATTCCTTAGAGTGG	NM_032966_up_50_chr11_118764051_f	chr11	118764101	118764123
AGGAATGCGGTCCCTTTGACAGG	NM_032966_up_50_chr11_118764051_f	chr11	118764109	118764131
GAAACTTGACATTTGGTCAGTGG	NM_032966_up_50_chr11_118764051_f	chr11	118764183	118764205
CCTGGTGTTCCTGGGGTTAATGG	NM_001005187_up_50_chr11_123814546_r	chr11	123814449	123814471
ACACCAGGAACTGTATGAGGTGG	NM_001005187_up_50_chr11_123814546_r	chr11	123814464	123814486
ACTGTATGAGGTGGCTACTGGGG	NM_001005187_up_50_chr11_123814546_r	chr11	123814473	123814495
TGAAGATGAACCCTGAAAACTGG	NM_001005187_up_50_chr11_123814546_r	chr11	123814528	123814550
ATGAAACAGAACTCTGTAACTGG	NM_001005187_up_50_chr11_123814546_r	chr11	123814567	123814589
CAGCTTCCCATGTACACATCCGG	NM_001142961_up_50_chr12_6740816_r	chr12	6740712	6740734
AGCTTCCCATGTACACATCCGGG	NM_001142961_up_50_chr12_6740816_r	chr12	6740713	6740735
CTTCCCATGTACACATCCGGGGG	NM_001142961_up_50_chr12_6740816_r	chr12	6740715	6740737
GCCCAGCTCAGAGGGCAAATGGG	NM_001142961_up_50_chr12_6740816_r	chr12	6740775	6740797
TTTGCCCTCTGAGCTGGGCTGGG	NM_001142961_up_50_chr12_6740816_r	chr12	6740779	6740801
ACCCAACCCCACACGGGCCAAGG	NM_020400_up_50_chr12_6745298_r	chr12	6745231	6745253
ACTCTCTCCTTGGCCCGTGTGGG	NM_020400_up_50_chr12_6745298_r	chr12	6745238	6745260
CACTCTCTCCTTGGCCCGTGTGG	NM_020400_up_50_chr12_6745298_r	chr12	6745239	6745261
AGAGGAAGCATTGCCCTCAGAGG	NM_020400_up_50_chr12_6745298_r	chr12	6745263	6745285
CCTCAGAGGCCTTCACGGACTGG	NM_020400_up_50_chr12_6745298_r	chr12	6745277	6745299
CAGGACTCGTGGAGACATCCAGG	NM_004054_up_50_chr12_8218956_r	chr12	8218908	8218930
TGGGGACCAGACAGGACTCGTGG	NM_004054_up_50_chr12_8218956_r	chr12	8218919	8218941
CTTCACTGTGGCTAAGTGTGGGG	NM_004054_up_50_chr12_8218956_r	chr12	8218937	8218959
ACTTCACTGTGGCTAAGTGTGGG	NM_004054_up_50_chr12_8218956_r	chr12	8218938	8218960
CACAGTGAAGTCATGAAGTATGG	NM_004054_up_50_chr12_8218956_r	chr12	8218950	8218972
CTGCAAAATCTCATAGAATGTGG	NM_006143_up_50_chr12_12849122_r	chr12	12849017	12849039
ACGCGACGGACACTCCCCAAGGG	NM_006143_up_50_chr12_12849122_r	chr12	12849067	12849089
ACACTCCCCAAGGGCCAAATCGG	NM_006143_up_50_chr12_12849122_r	chr12	12849076	12849098
TAGTGAGAGGCGGTCCGATTTGG	NM_006143_up_50_chr12_12849122_r	chr12	12849090	12849112
ACTTTCCGCCTAGTGAGAGGCGG	NM_006143_up_50_chr12_12849122_r	chr12	12849100	12849122
CCACTGCCGTATGGGAAGCCAGG	NM_003979_up_50_chr12_13043906_f	chr12	13043952	13043974
CCTGGCTTCCCATACGGCAGTGG	NM_003979_up_50_chr12_13043906_f	chr12	13043952	13043974
TCCCCCAGCCACTGCCGTATGGG	NM_003979_up_50_chr12_13043906_f	chr12	13043960	13043982
TGGAGAGAAAGGCTAAGCTAAGG	NM_003979_up_50_chr12_13043906_f	chr12	13043989	13044011
GGAAGGCTGGCTTGTCCCGCTGG	NM_003979_up_50_chr12_13043906_f	chr12	13044026	13044048
TCCTTGTACATGGTGACTTATGG	NM_018654_up_50_chr12_13103319_r	chr12	13103308	13103330
CCCATAAGTCACCATGTACAAGG	NM_018654_up_50_chr12_13103319_r	chr12	13103309	13103331
CCTTGTACATGGTGACTTATGGG	NM_018654_up_50_chr12_13103319_r	chr12	13103309	13103331
TACATGGTGACTTATGGGTGTGG	NM_018654_up_50_chr12_13103319_r	chr12	13103314	13103336
AGGGCATCAGAAAACCATTCTGG	NM_018654_up_50_chr12_13103319_r	chr12	13103343	13103365
AATTGAAGGCTGAGAAACTCAGG	NM_020370_up_50_chr12_54758271_r	chr12	54758176	54758198
GCCTTCAATTCTTTCTATAATGG	NM_020370_up_50_chr12_54758271_r	chr12	54758189	54758211
CAAAGAGCAGTCCTTTCTGGTGG	NM_020370_up_50_chr12_54758271_r	chr12	54758229	54758251
GTCCTTTCTGGTGGACAGTTAGG	NM_020370_up_50_chr12_54758271_r	chr12	54758238	54758260
AGCCTAACTGTCCACCAGAAAGG	NM_020370_up_50_chr12_54758271_r	chr12	54758240	54758262
GAAGCCAGCCCCACAGCCAAGGG	NM_007264_up_50_chr12_57388305_f	chr12	57388327	57388349
GCTGGGGGGCCCTTGGCTGTGGG	NM_007264_up_50_chr12_57388305_f	chr12	57388336	57388358
GGCTATGGGGAGCTGTGAGGAGG	NM_007264_up_50_chr12_57388305_f	chr12	57388358	57388380
GCCGGCAGGTCCAGGCTATGGGG	NM_007264_up_50_chr12_57388305_f	chr12	57388371	57388393
GGGAGCCCCTCGGTCCTGGAGGG	NM_007264_up_50_chr12_57388305_f	chr12	57388397	57388419
ACCCAGGATTATCTAGCCACAGG	NM_000706_up_50_chr12_63546591_r	chr12	63546328	63546350
CAGAAGATTGAAATGGTTCAGGG	NM_000706_up_50_chr12_63546591_r	chr12	63546505	63546527
GTTCAGGGATGGAAGGTAATAGG	NM_000706_up_50_chr12_63546591_r	chr12	63546520	63546542
GATGGAAGGTAATAGGTAAAAGG	NM_000706_up_50_chr12_63546591_r	chr12	63546527	63546549
ACTATTACCTAATTGCTTGAAGG	NM_000706_up_50_chr12_63546591_r	chr12	63546577	63546599
GAGGGGAAGATGGAAGAAGGAGG	NM_001142345_up_50_chr12_108714440_r	chr12	108714357	108714379
GCTGAGGGGAAGATGGAAGAAGG	NM_001142345_up_50_chr12_108714440_r	chr12	108714360	108714382
CTCCTCCATGTCTCCTTCCGTGG	NM_001142345_up_50_chr12_108714440_r	chr12	108714389	108714411
TCTGTGATTCTGCCCACGGAAGG	NM_001142345_up_50_chr12_108714440_r	chr12	108714402	108714424
CACAGACACCTGTTCCACTTTGG	NM_001142345_up_50_chr12_108714440_r	chr12	108714419	108714441
GCTGGAACACCCCTATCACCCGG	NM_001142343_up_50_chr12_108733095_r;NM_001142344_up_50_chr12_108733095_r;NM_004072_up_50_chr12_108733095_r	chr12	108733001	108733023
TGGGAAGCCTCCGGGTGATAGGG	NM_001142343_up_50_chr12_108733095_r;NM_001142344_up_50_chr12_108733095_r;NM_004072_up_50_chr12_108733095_r	chr12	108733011	108733033
CTGGGAAGCCTCCGGGTGATAGG	NM_001142343_up_50_chr12_108733095_r;NM_001142344_up_50_chr12_108733095_r;NM_004072_up_50_chr12_108733095_r	chr12	108733012	108733034
CCGGGGCTGCTTCCCTGAATGGG	NM_001142343_up_50_chr12_108733095_r;NM_001142344_up_50_chr12_108733095_r;NM_004072_up_50_chr12_108733095_r	chr12	108733069	108733091
GCTGCTTCCCTGAATGGGACTGG	NM_001142343_up_50_chr12_108733095_r;NM_001142344_up_50_chr12_108733095_r;NM_004072_up_50_chr12_108733095_r	chr12	108733074	108733096
CGCTTCTCCTCAAGCGGAGCAGG	NM_001193453_up_50_chr12_112451024_r;NM_001193531_up_50_chr12_112451024_r;NM_138341_up_50_chr12_112451024_r	chr12	112450938	112450960
TTCCGTTCCTGCTCCGCTTGAGG	NM_001193453_up_50_chr12_112451024_r;NM_001193531_up_50_chr12_112451024_r;NM_138341_up_50_chr12_112451024_r	chr12	112450945	112450967
AGCGGAGCAGGAACGGAACTGGG	NM_001193453_up_50_chr12_112451024_r;NM_001193531_up_50_chr12_112451024_r;NM_138341_up_50_chr12_112451024_r	chr12	112450950	112450972
GGAGCAGGAACGGAACTGGGCGG	NM_001193453_up_50_chr12_112451024_r;NM_001193531_up_50_chr12_112451024_r;NM_138341_up_50_chr12_112451024_r	chr12	112450953	112450975
CACTCGCCGAGTCTTCCGGCGGG	NM_001193453_up_50_chr12_112451024_r;NM_001193531_up_50_chr12_112451024_r;NM_138341_up_50_chr12_112451024_r	chr12	112450977	112450999
CACATAGTTGTCCATCAGGAAGG	NM_177551_up_50_chr12_123187905_r	chr12	123187567	123187589
ACATAGTTGTCCATCAGGAAGGG	NM_177551_up_50_chr12_123187905_r	chr12	123187568	123187590
AGTTGTCCATCAGGAAGGGCAGG	NM_177551_up_50_chr12_123187905_r	chr12	123187572	123187594
CCGAGATGACTTCATTGTCAAGG	NM_177551_up_50_chr12_123187905_r	chr12	123187746	123187768
ATGGTGCCGATTCATGAGTGCGG	NM_177551_up_50_chr12_123187905_r	chr12	123187816	123187838
CCGAGATGACTTCATTGCCAAGG	NM_006018_up_50_chr12_123201440_r	chr12	123201200	123201222
TAGTGAATGCTCCAGCAAAGTGG	NM_006018_up_50_chr12_123201440_r	chr12	123201320	123201342
ACAGACACACGCCACTTTGCTGG	NM_006018_up_50_chr12_123201440_r	chr12	123201331	123201353
TAGATGACTGAATGGTTATCAGG	NM_006018_up_50_chr12_123201440_r	chr12	123201407	123201429
AGGTTGCATAAGAGCCTTGCTGG	NM_006018_up_50_chr12_123201440_r	chr12	123201465	123201487
TGACTTCATCACCCAGGATGCGG	NM_032554_up_50_chr12_123215130_r	chr12	123214990	123215012
CACACACAGGACCCGCATCCTGG	NM_032554_up_50_chr12_123215130_r	chr12	123215002	123215024
CGGGTCCTGTGTGTGTGGGTTGG	NM_032554_up_50_chr12_123215130_r	chr12	123215010	123215032
AGCCAGGAAATGAGAGACCCAGG	NM_032554_up_50_chr12_123215130_r	chr12	123215064	123215086
GCCTGGAGCCGGATGAAGCTTGG	NM_032554_up_50_chr12_123215130_r	chr12	123215142	123215164
GAAGACTCGCAAAAAGGCAAAGG	NM_007197_up_50_chr12_130646954_f	chr12	130646990	130647012
GGATGAGAAGACTCGCAAAAAGG	NM_007197_up_50_chr12_130646954_f	chr12	130646996	130647018
ACCAGCCGGCAGCTGTTTCGAGG	NM_007197_up_50_chr12_130646954_f	chr12	130647030	130647052
CCAGGTGGCGCGTCTGGAGCGGG	NM_007197_up_50_chr12_130646954_f	chr12	130647143	130647165
CCGCTCCAGACGCGCCACCTGGG	NM_007197_up_50_chr12_130646954_f	chr12	130647144	130647166
GGAGAACAGAACAAAGTTTGAGG	NM_198827_up_50_chr12_131438402_f	chr12	131438414	131438436
CCTCCACCCAGAGAGCAGGACGG	NM_198827_up_50_chr12_131438402_f	chr12	131438462	131438484
TGAACTTGAGCCAGACCAGAAGG	NM_198827_up_50_chr12_131438402_f	chr12	131438490	131438512
CTCTCGAGCTCCTTCTGGTCTGG	NM_198827_up_50_chr12_131438402_f	chr12	131438500	131438522
TGCTCCTCGGGCTTGTCCTGCGG	NM_198827_up_50_chr12_131438402_f	chr12	131438526	131438548
CCGGTGCTTCCGAAGCGCGTGGG	NM_005288_up_50_chr13_27334923_r	chr13	27334745	27334767
CACGAGTAGCCCACGCGCTTCGG	NM_005288_up_50_chr13_27334923_r	chr13	27334754	27334776
GGGCTACTCGTGTCGCATGTCGG	NM_005288_up_50_chr13_27334923_r	chr13	27334765	27334787
GTCGGCGCAGTTGCCCGCTGTGG	NM_005288_up_50_chr13_27334923_r	chr13	27334783	27334805
AAAGCTGGGCGCGCGAGCCGAGG	NM_005288_up_50_chr13_27334923_r	chr13	27334900	27334922
GGAAGAGCTGTCTGCACCAAGGG	NM_000621_up_50_chr13_47471212_r;NM_001165947_up_50_chr13_47471212_r	chr13	47471132	47471154
AAGGGACTCCTGGTTTCCACGGG	NM_000621_up_50_chr13_47471212_r;NM_001165947_up_50_chr13_47471212_r	chr13	47471150	47471172
ACTCCTGGTTTCCACGGGAATGG	NM_000621_up_50_chr13_47471212_r;NM_001165947_up_50_chr13_47471212_r	chr13	47471155	47471177
AGAGAGCTACTCCATTCCCGTGG	NM_000621_up_50_chr13_47471212_r;NM_001165947_up_50_chr13_47471212_r	chr13	47471166	47471188
GCTGCAAGGTAGCAACAGCCAGG	NM_000621_up_50_chr13_47471212_r;NM_001165947_up_50_chr13_47471212_r	chr13	47471237	47471259
TTATGTGGAAATGCCTTCTGCGG	NM_001162498_up_50_chr13_48987654_r	chr13	48987445	48987467
CAAATCAAAACAACTCTGAGAGG	NM_001162498_up_50_chr13_48987654_r	chr13	48987477	48987499
AAACAATCGAATAAGAGAACAGG	NM_001162498_up_50_chr13_48987654_r	chr13	48987540	48987562
CTGTTTAATGACTATGAAACAGG	NM_001162498_up_50_chr13_48987654_r	chr13	48987662	48987684
GTTTAATGACTATGAAACAGGGG	NM_001162498_up_50_chr13_48987654_r	chr13	48987664	48987686
TGAATGGCTAGTTGTAACAGGGG	NM_001162497_up_50_chr13_49001044_r	chr13	49000715	49000737
ATGAATGGCTAGTTGTAACAGGG	NM_001162497_up_50_chr13_49001044_r	chr13	49000716	49000738
GATGAATGGCTAGTTGTAACAGG	NM_001162497_up_50_chr13_49001044_r	chr13	49000717	49000739
CTAAGTTGTACTTGAGTGACTGG	NM_001162497_up_50_chr13_49001044_r	chr13	49000768	49000790
CAGTCACTCAAGTACAACTTAGG	NM_001162497_up_50_chr13_49001044_r	chr13	49000769	49000791
TACGGAGATGGATGGTTGCAAGG	NM_020377_up_50_chr13_49280901_f	chr13	49280973	49280995
ATCCATCTCCGTATCAGAAATGG	NM_020377_up_50_chr13_49280901_f	chr13	49280983	49281005
TTCCATTTCTGATACGGAGATGG	NM_020377_up_50_chr13_49280901_f	chr13	49280985	49281007
ATTTGGTTCCATTTCTGATACGG	NM_020377_up_50_chr13_49280901_f	chr13	49280991	49281013
TTATTGCTGAAGGTGCCATTTGG	NM_020377_up_50_chr13_49280901_f	chr13	49281008	49281030
CCGTTCCAGGGGCTGCCCATGGG	NM_001507_up_50_chr13_49794424_f	chr13	49794471	49794493
GGCCGTCGCTGCCGTTCCAGGGG	NM_001507_up_50_chr13_49794424_f	chr13	49794482	49794504
GGGCCGTCGCTGCCGTTCCAGGG	NM_001507_up_50_chr13_49794424_f	chr13	49794483	49794505
CAGCGGCGCTCGTCGCAAGGCGG	NM_001507_up_50_chr13_49794424_f	chr13	49794540	49794562
GAGCAGCGGCGCTCGTCGCAAGG	NM_001507_up_50_chr13_49794424_f	chr13	49794543	49794565
GCGCTCATGACTCGCCAGCGCGG	NM_001122659_up_50_chr13_78492967_r;NM_003991_up_50_chr13_78492967_r	chr13	78492904	78492926
GAAGGAGTTTCGACCCGCGCTGG	NM_001122659_up_50_chr13_78492967_r;NM_003991_up_50_chr13_78492967_r	chr13	78492918	78492940
CAGCTGAGAGGGCATCAGGAAGG	NM_001122659_up_50_chr13_78492967_r;NM_003991_up_50_chr13_78492967_r	chr13	78492936	78492958
AAAACAGCTGAGAGGGCATCAGG	NM_001122659_up_50_chr13_78492967_r;NM_003991_up_50_chr13_78492967_r	chr13	78492940	78492962
GGGAAGAAAAACAGCTGAGAGGG	NM_001122659_up_50_chr13_78492967_r;NM_003991_up_50_chr13_78492967_r	chr13	78492947	78492969
CTTTCCCCTTGGGCGATGCCTGG	NM_001201397_up_50_chr13_78493904_r	chr13	78493810	78493832
AACTACTACTGATGCTGTCCAGG	NM_001201397_up_50_chr13_78493904_r	chr13	78493828	78493850
CATCAGTAGTAGTTGCCCGAGGG	NM_001201397_up_50_chr13_78493904_r	chr13	78493837	78493859
GGAGGGGGGCAGTCCTCGTCCGG	NM_001201397_up_50_chr13_78493904_r	chr13	78493858	78493880
AGGGGGGCAGTCCTCGTCCGGGG	NM_001201397_up_50_chr13_78493904_r	chr13	78493860	78493882
AGCCGCGCGTGATCGGGGAGCGG	NM_080818_up_50_chr13_97646605_r	chr13	97646526	97646548
AGGTGAGCCGCGCGTGATCGGGG	NM_080818_up_50_chr13_97646605_r	chr13	97646531	97646553
CAGGTGAGCCGCGCGTGATCGGG	NM_080818_up_50_chr13_97646605_r	chr13	97646532	97646554
CTAGGCTGCACAGGCACGCTGGG	NM_080818_up_50_chr13_97646605_r	chr13	97646580	97646602
ACTAGGCTGCACAGGCACGCTGG	NM_080818_up_50_chr13_97646605_r	chr13	97646581	97646603
TCCAGTGTAACGCTTGGCGTCGG	NM_001098200_up_50_chr13_99910683_r;NM_005292_up_50_chr13_99910683_r	chr13	99910577	99910599
TCCGACGCCAAGCGTTACACTGG	NM_001098200_up_50_chr13_99910683_r;NM_005292_up_50_chr13_99910683_r	chr13	99910578	99910600
GTAACGCTTGGCGTCGGAGTTGG	NM_001098200_up_50_chr13_99910683_r;NM_005292_up_50_chr13_99910683_r	chr13	99910583	99910605
CAGGAAGTGCTCTCTGAAATAGG	NM_001098200_up_50_chr13_99910683_r;NM_005292_up_50_chr13_99910683_r	chr13	99910641	99910663
TTATGACTTTACCCTGGATGTGG	NM_001098200_up_50_chr13_99910683_r;NM_005292_up_50_chr13_99910683_r	chr13	99910674	99910696
TACATATCAGTGACTCGTTCGGG	NM_004951_up_50_chr13_99959750_r	chr13	99959591	99959613
AAAAAAGTCACCACCATAAAAGG	NM_004951_up_50_chr13_99959750_r	chr13	99959700	99959722
TCATTACATGCTCAGTCACAGGG	NM_004951_up_50_chr13_99959750_r	chr13	99959734	99959756
CTCATTACATGCTCAGTCACAGG	NM_004951_up_50_chr13_99959750_r	chr13	99959735	99959757
AAAGTGCACACACGTACACGAGG	NM_004951_up_50_chr13_99959750_r	chr13	99959765	99959787
ATGACGGTGCAAACATAGATGGG	NM_001005503_up_50_chr14_20665445_f	chr14	20665538	20665560
AATGACGGTGCAAACATAGATGG	NM_001005503_up_50_chr14_20665445_f	chr14	20665539	20665561
CACCGTCATTCAGTAATTGCTGG	NM_001005503_up_50_chr14_20665445_f	chr14	20665552	20665574
CACCAGCAATTACTGAATGACGG	NM_001005503_up_50_chr14_20665445_f	chr14	20665554	20665576
TGAAGGTGCTGGAGTTGCTGGGG	NM_001005503_up_50_chr14_20665445_f	chr14	20665614	20665636
TCCTGGGTTTCCATGGTCAAAGG	NM_001004480_up_50_chr14_20691819_f	chr14	20691963	20691985
CCCTTTGACCATGGAAACCCAGG	NM_001004480_up_50_chr14_20691819_f	chr14	20691964	20691986
CCTGGGTTTCCATGGTCAAAGGG	NM_001004480_up_50_chr14_20691819_f	chr14	20691964	20691986
CTGCTTCTTCTCATTCATCCTGG	NM_001004480_up_50_chr14_20691819_f	chr14	20691997	20692019
CTCTATCTCCTGACACTGCTAGG	NM_001004480_up_50_chr14_20691819_f	chr14	20692022	20692044
GGATTACACTCCAAGAGACTTGG	NM_001004479_up_50_chr14_20710901_f	chr14	20710919	20710941
TGTGTTGCTGACCTGTTCATGGG	NM_001004479_up_50_chr14_20710901_f	chr14	20710978	20711000
GTGTGTTGCTGACCTGTTCATGG	NM_001004479_up_50_chr14_20710901_f	chr14	20710979	20711001
TCTGAATCTTCCAGCAACCAGGG	NM_001004479_up_50_chr14_20710901_f	chr14	20711031	20711053
ATCTGAATCTTCCAGCAACCAGG	NM_001004479_up_50_chr14_20710901_f	chr14	20711032	20711054
TTACCCTCTGCAAATGTGATAGG	NM_001164692_up_50_chr14_24779307_f;NM_019839_up_50_chr14_24779307_f	chr14	24779355	24779377
GTGCCTATCACATTTGCAGAGGG	NM_001164692_up_50_chr14_24779307_f;NM_019839_up_50_chr14_24779307_f	chr14	24779358	24779380
TGTGCCTATCACATTTGCAGAGG	NM_001164692_up_50_chr14_24779307_f;NM_019839_up_50_chr14_24779307_f	chr14	24779359	24779381
CTGAAAGGTTAAGCAGCAGTAGG	NM_001164692_up_50_chr14_24779307_f;NM_019839_up_50_chr14_24779307_f	chr14	24779402	24779424
GCTGGGAGCAAGCAGGATTGGGG	NM_001164692_up_50_chr14_24779307_f;NM_019839_up_50_chr14_24779307_f	chr14	24779436	24779458
GCGGTGAAGACGTAGAGCACCGG	NM_001143919_up_50_chr14_24780655_f	chr14	24780723	24780745
GTGCTCTACGTCTTCACCGCTGG	NM_001143919_up_50_chr14_24780655_f	chr14	24780726	24780748
AAGAGCCGCGTGAGGAAACGGGG	NM_001143919_up_50_chr14_24780655_f	chr14	24780771	24780793
TTCCTCACGCGGCTCTTCGAAGG	NM_001143919_up_50_chr14_24780655_f	chr14	24780777	24780799
GCGGCTCTTCGAAGGCTCTGGGG	NM_001143919_up_50_chr14_24780655_f	chr14	24780785	24780807
AAAGGCCATCAAGGTAGATGCGG	NM_181657_up_50_chr14_24782263_f	chr14	24782334	24782356
CCATCAAGGTAGATGCGGGTGGG	NM_181657_up_50_chr14_24782263_f	chr14	24782339	24782361
CATCAAGGTAGATGCGGGTGGGG	NM_181657_up_50_chr14_24782263_f	chr14	24782340	24782362
GGTGGGGAACAGCTTGAGAGAGG	NM_181657_up_50_chr14_24782263_f	chr14	24782356	24782378
CAACCCAGTTTCTGTCTGAAGGG	NM_181657_up_50_chr14_24782263_f	chr14	24782388	24782410
CAGGTCTGGTCATCGCACGGCGG	NM_001049_up_50_chr14_38677154_f	chr14	38677198	38677220
AGCTCTTCTAAATCCAGGTGAGG	NM_001049_up_50_chr14_38677154_f	chr14	38677226	38677248
GAGAGTTTAAAGGCTTGGGCGGG	NM_001049_up_50_chr14_38677154_f	chr14	38677259	38677281
AGACGAGAGTTTAAAGGCTTGGG	NM_001049_up_50_chr14_38677154_f	chr14	38677263	38677285
TCTGGCAGACGAGAGTTTAAAGG	NM_001049_up_50_chr14_38677154_f	chr14	38677269	38677291
GCCGGGGGCTCCTTAGCACCCGG	NM_000953_up_50_chr14_52734381_f;NM_001281469_up_50_chr14_52734381_f	chr14	52734453	52734475
GCTGGAGTGAAGGCTGCGGAAGG	NM_000953_up_50_chr14_52734381_f;NM_001281469_up_50_chr14_52734381_f	chr14	52734492	52734514
ACGGCGACTTCATGGCGTGCGGG	NM_000953_up_50_chr14_52734381_f;NM_001281469_up_50_chr14_52734381_f	chr14	52734523	52734545
AACGGCGACTTCATGGCGTGCGG	NM_000953_up_50_chr14_52734381_f;NM_001281469_up_50_chr14_52734381_f	chr14	52734524	52734546
GCGGTAGAACGGCGACTTCATGG	NM_000953_up_50_chr14_52734381_f;NM_001281469_up_50_chr14_52734381_f	chr14	52734531	52734553
TCTCCGCCCCCGCACTGTCGGGG	NM_000956_up_50_chr14_52780966_f	chr14	52780967	52780989
GCTCGGCTGCTGCATCCGAGCGG	NM_000956_up_50_chr14_52780966_f	chr14	52781056	52781078
GGGAAGGGGGCTCTGGATTTCGG	NM_000956_up_50_chr14_52780966_f	chr14	52781136	52781158
TCCGAGACTCAGAGGAAAAAGGG	NM_000956_up_50_chr14_52780966_f	chr14	52781165	52781187
CTCTGAGTCTCGGAACGCTCCGG	NM_000956_up_50_chr14_52780966_f	chr14	52781174	52781196
CGGATCTCCTCATCCCGCACCGG	NM_022571_up_50_chr14_59932060_r	chr14	59931963	59931985
GGATCTCCTCATCCCGCACCGGG	NM_022571_up_50_chr14_59932060_r	chr14	59931964	59931986
ATCTCCTCATCCCGCACCGGGGG	NM_022571_up_50_chr14_59932060_r	chr14	59931966	59931988
TCCTCATCCCGCACCGGGGGCGG	NM_022571_up_50_chr14_59932060_r	chr14	59931969	59931991
GAGCCACCACTCCGACCTAGCGG	NM_022571_up_50_chr14_59932060_r	chr14	59931995	59932017
TTGAGATGCTGCTTCCTCATTGG	NM_003608_up_50_chr14_88471418_f	chr14	88471419	88471441
GAGAAACCAACACTGCTGAGGGG	NM_003608_up_50_chr14_88471418_f	chr14	88471473	88471495
AGAGAAACCAACACTGCTGAGGG	NM_003608_up_50_chr14_88471418_f	chr14	88471474	88471496
TTCTCTTCTTGACTTGATGCAGG	NM_003608_up_50_chr14_88471418_f	chr14	88471491	88471513
ACACATCACCGGAAGAAATATGG	NM_003608_up_50_chr14_88471418_f	chr14	88471544	88471566
GAAGCTGGAAAGCACAGGTGGGG	NM_001177676_up_50_chr14_91710853_r	chr14	91710773	91710795
AGAAGCTGGAAAGCACAGGTGGG	NM_001177676_up_50_chr14_91710853_r	chr14	91710774	91710796
CCTGAGGCTCTAGGAGAAGCTGG	NM_001177676_up_50_chr14_91710853_r	chr14	91710788	91710810
CAGCTTCTCCTAGAGCCTCAGGG	NM_001177676_up_50_chr14_91710853_r	chr14	91710789	91710811
GTGGTCTCTGCAACCAGGTGAGG	NM_001177676_up_50_chr14_91710853_r	chr14	91710827	91710849
GGTCCCTTCCTGGGAACGCAGGG	NM_003485_up_50_chr14_91720225_r	chr14	91720157	91720179
CGTGGAATCGGAGCACAACTTGG	NM_003485_up_50_chr14_91720225_r	chr14	91720180	91720202
GGGTGGGGGGGGCGTGGAATCGG	NM_003485_up_50_chr14_91720225_r	chr14	91720192	91720214
CAGGGCATGGACCCTCACTCAGG	NM_003485_up_50_chr14_91720225_r	chr14	91720233	91720255
TGTGGTCAGCGTGAAAGGCAGGG	NM_003485_up_50_chr14_91720225_r	chr14	91720251	91720273
CGGAGGGGGAAGTGCCCAGGAGG	NM_000623_up_50_chr14_96671085_f	chr14	96671104	96671126
CAGCTCATCTTTCAAGGGCTGGG	NM_000623_up_50_chr14_96671085_f	chr14	96671142	96671164
GGGAACAGCTCATCTTTCAAGGG	NM_000623_up_50_chr14_96671085_f	chr14	96671147	96671169
CGGGAACAGCTCATCTTTCAAGG	NM_000623_up_50_chr14_96671085_f	chr14	96671148	96671170
AGTCGCTCCCTGGTACTGCGGGG	NM_000623_up_50_chr14_96671085_f	chr14	96671244	96671266
TGGGAAGTGCTGTGGAGATGTGG	NM_000710_up_50_chr14_96722497_f	chr14	96722535	96722557
AGGCGTTCACAACTGTAGTTGGG	NM_000710_up_50_chr14_96722497_f	chr14	96722600	96722622
AAGGCGTTCACAACTGTAGTTGG	NM_000710_up_50_chr14_96722497_f	chr14	96722601	96722623
AGGTGGTCATTTACTTACTCAGG	NM_000710_up_50_chr14_96722497_f	chr14	96722633	96722655
TTATGAGAGTACAATATGAGAGG	NM_000710_up_50_chr14_96722497_f	chr14	96722668	96722690
GAACTCCCCTAACCACAAACAGG	NM_001278694_up_50_chr14_105531888_r;NM_001278695_up_50_chr14_105531888_r;NM_001278696_up_50_chr14_105531888_r;NM_013345_up_50_chr14_105531888_r	chr14	105531810	105531832
AACTCCCCTAACCACAAACAGGG	NM_001278694_up_50_chr14_105531888_r;NM_001278695_up_50_chr14_105531888_r;NM_001278696_up_50_chr14_105531888_r;NM_013345_up_50_chr14_105531888_r	chr14	105531811	105531833
CTCAGCCCTGTTTGTGGTTAGGG	NM_001278694_up_50_chr14_105531888_r;NM_001278695_up_50_chr14_105531888_r;NM_001278696_up_50_chr14_105531888_r;NM_013345_up_50_chr14_105531888_r	chr14	105531816	105531838
TAGGGGTTAGCCAACCGGGCTGG	NM_001278694_up_50_chr14_105531888_r;NM_001278695_up_50_chr14_105531888_r;NM_001278696_up_50_chr14_105531888_r;NM_013345_up_50_chr14_105531888_r	chr14	105531840	105531862
AGGGGTTAGCCAACCGGGCTGGG	NM_001278694_up_50_chr14_105531888_r;NM_001278695_up_50_chr14_105531888_r;NM_001278696_up_50_chr14_105531888_r;NM_013345_up_50_chr14_105531888_r	chr14	105531841	105531863
CAACTGCTGTTACCAGATAAAGG	NM_012125_up_50_chr15_34261039_f	chr15	34261096	34261118
ATAGGATTATAGAACCAGAAGGG	NM_012125_up_50_chr15_34261039_f	chr15	34261128	34261150
GATAGGATTATAGAACCAGAAGG	NM_012125_up_50_chr15_34261039_f	chr15	34261129	34261151
GTTCTATAATCCTATCCAAATGG	NM_012125_up_50_chr15_34261039_f	chr15	34261136	34261158
CGGTAGATGAAGACTCCATTTGG	NM_012125_up_50_chr15_34261039_f	chr15	34261151	34261173
GTCTTTGTTCTCAGTGTTGGGGG	NM_001271855_up_50_chr15_40121478_r	chr15	40121408	40121430
TGGTCTTTGTTCTCAGTGTTGGG	NM_001271855_up_50_chr15_40121478_r	chr15	40121410	40121432
GTGTCGCTGGAAAAGCCACTTGG	NM_001271855_up_50_chr15_40121478_r	chr15	40121438	40121460
CTGGAAAAGCCACTTGGACTCGG	NM_001271855_up_50_chr15_40121478_r	chr15	40121444	40121466
TGGAAAAGCCACTTGGACTCGGG	NM_001271855_up_50_chr15_40121478_r	chr15	40121445	40121467
CCGAGGGGGGCTAAGAAAGGGGG	NM_001271854_up_50_chr15_40213094_r;NM_007223_up_50_chr15_40213094_r	chr15	40213012	40213034
ACCGAGGGGGGCTAAGAAAGGGG	NM_001271854_up_50_chr15_40213094_r;NM_007223_up_50_chr15_40213094_r	chr15	40213013	40213035
GGACCGAGGGGGGCTAAGAAAGG	NM_001271854_up_50_chr15_40213094_r;NM_007223_up_50_chr15_40213094_r	chr15	40213015	40213037
AAGCTGTGTTCTAGCGGCCGAGG	NM_001271854_up_50_chr15_40213094_r;NM_007223_up_50_chr15_40213094_r	chr15	40213037	40213059
TAGAACACAGCTTGACAGCCGGG	NM_001271854_up_50_chr15_40213094_r;NM_007223_up_50_chr15_40213094_r	chr15	40213047	40213069
CCAGTGCCGCGCGGACATCGGGG	NM_001172560_up_50_chr16_1122706_f	chr16	1122770	1122792
ATCGGGGCTCCCCCGTTCAGAGG	NM_001172560_up_50_chr16_1122706_f	chr16	1122786	1122808
TCGGGGCTCCCCCGTTCAGAGGG	NM_001172560_up_50_chr16_1122706_f	chr16	1122787	1122809
CCAGTGGGGATAACAGCCGAGGG	NM_001172560_up_50_chr16_1122706_f	chr16	1122869	1122891
CCCTCGGCTGTTATCCCCACTGG	NM_001172560_up_50_chr16_1122706_f	chr16	1122869	1122891
ATGCCTGCATGTGCTGGTTCAGG	NM_001053_up_50_chr16_1128731_f	chr16	1128781	1128803
TGCCTGCATGTGCTGGTTCAGGG	NM_001053_up_50_chr16_1128731_f	chr16	1128782	1128804
GCAGAGCCTGACGCACCCCAGGG	NM_001053_up_50_chr16_1128731_f	chr16	1128838	1128860
CGGGGAGGAGGCGTTCCAGCTGG	NM_001053_up_50_chr16_1128731_f	chr16	1128897	1128919
CCTCTGGAGGCGGTGACAACAGG	NM_001053_up_50_chr16_1128731_f	chr16	1128927	1128949
GACGTCACAGTGGTCGCGCGCGG	NM_006453_up_50_chr16_2022014_f	chr16	2022021	2022043
GTGGCGTTCTGTGAAGAGTTCGG	NM_006453_up_50_chr16_2022014_f	chr16	2022070	2022092
CGGTGCTAACCTCCCTCACGCGG	NM_006453_up_50_chr16_2022014_f	chr16	2022090	2022112
GTGGCTGCCGGGACCCTAGCAGG	NM_006453_up_50_chr16_2022014_f	chr16	2022115	2022137
GGGCTCACTTGGTCTTGAAGCGG	NM_006453_up_50_chr16_2022014_f	chr16	2022192	2022214
CAATTCTCCCAAATCCACGGCGG	NM_016235_up_50_chr16_19896152_r	chr16	19895968	19895990
AATTCTCCCAAATCCACGGCGGG	NM_016235_up_50_chr16_19896152_r	chr16	19895969	19895991
ATGCAGTGGAGGACGCTGTGGGG	NM_016235_up_50_chr16_19896152_r	chr16	19896007	19896029
GAGCTGCGCCGATGCAGTGGAGG	NM_016235_up_50_chr16_19896152_r	chr16	19896018	19896040
TGCGAGCTGCGCCGATGCAGTGG	NM_016235_up_50_chr16_19896152_r	chr16	19896021	19896043
ACAGCGAGCTGTTGGCTGCGAGG	NM_001002911_up_50_chr16_20085101_r	chr16	20084896	20084918
GCCAGCCCGACTCTGGTCGCCGG	NM_001002911_up_50_chr16_20085101_r	chr16	20084980	20085002
GCAGAGGGGATCACGGCCAAGGG	NM_001002911_up_50_chr16_20085101_r	chr16	20085076	20085098
AGCAGAGGGGATCACGGCCAAGG	NM_001002911_up_50_chr16_20085101_r	chr16	20085077	20085099
GGCTGAGCCAAGACTCCAGGCGG	NM_001002911_up_50_chr16_20085101_r	chr16	20085114	20085136
GTGGATAAGGACAGAGAACTGGG	NM_153837_up_50_chr16_57576551_f	chr16	57576650	57576672
AGTTCTCTGTCCTTATCCACAGG	NM_153837_up_50_chr16_57576551_f	chr16	57576653	57576675
CACTGAGGGGCCTGTGGATAAGG	NM_153837_up_50_chr16_57576551_f	chr16	57576663	57576685
TTATCCACAGGCCCCTCAGTGGG	NM_153837_up_50_chr16_57576551_f	chr16	57576665	57576687
CACTGGCCATACCCATGTCCAGG	NM_153837_up_50_chr16_57576551_f	chr16	57576688	57576710
CCAGGCGGGGCCTGGACTGAGGG	NM_001290142_up_50_chr16_57653555_f;NM_001290143_up_50_chr16_57653555_f	chr16	57653608	57653630
GGAAGAAACTCACAAAGAGTTGG	NM_001290142_up_50_chr16_57653555_f;NM_001290143_up_50_chr16_57653555_f	chr16	57653639	57653661
CACAAAGAGTTGGCAGATCACGG	NM_001290142_up_50_chr16_57653555_f;NM_001290143_up_50_chr16_57653555_f	chr16	57653649	57653671
GTTGGCAGATCACGGATGGAGGG	NM_001290142_up_50_chr16_57653555_f;NM_001290143_up_50_chr16_57653555_f	chr16	57653657	57653679
GCATCTCCCAACAGCCTGGGCGG	NM_001290142_up_50_chr16_57653555_f;NM_001290143_up_50_chr16_57653555_f	chr16	57653682	57653704
GGCTGTGGGGCAGCCGGAAATGG	NM_001145770_up_50_chr16_57653860_f;NM_005682_up_50_chr16_57653860_f	chr16	57653879	57653901
AGACAGGCGGAGCCTCACCTGGG	NM_001145770_up_50_chr16_57653860_f;NM_005682_up_50_chr16_57653860_f	chr16	57653910	57653932
CAGCCCAGACAAGCTCAGACTGG	NM_001145770_up_50_chr16_57653860_f;NM_005682_up_50_chr16_57653860_f	chr16	57653942	57653964
CACCCAGTCTGAGCTTGTCTGGG	NM_001145770_up_50_chr16_57653860_f;NM_005682_up_50_chr16_57653860_f	chr16	57653945	57653967
TCCCCTTCCACCTCCTCCCAGGG	NM_001145770_up_50_chr16_57653860_f;NM_005682_up_50_chr16_57653860_f	chr16	57653975	57653997
GGCAGTTGTCGCCCTGACCTGGG	NM_001145771_up_50_chr16_57662088_f;NM_001145772_up_50_chr16_57662088_f;NM_001145773_up_50_chr16_57662088_f;NM_201524_up_50_chr16_57662088_f;NM_201525_up_50_chr16_57662088_f	chr16	57662135	57662157
TCCGCCCACCCCCCAGGTCAGGG	NM_001145771_up_50_chr16_57662088_f;NM_001145772_up_50_chr16_57662088_f;NM_001145773_up_50_chr16_57662088_f;NM_201524_up_50_chr16_57662088_f;NM_201525_up_50_chr16_57662088_f	chr16	57662146	57662168
GGGTGGGCGGACAGCATCCAAGG	NM_001145771_up_50_chr16_57662088_f;NM_001145772_up_50_chr16_57662088_f;NM_001145773_up_50_chr16_57662088_f;NM_201524_up_50_chr16_57662088_f;NM_201525_up_50_chr16_57662088_f	chr16	57662158	57662180
GGTGGGCGGACAGCATCCAAGGG	NM_001145771_up_50_chr16_57662088_f;NM_001145772_up_50_chr16_57662088_f;NM_001145773_up_50_chr16_57662088_f;NM_201524_up_50_chr16_57662088_f;NM_201525_up_50_chr16_57662088_f	chr16	57662159	57662181
TCCCCAAAGTTCCCACAGAGAGG	NM_001145771_up_50_chr16_57662088_f;NM_001145772_up_50_chr16_57662088_f;NM_001145773_up_50_chr16_57662088_f;NM_201524_up_50_chr16_57662088_f;NM_201525_up_50_chr16_57662088_f	chr16	57662205	57662227
CCTGGGCAGCGTCTGAGTTGAGG	NM_001145774_up_50_chr16_57673157_f;NM_001290144_up_50_chr16_57673157_f	chr16	57673184	57673206
CAGCGTCTGAGTTGAGGACTTGG	NM_001145774_up_50_chr16_57673157_f;NM_001290144_up_50_chr16_57673157_f	chr16	57673190	57673212
TCAGACCCAGCAAAGCAACGTGG	NM_001145774_up_50_chr16_57673157_f;NM_001290144_up_50_chr16_57673157_f	chr16	57673233	57673255
GCAGGGACTACGTCACACCCCGG	NM_001145774_up_50_chr16_57673157_f;NM_001290144_up_50_chr16_57673157_f	chr16	57673257	57673279
ACCGTTGCCCTGGCAACCGTTGG	NM_001145774_up_50_chr16_57673157_f;NM_001290144_up_50_chr16_57673157_f	chr16	57673285	57673307
TTCCTGCTCGATGGCGCCATTGG	NM_170776_up_50_chr16_57702107_f	chr16	57702108	57702130
GGCCCCAGGCTCTGCTGAGCTGG	NM_170776_up_50_chr16_57702107_f	chr16	57702187	57702209
CCAGGAGCTCTGTGGCTGTCTGG	NM_170776_up_50_chr16_57702107_f	chr16	57702216	57702238
TGCCCACGCCAGGAGCTCTGTGG	NM_170776_up_50_chr16_57702107_f	chr16	57702224	57702246
CAGAGCTCCTGGCGTGGGCAAGG	NM_170776_up_50_chr16_57702107_f	chr16	57702227	57702249
CACAGACGCAGTCTTCAGCAAGG	NM_002386_up_50_chr16_89984237_f	chr16	89984284	89984306
AGTCTTCAGCAAGGAAGTGCTGG	NM_002386_up_50_chr16_89984237_f	chr16	89984293	89984315
GTCTTCAGCAAGGAAGTGCTGGG	NM_002386_up_50_chr16_89984237_f	chr16	89984294	89984316
ATCTTCCTGGGTTCACTCCAGGG	NM_002386_up_50_chr16_89984237_f	chr16	89984321	89984343
CCCAGCAGGGACGGTGGAGAGGG	NM_002386_up_50_chr16_89984237_f	chr16	89984365	89984387
CCATTTGAGGGTGAGCGTGTTGG	NM_001104577_up_50_chr17_4938728_r;NM_017986_up_50_chr17_4938728_r	chr17	4938646	4938668
GCTCACCCTCAAATGGACCCCGG	NM_001104577_up_50_chr17_4938728_r;NM_017986_up_50_chr17_4938728_r	chr17	4938653	4938675
TTGTCCCGGGGTCCATTTGAGGG	NM_001104577_up_50_chr17_4938728_r;NM_017986_up_50_chr17_4938728_r	chr17	4938658	4938680
CTTGTCCCGGGGTCCATTTGAGG	NM_001104577_up_50_chr17_4938728_r;NM_017986_up_50_chr17_4938728_r	chr17	4938659	4938681
TGAGTGTCGCAAAAGCGCTAGGG	NM_001104577_up_50_chr17_4938728_r;NM_017986_up_50_chr17_4938728_r	chr17	4938707	4938729
AGATGTACCCCTACTTGTGAAGG	NM_004246_up_50_chr17_9729331_f	chr17	9729346	9729368
CTCGTGCACCTTCACAAGTAGGG	NM_004246_up_50_chr17_9729331_f	chr17	9729354	9729376
CCTCGTGCACCTTCACAAGTAGG	NM_004246_up_50_chr17_9729331_f	chr17	9729355	9729377
AGATGAAGCTGGGATCGAGCAGG	NM_004246_up_50_chr17_9729331_f	chr17	9729379	9729401
GATGAAGCTGGGATCGAGCAGGG	NM_004246_up_50_chr17_9729331_f	chr17	9729380	9729402
TATCCGCCGCCACCAAGACGCGG	NM_000676_up_50_chr17_15848181_f	chr17	15848246	15848268
GCCGCCACCAAGACGCGGCACGG	NM_000676_up_50_chr17_15848181_f	chr17	15848251	15848273
GCCGTGCCGCGTCTTGGTGGCGG	NM_000676_up_50_chr17_15848181_f	chr17	15848252	15848274
GCGGGCGCGAACTTTGGGCTCGG	NM_000676_up_50_chr17_15848181_f	chr17	15848297	15848319
GAACTTTGGGCTCGGGCGAGTGG	NM_000676_up_50_chr17_15848181_f	chr17	15848305	15848327
CCAGAGAGCGTCATGGACCTGGG	NM_001838_up_50_chr17_38721737_r	chr17	38721651	38721673
CCCAGAGAGCGTCATGGACCTGG	NM_001838_up_50_chr17_38721737_r	chr17	38721652	38721674
CCACACAGGAAGGCTGTGCCCGG	NM_001838_up_50_chr17_38721737_r	chr17	38721683	38721705
AGACAGGGGTAGTGCGAGGCCGG	NM_001838_up_50_chr17_38721737_r	chr17	38721702	38721724
CCTCGCACTACCCCTGTCTGGGG	NM_001838_up_50_chr17_38721737_r	chr17	38721706	38721728
GAGAAGGGTTACAGAGAGGGAGG	NM_016602_up_50_chr17_40833846_r	chr17	40833772	40833794
GGGGAGAAGGGTTACAGAGAGGG	NM_016602_up_50_chr17_40833846_r	chr17	40833775	40833797
GGGGGAGAAGGGTTACAGAGAGG	NM_016602_up_50_chr17_40833846_r	chr17	40833776	40833798
GCCACAGAGCAGGTGGGAGTGGG	NM_016602_up_50_chr17_40833846_r	chr17	40833807	40833829
AGTTTAACTTCTACCCCCTGTGG	NM_016602_up_50_chr17_40833846_r	chr17	40833871	40833893
CCGGCTGCTCAGTCCGACCGCGG	NM_001466_up_50_chr17_42634762_f	chr17	42634842	42634864
GTCCGACCGCGGCAAGCAAGCGG	NM_001466_up_50_chr17_42634762_f	chr17	42634853	42634875
TCCGACCGCGGCAAGCAAGCGGG	NM_001466_up_50_chr17_42634762_f	chr17	42634854	42634876
GCCCGCTTGCTTGCCGCGGTCGG	NM_001466_up_50_chr17_42634762_f	chr17	42634855	42634877
GCCTGCCCGCTTGCTTGCCGCGG	NM_001466_up_50_chr17_42634762_f	chr17	42634859	42634881
GAAGGGCCAATGAGCGCCAGAGG	NM_001256299_up_50_chr17_43697660_f	chr17	43697666	43697688
CGCCCTCCTCTGGCGCTCATTGG	NM_001256299_up_50_chr17_43697660_f	chr17	43697672	43697694
TCTTGCGAGCGCGCGCGCATGGG	NM_001050_up_50_chr17_71161110_f	chr17	71161168	71161190
CCGGCGCCAAGCCTCAGACTGGG	NM_001050_up_50_chr17_71161110_f	chr17	71161208	71161230
AGGGGAGCTCTCTACGTGCGAGG	NM_001050_up_50_chr17_71161110_f	chr17	71161244	71161266
GGGGAGCTCTCTACGTGCGAGGG	NM_001050_up_50_chr17_71161110_f	chr17	71161245	71161267
GGGAGCTCTCTACGTGCGAGGGG	NM_001050_up_50_chr17_71161110_f	chr17	71161246	71161268
AGGCTCCATCTCTTGAACCATGG	NM_181790_up_50_chr17_72363595_f	chr17	72363604	72363626
TACTCATTGCTAACAACGCTGGG	NM_181790_up_50_chr17_72363595_f	chr17	72363629	72363651
ATACTCATTGCTAACAACGCTGG	NM_181790_up_50_chr17_72363595_f	chr17	72363630	72363652
CCATGGAGCAAAAGATCCAGTGG	NM_181790_up_50_chr17_72363595_f	chr17	72363664	72363686
GCAGGACATCACTGCTGTCCTGG	NM_181790_up_50_chr17_72363595_f	chr17	72363701	72363723
GCAGAACCTGGAACGGTCACAGG	NM_022036_up_50_chr17_72427617_f	chr17	72427665	72427687
GGAACGGTCACAGGAAACCCGGG	NM_022036_up_50_chr17_72427617_f	chr17	72427674	72427696
CCACTCTGGACCGTGGGCAAAGG	NM_022036_up_50_chr17_72427617_f	chr17	72427722	72427744
GTCCAGACCACTCTGGACCGTGG	NM_022036_up_50_chr17_72427617_f	chr17	72427729	72427751
GGTCCAGAGTGGTCTGGACTCGG	NM_022036_up_50_chr17_72427617_f	chr17	72427733	72427755
AACCTCCCTGAAGAGTGCCCTGG	NM_018653_up_50_chr17_72429786_f	chr17	72429840	72429862
TGTGACCAGGGCACTCTTCAGGG	NM_018653_up_50_chr17_72429786_f	chr17	72429845	72429867
GCACCCTTGAAGACAGCCATTGG	NM_018653_up_50_chr17_72429786_f	chr17	72429868	72429890
CAACACTGACCCATGGCCAATGG	NM_018653_up_50_chr17_72429786_f	chr17	72429884	72429906
CCATGGGTCAGTGTTGAGTTTGG	NM_018653_up_50_chr17_72429786_f	chr17	72429891	72429913
CAGCCCGGCAGAGTCGCACTAGG	NM_003857_up_50_chr17_74070832_f	chr17	74070853	74070875
CAGCGGCACCATGAACGTCTCGG	NM_003857_up_50_chr17_74070832_f	chr17	74070955	74070977
TGGGCAGCCCGAGACGTTCATGG	NM_003857_up_50_chr17_74070832_f	chr17	74070963	74070985
CAGGGGCACGATGACCGCCTCGG	NM_003857_up_50_chr17_74070832_f	chr17	74071032	74071054
GAAGATGAGCGCGAAGAGCAGGG	NM_003857_up_50_chr17_74070832_f	chr17	74071050	74071072
CGGCGCTGCCAGATCGGGGTCGG	NM_000160_up_50_chr17_79761958_f	chr17	79762018	79762040
TCTTCGCGGCGCTGCCAGATCGG	NM_000160_up_50_chr17_79761958_f	chr17	79762024	79762046
GGCAGCGCCGCGAAGACGAGCGG	NM_000160_up_50_chr17_79761958_f	chr17	79762031	79762053
CCGCGAAGACGAGCGGTCACCGG	NM_000160_up_50_chr17_79761958_f	chr17	79762038	79762060
ACCCGAGCGCGCCCAGAGGACGG	NM_000160_up_50_chr17_79761958_f	chr17	79762067	79762089
CCAGCCCTGAGCCCGTCGTGAGG	NM_018949_up_50_chr17_80332151_f	chr17	80332170	80332192
AGCCCTGAGCCCGTCGTGAGGGG	NM_018949_up_50_chr17_80332151_f	chr17	80332172	80332194
GACCCCTCACGACGGGCTCAGGG	NM_018949_up_50_chr17_80332151_f	chr17	80332174	80332196
CATCTCTGACCCCTCACGACGGG	NM_018949_up_50_chr17_80332151_f	chr17	80332181	80332203
CCATCTCTGACCCCTCACGACGG	NM_018949_up_50_chr17_80332151_f	chr17	80332182	80332204
ACACAGTGCATCAGAGGACTGGG	NM_005913_up_50_chr18_13825493_f	chr18	13825599	13825621
GACACAGTGCATCAGAGGACTGG	NM_005913_up_50_chr18_13825493_f	chr18	13825600	13825622
TCCCCTTTCTTAGGCTGTGTTGG	NM_005913_up_50_chr18_13825493_f	chr18	13825628	13825650
AACCAACACAGCCTAAGAAAGGG	NM_005913_up_50_chr18_13825493_f	chr18	13825630	13825652
GAACCAACACAGCCTAAGAAAGG	NM_005913_up_50_chr18_13825493_f	chr18	13825631	13825653
GTTCCTAGCTGCTCTATTCATGG	NM_000529_up_50_chr18_13915536_r	chr18	13915417	13915439
GGACCATGAATAGAGCAGCTAGG	NM_000529_up_50_chr18_13915536_r	chr18	13915420	13915442
TTAGCAAGCTGAGGAATTAGTGG	NM_000529_up_50_chr18_13915536_r	chr18	13915451	13915473
CGGAGAGAAAAGCAAGCAAGTGG	NM_000529_up_50_chr18_13915536_r	chr18	13915541	13915563
AAAAGCAAGCAAGTGGACCTTGG	NM_000529_up_50_chr18_13915536_r	chr18	13915548	13915570
ACATACTTGTCAGAATTGTCTGG	NM_001143828_up_50_chr18_22040543_f;NM_001160166_up_50_chr18_22040543_f;NM_021624_up_50_chr18_22040543_f	chr18	22040627	22040649
ACTTGTCAGAATTGTCTGGCTGG	NM_001143828_up_50_chr18_22040543_f;NM_001160166_up_50_chr18_22040543_f;NM_021624_up_50_chr18_22040543_f	chr18	22040631	22040653
ATCACATCAAATGATGAAGAAGG	NM_001143828_up_50_chr18_22040543_f;NM_001160166_up_50_chr18_22040543_f;NM_021624_up_50_chr18_22040543_f	chr18	22040672	22040694
TTGATTGTGCTATTAGTATCTGG	NM_001143828_up_50_chr18_22040543_f;NM_001160166_up_50_chr18_22040543_f;NM_021624_up_50_chr18_22040543_f	chr18	22040696	22040718
CATTATAGCAAAAGCTACTAAGG	NM_001143828_up_50_chr18_22040543_f;NM_001160166_up_50_chr18_22040543_f;NM_021624_up_50_chr18_22040543_f	chr18	22040760	22040782
CCTTGAAGCTGCCATGCCATTGG	NM_005912_up_50_chr18_58040002_r	chr18	58039905	58039927
AGATTCGTCTCCCAATGGCATGG	NM_005912_up_50_chr18_58040002_r	chr18	58039916	58039938
CTGTGCGCACATGCTCACATCGG	NM_005912_up_50_chr18_58040002_r	chr18	58039937	58039959
TGGAAACAGAAGCTTCCGAGAGG	NM_005912_up_50_chr18_58040002_r	chr18	58039963	58039985
ACTCAAAGCAACGCTCAGGCTGG	NM_005912_up_50_chr18_58040002_r	chr18	58039983	58040005
GCGCGCAGCAGTGCACTGTGCGG	NM_001480_up_50_chr18_74961958_f	chr18	74961999	74962021
AAGGAGCGGCTCCGAGCAACAGG	NM_001480_up_50_chr18_74961958_f	chr18	74962048	74962070
GAAAACCGCCGGCGAAGATCTGG	NM_001480_up_50_chr18_74961958_f	chr18	74962100	74962122
CCGCCGGCGAAGATCTGGAGCGG	NM_001480_up_50_chr18_74961958_f	chr18	74962105	74962127
CCGCTCCAGATCTTCGCCGGCGG	NM_001480_up_50_chr18_74961958_f	chr18	74962105	74962127
GGGCACGGGCTATAAACGCTCGG	NM_032551_up_50_chr19_917292_f	chr19	917294	917316
CAGCTGCCCTCTGGACCCTGCGG	NM_032551_up_50_chr19_917292_f	chr19	917355	917377
CGCCTGTGGAACTCAGGAAGGGG	NM_032551_up_50_chr19_917292_f	chr19	917390	917412
GCGCCTGTGGAACTCAGGAAGGG	NM_032551_up_50_chr19_917292_f	chr19	917391	917413
TGCGCCTGTGGAACTCAGGAAGG	NM_032551_up_50_chr19_917292_f	chr19	917392	917414
CGGGTGGCTCCACCCTGCGTCGG	NM_003775_up_50_chr19_3178686_f	chr19	3178742	3178764
GGGTGGCTCCACCCTGCGTCGGG	NM_003775_up_50_chr19_3178686_f	chr19	3178743	3178765
GGGGAGGCCATGAACGCCACGGG	NM_003775_up_50_chr19_3178686_f	chr19	3178782	3178804
GGGAGGCCATGAACGCCACGGGG	NM_003775_up_50_chr19_3178686_f	chr19	3178783	3178805
GCCAGCTGTTGGCAGGACTCGGG	NM_003775_up_50_chr19_3178686_f	chr19	3178818	3178840
AGAGGACCCACACAGATGGAGGG	NM_001060_up_50_chr19_3606832_r;NM_201636_up_50_chr19_3606832_r	chr19	3606734	3606756
CCAGCTCGGCTTAGCCCCCGCGG	NM_001060_up_50_chr19_3606832_r;NM_201636_up_50_chr19_3606832_r	chr19	3606799	3606821
GGGCTAAGCCGAGCTGGGACGGG	NM_001060_up_50_chr19_3606832_r;NM_201636_up_50_chr19_3606832_r	chr19	3606805	3606827
TAAGCCGAGCTGGGACGGGTGGG	NM_001060_up_50_chr19_3606832_r;NM_201636_up_50_chr19_3606832_r	chr19	3606809	3606831
AAGCCGAGCTGGGACGGGTGGGG	NM_001060_up_50_chr19_3606832_r;NM_201636_up_50_chr19_3606832_r	chr19	3606810	3606832
GCGATTGGCTCATCGGTGGGCGG	NM_001080452_up_50_chr19_6737634_r	chr19	6737632	6737654
GCGGCGATTGGCTCATCGGTGGG	NM_001080452_up_50_chr19_6737634_r	chr19	6737635	6737657
TGCGGCGATTGGCTCATCGGTGG	NM_001080452_up_50_chr19_6737634_r	chr19	6737636	6737658
CCGATGAGCCAATCGCCGCACGG	NM_001080452_up_50_chr19_6737634_r	chr19	6737639	6737661
CCGTGCGGCGATTGGCTCATCGG	NM_001080452_up_50_chr19_6737634_r	chr19	6737639	6737661
AACCAGAAGGTGTGCGAAGAGGG	NM_001256252_up_50_chr19_6887510_f;NM_001256253_up_50_chr19_6887510_f;NM_001256254_up_50_chr19_6887510_f;NM_001256255_up_50_chr19_6887510_f;NM_001974_up_50_chr19_6887510_f	chr19	6887537	6887559
TAACCAGAAGGTGTGCGAAGAGG	NM_001256252_up_50_chr19_6887510_f;NM_001256253_up_50_chr19_6887510_f;NM_001256254_up_50_chr19_6887510_f;NM_001256255_up_50_chr19_6887510_f;NM_001974_up_50_chr19_6887510_f	chr19	6887538	6887560
CAGAACTACAGCATAATGCGTGG	NM_001256252_up_50_chr19_6887510_f;NM_001256253_up_50_chr19_6887510_f;NM_001256254_up_50_chr19_6887510_f;NM_001256255_up_50_chr19_6887510_f;NM_001974_up_50_chr19_6887510_f	chr19	6887605	6887627
GGGTGAGTGTGAGGCTGAATGGG	NM_001256252_up_50_chr19_6887510_f;NM_001256253_up_50_chr19_6887510_f;NM_001256254_up_50_chr19_6887510_f;NM_001256255_up_50_chr19_6887510_f;NM_001974_up_50_chr19_6887510_f	chr19	6887649	6887671
GTGAGTGTGAGGCTGAATGGGGG	NM_001256252_up_50_chr19_6887510_f;NM_001256253_up_50_chr19_6887510_f;NM_001256254_up_50_chr19_6887510_f;NM_001256255_up_50_chr19_6887510_f;NM_001974_up_50_chr19_6887510_f	chr19	6887651	6887673
TGCTTGCACGGCTCTTTGGTGGG	NM_002566_up_50_chr19_10222147_f	chr19	10222162	10222184
CTGCTTGCACGGCTCTTTGGTGG	NM_002566_up_50_chr19_10222147_f	chr19	10222163	10222185
AAAGAGCCGTGCAAGCAGACAGG	NM_002566_up_50_chr19_10222147_f	chr19	10222168	10222190
ACGTGGGTGGAAAGGCACGCTGG	NM_002566_up_50_chr19_10222147_f	chr19	10222250	10222272
ACACAGGCTGAGGATCGGCACGG	NM_002566_up_50_chr19_10222147_f	chr19	10222371	10222393
CCGAGCTGAGGGGCCCCAATCGG	NM_004230_up_50_chr19_10341949_r	chr19	10341795	10341817
GTCTCGGGATCCGAGCTGAGGGG	NM_004230_up_50_chr19_10341949_r	chr19	10341805	10341827
TGGGGCTGGGGTTGCCAGCCGGG	NM_004230_up_50_chr19_10341949_r	chr19	10341953	10341975
CCCCGGGACTTAGCCGAGCCCGG	NM_004230_up_50_chr19_10341949_r	chr19	10341971	10341993
CCGGGCTCGGCTAAGTCCCGGGG	NM_004230_up_50_chr19_10341949_r	chr19	10341971	10341993
GGACTGCACTGGACCTTTGGGGG	NM_030760_up_50_chr19_10628127_r	chr19	10628045	10628067
TGGACTGCACTGGACCTTTGGGG	NM_030760_up_50_chr19_10628127_r	chr19	10628046	10628068
GCAGAGTGAGTGGACTGCACTGG	NM_030760_up_50_chr19_10628127_r	chr19	10628056	10628078
GTTCAAGGCAGCGCGACTGCGGG	NM_030760_up_50_chr19_10628127_r	chr19	10628096	10628118
GCTGCCTTGAACCGAGTGAGCGG	NM_030760_up_50_chr19_10628127_r	chr19	10628107	10628129
TGCTTAGCAGGAGTCTTCAGTGG	NM_001166215_up_50_chr19_10628669_r	chr19	10628571	10628593
TTAGCAGGAGTCTTCAGTGGGGG	NM_001166215_up_50_chr19_10628669_r	chr19	10628574	10628596
GTCCTCTCCCACCAGCAGATAGG	NM_001166215_up_50_chr19_10628669_r	chr19	10628611	10628633
GCGGGAACCTATCTGCTGGTGGG	NM_001166215_up_50_chr19_10628669_r	chr19	10628618	10628640
AGCGGGAACCTATCTGCTGGTGG	NM_001166215_up_50_chr19_10628669_r	chr19	10628619	10628641
CTCCGGGAGATGTGCCGGGCGGG	NM_001008701_up_50_chr19_14316998_r;NM_014921_up_50_chr19_14316998_r	chr19	14316861	14316883
CCGGCTCCGGGAGATGTGCCGGG	NM_001008701_up_50_chr19_14316998_r;NM_014921_up_50_chr19_14316998_r	chr19	14316865	14316887
ACCGCCGCCGACCAAAAATTAGG	NM_001008701_up_50_chr19_14316998_r;NM_014921_up_50_chr19_14316998_r	chr19	14316960	14316982
GGCGGATTACACGGATCCAAAGG	NM_001008701_up_50_chr19_14316998_r;NM_014921_up_50_chr19_14316998_r	chr19	14317019	14317041
GGATTACACGGATCCAAAGGCGG	NM_001008701_up_50_chr19_14316998_r;NM_014921_up_50_chr19_14316998_r	chr19	14317022	14317044
AAGGGTTCGTCAGAGCCACATGG	NM_001025160_up_50_chr19_14491906_f;NM_001784_up_50_chr19_14491906_f;NM_078481_up_50_chr19_14491906_f	chr19	14491996	14492018
GGTTCGTCAGAGCCACATGGTGG	NM_001025160_up_50_chr19_14491906_f;NM_001784_up_50_chr19_14491906_f;NM_078481_up_50_chr19_14491906_f	chr19	14491999	14492021
CATGGTGGAAACTCTAGCAGAGG	NM_001025160_up_50_chr19_14491906_f;NM_001784_up_50_chr19_14491906_f;NM_078481_up_50_chr19_14491906_f	chr19	14492014	14492036
ATGGTGGAAACTCTAGCAGAGGG	NM_001025160_up_50_chr19_14491906_f;NM_001784_up_50_chr19_14491906_f;NM_078481_up_50_chr19_14491906_f	chr19	14492015	14492037
CAATAAAAACACAGACCCAGGGG	NM_001025160_up_50_chr19_14491906_f;NM_001784_up_50_chr19_14491906_f;NM_078481_up_50_chr19_14491906_f	chr19	14492126	14492148
CCAGGCAGTGCCGGGTAAGGGGG	NM_000955_up_50_chr19_14586175_r	chr19	14586065	14586087
CCCCTTACCCGGCACTGCCTGGG	NM_000955_up_50_chr19_14586175_r	chr19	14586066	14586088
TCCCAGGCAGTGCCGGGTAAGGG	NM_000955_up_50_chr19_14586175_r	chr19	14586067	14586089
CCCGGCACTGCCTGGGATGTGGG	NM_000955_up_50_chr19_14586175_r	chr19	14586073	14586095
GGAGGGAGGAAGCGGCTTGCCGG	NM_000955_up_50_chr19_14586175_r	chr19	14586145	14586167
TAGGAAAGGTGGTTGGCTTACGG	NM_001289158_up_50_chr19_14785731_r;NM_001289159_up_50_chr19_14785731_r;NM_032571_up_50_chr19_14785731_r	chr19	14785635	14785657
CTTGAGCTAGGAAAGGTGGTTGG	NM_001289158_up_50_chr19_14785731_r;NM_001289159_up_50_chr19_14785731_r;NM_032571_up_50_chr19_14785731_r	chr19	14785642	14785664
GATACATACTTCAATTCTCATGG	NM_001289158_up_50_chr19_14785731_r;NM_001289159_up_50_chr19_14785731_r;NM_032571_up_50_chr19_14785731_r	chr19	14785670	14785692
CTCTTTCGCCATCAGACTCATGG	NM_001289158_up_50_chr19_14785731_r;NM_001289159_up_50_chr19_14785731_r;NM_032571_up_50_chr19_14785731_r	chr19	14785743	14785765
AAGCAGAACCATGAGTCTGATGG	NM_001289158_up_50_chr19_14785731_r;NM_001289159_up_50_chr19_14785731_r;NM_032571_up_50_chr19_14785731_r	chr19	14785751	14785773
CCGAGGCCAGGACTTTATAAAGG	NM_001271052_up_50_chr19_14887740_r	chr19	14887664	14887686
GGCCAGGACTTTATAAAGGAGGG	NM_001271052_up_50_chr19_14887740_r	chr19	14887668	14887690
GCCAGGACTTTATAAAGGAGGGG	NM_001271052_up_50_chr19_14887740_r	chr19	14887669	14887691
CCCCCTCCTTTATAAAGTCCTGG	NM_001271052_up_50_chr19_14887740_r	chr19	14887670	14887692
CAGGACTTTATAAAGGAGGGGGG	NM_001271052_up_50_chr19_14887740_r	chr19	14887671	14887693
CAGTGTCCACATAAAAGCCCAGG	NM_013447_up_50_chr19_14889354_r	chr19	14889256	14889278
AGGGGCCCTCTTCCGATGCCAGG	NM_013447_up_50_chr19_14889354_r	chr19	14889287	14889309
GCCCTCTTCCGATGCCAGGCAGG	NM_013447_up_50_chr19_14889354_r	chr19	14889291	14889313
AGAAAGACCAGAAAGATCCGGGG	NM_013447_up_50_chr19_14889354_r	chr19	14889350	14889372
TAGAAAGACCAGAAAGATCCGGG	NM_013447_up_50_chr19_14889354_r	chr19	14889351	14889373
ATGACGGCCACCCCTAGTTGGGG	NM_013939_up_50_chr19_15838784_f	chr19	15838833	15838855
ACTAGGGGTGGCCGTCATGCTGG	NM_013939_up_50_chr19_15838784_f	chr19	15838838	15838860
GAGGATGAATTCAGACATGGAGG	NM_013939_up_50_chr19_15838784_f	chr19	15838873	15838895
GAAGAGCATCAGTTGGAGGTGGG	NM_013939_up_50_chr19_15838784_f	chr19	15838915	15838937
GGAAGAGCATCAGTTGGAGGTGG	NM_013939_up_50_chr19_15838784_f	chr19	15838916	15838938
CCAGATACAGTATCCATGCCTGG	NM_013938_up_50_chr19_15852153_f	chr19	15852188	15852210
ATGGTTCTGTAGTTCTGACCAGG	NM_013938_up_50_chr19_15852153_f	chr19	15852206	15852228
AGAGAGGATAAATTCAGATATGG	NM_013938_up_50_chr19_15852153_f	chr19	15852225	15852247
AGGTACAGCAGGAACAAGACAGG	NM_013938_up_50_chr19_15852153_f	chr19	15852278	15852300
GCTTGGCAACCTTCTTATCATGG	NM_013938_up_50_chr19_15852153_f	chr19	15852322	15852344
TTTCCTCTCTCCACCAACTAGGG	NM_001004466_up_50_chr19_15904809_f	chr19	15904827	15904849
TTCCTCTCTCCACCAACTAGGGG	NM_001004466_up_50_chr19_15904809_f	chr19	15904828	15904850
CACCCCTAGTTGGTGGAGAGAGG	NM_001004466_up_50_chr19_15904809_f	chr19	15904830	15904852
TGGCGGCCACCCCTAGTTGGTGG	NM_001004466_up_50_chr19_15904809_f	chr19	15904837	15904859
GGTGTGGTTTAGCCCCTGCATGG	NM_001004466_up_50_chr19_15904809_f	chr19	15904857	15904879
TCTGCATGGAGGCTGTGCCTGGG	NM_013940_up_50_chr19_15918937_r	chr19	15918841	15918863
TGCCTGGGGTGAGATGTGACAGG	NM_013940_up_50_chr19_15918937_r	chr19	15918856	15918878
GCCTGGGGTGAGATGTGACAGGG	NM_013940_up_50_chr19_15918937_r	chr19	15918857	15918879
CCCATACCTGGATTTGCCCAAGG	NM_013940_up_50_chr19_15918937_r	chr19	15918919	15918941
CCTTGGGCAAATCCAGGTATGGG	NM_013940_up_50_chr19_15918937_r	chr19	15918919	15918941
GCTATAGTTCTGACTAGGCATGG	NM_001004465_up_50_chr19_16059768_f	chr19	16059816	16059838
ATGATGCTATAGTTCTGACTAGG	NM_001004465_up_50_chr19_16059768_f	chr19	16059821	16059843
GGAAGGCTGAGAAGCCAAAGAGG	NM_001004465_up_50_chr19_16059768_f	chr19	16059856	16059878
ACAGCAGGAACAAGATGGGCAGG	NM_001004465_up_50_chr19_16059768_f	chr19	16059889	16059911
GATGTTCCTGTTCACATTGCTGG	NM_001004465_up_50_chr19_16059768_f	chr19	16059919	16059941
GAGTGTGGGTTATGGAGACCGGG	NM_003950_up_50_chr19_16999776_f	chr19	16999798	16999820
CAGCCAGCCCGTGGGAGGACTGG	NM_003950_up_50_chr19_16999776_f	chr19	16999820	16999842
CTGCCCCCGCAGACCCACCAGGG	NM_003950_up_50_chr19_16999776_f	chr19	16999851	16999873
CCTTCCTGGTTTATCTCTACCGG	NM_003950_up_50_chr19_16999776_f	chr19	16999880	16999902
CGCGCCGGTAGAGATAAACCAGG	NM_003950_up_50_chr19_16999776_f	chr19	16999884	16999906
CAGTCACGCCGCAGACAAGGCGG	NM_004720_up_50_chr19_19739040_r	chr19	19738910	19738932
AAGGCGGGCTCGCGGGGGTTCGG	NM_004720_up_50_chr19_19739040_r	chr19	19738926	19738948
GGCGGGAGCGGTAGAGCGTCCGG	NM_004720_up_50_chr19_19739040_r	chr19	19738981	19739003
GCGGGAGCGGTAGAGCGTCCGGG	NM_004720_up_50_chr19_19739040_r	chr19	19738982	19739004
CCCTGTGCGGGTTGCTGAGAGGG	NM_004720_up_50_chr19_19739040_r	chr19	19739009	19739031
GCTCTCCTTCGGCCTCTATGTGG	NM_005303_up_50_chr19_35842395_f	chr19	35842472	35842494
GGCGGCCACATAGAGGCCGAAGG	NM_005303_up_50_chr19_35842395_f	chr19	35842477	35842499
CTATGTGGCCGCCTTTGCGCTGG	NM_005303_up_50_chr19_35842395_f	chr19	35842487	35842509
CGGATGGCCAGGACGTTGAGCGG	NM_005303_up_50_chr19_35842395_f	chr19	35842515	35842537
CTCAACGTCCTGGCCATCCGAGG	NM_005303_up_50_chr19_35842395_f	chr19	35842518	35842540
CGGCAGAACTGATAAAGACCTGG	NM_005304_up_50_chr19_35849438_f	chr19	35849450	35849472
CTCTCCAGACCTAGTGCAGTTGG	NM_005304_up_50_chr19_35849438_f	chr19	35849482	35849504
TGCTGTGCGGCAGAGCATTTGGG	NM_005304_up_50_chr19_35849438_f	chr19	35849514	35849536
ATTTGGGGTCTCAAAGAAGCAGG	NM_005304_up_50_chr19_35849438_f	chr19	35849530	35849552
GGCTGGGTGGAGGAGCACCTTGG	NM_005304_up_50_chr19_35849438_f	chr19	35849570	35849592
TCCTGGAGGGGAACAAAAAAGGG	NM_005306_up_50_chr19_35940567_f	chr19	35940595	35940617
CAGTCCGGCAGCATCCTGGAGGG	NM_005306_up_50_chr19_35940567_f	chr19	35940608	35940630
GAAGAGCTCCTTGATCCTCATGG	NM_005306_up_50_chr19_35940567_f	chr19	35940631	35940653
GATGTAAGCCATGAGGATCAAGG	NM_005306_up_50_chr19_35940567_f	chr19	35940639	35940661
AGATGATGATGTAAGCCATGAGG	NM_005306_up_50_chr19_35940567_f	chr19	35940646	35940668
GTGAGACCCCGCAGCATCGCGGG	NM_005282_up_50_chr19_46105467_r	chr19	46105305	46105327
CAGGTCCCCGGTCTTGACAACGG	NM_005282_up_50_chr19_46105467_r	chr19	46105405	46105427
CCCCGGTCTTGACAACGGCGCGG	NM_005282_up_50_chr19_46105467_r	chr19	46105410	46105432
CCCCGCGCCGTTGTCAAGACCGG	NM_005282_up_50_chr19_46105467_r	chr19	46105412	46105434
GTAGCCGCTGTTCTGCCCCGCGG	NM_005282_up_50_chr19_46105467_r	chr19	46105450	46105472
CAGAGCCGAGACAAGGCAGTTGG	NM_000164_up_50_chr19_46171452_f	chr19	46171478	46171500
TCAAGGGGGGGCAGGGAGAATGG	NM_000164_up_50_chr19_46171452_f	chr19	46171579	46171601
TGAGAGGTCAAGGGGGGGCAGGG	NM_000164_up_50_chr19_46171452_f	chr19	46171586	46171608
CAGAGACTTGAGAGGTCAAGGGG	NM_000164_up_50_chr19_46171452_f	chr19	46171594	46171616
AGAGAAAGAGACGCAGATGTGGG	NM_000164_up_50_chr19_46171452_f	chr19	46171803	46171825
GCACCTCTCCAGTCTTGCCCAGG	NM_000960_up_50_chr19_47128355_r	chr19	47128250	47128272
GAGCCTGGGCAAGACTGGAGAGG	NM_000960_up_50_chr19_47128355_r	chr19	47128253	47128275
CAAGTGAAGGCACAGACGCACGG	NM_000960_up_50_chr19_47128355_r	chr19	47128283	47128305
ACGAGGAGCAAAGCAAGTGAAGG	NM_000960_up_50_chr19_47128355_r	chr19	47128296	47128318
CACAGGCAGCGAGAGACACGAGG	NM_000960_up_50_chr19_47128355_r	chr19	47128313	47128335
GGAGGGACCTTCGATCCTCGGGG	NM_001736_up_50_chr19_47813054_f	chr19	47813112	47813134
CTTCGAGACTCACCATGTTCTGG	NM_001736_up_50_chr19_47813054_f	chr19	47813146	47813168
CAGAACATGGTGAGTCTCGAAGG	NM_001736_up_50_chr19_47813054_f	chr19	47813147	47813169
AGAACATGGTGAGTCTCGAAGGG	NM_001736_up_50_chr19_47813054_f	chr19	47813148	47813170
GAACATGGTGAGTCTCGAAGGGG	NM_001736_up_50_chr19_47813054_f	chr19	47813149	47813171
TGGAATGGAGAAATCATGAATGG	NM_001506_up_50_chr19_51273671_f	chr19	51273843	51273865
GGAATGGAGAAATCATGAATGGG	NM_001506_up_50_chr19_51273671_f	chr19	51273844	51273866
GAATGGAGAAATCATGAATGGGG	NM_001506_up_50_chr19_51273671_f	chr19	51273845	51273867
AACAAGAGCGATCACGTGTCAGG	NM_001506_up_50_chr19_51273671_f	chr19	51273911	51273933
CTCTTCCGGATGCCTGTCTGAGG	NM_001506_up_50_chr19_51273671_f	chr19	51273947	51273969
CAGGTAAGAAACATATTCTGGGG	NM_001193306_up_50_chr19_52255151_r;NM_002029_up_50_chr19_52255151_r	chr19	52255047	52255069
TCCAGGTAAGAAACATATTCTGG	NM_001193306_up_50_chr19_52255151_r;NM_002029_up_50_chr19_52255151_r	chr19	52255049	52255071
CCTGGACTGTTCACCAGCTGTGG	NM_001193306_up_50_chr19_52255151_r;NM_002029_up_50_chr19_52255151_r	chr19	52255066	52255088
ACCCAGAGCAAGACCACAGCTGG	NM_001193306_up_50_chr19_52255151_r;NM_002029_up_50_chr19_52255151_r	chr19	52255079	52255101
TCTCCTGGGGAGAGTGACTCAGG	NM_001193306_up_50_chr19_52255151_r;NM_002029_up_50_chr19_52255151_r	chr19	52255117	52255139
GCCAAGAAGCACACAGGAAAAGG	NM_001005738_up_50_chr19_52264403_f	chr19	52264448	52264470
AGGAAAAGGAGCTTAGCTGCTGG	NM_001005738_up_50_chr19_52264403_f	chr19	52264462	52264484
AGCTTAGCTGCTGGTAAGTTGGG	NM_001005738_up_50_chr19_52264403_f	chr19	52264471	52264493
GCTTAGCTGCTGGTAAGTTGGGG	NM_001005738_up_50_chr19_52264403_f	chr19	52264472	52264494
GGAGGTGTTTGTCAGAGAGCAGG	NM_001005738_up_50_chr19_52264403_f	chr19	52264525	52264547
TAGAGCCTGAGTTGCTCCACAGG	NM_002030_up_50_chr19_52298361_f	chr19	52298522	52298544
GGATTCCTGTGGAGCAACTCAGG	NM_002030_up_50_chr19_52298361_f	chr19	52298527	52298549
GAGTTGCTCCACAGGAATCCAGG	NM_002030_up_50_chr19_52298361_f	chr19	52298530	52298552
TCCACAGGAATCCAGGAACTGGG	NM_002030_up_50_chr19_52298361_f	chr19	52298537	52298559
CACAGGAAAAGGATCTAAGCTGG	NM_002030_up_50_chr19_52298361_f	chr19	52298560	52298582
CCAGGTAGTTGTTGGAATCCTGG	NM_173856_up_50_chr19_53761495_f	chr19	53761913	53761935
AGGTAGTTGTTGGAATCCTGGGG	NM_173856_up_50_chr19_53761495_f	chr19	53761915	53761937
GCTTGTATCCCCTAAAGTAAAGG	NM_173856_up_50_chr19_53761495_f	chr19	53761967	53761989
AGAATCAAATCTGTGGATCTTGG	NM_173856_up_50_chr19_53761495_f	chr19	53761989	53762011
CCAAGGAGTCAGCTACAGTCAGG	NM_173856_up_50_chr19_53761495_f	chr19	53762018	53762040
CAGAATGGCCTCCCGGTATGTGG	NM_173857_up_50_chr19_53770919_r	chr19	53770900	53770922
GACAGACATCAGTGGCAGAATGG	NM_173857_up_50_chr19_53770919_r	chr19	53770915	53770937
ACATCAGTGACAGACATCAGTGG	NM_173857_up_50_chr19_53770919_r	chr19	53770923	53770945
GTCACTGATGTTTGTCTTCAGGG	NM_173857_up_50_chr19_53770919_r	chr19	53770935	53770957
CTGATGTTTGTCTTCAGGGCTGG	NM_173857_up_50_chr19_53770919_r	chr19	53770939	53770961
GCCATTTCATCAAAATCTAGGGG	NM_020633_up_50_chr19_57968108_r	chr19	57967730	57967752
GATTGTCCCTGTTCGTGCAAAGG	NM_020633_up_50_chr19_57968108_r	chr19	57967881	57967903
CAATTGCCTTTGCACGAACAGGG	NM_020633_up_50_chr19_57968108_r	chr19	57967887	57967909
GCAATTGCCTTTGCACGAACAGG	NM_020633_up_50_chr19_57968108_r	chr19	57967888	57967910
TGATTTGTGGATCTGTTGTGCGG	NM_020633_up_50_chr19_57968108_r	chr19	57967957	57967979
CCTCTCACTGCCCGGAGTCTGGG	NM_012344_up_50_chr2_11810330_r	chr2	11810282	11810304
CTCTGGGAACCTCTAGAACTGGG	NM_012344_up_50_chr2_11810330_r	chr2	11810336	11810358
GCGTGTCCTCCCAGTTCTAGAGG	NM_012344_up_50_chr2_11810330_r	chr2	11810345	11810367
TGGGAGGACACGCCCCCGAAAGG	NM_012344_up_50_chr2_11810330_r	chr2	11810355	11810377
GGGAGGACACGCCCCCGAAAGGG	NM_012344_up_50_chr2_11810330_r	chr2	11810356	11810378
GCAGGGGAAGAGTTGTGGCCAGG	NM_001145168_up_50_chr2_26541918_r;NM_001145169_up_50_chr2_26541971_r	chr2	26541866	26541888
TGTGGCCAGGAGCAGCAGTGGGG	NM_001145168_up_50_chr2_26541918_r;NM_001145169_up_50_chr2_26541971_r	chr2	26541879	26541901
ATTTGCATCGTGGGCTTGTAGGG	NM_001145168_up_50_chr2_26541918_r;NM_001145169_up_50_chr2_26541971_r	chr2	26541934	26541956
CTTGCGGAAATTTGCATCGTGGG	NM_001145168_up_50_chr2_26541918_r;NM_001145169_up_50_chr2_26541971_r	chr2	26541943	26541965
CCACGATGCAAATTTCCGCAAGG	NM_001145168_up_50_chr2_26541918_r;NM_001145169_up_50_chr2_26541971_r	chr2	26541944	26541966
GCAGAAGTGGAGACATCAGCAGG	NM_153835_up_50_chr2_26569686_r	chr2	26569603	26569625
AGCGGCAGCTTGTGGCGCTAGGG	NM_153835_up_50_chr2_26569686_r	chr2	26569645	26569667
CGCTAGGGCCACCAGATGAAAGG	NM_153835_up_50_chr2_26569686_r	chr2	26569660	26569682
AGGGCCACCAGATGAAAGGGAGG	NM_153835_up_50_chr2_26569686_r	chr2	26569664	26569686
TGCACCTCCCTTTCATCTGGTGG	NM_153835_up_50_chr2_26569686_r	chr2	26569668	26569690
AGGATGTTGTGTCACCGTGGTGG	NM_148962_up_50_chr2_42991402_r	chr2	42991300	42991322
ACCACGGTGACACAACATCCTGG	NM_148962_up_50_chr2_42991402_r	chr2	42991302	42991324
CCCAGGATGTTGTGTCACCGTGG	NM_148962_up_50_chr2_42991402_r	chr2	42991303	42991325
GTGTTCCTGTTTGCAGGCCAAGG	NM_148962_up_50_chr2_42991402_r	chr2	42991365	42991387
TGTTCCTGTTTGCAGGCCAAGGG	NM_148962_up_50_chr2_42991402_r	chr2	42991366	42991388
GGAGGACAACCCCACGATGCCGG	NM_001164165_up_50_chr2_54087171_r;NM_006794_up_50_chr2_54087171_r	chr2	54086919	54086941
CCCTCCTCCATCTCGCAGTCCGG	NM_001164165_up_50_chr2_54087171_r;NM_006794_up_50_chr2_54087171_r	chr2	54086988	54087010
TAGTCCTGCATCATCCAGAGCGG	NM_001164165_up_50_chr2_54087171_r;NM_006794_up_50_chr2_54087171_r	chr2	54087027	54087049
TCTGGATGATGCAGGACTAGAGG	NM_001164165_up_50_chr2_54087171_r;NM_006794_up_50_chr2_54087171_r	chr2	54087031	54087053
CGGGCGCAGAGGCGCAGTCACGG	NM_001164165_up_50_chr2_54087171_r;NM_006794_up_50_chr2_54087171_r	chr2	54087106	54087128
ACACTGCTCAGAATTCCCCAGGG	NM_138964_up_50_chr2_68872904_f	chr2	68872908	68872930
GTGTTGCTCACAGCACCACCTGG	NM_138964_up_50_chr2_68872904_f	chr2	68872927	68872949
GTGGTCTCCATCTGGCCAGGTGG	NM_138964_up_50_chr2_68872904_f	chr2	68872942	68872964
GCCAGATGGAGACCACCATGGGG	NM_138964_up_50_chr2_68872904_f	chr2	68872949	68872971
GTCATCCATGAACCCCATGGTGG	NM_138964_up_50_chr2_68872904_f	chr2	68872961	68872983
CTGTAAAAGTTCTGAGCCTATGG	NM_001058_up_50_chr2_75426646_r;NM_015727_up_50_chr2_75426646_r	chr2	75426516	75426538
GATACGAAGCTCCAGAATCCTGG	NM_001058_up_50_chr2_75426646_r;NM_015727_up_50_chr2_75426646_r	chr2	75426539	75426561
TCTGGAGCTTCGTATCCAGCTGG	NM_001058_up_50_chr2_75426646_r;NM_015727_up_50_chr2_75426646_r	chr2	75426546	75426568
TTCGCGGGCACCTCTCGGTTCGG	NM_001058_up_50_chr2_75426646_r;NM_015727_up_50_chr2_75426646_r	chr2	75426612	75426634
TCGCGGGCACCTCTCGGTTCGGG	NM_001058_up_50_chr2_75426646_r;NM_015727_up_50_chr2_75426646_r	chr2	75426613	75426635
CTGGGGCACTGGAATGGTCTTGG	NM_007227_up_50_chr2_105858150_f	chr2	105858180	105858202
TGGATGTCTGTGGACCTCTGGGG	NM_007227_up_50_chr2_105858150_f	chr2	105858197	105858219
GGAGCTGGGACAGAAATGGCCGG	NM_007227_up_50_chr2_105858150_f	chr2	105858278	105858300
CCATTTCTGTCCCAGCTCCAAGG	NM_007227_up_50_chr2_105858150_f	chr2	105858282	105858304
CGTGGAGAGACCCTTGGAGCTGG	NM_007227_up_50_chr2_105858150_f	chr2	105858293	105858315
CCGCCCCATTGATCAGGACGCGG	NM_002980_up_50_chr2_120282029_r	chr2	120282002	120282024
CCGCGTCCTGATCAATGGGGCGG	NM_002980_up_50_chr2_120282029_r	chr2	120282002	120282024
AAGCCGCGTCCTGATCAATGGGG	NM_002980_up_50_chr2_120282029_r	chr2	120282005	120282027
AAAGCCGCGTCCTGATCAATGGG	NM_002980_up_50_chr2_120282029_r	chr2	120282006	120282028
CAAAGCCGCGTCCTGATCAATGG	NM_002980_up_50_chr2_120282029_r	chr2	120282007	120282029
CCTCCCTGCCCCCCATCAGTAGG	NM_001161415_up_50_chr2_128403389_f;NM_001161416_up_50_chr2_128403389_f;NM_001161417_up_50_chr2_128403389_f;NM_005291_up_50_chr2_128403389_f	chr2	128403400	128403422
TTTCCTACTGATGGGGGGCAGGG	NM_001161415_up_50_chr2_128403389_f;NM_001161416_up_50_chr2_128403389_f;NM_001161417_up_50_chr2_128403389_f;NM_005291_up_50_chr2_128403389_f	chr2	128403403	128403425
GGATGATTTCCTACTGATGGGGG	NM_001161415_up_50_chr2_128403389_f;NM_001161416_up_50_chr2_128403389_f;NM_001161417_up_50_chr2_128403389_f;NM_005291_up_50_chr2_128403389_f	chr2	128403409	128403431
CTGGAGCTGAGGGACACAACAGG	NM_001161415_up_50_chr2_128403389_f;NM_001161416_up_50_chr2_128403389_f;NM_001161417_up_50_chr2_128403389_f;NM_005291_up_50_chr2_128403389_f	chr2	128403445	128403467
CTGTCTCAGAGACTCAGAGCAGG	NM_001161415_up_50_chr2_128403389_f;NM_001161416_up_50_chr2_128403389_f;NM_001161417_up_50_chr2_128403389_f;NM_005291_up_50_chr2_128403389_f	chr2	128403492	128403514
TCTGTAGAGATGCCAGGCTCGGG	NM_207364_up_50_chr2_131486593_f	chr2	131486604	131486626
CTCTGTAGAGATGCCAGGCTCGG	NM_207364_up_50_chr2_131486593_f	chr2	131486605	131486627
GGCAGATCAACACTCAAGGCAGG	NM_207364_up_50_chr2_131486593_f	chr2	131486654	131486676
ATCCCTGCCAGGAAGCATGGGGG	NM_207364_up_50_chr2_131486593_f	chr2	131486709	131486731
AGGAAGCATGGGGGATGAGCTGG	NM_207364_up_50_chr2_131486593_f	chr2	131486718	131486740
CCACAGCGGATTGTGCTCAGCGG	NM_001508_up_50_chr2_133174097_f	chr2	133174121	133174143
CCGCTGAGCACAATCCGCTGTGG	NM_001508_up_50_chr2_133174097_f	chr2	133174121	133174143
GGTGCTCTGGGAATGTGGACCGG	NM_001508_up_50_chr2_133174097_f	chr2	133174190	133174212
TGCTCTGGGAATGTGGACCGGGG	NM_001508_up_50_chr2_133174097_f	chr2	133174192	133174214
GGACCGGGGCTCTCAAGTGCCGG	NM_001508_up_50_chr2_133174097_f	chr2	133174206	133174228
AGGATATAATGAAGTCACTATGG	NM_001008540_up_50_chr2_136873814_r	chr2	136873669	136873691
GTAATTGGTTCTACCAAAGAAGG	NM_001008540_up_50_chr2_136873814_r	chr2	136873689	136873711
AAAAGGGCACTGAGACGCTGAGG	NM_001008540_up_50_chr2_136873814_r	chr2	136873731	136873753
AGGGTTTCAAAGTCACATCTTGG	NM_001008540_up_50_chr2_136873814_r	chr2	136873751	136873773
GAAAAAAAACCTTCCTTAGGAGG	NM_001008540_up_50_chr2_136873814_r	chr2	136873805	136873827
ATCCCCTCCATGGTAACCGCTGG	NM_003467_up_50_chr2_136875726_r	chr2	136875620	136875642
AACCAGCGGTTACCATGGAGGGG	NM_003467_up_50_chr2_136875726_r	chr2	136875622	136875644
CGCTGGTTCTCCAGATGCGGTGG	NM_003467_up_50_chr2_136875726_r	chr2	136875637	136875659
TCTCCAGATGCGGTGGCTACTGG	NM_003467_up_50_chr2_136875726_r	chr2	136875644	136875666
GCTCCAGTAGCCACCGCATCTGG	NM_003467_up_50_chr2_136875726_r	chr2	136875647	136875669
GGGAATTTGATCCAAGGAAGCGG	NM_001463_up_50_chr2_183731499_r	chr2	183731406	183731428
CTTGGATCAAATTCCCCCAATGG	NM_001463_up_50_chr2_183731499_r	chr2	183731413	183731435
TTGGATCAAATTCCCCCAATGGG	NM_001463_up_50_chr2_183731499_r	chr2	183731414	183731436
AAGCTCGTGGGACCCCATTGGGG	NM_001463_up_50_chr2_183731499_r	chr2	183731427	183731449
AAAGCTCGTGGGACCCCATTGGG	NM_001463_up_50_chr2_183731499_r	chr2	183731428	183731450
TGCAATGTGATCCTGCAATTAGG	NM_001271751_up_50_chr2_188313022_r;NM_005795_up_50_chr2_188313022_r	chr2	188312880	188312902
CTGAATCTCATCCTAATTGCAGG	NM_001271751_up_50_chr2_188313022_r;NM_005795_up_50_chr2_188313022_r	chr2	188312891	188312913
GAGCTTGATGGTCCTAAAGCAGG	NM_001271751_up_50_chr2_188313022_r;NM_005795_up_50_chr2_188313022_r	chr2	188312920	188312942
CAGGAGGTGACACTCTCTGCTGG	NM_001271751_up_50_chr2_188313022_r;NM_005795_up_50_chr2_188313022_r	chr2	188312939	188312961
CGGGGTCAGAGTGATGTAACAGG	NM_001271751_up_50_chr2_188313022_r;NM_005795_up_50_chr2_188313022_r	chr2	188313043	188313065
GGAGAGGCTTGGATGCGGGGAGG	NM_003507_up_50_chr2_202899260_f	chr2	202899293	202899315
TTGGGAGAGGCTTGGATGCGGGG	NM_003507_up_50_chr2_202899260_f	chr2	202899296	202899318
TGCGACGAGGCGGTTGGGAGAGG	NM_003507_up_50_chr2_202899260_f	chr2	202899309	202899331
AGGAGTGCGACGAGGCGGTTGGG	NM_003507_up_50_chr2_202899260_f	chr2	202899314	202899336
TGAGAGCACCGCTGCACTCGCGG	NM_003507_up_50_chr2_202899260_f	chr2	202899342	202899364
CTTCTTACACAAACATAGGCTGG	NM_001261454_up_50_chr2_207078353_r;NM_001261455_up_50_chr2_207078353_r	chr2	207078293	207078315
CAAACTTCTTACACAAACATAGG	NM_001261454_up_50_chr2_207078353_r;NM_001261455_up_50_chr2_207078353_r	chr2	207078297	207078319
AGCAGAACAGCTAGTAGCAGTGG	NM_001261454_up_50_chr2_207078353_r;NM_001261455_up_50_chr2_207078353_r	chr2	207078335	207078357
ACTGAAAATCGGTAATGGATGGG	NM_001261454_up_50_chr2_207078353_r;NM_001261455_up_50_chr2_207078353_r	chr2	207078362	207078384
TGAAAATCGGTAATGGATGGGGG	NM_001261454_up_50_chr2_207078353_r;NM_001261455_up_50_chr2_207078353_r	chr2	207078364	207078386
ATTTCCTCTCTTTGCAACAAAGG	NM_001098199_up_50_chr2_207082772_r;NM_001261452_up_50_chr2_207082772_r;NM_001261453_up_50_chr2_207082772_r;NM_005279_up_50_chr2_207082772_r	chr2	207082677	207082699
TTTCCTCTCTTTGCAACAAAGGG	NM_001098199_up_50_chr2_207082772_r;NM_001261452_up_50_chr2_207082772_r;NM_001261453_up_50_chr2_207082772_r;NM_005279_up_50_chr2_207082772_r	chr2	207082678	207082700
AAGGAAATGTGGTTTGCCAGTGG	NM_001098199_up_50_chr2_207082772_r;NM_001261452_up_50_chr2_207082772_r;NM_001261453_up_50_chr2_207082772_r;NM_005279_up_50_chr2_207082772_r	chr2	207082734	207082756
CAACAGATTTACTTAACCACTGG	NM_001098199_up_50_chr2_207082772_r;NM_001261452_up_50_chr2_207082772_r;NM_001261453_up_50_chr2_207082772_r;NM_005279_up_50_chr2_207082772_r	chr2	207082750	207082772
TCAGTTAGTCAACAGCATCTGGG	NM_001098199_up_50_chr2_207082772_r;NM_001261452_up_50_chr2_207082772_r;NM_001261453_up_50_chr2_207082772_r;NM_005279_up_50_chr2_207082772_r	chr2	207082777	207082799
CGCCCGGAAAGTTTAGCGACAGG	NM_003468_up_50_chr2_208634144_r	chr2	208634089	208634111
CGGAAAGTTTAGCGACAGGCTGG	NM_003468_up_50_chr2_208634144_r	chr2	208634093	208634115
AGCGACAGGCTGGGTACCCGTGG	NM_003468_up_50_chr2_208634144_r	chr2	208634103	208634125
AGGCTGGGTACCCGTGGCAGCGG	NM_003468_up_50_chr2_208634144_r	chr2	208634109	208634131
TGGCAGCGGCACATGGCAGCAGG	NM_003468_up_50_chr2_208634144_r	chr2	208634123	208634145
GGTGCTTGGGGTCTTGTCGCCGG	NM_005048_up_50_chr2_209271505_f	chr2	209271601	209271623
GCCACCGGCCGAGGGTGCTTGGG	NM_005048_up_50_chr2_209271505_f	chr2	209271614	209271636
CCCCAGCTGCGCGTCGTTACTGG	NM_005048_up_50_chr2_209271505_f	chr2	209271650	209271672
TACTGGCCACAAGTTTGCTCTGG	NM_005048_up_50_chr2_209271505_f	chr2	209271667	209271689
GCTGGCCCAGAGCAAACTTGTGG	NM_005048_up_50_chr2_209271505_f	chr2	209271673	209271695
TGTGGTGGCTGAAGGGTGCTAGG	NM_001168298_up_50_chr2_218989963_f	chr2	218990456	218990478
GCTGAAGGGTGCTAGGACAGAGG	NM_001168298_up_50_chr2_218989963_f	chr2	218990463	218990485
TGCATCTTCCTTGTTAAAAAAGG	NM_001557_up_50_chr2_218990686_f	chr2	218990707	218990729
TCAAAACATTCAGAGACAGAAGG	NM_001557_up_50_chr2_218990686_f	chr2	218990740	218990762
GGAGCCTACCAGTCTGAAGGTGG	NM_001557_up_50_chr2_218990686_f	chr2	218990778	218990800
GGAGGAGCCTACCAGTCTGAAGG	NM_001557_up_50_chr2_218990686_f	chr2	218990781	218990803
TCCTGTCTGATGGCTTCTGGAGG	NM_001557_up_50_chr2_218990686_f	chr2	218990799	218990821
TCCTACCTGAAGCACCGGCCAGG	NM_000634_up_50_chr2_219031717_r	chr2	219031625	219031647
CTCCTACTGTTGGACACACCTGG	NM_000634_up_50_chr2_219031717_r	chr2	219031643	219031665
CAGAGTGACTTAACAGCTAGAGG	NM_000634_up_50_chr2_219031717_r	chr2	219031680	219031702
AGAGTGACTTAACAGCTAGAGGG	NM_000634_up_50_chr2_219031717_r	chr2	219031681	219031703
GAGGGCACTTGATGAATAAACGG	NM_000634_up_50_chr2_219031717_r	chr2	219031699	219031721
TACCCAGGCTCTGCCCGTCTGGG	NM_001077191_up_50_chr2_219125688_f;NM_001077194_up_50_chr2_219125688_f;NM_170699_up_50_chr2_219125688_f	chr2	219125743	219125765
CTGGCCCCGCTGTCCCCACTGGG	NM_001077191_up_50_chr2_219125688_f;NM_001077194_up_50_chr2_219125688_f;NM_170699_up_50_chr2_219125688_f	chr2	219125773	219125795
GGGTGGAGACACCATGCACTTGG	NM_001077191_up_50_chr2_219125688_f;NM_001077194_up_50_chr2_219125688_f;NM_170699_up_50_chr2_219125688_f	chr2	219125793	219125815
GCACAAGTGGACCAAGTGCATGG	NM_001077191_up_50_chr2_219125688_f;NM_001077194_up_50_chr2_219125688_f;NM_170699_up_50_chr2_219125688_f	chr2	219125804	219125826
TCCTGGCTGAAGAGCACAAGTGG	NM_001077191_up_50_chr2_219125688_f;NM_001077194_up_50_chr2_219125688_f;NM_170699_up_50_chr2_219125688_f	chr2	219125817	219125839
CATTTAGAGAAACTAAGGCACGG	NM_005683_up_50_chr2_231789942_r	chr2	231789844	231789866
TGGGCCATTTAGAGAAACTAAGG	NM_005683_up_50_chr2_231789942_r	chr2	231789849	231789871
AGTTTCTCTAAATGGCCCAGAGG	NM_005683_up_50_chr2_231789942_r	chr2	231789853	231789875
GCCCAGAGGCTGTTACCTGTTGG	NM_005683_up_50_chr2_231789942_r	chr2	231789867	231789889
CAGAGGCTGTTACCTGTTGGTGG	NM_005683_up_50_chr2_231789942_r	chr2	231789870	231789892
GCTCAGAATAAGTCAATGGGAGG	NM_000867_up_50_chr2_231989825_r	chr2	231989765	231989787
GAGGCTCAGAATAAGTCAATGGG	NM_000867_up_50_chr2_231989825_r	chr2	231989768	231989790
GGAGGCTCAGAATAAGTCAATGG	NM_000867_up_50_chr2_231989825_r	chr2	231989769	231989791
CTGCTTTCAACCGCCTGTGCTGG	NM_000867_up_50_chr2_231989825_r	chr2	231989790	231989812
TAGCTGCAAGCATGCCAAGGAGG	NM_000867_up_50_chr2_231989825_r	chr2	231989831	231989853
GGGCCGCATGGTAGGTGCGCAGG	NM_006056_up_50_chr2_232395183_r	chr2	232395057	232395079
GGCTTCCACCCTCCGAGCGACGG	NM_006056_up_50_chr2_232395183_r	chr2	232395097	232395119
GTCTGTGTCCGTCGCTCGGAGGG	NM_006056_up_50_chr2_232395183_r	chr2	232395105	232395127
CGTCTGTGTCCGTCGCTCGGAGG	NM_006056_up_50_chr2_232395183_r	chr2	232395106	232395128
CCGCGTCTGTGTCCGTCGCTCGG	NM_006056_up_50_chr2_232395183_r	chr2	232395109	232395131
AGCTGGAAGTGACTAAAGGAAGG	NM_001195381_up_50_chr2_241544775_f;NM_001195382_up_50_chr2_241544775_f	chr2	241544843	241544865
CTGGAGCTGGAAGTGACTAAAGG	NM_001195381_up_50_chr2_241544775_f;NM_001195382_up_50_chr2_241544775_f	chr2	241544847	241544869
CCAGCTCCAGGCACAGCAGTTGG	NM_001195381_up_50_chr2_241544775_f;NM_001195382_up_50_chr2_241544775_f	chr2	241544860	241544882
TATCAGGACCGGGTGGGACACGG	NM_001195381_up_50_chr2_241544775_f;NM_001195382_up_50_chr2_241544775_f	chr2	241544900	241544922
ACGGCAGTATCAGGACCGGGTGG	NM_001195381_up_50_chr2_241544775_f;NM_001195382_up_50_chr2_241544775_f	chr2	241544907	241544929
CTCTTCAGAGGTGTCAGCACAGG	NM_005301_up_50_chr2_241564612_f	chr2	241564695	241564717
CTGGGAGGGAAGTGGGGTGCCGG	NM_005301_up_50_chr2_241564612_f	chr2	241564721	241564743
GGGCGTGGGGGATTTCTGGGAGG	NM_005301_up_50_chr2_241564612_f	chr2	241564736	241564758
AATCCCCCACGCCCTCTAGCTGG	NM_005301_up_50_chr2_241564612_f	chr2	241564745	241564767
ATCCCCCACGCCCTCTAGCTGGG	NM_005301_up_50_chr2_241564612_f	chr2	241564746	241564768
CGTGTGTGGGAACCGTGGGGAGG	NM_033409_up_50_chr20_749229_r	chr20	749194	749216
ATTCCGTGTGTGGGAACCGTGGG	NM_033409_up_50_chr20_749229_r	chr20	749198	749220
TGTGAGGGAATTCCGTGTGTGGG	NM_033409_up_50_chr20_749229_r	chr20	749207	749229
CTGTGAGGGAATTCCGTGTGTGG	NM_033409_up_50_chr20_749229_r	chr20	749208	749230
ACACACGGAATTCCCTCACAGGG	NM_033409_up_50_chr20_749229_r	chr20	749210	749232
GTCCCTCGAAACTGACGCTCAGG	NM_000678_up_50_chr20_4229660_r	chr20	4229565	4229587
CTCCTGAGCGTCAGTTTCGAGGG	NM_000678_up_50_chr20_4229660_r	chr20	4229567	4229589
TCTCCTGAGCGTCAGTTTCGAGG	NM_000678_up_50_chr20_4229660_r	chr20	4229568	4229590
CGGAAAGTCATCTCAACGCGCGG	NM_000678_up_50_chr20_4229660_r	chr20	4229594	4229616
GAGCACAGGGCATAGCCGCGGGG	NM_000678_up_50_chr20_4229660_r	chr20	4229665	4229687
AGGGAGGAGGCATGGTCTTGGGG	NM_144773_up_50_chr20_5295016_r	chr20	5294945	5294967
GTCTTGGGGTGGATTAAAGTTGG	NM_144773_up_50_chr20_5295016_r	chr20	5294959	5294981
TCTTGGGGTGGATTAAAGTTGGG	NM_144773_up_50_chr20_5295016_r	chr20	5294960	5294982
ATTAAAGTTGGGTGTGAAACTGG	NM_144773_up_50_chr20_5295016_r	chr20	5294971	5294993
CTGCAAGAAAAGTGGTGTGAGGG	NM_144773_up_50_chr20_5295016_r	chr20	5295024	5295046
TGACCAGGGGTGCCGGCGCAGGG	NM_001052_up_50_chr20_23016007_f	chr20	23016099	23016121
GAGGGGGCGCTCATGACCAGGGG	NM_001052_up_50_chr20_23016007_f	chr20	23016112	23016134
CGAGGGGGCGCTCATGACCAGGG	NM_001052_up_50_chr20_23016007_f	chr20	23016113	23016135
TCGAGGGGGCGCTCATGACCAGG	NM_001052_up_50_chr20_23016007_f	chr20	23016114	23016136
AGCCAATGCCAGTAGCGCTCCGG	NM_001052_up_50_chr20_23016007_f	chr20	23016186	23016208
GAGCATCCAAAAGACGTATCTGG	NM_019888_up_50_chr20_54823738_f	chr20	54823791	54823813
CATCCAAAAGACGTATCTGGAGG	NM_019888_up_50_chr20_54823738_f	chr20	54823794	54823816
ATCCAAAAGACGTATCTGGAGGG	NM_019888_up_50_chr20_54823738_f	chr20	54823795	54823817
CAGCTTCCTACGGACCCTGCTGG	NM_019888_up_50_chr20_54823738_f	chr20	54823845	54823867
TCCGAGCTGGGGCTCCAGCAGGG	NM_019888_up_50_chr20_54823738_f	chr20	54823859	54823881
GGGGAACCCGACCCGGCCAAGGG	NM_007232_up_50_chr20_60795324_r	chr20	60795127	60795149
CTGCACGGTCGCACCGGCAGCGG	NM_007232_up_50_chr20_60795324_r	chr20	60795286	60795308
TGCCGGTGCGACCGTGCAGCCGG	NM_007232_up_50_chr20_60795324_r	chr20	60795290	60795312
CTCCGGCTGCACGGTCGCACCGG	NM_007232_up_50_chr20_60795324_r	chr20	60795292	60795314
CTCGGCTGCGCGTTGCGCTCCGG	NM_007232_up_50_chr20_60795324_r	chr20	60795309	60795331
GCCTGGGGAACCGCGCGGTTTGG	NM_002531_up_50_chr20_61340139_f	chr20	61340237	61340259
CCTCCGATCTCCAAACCGCGCGG	NM_002531_up_50_chr20_61340139_f	chr20	61340247	61340269
GTTTGGAGATCGGAGGCACCTGG	NM_002531_up_50_chr20_61340139_f	chr20	61340254	61340276
TCCCGGCTCGGCGCTTGCCACGG	NM_002531_up_50_chr20_61340139_f	chr20	61340280	61340302
GAGACAGCCCGAGGAACCACGGG	NM_002531_up_50_chr20_61340139_f	chr20	61340301	61340323
GAGAGTCGAGGTGCTCATAGTGG	NM_000913_up_50_chr20_62711421_f;NM_182647_up_50_chr20_62711421_f	chr20	62711484	62711506
CGGAGCCGCACGGTAGTAGATGG	NM_000913_up_50_chr20_62711421_f;NM_182647_up_50_chr20_62711421_f	chr20	62711527	62711549
GGAGCCGCACGGTAGTAGATGGG	NM_000913_up_50_chr20_62711421_f;NM_182647_up_50_chr20_62711421_f	chr20	62711528	62711550
GAGCCGCACGGTAGTAGATGGGG	NM_000913_up_50_chr20_62711421_f;NM_182647_up_50_chr20_62711421_f	chr20	62711529	62711551
CACCCCCATCTACTACCGTGCGG	NM_000913_up_50_chr20_62711421_f;NM_182647_up_50_chr20_62711421_f	chr20	62711532	62711554
AGGGCCCTGGGTTAGAGTCTGGG	NM_001200019_up_50_chr20_62716319_f	chr20	62716414	62716436
GCGTGGACGCGCCCCTCATAGGG	NM_001200019_up_50_chr20_62716319_f	chr20	62716436	62716458
CGTGGACGCGCCCCTCATAGGGG	NM_001200019_up_50_chr20_62716319_f	chr20	62716437	62716459
GCCCCTCATAGGGGTCATTGGGG	NM_001200019_up_50_chr20_62716319_f	chr20	62716446	62716468
GCCCCAATGACCCCTATGAGGGG	NM_001200019_up_50_chr20_62716319_f	chr20	62716447	62716469
CCAGCTACAATGCAGGCCGCTGG	NM_005286_up_50_chr20_62738185_r	chr20	62738171	62738193
CAGCGGCCTGCATTGTAGCTGGG	NM_005286_up_50_chr20_62738185_r	chr20	62738172	62738194
AACGGTCCCAGCTACAATGCAGG	NM_005286_up_50_chr20_62738185_r	chr20	62738178	62738200
ACCGTTGACGATTTGCGCCCTGG	NM_005286_up_50_chr20_62738185_r	chr20	62738195	62738217
CCCAGGGCGCAAATCGTCAACGG	NM_005286_up_50_chr20_62738185_r	chr20	62738196	62738218
GCCCGGCTGTTTCCCGGGTGTGG	NM_001286556_up_50_chr21_33784695_f;NM_058187_up_50_chr21_33784695_f	chr21	33784731	33784753
TCCACACCCGGGAAACAGCCGGG	NM_001286556_up_50_chr21_33784695_f;NM_058187_up_50_chr21_33784695_f	chr21	33784732	33784754
TGGAAGGCGCTCAAGGTGCGCGG	NM_001286556_up_50_chr21_33784695_f;NM_058187_up_50_chr21_33784695_f	chr21	33784751	33784773
CGAAGGCTGCGCTTTCCCTACGG	NM_001286556_up_50_chr21_33784695_f;NM_058187_up_50_chr21_33784695_f	chr21	33784850	33784872
AGGAAGCGAGGGGGGCCGTAGGG	NM_001286556_up_50_chr21_33784695_f;NM_058187_up_50_chr21_33784695_f	chr21	33784865	33784887
TGGGCATCTCTATGCCAAACTGG	NM_001005239_up_50_chr22_16449805_r	chr22	16449327	16449349
GAAGTCGCCGGTCACACCACAGG	NM_001005239_up_50_chr22_16449805_r	chr22	16449594	16449616
TCCAAGGTTTCTCTTGTGAGTGG	NM_001005239_up_50_chr22_16449805_r	chr22	16449697	16449719
GGCTTGAACTCCGTGCACGCGGG	NM_024627_up_50_chr22_19842372_r;NM_053004_up_50_chr22_19842463_r	chr22	19842290	19842312
CGGCTTGAACTCCGTGCACGCGG	NM_024627_up_50_chr22_19842372_r;NM_053004_up_50_chr22_19842463_r	chr22	19842291	19842313
CGTTCCCGACTCCGGCAAGAGGG	NM_024627_up_50_chr22_19842372_r;NM_053004_up_50_chr22_19842463_r	chr22	19842342	19842364
GGAGCAGGCGTTCCCGACTCCGG	NM_024627_up_50_chr22_19842372_r;NM_053004_up_50_chr22_19842463_r	chr22	19842350	19842372
GCGTGGCTGCGCGATGTAATCGG	NM_024627_up_50_chr22_19842372_r;NM_053004_up_50_chr22_19842463_r	chr22	19842399	19842421
AGCATGCGCCGGGTCGTACACGG	NM_053004_up_50_chr22_19842463_r	chr22	19842442	19842464
TGGGGCCCGGAGCGCTCCAAGGG	NM_001278500_up_50_chr22_24819515_f	chr22	24819531	24819553
AGGCCCGAGGACTCCTGGAAGGG	NM_001278500_up_50_chr22_24819515_f	chr22	24819572	24819594
CTGTCAGGACGAGGCCGCGACGG	NM_001278500_up_50_chr22_24819515_f	chr22	24819690	24819712
CGTCGCGGCCTCGTCCTGACAGG	NM_001278500_up_50_chr22_24819515_f	chr22	24819691	24819713
GTCGCGGCCTCGTCCTGACAGGG	NM_001278500_up_50_chr22_24819515_f	chr22	24819692	24819714
GCTCACATGTACACAGGCTGTGG	NM_000675_up_50_chr22_24823480_f;NM_001278499_up_50_chr22_24823480_f	chr22	24823528	24823550
GCGGCTGCTCACATGTACACAGG	NM_000675_up_50_chr22_24823480_f;NM_001278499_up_50_chr22_24823480_f	chr22	24823534	24823556
CAGAGCTTCCCCTCTGCACGCGG	NM_000675_up_50_chr22_24823480_f;NM_001278499_up_50_chr22_24823480_f	chr22	24823553	24823575
GGGCCTCAGGGACTGTGACATGG	NM_000675_up_50_chr22_24823480_f;NM_001278499_up_50_chr22_24823480_f	chr22	24823579	24823601
GCTCCATGTCACAGTCCCTGAGG	NM_000675_up_50_chr22_24823480_f;NM_001278499_up_50_chr22_24823480_f	chr22	24823582	24823604
TGACACCAGGAATGACTAACGGG	NM_001278497_up_50_chr22_24828037_f;NM_001278498_up_50_chr22_24828037_f	chr22	24828039	24828061
CTGACACCAGGAATGACTAACGG	NM_001278497_up_50_chr22_24828037_f;NM_001278498_up_50_chr22_24828037_f	chr22	24828040	24828062
AGTCATTCCTGGTGTCAGCCAGG	NM_001278497_up_50_chr22_24828037_f;NM_001278498_up_50_chr22_24828037_f	chr22	24828045	24828067
TCCTCTGCCTGGCTGACACCAGG	NM_001278497_up_50_chr22_24828037_f;NM_001278498_up_50_chr22_24828037_f	chr22	24828052	24828074
GGGTTCGGGCGCAGTATGAGAGG	NM_001278497_up_50_chr22_24828037_f;NM_001278498_up_50_chr22_24828037_f	chr22	24828201	24828223
GATCTAGTTCATCCTTGAGAAGG	NM_001278687_up_50_chr22_37606730_r	chr22	37606632	37606654
TAGTTCATCCTTGAGAAGGAGGG	NM_001278687_up_50_chr22_37606730_r	chr22	37606636	37606658
TGCCAAAGATAAACCAGACAGGG	NM_001278687_up_50_chr22_37606730_r	chr22	37606668	37606690
CACAAGCTTGCCTGAAAGCTGGG	NM_001278687_up_50_chr22_37606730_r	chr22	37606689	37606711
GACTCCTTGGAGGACTGTTCAGG	NM_001278687_up_50_chr22_37606730_r	chr22	37606716	37606738
ACAGAAGCCAATAGAAATAGAGG	NM_001051_up_50_chr22_37608417_r	chr22	37608199	37608221
CAGAAGCCAATAGAAATAGAGGG	NM_001051_up_50_chr22_37608417_r	chr22	37608200	37608222
AGAAGCCAATAGAAATAGAGGGG	NM_001051_up_50_chr22_37608417_r	chr22	37608201	37608223
CCAATAGAAATAGAGGGGAAAGG	NM_001051_up_50_chr22_37608417_r	chr22	37608206	37608228
CCTTTCCCCTCTATTTCTATTGG	NM_001051_up_50_chr22_37608417_r	chr22	37608206	37608228
TTCCCAGGTGCCCGTCTGATGGG	NM_003614_up_50_chr22_38219339_f	chr22	38219388	38219410
TCCCCATCAGACGGGCACCTGGG	NM_003614_up_50_chr22_38219339_f	chr22	38219390	38219412
CTCCCCATCAGACGGGCACCTGG	NM_003614_up_50_chr22_38219339_f	chr22	38219391	38219413
TGATGCCCAGAACATTTCACTGG	NM_003614_up_50_chr22_38219339_f	chr22	38219419	38219441
GGCTGTCCAGTGAAATGTTCTGG	NM_003614_up_50_chr22_38219339_f	chr22	38219425	38219447
GAGGTCTCTGCAAAGGCAAACGG	NM_005297_up_50_chr22_41075132_f	chr22	41075205	41075227
GAGACCTCGATCTTCACGCAAGG	NM_005297_up_50_chr22_41075132_f	chr22	41075220	41075242
CTTGCCTTGCGTGAAGATCGAGG	NM_005297_up_50_chr22_41075132_f	chr22	41075224	41075246
ATTGTCTCGTGTGCTTACAGGGG	NM_005297_up_50_chr22_41075132_f	chr22	41075253	41075275
GATTGTCTCGTGTGCTTACAGGG	NM_005297_up_50_chr22_41075132_f	chr22	41075254	41075276
GCCCACCGCGTAGGTACAGCCGG	NM_014246_up_50_chr22_46933068_r	chr22	46932909	46932931
CCCACCGCGTAGGTACAGCCGGG	NM_014246_up_50_chr22_46933068_r	chr22	46932910	46932932
CCCGGCTGTACCTACGCGGTGGG	NM_014246_up_50_chr22_46933068_r	chr22	46932910	46932932
GCCCGGCTGTACCTACGCGGTGG	NM_014246_up_50_chr22_46933068_r	chr22	46932911	46932933
CCGGCCCGGCTGTACCTACGCGG	NM_014246_up_50_chr22_46933068_r	chr22	46932914	46932936
TATCGCTTTAAATGGTCGTTCGG	NM_000844_up_50_chr3_6902752_f;NM_181874_up_50_chr3_6902752_f	chr3	6902759	6902781
GGGACTGCTATCGCTTTAAATGG	NM_000844_up_50_chr3_6902752_f;NM_181874_up_50_chr3_6902752_f	chr3	6902767	6902789
GCGCTCTCGGGTTAGCCGGCCGG	NM_000844_up_50_chr3_6902752_f;NM_181874_up_50_chr3_6902752_f	chr3	6902858	6902880
CCTCGCGCTCTCGGGTTAGCCGG	NM_000844_up_50_chr3_6902752_f;NM_181874_up_50_chr3_6902752_f	chr3	6902862	6902884
CCCGGAGGAGCTCGCCCTGAAGG	NM_000844_up_50_chr3_6902752_f;NM_181874_up_50_chr3_6902752_f	chr3	6902983	6903005
CACTATCGCACGGGTCCGCTAGG	NM_000916_up_50_chr3_8811301_r	chr3	8811202	8811224
ACTATCGCACGGGTCCGCTAGGG	NM_000916_up_50_chr3_8811301_r	chr3	8811203	8811225
CTATCGCACGGGTCCGCTAGGGG	NM_000916_up_50_chr3_8811301_r	chr3	8811204	8811226
GGTCCCAGAGCCTTAACAAATGG	NM_000916_up_50_chr3_8811301_r	chr3	8811283	8811305
AGTGGTTTAAAACTGCGAGAGGG	NM_000916_up_50_chr3_8811301_r	chr3	8811317	8811339
CATTTCAAAGCACACCATGCCGG	NM_001098213_up_50_chr3_11178729_f	chr3	11178778	11178800
CACACCATGCCGGCAGCACTTGG	NM_001098213_up_50_chr3_11178729_f	chr3	11178788	11178810
ATACCACCTCCAAGTGCTGCCGG	NM_001098213_up_50_chr3_11178729_f	chr3	11178797	11178819
ACTTGGAGGTGGTATGTGCTGGG	NM_001098213_up_50_chr3_11178729_f	chr3	11178805	11178827
AGTCAGACTGAGTCACTTCAAGG	NM_001098213_up_50_chr3_11178729_f	chr3	11178845	11178867
GCGCGCTCTTCTCAAGCGGGCGG	NM_001098212_up_50_chr3_11196164_f	chr3	11196358	11196380
CAAGCGCGCTCTTCTCAAGCGGG	NM_001098212_up_50_chr3_11196164_f	chr3	11196361	11196383
CCAAGCGCGCTCTTCTCAAGCGG	NM_001098212_up_50_chr3_11196164_f	chr3	11196362	11196384
CGCTTGAGAAGAGCGCGCTTGGG	NM_001098212_up_50_chr3_11196164_f	chr3	11196363	11196385
CTTGGGTACCCTCGCGACGCGGG	NM_001098212_up_50_chr3_11196164_f	chr3	11196380	11196402
GACATATACTAGCCACTGCCCGG	NM_001098211_up_50_chr3_11267619_f	chr3	11267860	11267882
AGGTCTACTCCGGAAACGGAGGG	NM_001098211_up_50_chr3_11267619_f	chr3	11267889	11267911
AAACAGGTCTACTCCGGAAACGG	NM_001098211_up_50_chr3_11267619_f	chr3	11267893	11267915
ATAAGCAAACAGGTCTACTCCGG	NM_001098211_up_50_chr3_11267619_f	chr3	11267899	11267921
GACCTGTTTGCTTATCTCGTGGG	NM_001098211_up_50_chr3_11267619_f	chr3	11267907	11267929
GGAAGCCACGCACCCTTGAAAGG	NM_005508_up_50_chr3_32993016_f	chr3	32993073	32993095
CGGTGCCTTTCAAGGGTGCGTGG	NM_005508_up_50_chr3_32993016_f	chr3	32993078	32993100
CACGCACCCTTGAAAGGCACCGG	NM_005508_up_50_chr3_32993016_f	chr3	32993079	32993101
ACGCACCCTTGAAAGGCACCGGG	NM_005508_up_50_chr3_32993016_f	chr3	32993080	32993102
GAAGGACCCGGTGCCTTTCAAGG	NM_005508_up_50_chr3_32993016_f	chr3	32993086	32993108
GGTAGGTGCACAGGACTAGTTGG	NM_001337_up_50_chr3_39321528_r	chr3	39321423	39321445
TCCACGCCAGGTAGGTGCACAGG	NM_001337_up_50_chr3_39321528_r	chr3	39321432	39321454
TGGCTGACTGGCAGATCCAGAGG	NM_001337_up_50_chr3_39321528_r	chr3	39321467	39321489
AGCAGGACAGGGTGGCTGACTGG	NM_001337_up_50_chr3_39321528_r	chr3	39321479	39321501
GTCTCTGGTAAAGTCTGAGCAGG	NM_001337_up_50_chr3_39321528_r	chr3	39321496	39321518
GGAAGCTGGGAGAGCTCATGGGG	NM_001171172_up_50_chr3_39321931_r	chr3	39321825	39321847
TCAGCTTCCCTGCCCACGAGAGG	NM_001171172_up_50_chr3_39321931_r	chr3	39321851	39321873
CAGCTTCCCTGCCCACGAGAGGG	NM_001171172_up_50_chr3_39321931_r	chr3	39321852	39321874
TACTCTGGGCTCCCTCTCGTGGG	NM_001171172_up_50_chr3_39321931_r	chr3	39321863	39321885
GAGTACTCACTGGACCACACTGG	NM_001171172_up_50_chr3_39321931_r	chr3	39321881	39321903
CAGCCCCCAGCTCTGTCCTGGGG	NM_001171171_up_50_chr3_39322765_r	chr3	39322610	39322632
CGGGCTTGGTGGCCTGCTCATGG	NM_001171171_up_50_chr3_39322765_r	chr3	39322646	39322668
GGACTTCTTCCACCATGAGCAGG	NM_001171171_up_50_chr3_39322765_r	chr3	39322658	39322680
TCCTGTGGCCTTCTGGCCAAAGG	NM_001171171_up_50_chr3_39322765_r	chr3	39322735	39322757
CCCCATCCACTTTCTGACACTGG	NM_001171171_up_50_chr3_39322765_r	chr3	39322779	39322801
CACATCTCTACCTCCATCCAGGG	NM_001171174_up_50_chr3_39323227_r	chr3	39323014	39323036
ATGGGCTTGGGAAATTATCCAGG	NM_001171174_up_50_chr3_39323227_r	chr3	39323037	39323059
AGGGGCGGGCCGTGCTTACCAGG	NM_001171174_up_50_chr3_39323227_r	chr3	39323205	39323227
AGTAGGAAGTGAGAAGGGGCGGG	NM_001171174_up_50_chr3_39323227_r	chr3	39323219	39323241
GGAAGTGGTGAGAGCACAGTAGG	NM_001171174_up_50_chr3_39323227_r	chr3	39323236	39323258
GGAGAGAAGGCAGTCTCTTGAGG	NM_005201_up_50_chr3_39371147_f	chr3	39371166	39371188
TCTCCATCTGCTGTTTGTAGTGG	NM_005201_up_50_chr3_39371147_f	chr3	39371184	39371206
GTGGGAGGATACCTCCAGAGAGG	NM_005201_up_50_chr3_39371147_f	chr3	39371203	39371225
GGATACAGACTTTGTGAAGAAGG	NM_005201_up_50_chr3_39371147_f	chr3	39371255	39371277
AGACTTTGTGAAGAAGGAATTGG	NM_005201_up_50_chr3_39371147_f	chr3	39371261	39371283
CATCCAGTGCCCTTCTGATTGGG	NM_001251882_up_50_chr3_42530741_f	chr3	42531011	42531033
TGCGTCTTCACACTGACACCAGG	NM_001251882_up_50_chr3_42530741_f	chr3	42531053	42531075
GTCTTCACACTGACACCAGGAGG	NM_001251882_up_50_chr3_42530741_f	chr3	42531056	42531078
ACACTGACACCAGGAGGATAAGG	NM_001251882_up_50_chr3_42530741_f	chr3	42531062	42531084
CATGCCAGCCACTCAGCTGAGGG	NM_001251882_up_50_chr3_42530741_f	chr3	42531093	42531115
TGAGCTGCGCCTCTTAGCTCTGG	NM_001251883_up_50_chr3_42544054_f;NM_001251884_up_50_chr3_42544054_f;NM_001251885_up_50_chr3_42544054_f;NM_004624_up_50_chr3_42544054_f	chr3	42544094	42544116
GCTGTGGCCCCAGAGCTAAGAGG	NM_001251883_up_50_chr3_42544054_f;NM_001251884_up_50_chr3_42544054_f;NM_001251885_up_50_chr3_42544054_f;NM_004624_up_50_chr3_42544054_f	chr3	42544103	42544125
CAGCACGCATAGCCAGCGGGCGG	NM_001251883_up_50_chr3_42544054_f;NM_001251884_up_50_chr3_42544054_f;NM_001251885_up_50_chr3_42544054_f;NM_004624_up_50_chr3_42544054_f	chr3	42544250	42544272
CGCCCGCTGGCTATGCGTGCTGG	NM_001251883_up_50_chr3_42544054_f;NM_001251884_up_50_chr3_42544054_f;NM_001251885_up_50_chr3_42544054_f;NM_004624_up_50_chr3_42544054_f	chr3	42544251	42544273
TGCCAGCACGCATAGCCAGCGGG	NM_001251883_up_50_chr3_42544054_f;NM_001251884_up_50_chr3_42544054_f;NM_001251885_up_50_chr3_42544054_f;NM_004624_up_50_chr3_42544054_f	chr3	42544253	42544275
GGTGGGGTAGCCCAAGAGGGTGG	NM_001256369_up_50_chr3_45927946_f;NM_006641_up_50_chr3_45927946_f;NM_031200_up_50_chr3_45927946_f	chr3	45927946	45927968
TTCCTTTCTCGTGTTGTTATCGG	NM_001256369_up_50_chr3_45927946_f;NM_006641_up_50_chr3_45927946_f;NM_031200_up_50_chr3_45927946_f	chr3	45927998	45928020
TCCTTTCTCGTGTTGTTATCGGG	NM_001256369_up_50_chr3_45927946_f;NM_006641_up_50_chr3_45927946_f;NM_031200_up_50_chr3_45927946_f	chr3	45927999	45928021
ACCCGATAACAACACGAGAAAGG	NM_001256369_up_50_chr3_45927946_f;NM_006641_up_50_chr3_45927946_f;NM_031200_up_50_chr3_45927946_f	chr3	45928000	45928022
TTGCTCTCTGCCTGGGATGAGGG	NM_001256369_up_50_chr3_45927946_f;NM_006641_up_50_chr3_45927946_f;NM_031200_up_50_chr3_45927946_f	chr3	45928053	45928075
CTGCCTCTACTTCTGTGATGTGG	NM_006564_up_50_chr3_45984923_f	chr3	45984954	45984976
ATGAGCTTGCTCATGAAGCAAGG	NM_006564_up_50_chr3_45984923_f	chr3	45984978	45985000
AGCTCATCTCTGGAACAAACTGG	NM_006564_up_50_chr3_45984923_f	chr3	45984994	45985016
GGACTAACCCCAGGTATTGTTGG	NM_006564_up_50_chr3_45984923_f	chr3	45985077	45985099
GAGAATACCAACAATACCTGGGG	NM_006564_up_50_chr3_45984923_f	chr3	45985084	45985106
ATATAGGCTGTTACAATTAGAGG	NM_001024644_up_50_chr3_46068980_r;NM_005283_up_50_chr3_46068980_r	chr3	46068850	46068872
ATGTAAAGAGGTGTAGATTCAGG	NM_001024644_up_50_chr3_46068980_r;NM_005283_up_50_chr3_46068980_r	chr3	46068908	46068930
ACCTCTTTACATGCGTCTTGAGG	NM_001024644_up_50_chr3_46068980_r;NM_005283_up_50_chr3_46068980_r	chr3	46068919	46068941
GCCTCAAGACGCATGTAAAGAGG	NM_001024644_up_50_chr3_46068980_r;NM_005283_up_50_chr3_46068980_r	chr3	46068920	46068942
CCTCCTCCAGCCTTCTGGGCAGG	NM_001024644_up_50_chr3_46068980_r;NM_005283_up_50_chr3_46068980_r	chr3	46068996	46069018
GTCTTATCTGTTACTGTGGAGGG	NM_001295_up_50_chr3_46249833_r	chr3	46249728	46249750
TGTCTTATCTGTTACTGTGGAGG	NM_001295_up_50_chr3_46249833_r	chr3	46249729	46249751
TTCTGTCTTATCTGTTACTGTGG	NM_001295_up_50_chr3_46249833_r	chr3	46249732	46249754
TGACACTTACTCTGGTTCCAAGG	NM_001295_up_50_chr3_46249833_r	chr3	46249763	46249785
GAAGCTGAGTACTTCCTACTTGG	NM_001295_up_50_chr3_46249833_r	chr3	46249856	46249878
TGGTATCTCTGTTTCAGGAGTGG	NM_001164680_up_50_chr3_46283822_f;NM_001837_up_50_chr3_46283822_f;NM_178328_up_50_chr3_46283822_f;NM_178329_up_50_chr3_46283822_f	chr3	46283876	46283898
GGTGACGCCTAAGCTATCACTGG	NM_001164680_up_50_chr3_46283822_f;NM_001837_up_50_chr3_46283822_f;NM_178328_up_50_chr3_46283822_f;NM_178329_up_50_chr3_46283822_f	chr3	46283897	46283919
GATATGTCCAGTGATAGCTTAGG	NM_001164680_up_50_chr3_46283822_f;NM_001837_up_50_chr3_46283822_f;NM_178328_up_50_chr3_46283822_f;NM_178329_up_50_chr3_46283822_f	chr3	46283904	46283926
AGCTATCACTGGACATATCAAGG	NM_001164680_up_50_chr3_46283822_f;NM_001837_up_50_chr3_46283822_f;NM_178328_up_50_chr3_46283822_f;NM_178329_up_50_chr3_46283822_f	chr3	46283908	46283930
ACTAAATTAGCAGGTACCACTGG	NM_001164680_up_50_chr3_46283822_f;NM_001837_up_50_chr3_46283822_f;NM_178328_up_50_chr3_46283822_f;NM_178329_up_50_chr3_46283822_f	chr3	46283936	46283958
ATAAAGGGTATTGGTGATAGTGG	NM_001123041_up_50_chr3_46395185_f;NM_001123396_up_50_chr3_46395185_f	chr3	46395217	46395239
TTCCAGAGAATAAAGGGTATTGG	NM_001123041_up_50_chr3_46395185_f;NM_001123396_up_50_chr3_46395185_f	chr3	46395226	46395248
TTTCATGTTCCAGAGAATAAAGG	NM_001123041_up_50_chr3_46395185_f;NM_001123396_up_50_chr3_46395185_f	chr3	46395233	46395255
TCATGCAAATTATCACTAGTAGG	NM_001123041_up_50_chr3_46395185_f;NM_001123396_up_50_chr3_46395185_f	chr3	46395274	46395296
TCTGAGCTTCTTTATCTTGTGGG	NM_001123041_up_50_chr3_46395185_f;NM_001123396_up_50_chr3_46395185_f	chr3	46395331	46395353
AGCTTCAGATAGATTATATCTGG	NM_000579_up_50_chr3_46411583_f;NM_001100168_up_50_chr3_46411583_f	chr3	46411631	46411653
ATGCCAGATACATAGGTGGCAGG	NM_000579_up_50_chr3_46411583_f;NM_001100168_up_50_chr3_46411583_f	chr3	46411664	46411686
TCACACTATGCCAGATACATAGG	NM_000579_up_50_chr3_46411583_f;NM_001100168_up_50_chr3_46411583_f	chr3	46411671	46411693
CAAACCAGTAAGCATTTATGAGG	NM_000579_up_50_chr3_46411583_f;NM_001100168_up_50_chr3_46411583_f	chr3	46411696	46411718
ATAAATGCTTACTGGTTTGAAGG	NM_000579_up_50_chr3_46411583_f;NM_001100168_up_50_chr3_46411583_f	chr3	46411700	46411722
GGTCACAGGGAAATCAAAGGCGG	NM_003965_up_50_chr3_46448671_f	chr3	46448682	46448704
GTCACAGGGAAATCAAAGGCGGG	NM_003965_up_50_chr3_46448671_f	chr3	46448683	46448705
TGGTCCCTGAGCTCGGTGAGTGG	NM_003965_up_50_chr3_46448671_f	chr3	46448807	46448829
GTGGGGCGGGTAGAGCCACCAGG	NM_003965_up_50_chr3_46448671_f	chr3	46448826	46448848
TGGGGCGGGTAGAGCCACCAGGG	NM_003965_up_50_chr3_46448671_f	chr3	46448827	46448849
CAGCATCAACATGGCCATAAGGG	NM_001130910_up_50_chr3_46448999_f	chr3	46449027	46449049
TCAGCATCAACATGGCCATAAGG	NM_001130910_up_50_chr3_46448999_f	chr3	46449028	46449050
GGCCATGTTGATGCTGAGCATGG	NM_001130910_up_50_chr3_46448999_f	chr3	46449034	46449056
TAAAAGTAAGCCATCGTACTTGG	NM_001130910_up_50_chr3_46448999_f	chr3	46449181	46449203
AGCTCCAGAAAGGGAAAGTGGGG	NM_001130910_up_50_chr3_46448999_f	chr3	46449452	46449474
CTGAGCAGCTTCTGTGGCTCAGG	NM_000316_up_50_chr3_46919186_f	chr3	46919230	46919252
AGCTGCTCAGGGACTATCCATGG	NM_000316_up_50_chr3_46919186_f	chr3	46919243	46919265
AGCTTTAGGCCCGACTTGGAAGG	NM_000316_up_50_chr3_46919186_f	chr3	46919297	46919319
GCCCATGGGCCTTCCAAGTCGGG	NM_000316_up_50_chr3_46919186_f	chr3	46919306	46919328
AGCCCATGGGCCTTCCAAGTCGG	NM_000316_up_50_chr3_46919186_f	chr3	46919307	46919329
GCTCTCGGGATACCCCCCGCTGG	NM_001184744_up_50_chr3_46923689_f	chr3	46923827	46923849
TCTGTCTCGGTGTCAGTCGGCGG	NM_001184744_up_50_chr3_46923689_f	chr3	46924043	46924065
GAGCGAGGGAGTGACCGAAACGG	NM_001184744_up_50_chr3_46923689_f	chr3	46924170	46924192
GGAGTGACCGAAACGGAGCTTGG	NM_001184744_up_50_chr3_46923689_f	chr3	46924177	46924199
GAGTGACCGAAACGGAGCTTGGG	NM_001184744_up_50_chr3_46923689_f	chr3	46924178	46924200
GGTGGGGGCGGAAAAAGCCAGGG	NM_001407_up_50_chr3_48700349_r	chr3	48700256	48700278
TGGTGGGGGCGGAAAAAGCCAGG	NM_001407_up_50_chr3_48700349_r	chr3	48700257	48700279
AGCGTCGGGGATGCTGTGGTGGG	NM_001407_up_50_chr3_48700349_r	chr3	48700273	48700295
CGGGAGCCATGTTGGAGCGGCGG	NM_001407_up_50_chr3_48700349_r	chr3	48700307	48700329
GGTGGAGCGAACCATCGGGGCGG	NM_001407_up_50_chr3_48700349_r	chr3	48700331	48700353
AGGACTCCAAGGGAAAACTACGG	NM_001007540_up_50_chr3_49837255_r	chr3	49837150	49837172
TCCGGTGGTCTCTGGTGAGGAGG	NM_001007540_up_50_chr3_49837255_r	chr3	49837188	49837210
CAGAGACCACCGGAGCAAAGAGG	NM_001007540_up_50_chr3_49837255_r	chr3	49837197	49837219
CGTGTTCCTCTTTGCTCCGGTGG	NM_001007540_up_50_chr3_49837255_r	chr3	49837203	49837225
CCGGAGCAAAGAGGAACACGAGG	NM_001007540_up_50_chr3_49837255_r	chr3	49837206	49837228
CGCCCCGCCGCTTTCAATCGCGG	NM_000839_up_50_chr3_51741031_f;NM_001130063_up_50_chr3_51741031_f	chr3	51741047	51741069
CGGAGAGAATCGGAGTGGAGCGG	NM_000839_up_50_chr3_51741031_f;NM_001130063_up_50_chr3_51741031_f	chr3	51741141	51741163
GGCTCTGGCGCGGAGAGAATCGG	NM_000839_up_50_chr3_51741031_f;NM_001130063_up_50_chr3_51741031_f	chr3	51741151	51741173
GCGCGCCAGGTAGGGTGAGCCGG	NM_000839_up_50_chr3_51741031_f;NM_001130063_up_50_chr3_51741031_f	chr3	51741175	51741197
CGCCAGGTAGGGTGAGCCGGTGG	NM_000839_up_50_chr3_51741031_f;NM_001130063_up_50_chr3_51741031_f	chr3	51741178	51741200
TTGCCACACACGGCTGGCAAGGG	NM_080865_up_50_chr3_51989280_f	chr3	51989358	51989380
CTGATGTTGCCACACACGGCTGG	NM_080865_up_50_chr3_51989280_f	chr3	51989364	51989386
CACTCTGATGTTGCCACACACGG	NM_080865_up_50_chr3_51989280_f	chr3	51989368	51989390
CAGCCAGTACCATCTCCGACAGG	NM_080865_up_50_chr3_51989280_f	chr3	51989392	51989414
AACTCAGCCCCTGTCGGAGATGG	NM_080865_up_50_chr3_51989280_f	chr3	51989401	51989423
ACGGCCTGGTGAGGCCGCGATGG	NM_018971_up_50_chr3_71803151_f	chr3	71803182	71803204
CTCGCTCGCGTTCGCCATCGCGG	NM_018971_up_50_chr3_71803151_f	chr3	71803196	71803218
GCTGCTGTGCGTGAGCCTAGCGG	NM_018971_up_50_chr3_71803151_f	chr3	71803281	71803303
TGTTCGCGCTGCTGATCGTGCGG	NM_018971_up_50_chr3_71803151_f	chr3	71803313	71803335
GTCGAGCAGCAGGTAGTACGGGG	NM_018971_up_50_chr3_71803151_f	chr3	71803355	71803377
TGTTTGTCCAAGATCTTTAAAGG	NM_005290_up_50_chr3_98250693_f	chr3	98250732	98250754
GTTTGTCCAAGATCTTTAAAGGG	NM_005290_up_50_chr3_98250693_f	chr3	98250733	98250755
GTCCAAGATCTTTAAAGGGAGGG	NM_005290_up_50_chr3_98250693_f	chr3	98250737	98250759
TCCCCTCCCTTTAAAGATCTTGG	NM_005290_up_50_chr3_98250693_f	chr3	98250739	98250761
GTATAAAAGAAGCTTCCTTGAGG	NM_005290_up_50_chr3_98250693_f	chr3	98250787	98250809
GGGAATAGGGAGATAACTCAGGG	NM_032787_up_50_chr3_100328383_f	chr3	100328410	100328432
TGGGAATAGGGAGATAACTCAGG	NM_032787_up_50_chr3_100328383_f	chr3	100328411	100328433
TGATTAGAGTTATGGGAATAGGG	NM_032787_up_50_chr3_100328383_f	chr3	100328423	100328445
TTCATGTTCTCCTTGAGTGAAGG	NM_032787_up_50_chr3_100328383_f	chr3	100328451	100328473
ATTTCCTCATCCTTCACTCAAGG	NM_032787_up_50_chr3_100328383_f	chr3	100328461	100328483
TCAAGGTTATTTAATCAGCTTGG	NM_001290809_up_50_chr3_113897624_r	chr3	113897434	113897456
AAGCTGATTAAATAACCTTGAGG	NM_001290809_up_50_chr3_113897624_r	chr3	113897436	113897458
GACCGAGGAGTTTACCACTTCGG	NM_001290809_up_50_chr3_113897624_r	chr3	113897530	113897552
AGGCAAAGTTTGCTTTGCTTGGG	NM_000796_up_50_chr3_113897900_r;NM_001290809_up_50_chr3_113897624_r;NM_033663_up_50_chr3_113897900_r	chr3	113897584	113897606
TTCACCTTAGAGGCAAAAATGGG	NM_000796_up_50_chr3_113897900_r;NM_001290809_up_50_chr3_113897624_r;NM_033663_up_50_chr3_113897900_r	chr3	113897649	113897671
CCAAGGACAGAACCTCTGAGCGG	NM_000796_up_50_chr3_113897900_r;NM_033663_up_50_chr3_113897900_r	chr3	113897800	113897822
CTGTCCTTGGTGCTGAAAGAGGG	NM_000796_up_50_chr3_113897900_r;NM_033663_up_50_chr3_113897900_r	chr3	113897813	113897835
AAGAGGGATGGAGTAGGCATAGG	NM_000796_up_50_chr3_113897900_r;NM_033663_up_50_chr3_113897900_r	chr3	113897829	113897851
ACAAAGAGGAAAAGAGAGCGAGG	NM_000796_up_50_chr3_113897900_r;NM_033663_up_50_chr3_113897900_r	chr3	113897868	113897890
CCAGAGTGAACAACCCATTCAGG	NM_001168271_up_50_chr3_119963143_r;NM_153002_up_50_chr3_119963143_r	chr3	119963090	119963112
CCTGAATGGGTTGTTCACTCTGG	NM_001168271_up_50_chr3_119963143_r;NM_153002_up_50_chr3_119963143_r	chr3	119963090	119963112
CCCATTCAGGTAGAAGCAAAGGG	NM_001168271_up_50_chr3_119963143_r;NM_153002_up_50_chr3_119963143_r	chr3	119963103	119963125
CCCTTTGCTTCTACCTGAATGGG	NM_001168271_up_50_chr3_119963143_r;NM_153002_up_50_chr3_119963143_r	chr3	119963103	119963125
ACCCTTTGCTTCTACCTGAATGG	NM_001168271_up_50_chr3_119963143_r;NM_153002_up_50_chr3_119963143_r	chr3	119963104	119963126
ACCCTCGGCACAGAGAACGTTGG	NM_000388_up_50_chr3_121902480_f	chr3	121902738	121902760
ACCAACGTTCTCTGTGCCGAGGG	NM_000388_up_50_chr3_121902480_f	chr3	121902739	121902761
CACCAACGTTCTCTGTGCCGAGG	NM_000388_up_50_chr3_121902480_f	chr3	121902740	121902762
TGGCGATGGAAAGAAGCTTAGGG	NM_000388_up_50_chr3_121902480_f	chr3	121902775	121902797
TTGGCGATGGAAAGAAGCTTAGG	NM_000388_up_50_chr3_121902480_f	chr3	121902776	121902798
GCTGCTGTGGCCGGACCCGAAGG	NM_001178065_up_50_chr3_121903131_f	chr3	121903184	121903206
CCAAGGTCACGGTCTTGGAGAGG	NM_001178065_up_50_chr3_121903131_f	chr3	121903238	121903260
CTATGCCAAGGTCACGGTCTTGG	NM_001178065_up_50_chr3_121903131_f	chr3	121903243	121903265
CGTGACCTTGGCATAGGGAGCGG	NM_001178065_up_50_chr3_121903131_f	chr3	121903250	121903272
CAGCCCCGCTCCCTATGCCAAGG	NM_001178065_up_50_chr3_121903131_f	chr3	121903255	121903277
CCTTCGCAGCATTCTTGGGTGGG	NM_000539_up_50_chr3_129247432_f	chr3	129247521	129247543
GCAGCCACGGGTCAGCCACAAGG	NM_000539_up_50_chr3_129247432_f	chr3	129247545	129247567
CAGCCACGGGTCAGCCACAAGGG	NM_000539_up_50_chr3_129247432_f	chr3	129247546	129247568
TGGCCCTTGTGGCTGACCCGTGG	NM_000539_up_50_chr3_129247432_f	chr3	129247549	129247571
ACAAGGGCCACAGCCATGAATGG	NM_000539_up_50_chr3_129247432_f	chr3	129247562	129247584
AGCTCCGAATTTATAGTGAGGGG	NM_000685_up_50_chr3_148415608_f;NM_004835_up_50_chr3_148415608_f;NM_009585_up_50_chr3_148415608_f;NM_031850_up_50_chr3_148415608_f	chr3	148415652	148415674
GCAGCTCCGAATTTATAGTGAGG	NM_000685_up_50_chr3_148415608_f;NM_004835_up_50_chr3_148415608_f;NM_009585_up_50_chr3_148415608_f;NM_031850_up_50_chr3_148415608_f	chr3	148415654	148415676
CGCTGGAATCATTGGCGAGGAGG	NM_000685_up_50_chr3_148415608_f;NM_004835_up_50_chr3_148415608_f;NM_009585_up_50_chr3_148415608_f;NM_031850_up_50_chr3_148415608_f	chr3	148415676	148415698
CTGTCAGGCGCTGGAATCATTGG	NM_000685_up_50_chr3_148415608_f;NM_004835_up_50_chr3_148415608_f;NM_009585_up_50_chr3_148415608_f;NM_031850_up_50_chr3_148415608_f	chr3	148415684	148415706
GAGTGACAGGACGTCTGGACCGG	NM_000685_up_50_chr3_148415608_f;NM_004835_up_50_chr3_148415608_f;NM_009585_up_50_chr3_148415608_f;NM_031850_up_50_chr3_148415608_f	chr3	148415727	148415749
GATCTTAGTTCTTCCTGAGAAGG	NM_032049_up_50_chr3_148447917_f	chr3	148448128	148448150
TTCTTCCTGAGAAGGTATGAAGG	NM_032049_up_50_chr3_148447917_f	chr3	148448136	148448158
TTCCTGAGAAGGTATGAAGGTGG	NM_032049_up_50_chr3_148447917_f	chr3	148448139	148448161
TCCTGAGAAGGTATGAAGGTGGG	NM_032049_up_50_chr3_148447917_f	chr3	148448140	148448162
TTCCACCCTACCTGAATTATAGG	NM_032049_up_50_chr3_148447917_f	chr3	148448165	148448187
TGTTTAAAAAGACATACCTGGGG	NM_013308_up_50_chr3_150920989_r	chr3	150920874	150920896
ACTTGCAGCAAGGCTTGCTGAGG	NM_013308_up_50_chr3_150920989_r	chr3	150920911	150920933
TCAGAGAAGCATGAGCTGTTTGG	NM_013308_up_50_chr3_150920989_r	chr3	150920936	150920958
AAAGCCAGCAGCCTGCAATGGGG	NM_013308_up_50_chr3_150920989_r	chr3	150920978	150921000
TAAAGCCAGCAGCCTGCAATGGG	NM_013308_up_50_chr3_150920989_r	chr3	150920979	150921001
TGCATAAGTTGGACCTGATTTGG	NM_001081455_up_50_chr3_150966999_r	chr3	150966902	150966924
GACCTGATTTGGATTTGCTTAGG	NM_001081455_up_50_chr3_150966999_r	chr3	150966913	150966935
ACCTGATTTGGATTTGCTTAGGG	NM_001081455_up_50_chr3_150966999_r	chr3	150966914	150966936
ACCCTAAGCAAATCCAAATCAGG	NM_001081455_up_50_chr3_150966999_r	chr3	150966915	150966937
CTTAGGGTTACAGATTAGCACGG	NM_001081455_up_50_chr3_150966999_r	chr3	150966930	150966952
ACCTCTCATTGTAGGCTCCAAGG	NM_014879_up_50_chr3_150996231_r	chr3	150996125	150996147
ACTCTGTAACAGTGTTACCTTGG	NM_014879_up_50_chr3_150996231_r	chr3	150996142	150996164
TTCTTGCTCATCTTCAACTACGG	NM_014879_up_50_chr3_150996231_r	chr3	150996164	150996186
TTCAACTACGGATGAAAATCAGG	NM_014879_up_50_chr3_150996231_r	chr3	150996176	150996198
GACAGAAACCACAAGATAGTGGG	NM_014879_up_50_chr3_150996231_r	chr3	150996204	150996226
CCCAAAGGACAATCTCTAAAGGG	NM_023915_up_50_chr3_151034637_r	chr3	151034552	151034574
CCCCAAAGGACAATCTCTAAAGG	NM_023915_up_50_chr3_151034637_r	chr3	151034553	151034575
CCTTTAGAGATTGTCCTTTGGGG	NM_023915_up_50_chr3_151034637_r	chr3	151034553	151034575
CCTGGCAGGAGAATTTGAAAGGG	NM_023915_up_50_chr3_151034637_r	chr3	151034578	151034600
AAGTTGTTCCAGTAGTCGCCTGG	NM_023915_up_50_chr3_151034637_r	chr3	151034596	151034618
AATTGAAATTCACCTTTGGGAGG	NM_176894_up_50_chr3_151047338_r	chr3	151047256	151047278
AGAACTGAGTATCCTCCCAAAGG	NM_176894_up_50_chr3_151047338_r	chr3	151047268	151047290
CAGTTCTCTCTGTCTTCTTATGG	NM_176894_up_50_chr3_151047338_r	chr3	151047284	151047306
TTCTCTCTGTCTTCTTATGGCGG	NM_176894_up_50_chr3_151047338_r	chr3	151047287	151047309
AATGTTCTGCTTTCTTATAGTGG	NM_176894_up_50_chr3_151047338_r	chr3	151047348	151047370
TCCTCTATCACAAAGAGGTTTGG	NM_176876_up_50_chr3_151058644_r	chr3	151058491	151058513
GGAAATCCTCTATCACAAAGAGG	NM_176876_up_50_chr3_151058644_r	chr3	151058496	151058518
GACTTTACTGACGAAAACTCAGG	NM_176876_up_50_chr3_151058644_r	chr3	151058517	151058539
GTGCTCTAGAGAGAAATAGAAGG	NM_176876_up_50_chr3_151058644_r	chr3	151058544	151058566
AAAAGCAGAAGTCCTAAAAGAGG	NM_176876_up_50_chr3_151058644_r	chr3	151058648	151058670
AGAACACTTTCTCATGTCCAGGG	NM_022788_up_50_chr3_151102601_r	chr3	151102492	151102514
CAGAACACTTTCTCATGTCCAGG	NM_022788_up_50_chr3_151102601_r	chr3	151102493	151102515
AGTGATCACAATCAGAAGACAGG	NM_022788_up_50_chr3_151102601_r	chr3	151102526	151102548
TCTGATTGTGATCACTACCCTGG	NM_022788_up_50_chr3_151102601_r	chr3	151102533	151102555
GCTGAAATGACAAAAATCCAGGG	NM_022788_up_50_chr3_151102601_r	chr3	151102550	151102572
ACTGTAATAACCATGTCCAGTGG	NM_033050_up_50_chr3_151591381_f	chr3	151591397	151591419
GGAAGACTTGATCCCTTGACAGG	NM_033050_up_50_chr3_151591381_f	chr3	151591463	151591485
GATCAAGTCTTCCAACAGAATGG	NM_033050_up_50_chr3_151591381_f	chr3	151591473	151591495
CATGTAGCTTACCATTCTGTTGG	NM_033050_up_50_chr3_151591381_f	chr3	151591484	151591506
CAACAGAATGGTAAGCTACATGG	NM_033050_up_50_chr3_151591381_f	chr3	151591485	151591507
CACGCTGCTACCGGAGTCGGCGG	NM_002563_up_50_chr3_152552686_f	chr3	152552687	152552709
CGACTCCGGTAGCAGCGTGCCGG	NM_002563_up_50_chr3_152552686_f	chr3	152552691	152552713
CTCTGCCGGCACGCTGCTACCGG	NM_002563_up_50_chr3_152552686_f	chr3	152552696	152552718
TGGGGAGCAGGTCTCCGCCGAGG	NM_002563_up_50_chr3_152552686_f	chr3	152552734	152552756
GAAGCAGGAGGCGTCTTCTGGGG	NM_002563_up_50_chr3_152552686_f	chr3	152552752	152552774
GGGAAATTAAATATTGACCAAGG	NM_001038705_up_50_chr3_154147505_r	chr3	154147408	154147430
CATCTAGAGGGGAACTTGGTAGG	NM_001038705_up_50_chr3_154147505_r	chr3	154147496	154147518
GACAAGGAGAACATCTAGAGGGG	NM_001038705_up_50_chr3_154147505_r	chr3	154147507	154147529
TGACAAGGAGAACATCTAGAGGG	NM_001038705_up_50_chr3_154147505_r	chr3	154147508	154147530
CTGACAAGGAGAACATCTAGAGG	NM_001038705_up_50_chr3_154147505_r	chr3	154147509	154147531
CAACCTCACACTGGCCGACCTGG	NM_004122_up_50_chr3_172166247_r;NM_198407_up_50_chr3_172166247_r	chr3	172166146	172166168
GTTGAACCCCGGCTCTTCGCTGG	NM_004122_up_50_chr3_172166247_r;NM_198407_up_50_chr3_172166247_r	chr3	172166165	172166187
CGTCGCGTTCCACATGCTGCCGG	NM_004122_up_50_chr3_172166247_r;NM_198407_up_50_chr3_172166247_r	chr3	172166189	172166211
CTCTGGGACGTGACTGCGCTGGG	NM_004122_up_50_chr3_172166247_r;NM_198407_up_50_chr3_172166247_r	chr3	172166226	172166248
TGGGACGTGACTGCGCTGGGAGG	NM_004122_up_50_chr3_172166247_r;NM_198407_up_50_chr3_172166247_r	chr3	172166229	172166251
GCTGCCTAGGATCCACTGAGTGG	NM_080819_up_50_chr4_8582167_f	chr4	8582181	8582203
TGTCAGCTGCGCGCGAACCAGGG	NM_080819_up_50_chr4_8582167_f	chr4	8582216	8582238
GACTCTGCGCGCTTCTGTTCCGG	NM_080819_up_50_chr4_8582167_f	chr4	8582286	8582308
TCCCATCCTGCCACGCCACGAGG	NM_080819_up_50_chr4_8582167_f	chr4	8582307	8582329
TCCTCGTGGCGTGGCAGGATGGG	NM_080819_up_50_chr4_8582167_f	chr4	8582308	8582330
CTGCCCCAGCCCCTCAGTGGCGG	NM_000798_up_50_chr4_9783208_f	chr4	9783284	9783306
GAGAGCAAGCCGCCACTGAGGGG	NM_000798_up_50_chr4_9783208_f	chr4	9783293	9783315
GGCAGCGGCTGTGTCTGGTTCGG	NM_000798_up_50_chr4_9783208_f	chr4	9783326	9783348
CCTGTCCCCATCGCGGAGACTGG	NM_000798_up_50_chr4_9783208_f	chr4	9783414	9783436
TCCCCATCGCGGAGACTGGAGGG	NM_000798_up_50_chr4_9783208_f	chr4	9783418	9783440
CTCCGGCCGCCATAAGGCTCCGG	NM_145290_up_50_chr4_22517678_r	chr4	22517507	22517529
CCCGTCCTCCGGCCGCCATAAGG	NM_145290_up_50_chr4_22517678_r	chr4	22517513	22517535
CAAAGGAGCATGTCCGCGCCGGG	NM_145290_up_50_chr4_22517678_r	chr4	22517541	22517563
ACATGCTCCTTTGTCCGCTGCGG	NM_145290_up_50_chr4_22517678_r	chr4	22517551	22517573
AGCGCAGCCGCAGCGGACAAAGG	NM_145290_up_50_chr4_22517678_r	chr4	22517558	22517580
CGAGACGCTTCGGTCATTAGAGG	NM_000730_up_50_chr4_26492043_r	chr4	26491952	26491974
GTTGCATCTGCGAGACGCTTCGG	NM_000730_up_50_chr4_26492043_r	chr4	26491962	26491984
CCTCCCTGCTCCTCCACGGCAGG	NM_000730_up_50_chr4_26492043_r	chr4	26491984	26492006
GAGGGAGTGATTTCCAGGTGTGG	NM_000730_up_50_chr4_26492043_r	chr4	26492003	26492025
ACTCAAGTCGCCTTTAGGAATGG	NM_000730_up_50_chr4_26492043_r	chr4	26492036	26492058
AGGTTTCAGATTTGGGATATTGG	NM_015236_up_50_chr4_62362789_f	chr4	62362837	62362859
TGAAGAAAAATCATCAGTCTTGG	NM_015236_up_50_chr4_62362789_f	chr4	62362900	62362922
CATTTGAACAGTCATTCTTGAGG	NM_015236_up_50_chr4_62362789_f	chr4	62362963	62362985
CATGGCTGTCTACTCAGGTATGG	NM_015236_up_50_chr4_62362789_f	chr4	62362992	62363014
TACCTGAGTAGACAGCCATGTGG	NM_015236_up_50_chr4_62362789_f	chr4	62362995	62363017
TTCAAGACTGATTGCTTATAAGG	NM_000406_up_50_chr4_68621805_r;NM_001012763_up_50_chr4_68621805_r	chr4	68621626	68621648
TCATGTCAGTTAATCTGATCAGG	NM_000406_up_50_chr4_68621805_r;NM_001012763_up_50_chr4_68621805_r	chr4	68621696	68621718
CATGTCAGTTAATCTGATCAGGG	NM_000406_up_50_chr4_68621805_r;NM_001012763_up_50_chr4_68621805_r	chr4	68621697	68621719
ATGCCTGAAATGAACAAAACAGG	NM_000406_up_50_chr4_68621805_r;NM_001012763_up_50_chr4_68621805_r	chr4	68621724	68621746
GAACAAAACAGGATAACCATTGG	NM_000406_up_50_chr4_68621805_r;NM_001012763_up_50_chr4_68621805_r	chr4	68621735	68621757
GCATCAGTATCACCATTACTTGG	NM_004885_up_50_chr4_72897471_f	chr4	72897528	72897550
ATCCGAGCGCGGCAAAGAAAAGG	NM_004885_up_50_chr4_72897471_f	chr4	72897553	72897575
TGAAACTCAGAATCCGAGCGCGG	NM_004885_up_50_chr4_72897471_f	chr4	72897564	72897586
GAGTTTCACAAGAATGTACCTGG	NM_004885_up_50_chr4_72897471_f	chr4	72897579	72897601
AGTTTCACAAGAATGTACCTGGG	NM_004885_up_50_chr4_72897471_f	chr4	72897580	72897602
TGGGCAGAGGCAACTAAGAAAGG	NM_001144756_up_50_chr4_72904799_f;NM_053036_up_50_chr4_72904799_f	chr4	72905080	72905102
CTCTTCTGCTTCCATATTACAGG	NM_001144756_up_50_chr4_72904799_f;NM_053036_up_50_chr4_72904799_f	chr4	72905109	72905131
AAGATTGGTTACCTGTAATATGG	NM_001144756_up_50_chr4_72904799_f;NM_053036_up_50_chr4_72904799_f	chr4	72905120	72905142
TACAGGTAACCAATCTTAATTGG	NM_001144756_up_50_chr4_72904799_f;NM_053036_up_50_chr4_72904799_f	chr4	72905126	72905148
ACAGGTAACCAATCTTAATTGGG	NM_001144756_up_50_chr4_72904799_f;NM_053036_up_50_chr4_72904799_f	chr4	72905127	72905149
ACTTCAGAGGAGTCTCGTCTTGG	NM_001059_up_50_chr4_104640974_r	chr4	104640880	104640902
GAGGCAGAGAAGAACTTCAGAGG	NM_001059_up_50_chr4_104640974_r	chr4	104640893	104640915
CCTCCTGGTCACTTTGGTGCCGG	NM_001059_up_50_chr4_104640974_r	chr4	104640912	104640934
CCGGAGTCTTCAGATAAGACTGG	NM_001059_up_50_chr4_104640974_r	chr4	104640931	104640953
GCTGCATCCCCTAACCAGCAGGG	NM_001059_up_50_chr4_104640974_r	chr4	104640974	104640996
AACTGCTTTATGAGCTACTGAGG	NM_006583_up_50_chr4_110749100_f	chr4	110749109	110749131
AAGCAGTTCATAATTATCGAAGG	NM_006583_up_50_chr4_110749100_f	chr4	110749124	110749146
TTATCGAAGGCTTATTATGAAGG	NM_006583_up_50_chr4_110749100_f	chr4	110749137	110749159
TATCGAAGGCTTATTATGAAGGG	NM_006583_up_50_chr4_110749100_f	chr4	110749138	110749160
GCTTATTATGAAGGGTGTTTCGG	NM_006583_up_50_chr4_110749100_f	chr4	110749146	110749168
CGTGGCGGCGCCTCGCCTTAGGG	NM_198179_up_50_chr4_122302182_r	chr4	122302088	122302110
GGTGCTGGAGCGCCACGCGAGGG	NM_198179_up_50_chr4_122302182_r	chr4	122302117	122302139
CGCATCGCATGGCCAGAAGGCGG	NM_198179_up_50_chr4_122302182_r	chr4	122302159	122302181
CGCCTTCTGGCCATGCGATGCGG	NM_198179_up_50_chr4_122302182_r	chr4	122302160	122302182
GTCCGCATCGCATGGCCAGAAGG	NM_198179_up_50_chr4_122302182_r	chr4	122302162	122302184
AAAACGATGTGATAAAGAGAAGG	NM_001291285_up_50_chr4_126237517_f;NM_001291303_up_50_chr4_126237517_f;NM_024582_up_50_chr4_126237517_f	chr4	126237530	126237552
CCATGGACTTAGCACCAGACAGG	NM_001291285_up_50_chr4_126237517_f;NM_001291303_up_50_chr4_126237517_f;NM_024582_up_50_chr4_126237517_f	chr4	126237565	126237587
CCTGTCTGGTGCTAAGTCCATGG	NM_001291285_up_50_chr4_126237517_f;NM_001291303_up_50_chr4_126237517_f;NM_024582_up_50_chr4_126237517_f	chr4	126237565	126237587
CATGGACTTAGCACCAGACAGGG	NM_001291285_up_50_chr4_126237517_f;NM_001291303_up_50_chr4_126237517_f;NM_024582_up_50_chr4_126237517_f	chr4	126237566	126237588
TTAGCACCAGACAGGGCTACTGG	NM_001291285_up_50_chr4_126237517_f;NM_001291303_up_50_chr4_126237517_f;NM_024582_up_50_chr4_126237517_f	chr4	126237573	126237595
TGGCCGCGTCCCAGGATAGCTGG	NM_001166055_up_50_chr4_148402019_f;NM_001256283_up_50_chr4_148402019_f;NM_001957_up_50_chr4_148402019_f	chr4	148402095	148402117
CGCGTCCCAGGATAGCTGGAAGG	NM_001166055_up_50_chr4_148402019_f;NM_001256283_up_50_chr4_148402019_f;NM_001957_up_50_chr4_148402019_f	chr4	148402099	148402121
ACGCTCTTGCGGTCCCAGAGTGG	NM_001166055_up_50_chr4_148402019_f;NM_001256283_up_50_chr4_148402019_f;NM_001957_up_50_chr4_148402019_f	chr4	148402127	148402149
CGGTCCCAGAGTGGAGTGGAAGG	NM_001166055_up_50_chr4_148402019_f;NM_001256283_up_50_chr4_148402019_f;NM_001957_up_50_chr4_148402019_f	chr4	148402136	148402158
CCAGAGTGGAGTGGAAGGTCTGG	NM_001166055_up_50_chr4_148402019_f;NM_001256283_up_50_chr4_148402019_f;NM_001957_up_50_chr4_148402019_f	chr4	148402141	148402163
GCGCGGAGAAGCGGGACACCGGG	NM_003013_up_50_chr4_154710229_r	chr4	154710127	154710149
CGGAGAAGCGGGACACCGGGAGG	NM_003013_up_50_chr4_154710229_r	chr4	154710130	154710152
GGAGCAGAATGAGCCGTTGCTGG	NM_003013_up_50_chr4_154710229_r	chr4	154710210	154710232
GAGCAGAATGAGCCGTTGCTGGG	NM_003013_up_50_chr4_154710229_r	chr4	154710211	154710233
CCTCCAGATTTGCATAAAAAAGG	NM_003013_up_50_chr4_154710229_r	chr4	154710255	154710277
CAGCCAGACCCTACCCAGAGGGG	NM_000910_up_50_chr4_156129731_f	chr4	156129737	156129759
CTCAGCCAGACCCTACCCAGAGG	NM_000910_up_50_chr4_156129731_f	chr4	156129739	156129761
GCTGAGCGGGCTTGCAAGCCCGG	NM_000910_up_50_chr4_156129731_f	chr4	156129756	156129778
GGGAGCAGGAACAGTGTCCAGGG	NM_000910_up_50_chr4_156129731_f	chr4	156129794	156129816
AGGGAGCAGGAACAGTGTCCAGG	NM_000910_up_50_chr4_156129731_f	chr4	156129795	156129817
ACCCCACAAACACCTCACAAAGG	NM_000909_up_50_chr4_164253948_r	chr4	164253844	164253866
ACCTTTGTGAGGTGTTTGTGGGG	NM_000909_up_50_chr4_164253948_r	chr4	164253845	164253867
CCTCACAAAGGTGCACACCTCGG	NM_000909_up_50_chr4_164253948_r	chr4	164253856	164253878
ACCTCGGGGAAGCATTGCCTAGG	NM_000909_up_50_chr4_164253948_r	chr4	164253872	164253894
GGTCTGTGTCGAATAATGTGTGG	NM_000909_up_50_chr4_164253948_r	chr4	164253926	164253948
CGGCGCGAAAGGGGTTGGCAGGG	NM_006174_up_50_chr4_164265041_f	chr4	164265171	164265193
CTGCCAACCCCTTTCGCGCCGGG	NM_006174_up_50_chr4_164265041_f	chr4	164265173	164265195
CTACCCGGCGCGAAAGGGGTTGG	NM_006174_up_50_chr4_164265041_f	chr4	164265176	164265198
CTGGCACCAGAGACGGGTGCGGG	NM_006174_up_50_chr4_164265041_f	chr4	164265263	164265285
CCGCACCCGTCTCTGGTGCCAGG	NM_006174_up_50_chr4_164265041_f	chr4	164265264	164265286
GCCCAGGATGTCCACCACGATGG	NM_005958_up_50_chr4_187476538_r	chr4	187476388	187476410
CGTCCTCATCTTCACCATCGTGG	NM_005958_up_50_chr4_187476538_r	chr4	187476402	187476424
GAAGATGAGGACGCAGGCCAGGG	NM_005958_up_50_chr4_187476538_r	chr4	187476412	187476434
AGGGCGGACGCCAGCCACGAGGG	NM_005958_up_50_chr4_187476538_r	chr4	187476431	187476453
CGCGCTGCCGTTGCCCTGCATGG	NM_005958_up_50_chr4_187476538_r	chr4	187476499	187476521
TGAGCGCGCGACTTCCCGGAGGG	NM_005245_up_50_chr4_187644988_r	chr4	187644676	187644698
GGCTCCGGCGCTGCCGAAAACGG	NM_005245_up_50_chr4_187644988_r	chr4	187644700	187644722
GCCACTTCGGGCCAACTTTGCGG	NM_005245_up_50_chr4_187644988_r	chr4	187644817	187644839
AAGTTGGCCCGAAGTGGCGACGG	NM_005245_up_50_chr4_187644988_r	chr4	187644822	187644844
CTCGTGCGGCAGGTACCATGCGG	NM_005245_up_50_chr4_187644988_r	chr4	187644928	187644950
CGCCAGTGCCCCAGTGACCGCGG	NM_016568_up_50_chr5_33936441_f	chr5	33936502	33936524
GCCCCAGTGACCGCGGGACACGG	NM_016568_up_50_chr5_33936441_f	chr5	33936509	33936531
CTTCCCCTCTCCGTGTCCCGCGG	NM_016568_up_50_chr5_33936441_f	chr5	33936519	33936541
GGAAGTCTGCGTTGTACATAAGG	NM_016568_up_50_chr5_33936441_f	chr5	33936537	33936559
TGCGTTGTACATAAGGACCTAGG	NM_016568_up_50_chr5_33936441_f	chr5	33936544	33936566
CCTCCTCCAAGTTTCCCTGGCGG	NM_000958_up_50_chr5_40679982_f	chr5	40679982	40680004
GAGGAGAAAAGTTTGTACAGAGG	NM_000958_up_50_chr5_40679982_f	chr5	40680001	40680023
AGGAGAAAAGTTTGTACAGAGGG	NM_000958_up_50_chr5_40679982_f	chr5	40680002	40680024
AGAAAAGTTTGTACAGAGGGTGG	NM_000958_up_50_chr5_40679982_f	chr5	40680005	40680027
TGAGGCCGCTCCTGGCTACCTGG	NM_000958_up_50_chr5_40679982_f	chr5	40680121	40680143
TCCGGCAGCCAGTTCGGGAGCGG	NM_000524_up_50_chr5_63258120_r	chr5	63257866	63257888
GTTCTAGATATTTCTGGGATTGG	NM_000524_up_50_chr5_63258120_r	chr5	63257918	63257940
CCGAGAAGCCCCATCCTCCACGG	NM_000524_up_50_chr5_63258120_r	chr5	63257940	63257962
ACAGAGTGACCGTGGAGGATGGG	NM_000524_up_50_chr5_63258120_r	chr5	63257949	63257971
CACAGAGTGACCGTGGAGGATGG	NM_000524_up_50_chr5_63258120_r	chr5	63257950	63257972
TCAGCAGCAAATGGAAGCCTTGG	NM_001256566_up_50_chr5_75919239_r;NM_004101_up_50_chr5_75919260_r	chr5	75919136	75919158
TTTGCTCTCCTGTGCCGTGCAGG	NM_001256566_up_50_chr5_75919239_r;NM_004101_up_50_chr5_75919260_r	chr5	75919173	75919195
GTTTCCTGCCTGCACGGCACAGG	NM_001256566_up_50_chr5_75919239_r;NM_004101_up_50_chr5_75919260_r	chr5	75919181	75919203
TGCAGGCAGGAAACTTGCCCTGG	NM_001256566_up_50_chr5_75919239_r;NM_004101_up_50_chr5_75919260_r	chr5	75919190	75919212
TGCTTCAGTAAGCATGACTCAGG	NM_001256566_up_50_chr5_75919239_r;NM_004101_up_50_chr5_75919260_r	chr5	75919245	75919267
GGATAACGTAACACGTTCAGAGG	NM_004101_up_50_chr5_75919260_r	chr5	75919273	75919295
CAGAGACTCTCACTGCACGCCGG	NM_001992_up_50_chr5_76011818_f	chr5	76011867	76011889
AGACTCTCACTGCACGCCGGAGG	NM_001992_up_50_chr5_76011818_f	chr5	76011870	76011892
GACTCTCACTGCACGCCGGAGGG	NM_001992_up_50_chr5_76011818_f	chr5	76011871	76011893
TTGGACCCTGATCTTACCCGTGG	NM_001992_up_50_chr5_76011818_f	chr5	76011985	76012007
TGGACCCTGATCTTACCCGTGGG	NM_001992_up_50_chr5_76011818_f	chr5	76011986	76012008
CCAGGGCGGGTTAGGTTTCAGGG	NM_005242_up_50_chr5_76114783_f	chr5	76114851	76114873
CCCTGAAACCTAACCCGCCCTGG	NM_005242_up_50_chr5_76114783_f	chr5	76114851	76114873
GCGCAGCAGAGGCTCCGATTCGG	NM_005242_up_50_chr5_76114783_f	chr5	76114880	76114902
GCAGCAGAGGCTCCGATTCGGGG	NM_005242_up_50_chr5_76114783_f	chr5	76114882	76114904
TGGAGCTCTGAGTTTCGAATCGG	NM_005242_up_50_chr5_76114783_f	chr5	76114940	76114962
AGAGGAGGCACCGAAGAGGGCGG	NM_199243_up_50_chr5_94955930_f	chr5	94955942	94955964
AGGAAGAGGAGGCACCGAAGAGG	NM_199243_up_50_chr5_94955930_f	chr5	94955946	94955968
CTCTTCCTCCGGGACAAGGATGG	NM_199243_up_50_chr5_94955930_f	chr5	94955961	94955983
TAGCCCCTCAATTCTGCCGCCGG	NM_199243_up_50_chr5_94955930_f	chr5	94955994	94956016
GCGCCGGCGGCAGAATTGAGGGG	NM_199243_up_50_chr5_94955930_f	chr5	94955997	94956019
GGGAGCCGGGCTTGCTAGGCTGG	NM_018898_up_50_chr5_140306252_f;NM_031882_up_50_chr5_140306252_f	chr5	140306263	140306285
CCCGAACGCCGGCATTGCCGGGG	NM_018898_up_50_chr5_140306252_f;NM_031882_up_50_chr5_140306252_f	chr5	140306296	140306318
CTCCCGAACGCCGGCATTGCCGG	NM_018898_up_50_chr5_140306252_f;NM_031882_up_50_chr5_140306252_f	chr5	140306298	140306320
GCGTTCGGGAGGCGCAACGTCGG	NM_018898_up_50_chr5_140306252_f;NM_031882_up_50_chr5_140306252_f	chr5	140306310	140306332
TTCGGGAGGCGCAACGTCGGCGG	NM_018898_up_50_chr5_140306252_f;NM_031882_up_50_chr5_140306252_f	chr5	140306313	140306335
GCAGTTAGAGGCTAGTGAAGCGG	NM_013340_up_50_chr5_140430911_f	chr5	140430942	140430964
GAAAGTATATCCGCAACAGTTGG	NM_013340_up_50_chr5_140430911_f	chr5	140431000	140431022
GCAATCAGAGCCAACTGTTGCGG	NM_013340_up_50_chr5_140430911_f	chr5	140431010	140431032
AGCGCGCTTGTGAGAACTGATGG	NM_013340_up_50_chr5_140430911_f	chr5	140431037	140431059
CGCTTGTGAGAACTGATGGCGGG	NM_013340_up_50_chr5_140430911_f	chr5	140431041	140431063
TTTAGCTGAGTATCTGGGTAAGG	NM_018936_up_50_chr5_140474141_f	chr5	140474191	140474213
GCTTCTTTAGCTGAGTATCTGGG	NM_018936_up_50_chr5_140474141_f	chr5	140474196	140474218
TGCTTCTTTAGCTGAGTATCTGG	NM_018936_up_50_chr5_140474141_f	chr5	140474197	140474219
GAGTGGACAATCCTAGGGCCCGG	NM_018936_up_50_chr5_140474141_f	chr5	140474265	140474287
GGGATGAGTGGACAATCCTAGGG	NM_018936_up_50_chr5_140474141_f	chr5	140474270	140474292
TCCGTTAAATCGTGTAAATGAGG	NM_018937_up_50_chr5_140479780_f	chr5	140479783	140479805
TCCTCATTTACACGATTTAACGG	NM_018937_up_50_chr5_140479780_f	chr5	140479784	140479806
CTCCTCCAGTAGCGTCAACTAGG	NM_018937_up_50_chr5_140479780_f	chr5	140479893	140479915
TCCTCCAGTAGCGTCAACTAGGG	NM_018937_up_50_chr5_140479780_f	chr5	140479894	140479916
TCAACCCTAGTTGACGCTACTGG	NM_018937_up_50_chr5_140479780_f	chr5	140479898	140479920
TAATTTCTCAATCAAGACGCAGG	NM_018938_up_50_chr5_140501282_f	chr5	140501294	140501316
AATTTCTCAATCAAGACGCAGGG	NM_018938_up_50_chr5_140501282_f	chr5	140501295	140501317
TTCTCAATCAAGACGCAGGGTGG	NM_018938_up_50_chr5_140501282_f	chr5	140501298	140501320
TAGACGCAATCAAAAACACACGG	NM_018938_up_50_chr5_140501282_f	chr5	140501383	140501405
AGAAGCGTTACAAGCAGTGCAGG	NM_018938_up_50_chr5_140501282_f	chr5	140501407	140501429
CAGGCTAAGAGTGTGGATAGTGG	NM_015669_up_50_chr5_140514738_f	chr5	140514782	140514804
AGGCTAAGAGTGTGGATAGTGGG	NM_015669_up_50_chr5_140514738_f	chr5	140514783	140514805
TAACTCAGACGCCATTAAGCTGG	NM_015669_up_50_chr5_140514738_f	chr5	140514815	140514837
AACTCAGACGCCATTAAGCTGGG	NM_015669_up_50_chr5_140514738_f	chr5	140514816	140514838
ACTCAGACGCCATTAAGCTGGGG	NM_015669_up_50_chr5_140514738_f	chr5	140514817	140514839
TTGATGCTTTGGGGAGAGGTGGG	NM_018939_up_50_chr5_140529789_f	chr5	140529893	140529915
ATCGATTCAGTATTCCGTATTGG	NM_018939_up_50_chr5_140529789_f	chr5	140529922	140529944
GATTCAGTATTCCGTATTGGAGG	NM_018939_up_50_chr5_140529789_f	chr5	140529925	140529947
GACAGAAAGTGGCACGTTTGTGG	NM_018939_up_50_chr5_140529789_f	chr5	140529949	140529971
TCCCAGGTCCTTTGTCAAGTTGG	NM_018939_up_50_chr5_140529789_f	chr5	140529972	140529994
TGAAGAGAAAAGCATAGGAAAGG	NM_018940_up_50_chr5_140552152_f	chr5	140552242	140552264
GGAAAGGAAACAGTGGTAATAGG	NM_018940_up_50_chr5_140552152_f	chr5	140552258	140552280
GAAACAGTGGTAATAGGAATTGG	NM_018940_up_50_chr5_140552152_f	chr5	140552264	140552286
AAACAGTGGTAATAGGAATTGGG	NM_018940_up_50_chr5_140552152_f	chr5	140552265	140552287
AACAGTGGTAATAGGAATTGGGG	NM_018940_up_50_chr5_140552152_f	chr5	140552266	140552288
ACAAAATGTAAGATCCTGTGAGG	NM_019120_up_50_chr5_140557321_f	chr5	140557340	140557362
AACCTTGAGATTTGCTTGTTTGG	NM_020957_up_50_chr5_140561215_f	chr5	140561384	140561406
TCCCAAACAAGCAAATCTCAAGG	NM_020957_up_50_chr5_140561215_f	chr5	140561386	140561408
GTAAAAACTCACACTTCTCAGGG	NM_020957_up_50_chr5_140561215_f	chr5	140561435	140561457
GGTTAGGTGTCAGAAAGAAAAGG	NM_020957_up_50_chr5_140561215_f	chr5	140561456	140561478
CACTGCAAAATTGCAATCAGTGG	NM_020957_up_50_chr5_140561215_f	chr5	140561528	140561550
AGCTTTAGCTGCCAAAGATTGGG	NM_018930_up_50_chr5_140571902_f	chr5	140571982	140572004
ACCTACGCCGTGTAGCCCAGGGG	NM_018930_up_50_chr5_140571902_f	chr5	140572026	140572048
CACCTACGCCGTGTAGCCCAGGG	NM_018930_up_50_chr5_140571902_f	chr5	140572027	140572049
GCACCTACGCCGTGTAGCCCAGG	NM_018930_up_50_chr5_140571902_f	chr5	140572028	140572050
GGGCTACACGGCGTAGGTGCAGG	NM_018930_up_50_chr5_140571902_f	chr5	140572031	140572053
CTTCAAGAAGCCTACAAGAAAGG	NM_018931_up_50_chr5_140579298_f	chr5	140579321	140579343
AGCCTACAAGAAAGGAACTATGG	NM_018931_up_50_chr5_140579298_f	chr5	140579329	140579351
CTCCATAGTTCCTTTCTTGTAGG	NM_018931_up_50_chr5_140579298_f	chr5	140579331	140579353
AAAGGAACTATGGAGAACCAAGG	NM_018931_up_50_chr5_140579298_f	chr5	140579339	140579361
AAGGAACTATGGAGAACCAAGGG	NM_018931_up_50_chr5_140579298_f	chr5	140579340	140579362
TCCCAGTTCTCCGCGTGTACTGG	NM_018932_up_50_chr5_140588241_f	chr5	140588289	140588311
CAGAAAGAACAATCCTTTAAGGG	NM_018932_up_50_chr5_140588241_f	chr5	140588315	140588337
AACCTAGAAGCCATTCAACAAGG	NM_018932_up_50_chr5_140588241_f	chr5	140588340	140588362
TTAAAATCTTCAGGCTTCCGAGG	NM_018932_up_50_chr5_140588241_f	chr5	140588363	140588385
TCTTCAGGCTTCCGAGGATTTGG	NM_018932_up_50_chr5_140588241_f	chr5	140588369	140588391
CTCATTTAGCAACAAATCCGCGG	NM_018933_up_50_chr5_140593441_f	chr5	140593940	140593962
GTGATCTGAAGGAACTAGCCAGG	NM_018934_up_50_chr5_140601848_f	chr5	140601870	140601892
CATCAGTGAAAGCTTTCCTGAGG	NM_018934_up_50_chr5_140601848_f	chr5	140601909	140601931
TTAAGATCAAAGTCGGACTTGGG	NM_018934_up_50_chr5_140601848_f	chr5	140601933	140601955
ATTAAGATCAAAGTCGGACTTGG	NM_018934_up_50_chr5_140601848_f	chr5	140601934	140601956
AAAGACTTCTTGTACCTAGGAGG	NM_018934_up_50_chr5_140601848_f	chr5	140602193	140602215
AGTAGCTAGTAGCATTTCATGGG	NM_018935_up_50_chr5_140624867_f	chr5	140624938	140624960
AAGTAGCTAGTAGCATTTCATGG	NM_018935_up_50_chr5_140624867_f	chr5	140624939	140624961
CAGACCTCTTTCAGCCTAAGAGG	NM_018935_up_50_chr5_140624867_f	chr5	140624962	140624984
GAAAGCCTGTTAGCAGAGCACGG	NM_018935_up_50_chr5_140624867_f	chr5	140624984	140625006
CTGGTCCGTGCTCTGCTAACAGG	NM_018935_up_50_chr5_140624867_f	chr5	140624989	140625011
CGATACCCTTGGTACTGGACTGG	NM_018912_up_50_chr5_140710202_f;NM_031993_up_50_chr5_140710202_f	chr5	140710204	140710226
TTCTTCCAGTCCAGTACCAAGGG	NM_018912_up_50_chr5_140710202_f;NM_031993_up_50_chr5_140710202_f	chr5	140710209	140710231
AAGATTCAGAAAAAGCTGACTGG	NM_018912_up_50_chr5_140710202_f;NM_031993_up_50_chr5_140710202_f	chr5	140710255	140710277
CTGGAGCTGCTGTTGGAAGCTGG	NM_018912_up_50_chr5_140710202_f;NM_031993_up_50_chr5_140710202_f	chr5	140710309	140710331
TGGAGCTGCTGTTGGAAGCTGGG	NM_018912_up_50_chr5_140710202_f;NM_031993_up_50_chr5_140710202_f	chr5	140710310	140710332
TGGGAGCCGTATTGCTGGATTGG	NM_018915_up_50_chr5_140718277_f;NM_032009_up_50_chr5_140718277_f	chr5	140718325	140718347
ATACGGCTCCCACAGCACAAGGG	NM_018915_up_50_chr5_140718277_f;NM_032009_up_50_chr5_140718277_f	chr5	140718336	140718358
ACGGCTCCCACAGCACAAGGGGG	NM_018915_up_50_chr5_140718277_f;NM_032009_up_50_chr5_140718277_f	chr5	140718338	140718360
ACCTCCACCCCCTTGTGCTGTGG	NM_018915_up_50_chr5_140718277_f;NM_032009_up_50_chr5_140718277_f	chr5	140718345	140718367
TTTGGTGTCCTGAAGCTTTAGGG	NM_018915_up_50_chr5_140718277_f;NM_032009_up_50_chr5_140718277_f	chr5	140718372	140718394
TGAATCGCTTTCTCTGAATTCGG	NM_018916_up_50_chr5_140723551_f;NM_032011_up_50_chr5_140723551_f	chr5	140723567	140723589
GAGAAAGCGATTCACCGAAAAGG	NM_018916_up_50_chr5_140723551_f;NM_032011_up_50_chr5_140723551_f	chr5	140723576	140723598
ATTTCGGAAACTCAGGCAATTGG	NM_018916_up_50_chr5_140723551_f;NM_032011_up_50_chr5_140723551_f	chr5	140723605	140723627
AATTGCCTGAGTTTCCGAAATGG	NM_018916_up_50_chr5_140723551_f;NM_032011_up_50_chr5_140723551_f	chr5	140723607	140723629
CTGAGTTTCCGAAATGGCAGAGG	NM_018916_up_50_chr5_140723551_f;NM_032011_up_50_chr5_140723551_f	chr5	140723613	140723635
AGCCGAAATGATGAAAAGTCAGG	NM_018922_up_50_chr5_140729778_f;NM_032095_up_50_chr5_140729778_f	chr5	140729845	140729867
CCTGCTGTCTTTGTTCTGCGGGG	NM_018922_up_50_chr5_140729778_f;NM_032095_up_50_chr5_140729778_f	chr5	140729881	140729903
AATCGTGTATCGGATCTGCTGGG	NM_018922_up_50_chr5_140729778_f;NM_032095_up_50_chr5_140729778_f	chr5	140729910	140729932
GAATCGTGTATCGGATCTGCTGG	NM_018922_up_50_chr5_140729778_f;NM_032095_up_50_chr5_140729778_f	chr5	140729911	140729933
GATCCGATACACGATTCCAGAGG	NM_018922_up_50_chr5_140729778_f;NM_032095_up_50_chr5_140729778_f	chr5	140729917	140729939
AGCTTTATGAAAGCTTCAAGCGG	NM_018917_up_50_chr5_140734542_f;NM_032053_up_50_chr5_140734542_f	chr5	140734628	140734650
TTTGGACCCAGAAGATCCTGGGG	NM_018917_up_50_chr5_140734542_f;NM_032053_up_50_chr5_140734542_f	chr5	140734686	140734708
GCTCCTCAGGCCTCGACAGAGGG	NM_018917_up_50_chr5_140734542_f;NM_032053_up_50_chr5_140734542_f	chr5	140734708	140734730
CAGAGGGAAAACCGAAGCACAGG	NM_018917_up_50_chr5_140734542_f;NM_032053_up_50_chr5_140734542_f	chr5	140734724	140734746
CCGCGGAGTCGCCTGTGCTTCGG	NM_018917_up_50_chr5_140734542_f;NM_032053_up_50_chr5_140734542_f	chr5	140734735	140734757
CGGAAGGCTTATTCCTCCTATGG	NM_018923_up_50_chr5_140739653_f;NM_032096_up_50_chr5_140739653_f	chr5	140739655	140739677
CTTATTCCTCCTATGGGCAAAGG	NM_018923_up_50_chr5_140739653_f;NM_032096_up_50_chr5_140739653_f	chr5	140739662	140739684
TTTGCTCCTTTGCCCATAGGAGG	NM_018923_up_50_chr5_140739653_f;NM_032096_up_50_chr5_140739653_f	chr5	140739668	140739690
CCCTTTGCTCCTTTGCCCATAGG	NM_018923_up_50_chr5_140739653_f;NM_032096_up_50_chr5_140739653_f	chr5	140739671	140739693
AGAAGATGAAAGCGAGCTCAGGG	NM_018923_up_50_chr5_140739653_f;NM_032096_up_50_chr5_140739653_f	chr5	140739698	140739720
AACCAGAACTAAGAGAAAATTGG	NM_018918_up_50_chr5_140743848_f;NM_032054_up_50_chr5_140743848_f	chr5	140743861	140743883
AGGCAATGGCGAGTCCACCTAGG	NM_018918_up_50_chr5_140743848_f;NM_032054_up_50_chr5_140743848_f	chr5	140743893	140743915
GGCAATGGCGAGTCCACCTAGGG	NM_018918_up_50_chr5_140743848_f;NM_032054_up_50_chr5_140743848_f	chr5	140743894	140743916
GCAATGGCGAGTCCACCTAGGGG	NM_018918_up_50_chr5_140743848_f;NM_032054_up_50_chr5_140743848_f	chr5	140743895	140743917
TGCTGCCCTTCATGCTCCTGGGG	NM_018918_up_50_chr5_140743848_f;NM_032054_up_50_chr5_140743848_f	chr5	140743938	140743960
TCCTCTCCTCGGATTTAGAAAGG	NM_018924_up_50_chr5_140749912_f;NM_032097_up_50_chr5_140749912_f	chr5	140749920	140749942
GCCTTTCTAAATCCGAGGAGAGG	NM_018924_up_50_chr5_140749912_f;NM_032097_up_50_chr5_140749912_f	chr5	140749921	140749943
CCTCGGATTTAGAAAGGCAAAGG	NM_018924_up_50_chr5_140749912_f;NM_032097_up_50_chr5_140749912_f	chr5	140749926	140749948
CCTTTGCCTTTCTAAATCCGAGG	NM_018924_up_50_chr5_140749912_f;NM_032097_up_50_chr5_140749912_f	chr5	140749926	140749948
AAAGGCGCAGAGAGCGGGATGGG	NM_018924_up_50_chr5_140749912_f;NM_032097_up_50_chr5_140749912_f	chr5	140749944	140749966
ACTTCTCTGGGATTAAGAAGAGG	NM_018919_up_50_chr5_140753601_f;NM_032086_up_50_chr5_140753601_f	chr5	140753612	140753634
AGTTCCTAATAAGCCAGTAATGG	NM_018919_up_50_chr5_140753601_f;NM_032086_up_50_chr5_140753601_f	chr5	140753632	140753654
GGCGCCATTACTGGCTTATTAGG	NM_018919_up_50_chr5_140753601_f;NM_032086_up_50_chr5_140753601_f	chr5	140753636	140753658
TCCTGCTCCTCACGCTCCTGGGG	NM_018919_up_50_chr5_140753601_f;NM_032086_up_50_chr5_140753601_f	chr5	140753691	140753713
CGCTCCTGGGGACGCTGTGGGGG	NM_018919_up_50_chr5_140753601_f;NM_032086_up_50_chr5_140753601_f	chr5	140753703	140753725
GGCTTGAGTTTAGTGCAGCCTGG	NM_018920_up_50_chr5_140762256_f;NM_032087_up_50_chr5_140762256_f	chr5	140762329	140762351
AACTCAAGCCTCTATCCTGCTGG	NM_018920_up_50_chr5_140762256_f;NM_032087_up_50_chr5_140762256_f	chr5	140762342	140762364
CTCAGAATCCAGCAGGATAGAGG	NM_018920_up_50_chr5_140762256_f;NM_032087_up_50_chr5_140762256_f	chr5	140762350	140762372
CTCCCCTTCCTAAGACAGAGGGG	NM_018920_up_50_chr5_140762256_f;NM_032087_up_50_chr5_140762256_f	chr5	140762373	140762395
GGACCCCTCTGTCTTAGGAAGGG	NM_018920_up_50_chr5_140762256_f;NM_032087_up_50_chr5_140762256_f	chr5	140762376	140762398
CCTAATATAAATCGTGTGCCAGG	NM_003736_up_50_chr5_140767402_f;NM_032098_up_50_chr5_140767402_f	chr5	140767893	140767915
CCTGGCACACGATTTATATTAGG	NM_003736_up_50_chr5_140767402_f;NM_032098_up_50_chr5_140767402_f	chr5	140767893	140767915
TCTGCCCATGATGCGGATATTGG	NM_003736_up_50_chr5_140767402_f;NM_032098_up_50_chr5_140767402_f	chr5	140767917	140767939
GCTACCAATATCCGCATCATGGG	NM_003736_up_50_chr5_140767402_f;NM_032098_up_50_chr5_140767402_f	chr5	140767921	140767943
TGCTACCAATATCCGCATCATGG	NM_003736_up_50_chr5_140767402_f;NM_032098_up_50_chr5_140767402_f	chr5	140767922	140767944
ATCTCTTTGGTGAAAGGGATGGG	NM_014004_up_50_chr5_140771433_f;NM_032088_up_50_chr5_140771433_f	chr5	140771435	140771457
TTATCGACATGTAATTCAAGTGG	NM_014004_up_50_chr5_140771433_f;NM_032088_up_50_chr5_140771433_f	chr5	140771622	140771644
TGAGACTAAAATAGACCTACTGG	NM_014004_up_50_chr5_140771433_f;NM_032088_up_50_chr5_140771433_f	chr5	140771743	140771765
CAATAAAGCTTAGAGCACAATGG	NM_014004_up_50_chr5_140771433_f;NM_032088_up_50_chr5_140771433_f	chr5	140771833	140771855
AATAAAGCTTAGAGCACAATGGG	NM_014004_up_50_chr5_140771433_f;NM_032088_up_50_chr5_140771433_f	chr5	140771834	140771856
TTTGAGAAAATTCCAAAGCGAGG	NM_018921_up_50_chr5_140782470_f;NM_032089_up_50_chr5_140782470_f	chr5	140782492	140782514
ATTCCAAAGCGAGGCAGCAATGG	NM_018921_up_50_chr5_140782470_f;NM_032089_up_50_chr5_140782470_f	chr5	140782501	140782523
CTGCCATTGCTGCCTCGCTTTGG	NM_018921_up_50_chr5_140782470_f;NM_032089_up_50_chr5_140782470_f	chr5	140782504	140782526
CCGCGGAGCTGGCATTTGGTTGG	NM_018921_up_50_chr5_140782470_f;NM_032089_up_50_chr5_140782470_f	chr5	140782529	140782551
ATAGCAGGACTAATCTTCCGCGG	NM_018921_up_50_chr5_140782470_f;NM_032089_up_50_chr5_140782470_f	chr5	140782546	140782568
GGATCGGCTCACTCAGGGTGGGG	NM_018926_up_50_chr5_140787720_f;NM_032100_up_50_chr5_140787720_f	chr5	140787847	140787869
CGGATCGGCTCACTCAGGGTGGG	NM_018926_up_50_chr5_140787720_f;NM_032100_up_50_chr5_140787720_f	chr5	140787848	140787870
GTAGCGGATCGGCTCACTCAGGG	NM_018926_up_50_chr5_140787720_f;NM_032100_up_50_chr5_140787720_f	chr5	140787852	140787874
TCAGCGTAGACGCGGAGAGCGGG	NM_018926_up_50_chr5_140787720_f;NM_032100_up_50_chr5_140787720_f	chr5	140787993	140788015
TCATGTCATTGTGGTGATTGAGG	NM_018926_up_50_chr5_140787720_f;NM_032100_up_50_chr5_140787720_f	chr5	140788120	140788142
GAATTCTGCAAAGTCCTCACTGG	NM_018913_up_50_chr5_140792693_f;NM_032090_up_50_chr5_140792693_f	chr5	140792705	140792727
TTTGAGCGGCCATTGTAGTCTGG	NM_018913_up_50_chr5_140792693_f;NM_032090_up_50_chr5_140792693_f	chr5	140792733	140792755
CGCTCAAAGGAATCGCTCAAAGG	NM_018913_up_50_chr5_140792693_f;NM_032090_up_50_chr5_140792693_f	chr5	140792748	140792770
GAATCGCTCAAAGGAATCAAAGG	NM_018913_up_50_chr5_140792693_f;NM_032090_up_50_chr5_140792693_f	chr5	140792757	140792779
AAGGAATCAAAGGATTGCAGCGG	NM_018913_up_50_chr5_140792693_f;NM_032090_up_50_chr5_140792693_f	chr5	140792767	140792789
CGCAGCCGGGAGCCTCTGTGTGG	NM_018927_up_50_chr5_140797210_f;NM_032101_up_50_chr5_140797164_f	chr5	140797265	140797287
AGCTGGCAATCTGGTGTGCTGGG	NM_018927_up_50_chr5_140797210_f;NM_032101_up_50_chr5_140797164_f	chr5	140797297	140797319
GAGCTGGCAATCTGGTGTGCTGG	NM_018927_up_50_chr5_140797210_f;NM_032101_up_50_chr5_140797164_f	chr5	140797298	140797320
GGGTCTCGGAGCTGGCAATCTGG	NM_018927_up_50_chr5_140797210_f;NM_032101_up_50_chr5_140797164_f	chr5	140797306	140797328
GATTGCCAGCTCCGAGACCCGGG	NM_018927_up_50_chr5_140797210_f;NM_032101_up_50_chr5_140797164_f	chr5	140797309	140797331
GCTGCTCACCAATCAGGGAATGG	NM_018914_up_50_chr5_140800487_f;NM_032091_up_50_chr5_140800487_f;NM_032092_up_50_chr5_140800487_f	chr5	140800556	140800578
CTGCTCACCAATCAGGGAATGGG	NM_018914_up_50_chr5_140800487_f;NM_032091_up_50_chr5_140800487_f;NM_032092_up_50_chr5_140800487_f	chr5	140800557	140800579
CGCTTTGTGTGGTAGAGGCGGGG	NM_018914_up_50_chr5_140800487_f;NM_032091_up_50_chr5_140800487_f;NM_032092_up_50_chr5_140800487_f	chr5	140800608	140800630
TCCGCTTTGTGTGGTAGAGGCGG	NM_018914_up_50_chr5_140800487_f;NM_032091_up_50_chr5_140800487_f;NM_032092_up_50_chr5_140800487_f	chr5	140800610	140800632
CATTCCGCTTTGTGTGGTAGAGG	NM_018914_up_50_chr5_140800487_f;NM_032091_up_50_chr5_140800487_f;NM_032092_up_50_chr5_140800487_f	chr5	140800613	140800635
TTGTGCTTCAGGCGCGTGCAAGG	NM_003735_up_50_chr5_140810108_f;NM_032094_up_50_chr5_140810108_f	chr5	140810152	140810174
GTTGTTTCCACATACTCCCAGGG	NM_003735_up_50_chr5_140810108_f;NM_032094_up_50_chr5_140810108_f	chr5	140810199	140810221
CTGGGAGTATGTGGAAACAACGG	NM_003735_up_50_chr5_140810108_f;NM_032094_up_50_chr5_140810108_f	chr5	140810201	140810223
TTCCCAACTGTCCCATTCTATGG	NM_003735_up_50_chr5_140810108_f;NM_032094_up_50_chr5_140810108_f	chr5	140810236	140810258
TCCCAACTGTCCCATTCTATGGG	NM_003735_up_50_chr5_140810108_f;NM_032094_up_50_chr5_140810108_f	chr5	140810237	140810259
GCTGGGCGCCGAGTCCGACATGG	NM_002588_up_50_chr5_140855519_f;NM_032402_up_50_chr5_140855519_f;NM_032403_up_50_chr5_140855519_f	chr5	140855576	140855598
CTTTCAGCGGGTTAGCGCTTGGG	NM_002588_up_50_chr5_140855519_f;NM_032402_up_50_chr5_140855519_f;NM_032403_up_50_chr5_140855519_f	chr5	140855600	140855622
TTTCGCTGAGAAACTTTCAGCGG	NM_002588_up_50_chr5_140855519_f;NM_032402_up_50_chr5_140855519_f;NM_032403_up_50_chr5_140855519_f	chr5	140855613	140855635
GCGAAATCTCAGGGACGATCTGG	NM_002588_up_50_chr5_140855519_f;NM_032402_up_50_chr5_140855519_f;NM_032403_up_50_chr5_140855519_f	chr5	140855630	140855652
ACGATCTGGACCCCGCTGAGAGG	NM_002588_up_50_chr5_140855519_f;NM_032402_up_50_chr5_140855519_f;NM_032403_up_50_chr5_140855519_f	chr5	140855644	140855666
GGAGCAAGTAGAGAATTAGCGGG	NM_018928_up_50_chr5_140864691_f;NM_032406_up_50_chr5_140864691_f	chr5	140864710	140864732
GCAAGTAGAGAATTAGCGGGCGG	NM_018928_up_50_chr5_140864691_f;NM_032406_up_50_chr5_140864691_f	chr5	140864713	140864735
TGAGAAGCTGGACAGAAATCTGG	NM_018928_up_50_chr5_140864691_f;NM_032406_up_50_chr5_140864691_f	chr5	140864754	140864776
GAAGCTGGACAGAAATCTGGCGG	NM_018928_up_50_chr5_140864691_f;NM_032406_up_50_chr5_140864691_f	chr5	140864757	140864779
GCTGGACAGAAATCTGGCGGTGG	NM_018928_up_50_chr5_140864691_f;NM_032406_up_50_chr5_140864691_f	chr5	140864760	140864782
ATGACCCAGAAGTCCCTTTGTGG	NM_018929_up_50_chr5_140868758_f;NM_032407_up_50_chr5_140868758_f	chr5	140868787	140868809
CAAAGGGACTTCTGGGTCATGGG	NM_018929_up_50_chr5_140868758_f;NM_032407_up_50_chr5_140868758_f	chr5	140868790	140868812
AAAGGGACTTCTGGGTCATGGGG	NM_018929_up_50_chr5_140868758_f;NM_032407_up_50_chr5_140868758_f	chr5	140868791	140868813
CATGTTGTCCTTGTGCTGCTGGG	NM_018929_up_50_chr5_140868758_f;NM_032407_up_50_chr5_140868758_f	chr5	140868858	140868880
ATGTTGTCCTTGTGCTGCTGGGG	NM_018929_up_50_chr5_140868758_f;NM_032407_up_50_chr5_140868758_f	chr5	140868859	140868881
GGTACCCTCCGGCAAAGTGGAGG	NM_194251_up_50_chr5_145895677_r	chr5	145895595	145895617
CTCACCTCCACTTTGCCGGAGGG	NM_194251_up_50_chr5_145895677_r	chr5	145895599	145895621
GCTCACCTCCACTTTGCCGGAGG	NM_194251_up_50_chr5_145895677_r	chr5	145895600	145895622
TTTGCTCACCTCCACTTTGCCGG	NM_194251_up_50_chr5_145895677_r	chr5	145895603	145895625
AAAGGACACATTCATGCTGCTGG	NM_194251_up_50_chr5_145895677_r	chr5	145895623	145895645
GTTCTGCCCGTTATGTGCACAGG	NM_000024_up_50_chr5_148206106_f	chr5	148206151	148206173
GGGCAGAACGCACTGCGAAGCGG	NM_000024_up_50_chr5_148206106_f	chr5	148206165	148206187
CTCAGCTTGTCGGGTGCTAGGGG	NM_000024_up_50_chr5_148206106_f	chr5	148206228	148206250
CACTCAGCTTGTCGGGTGCTAGG	NM_000024_up_50_chr5_148206106_f	chr5	148206230	148206252
GTCCTGCACACTCAGCTTGTCGG	NM_000024_up_50_chr5_148206106_f	chr5	148206238	148206260
GAATATGGCAAAACCCAGCAGGG	NM_001447_up_50_chr5_150948506_r	chr5	150948460	150948482
ACCCAGCAGGGCAATAGTCATGG	NM_001447_up_50_chr5_150948506_r	chr5	150948472	150948494
ACCATGACTATTGCCCTGCTGGG	NM_001447_up_50_chr5_150948506_r	chr5	150948473	150948495
CACCATGACTATTGCCCTGCTGG	NM_001447_up_50_chr5_150948506_r	chr5	150948474	150948496
CAGCAGGGCAATAGTCATGGTGG	NM_001447_up_50_chr5_150948506_r	chr5	150948475	150948497
CGAAAGTCACAGGCTTCGTAAGG	NM_020167_up_50_chr5_151784841_r	chr5	151784781	151784803
AGTCACAGGCTTCGTAAGGAAGG	NM_020167_up_50_chr5_151784841_r	chr5	151784785	151784807
CAGGCTTCGTAAGGAAGGCTGGG	NM_020167_up_50_chr5_151784841_r	chr5	151784790	151784812
CGGGGCTCTTCAAAAGGGATCGG	NM_020167_up_50_chr5_151784841_r	chr5	151784856	151784878
TGTCTCCGGGGCTCTTCAAAAGG	NM_020167_up_50_chr5_151784841_r	chr5	151784862	151784884
GCAGGCAGGAGACGTGCTGCCGG	NM_000679_up_50_chr5_159343690_f	chr5	159343738	159343760
CAGGCAGGAGACGTGCTGCCGGG	NM_000679_up_50_chr5_159343690_f	chr5	159343739	159343761
GGAGATGACTCCTCGCCAGGAGG	NM_000679_up_50_chr5_159343690_f	chr5	159343776	159343798
GCCTCTGGGAAGAAGACCACGGG	NM_000679_up_50_chr5_159343690_f	chr5	159343801	159343823
CCTCTGGGAAGAAGACCACGGGG	NM_000679_up_50_chr5_159343690_f	chr5	159343802	159343824
GGCCTTCAGCCCTACAGAGCAGG	NM_000794_up_50_chr5_174871164_r	chr5	174871072	174871094
GCCCTGCTCTGTAGGGCTGAAGG	NM_000794_up_50_chr5_174871164_r	chr5	174871074	174871096
GCGCGGGGCCCTGCTCTGTAGGG	NM_000794_up_50_chr5_174871164_r	chr5	174871081	174871103
CACAGGCTCCTGAGAGGTCGCGG	NM_000794_up_50_chr5_174871164_r	chr5	174871121	174871143
CAGGAGCCTGTGGCAATGCGAGG	NM_000794_up_50_chr5_174871164_r	chr5	174871132	174871154
AGAGCAAGGAGGAGCGAGTTGGG	NM_001131055_up_50_chr5_175084990_f	chr5	175084991	175085013
AGCAAGGAGGAGCGAGTTGGGGG	NM_001131055_up_50_chr5_175084990_f	chr5	175084993	175085015
GGGGGCGGAGACGAGGAAGTGGG	NM_001131055_up_50_chr5_175084990_f	chr5	175085011	175085033
CGCTCCGGGCAGGGATGCAGCGG	NM_001131055_up_50_chr5_175084990_f	chr5	175085069	175085091
GCTCCGCACCCGGTTCGCCTCGG	NM_001131055_up_50_chr5_175084990_f	chr5	175085112	175085134
TGCCTGCTCTCTGAAAAACCAGG	NM_022304_up_50_chr5_175108414_f	chr5	175108472	175108494
CTGCTCTCTGAAAAACCAGGAGG	NM_022304_up_50_chr5_175108414_f	chr5	175108475	175108497
CCAGGAGGAGCTGGTAGGGAAGG	NM_022304_up_50_chr5_175108414_f	chr5	175108490	175108512
GGAGCTGGTAGGGAAGGACTGGG	NM_022304_up_50_chr5_175108414_f	chr5	175108496	175108518
AAGGACTGGGGCGTGGAACAGGG	NM_022304_up_50_chr5_175108414_f	chr5	175108509	175108531
GTCCTGGGGAGAAGGCGCTCGGG	NM_000843_up_50_chr5_178422125_r	chr5	178422045	178422067
CGCGCCTTCCACTTCGGCTCTGG	NM_000843_up_50_chr5_178422125_r	chr5	178422069	178422091
CTCCCCAGAGCCGAAGTGGAAGG	NM_000843_up_50_chr5_178422125_r	chr5	178422073	178422095
CTCTGGGGAGTTAGCTCAGCCGG	NM_000843_up_50_chr5_178422125_r	chr5	178422086	178422108
AAGCGCCGAACCCTGTCGCCCGG	NM_000843_up_50_chr5_178422125_r	chr5	178422137	178422159
GCCACGGCTTTCCTTCAACGTGG	NM_001256812_up_50_chr6_34078541_r	chr6	34078132	34078154
CCTCAGCCTCCCCGCTGTGCCGG	NM_001256812_up_50_chr6_34078541_r	chr6	34078472	34078494
TCAGCCTCCCCGCTGTGCCGGGG	NM_001256812_up_50_chr6_34078541_r	chr6	34078474	34078496
CTTTGATCTCTGATGCCCTGGGG	NM_001256812_up_50_chr6_34078541_r	chr6	34078529	34078551
CACTTTGATCTCTGATGCCCTGG	NM_001256812_up_50_chr6_34078541_r	chr6	34078531	34078553
TTTCTGGGTGTGTGTTAGGGAGG	NM_000841_up_50_chr6_34113915_r;NM_001256811_up_50_chr6_34113915_r;NM_001282847_up_50_chr6_34113915_r	chr6	34113834	34113856
AGCAAAGCACAGGGACGCAGAGG	NM_000841_up_50_chr6_34113915_r;NM_001256811_up_50_chr6_34113915_r;NM_001282847_up_50_chr6_34113915_r	chr6	34113862	34113884
GCAAAGCACAGGGACGCAGAGGG	NM_000841_up_50_chr6_34113915_r;NM_001256811_up_50_chr6_34113915_r;NM_001282847_up_50_chr6_34113915_r	chr6	34113863	34113885
CACGTGCGCGCGGATGTGTGAGG	NM_000841_up_50_chr6_34113915_r;NM_001256811_up_50_chr6_34113915_r;NM_001282847_up_50_chr6_34113915_r	chr6	34113919	34113941
ACGTGGCGTATGCCCCCATGTGG	NM_000841_up_50_chr6_34113915_r;NM_001256811_up_50_chr6_34113915_r;NM_001282847_up_50_chr6_34113915_r	chr6	34113937	34113959
GAAGGTGGGGTACAGGGGTGGGG	NM_001256809_up_50_chr6_34123400_r	chr6	34123064	34123086
AGGGGTGGGGTGCGATGCAGAGG	NM_001256809_up_50_chr6_34123400_r	chr6	34123077	34123099
TGCGATGCAGAGGCGTAGAGGGG	NM_001256809_up_50_chr6_34123400_r	chr6	34123087	34123109
GCTCAGGAGATGCTGAGAGTGGG	NM_001256809_up_50_chr6_34123400_r	chr6	34123171	34123193
AGCTCAGGAGATGCTGAGAGTGG	NM_001256809_up_50_chr6_34123400_r	chr6	34123172	34123194
CCGCGTGCGGAGACTGATCCCGG	NM_002062_up_50_chr6_39016507_f	chr6	39016552	39016574
CCGGGATCAGTCTCCGCACGCGG	NM_002062_up_50_chr6_39016507_f	chr6	39016552	39016574
ATGGCGGGGAGTTCAGGACTGGG	NM_002062_up_50_chr6_39016507_f	chr6	39016596	39016618
CATGGCGGGGAGTTCAGGACTGG	NM_002062_up_50_chr6_39016507_f	chr6	39016597	39016619
CTGCTGCTGCTCGGGATGGTGGG	NM_002062_up_50_chr6_39016507_f	chr6	39016650	39016672
ACTGGGAGGATCATAGCTGGGGG	NM_001098518_up_50_chr6_46889715_r	chr6	46889642	46889664
GACTGGGAGGATCATAGCTGGGG	NM_001098518_up_50_chr6_46889715_r	chr6	46889643	46889665
AGACTGGGAGGATCATAGCTGGG	NM_001098518_up_50_chr6_46889715_r	chr6	46889644	46889666
GAGACTGGGAGGATCATAGCTGG	NM_001098518_up_50_chr6_46889715_r	chr6	46889645	46889667
AGGGATGACTCTGTGAGACTGGG	NM_001098518_up_50_chr6_46889715_r	chr6	46889659	46889681
CAAGACCAGACTTCAAATGCTGG	NM_015234_up_50_chr6_46922676_r	chr6	46922602	46922624
AAGACCAGACTTCAAATGCTGGG	NM_015234_up_50_chr6_46922676_r	chr6	46922603	46922625
AGACCAGACTTCAAATGCTGGGG	NM_015234_up_50_chr6_46922676_r	chr6	46922604	46922626
GAGCCCCAGCATTTGAAGTCTGG	NM_015234_up_50_chr6_46922676_r	chr6	46922607	46922629
GACACTGACTGACTGGAGGTGGG	NM_015234_up_50_chr6_46922676_r	chr6	46922701	46922723
CAATCACTTCTTATGCTGTTTGG	NM_025048_up_50_chr6_47010083_r;NM_153840_up_50_chr6_47010083_r	chr6	47009989	47010011
TGCGTGCCAGGAATTGCTGATGG	NM_025048_up_50_chr6_47010083_r;NM_153840_up_50_chr6_47010083_r	chr6	47010072	47010094
CACAGGCAGTAATGCGTGCCAGG	NM_025048_up_50_chr6_47010083_r;NM_153840_up_50_chr6_47010083_r	chr6	47010084	47010106
CCTGTGCAGGTAGACAAGCCTGG	NM_025048_up_50_chr6_47010083_r;NM_153840_up_50_chr6_47010083_r	chr6	47010101	47010123
CTGTGCAGGTAGACAAGCCTGGG	NM_025048_up_50_chr6_47010083_r;NM_153840_up_50_chr6_47010083_r	chr6	47010102	47010124
TCACAGGCTGGGCTCTTGTATGG	NM_153839_up_50_chr6_47624276_f	chr6	47624297	47624319
GCTGGAGATATGGGCATTACTGG	NM_153839_up_50_chr6_47624276_f	chr6	47624347	47624369
CTCCCTGGCAGCTGGAGATATGG	NM_153839_up_50_chr6_47624276_f	chr6	47624357	47624379
AGGGAGTGGGGCAAATTTGCCGG	NM_153839_up_50_chr6_47624276_f	chr6	47624374	47624396
CTGGCCAAAGACAAACTCACCGG	NM_153839_up_50_chr6_47624276_f	chr6	47624393	47624415
TTGCACAAGCCTTGAAACTGTGG	NM_153838_up_50_chr6_47666239_f	chr6	47666285	47666307
TGCACAAGCCTTGAAACTGTGGG	NM_153838_up_50_chr6_47666239_f	chr6	47666286	47666308
TAAAGTTACCCACAGTTTCAAGG	NM_153838_up_50_chr6_47666239_f	chr6	47666294	47666316
TAACTTTACAGTTCTCAGATCGG	NM_153838_up_50_chr6_47666239_f	chr6	47666309	47666331
ACAGGCAGTCAGTTCTCACTGGG	NM_153838_up_50_chr6_47666239_f	chr6	47666341	47666363
ATTCTGTTCTCGAACCACGAGGG	NM_181744_up_50_chr6_47749725_f	chr6	47749782	47749804
CTCGTGGTTCGAGAACAGAATGG	NM_181744_up_50_chr6_47749725_f	chr6	47749784	47749806
TCCCCATCTCGAAGGTAATGGGG	NM_181744_up_50_chr6_47749725_f	chr6	47749845	47749867
ATCCCCATCTCGAAGGTAATGGG	NM_181744_up_50_chr6_47749725_f	chr6	47749846	47749868
GATCCCCATCTCGAAGGTAATGG	NM_181744_up_50_chr6_47749725_f	chr6	47749847	47749869
AGGCGCGGAACGGGTCGAGTTGG	NM_133367_up_50_chr6_52226876_f	chr6	52227065	52227087
GGCGCGGAACGGGTCGAGTTGGG	NM_133367_up_50_chr6_52226876_f	chr6	52227066	52227088
GAACGGGTCGAGTTGGGTATTGG	NM_133367_up_50_chr6_52226876_f	chr6	52227072	52227094
AACGGGTCGAGTTGGGTATTGGG	NM_133367_up_50_chr6_52226876_f	chr6	52227073	52227095
GGTATTGGGACCGCGAGGTCGGG	NM_133367_up_50_chr6_52226876_f	chr6	52227087	52227109
CAGGAGGAGAAAGCTACGTCCGG	NM_001526_up_50_chr6_55039021_f	chr6	55039091	55039113
AACTAGGGACCCGGCACTGGAGG	NM_001526_up_50_chr6_55039021_f	chr6	55039129	55039151
CAGCTGAGGAACTAGGGACCCGG	NM_001526_up_50_chr6_55039021_f	chr6	55039138	55039160
GATAGGCAGCTGAGGAACTAGGG	NM_001526_up_50_chr6_55039021_f	chr6	55039144	55039166
CGATGTTGCACCGGGAAGATAGG	NM_001526_up_50_chr6_55039021_f	chr6	55039161	55039183
ACCGAGGGGGGCTAAAGGGAGGG	NM_001704_up_50_chr6_69345582_f	chr6	69345593	69345615
AACCGAGGGGGGCTAAAGGGAGG	NM_001704_up_50_chr6_69345582_f	chr6	69345594	69345616
CCCTTTAGCCCCCCTCGGTTTGG	NM_001704_up_50_chr6_69345582_f	chr6	69345597	69345619
ATTCAGTTGGATACGGCGCAAGG	NM_001704_up_50_chr6_69345582_f	chr6	69345627	69345649
TTGGATACGGCGCAAGGTTCTGG	NM_001704_up_50_chr6_69345582_f	chr6	69345633	69345655
GCAGAGGATAAGTTGGCTTGAGG	NM_000863_up_50_chr6_78173121_r	chr6	78173038	78173060
GGCTTGAGGAACCCAGGTCTCGG	NM_000863_up_50_chr6_78173121_r	chr6	78173052	78173074
GGTGGAGCGCACTGAGCACCCGG	NM_000863_up_50_chr6_78173121_r	chr6	78173089	78173111
CTGAGCACCCGGTTCCTCCATGG	NM_000863_up_50_chr6_78173121_r	chr6	78173100	78173122
GAGGAGAGCCATGGAGGAACCGG	NM_000863_up_50_chr6_78173121_r	chr6	78173108	78173130
AAGCAAGACCTGGAGTACCTCGG	NM_000865_up_50_chr6_87646974_f	chr6	87647020	87647042
CAGGTGGTATTGTGAACTGGAGG	NM_000865_up_50_chr6_87646974_f	chr6	87647051	87647073
AGGCAGGTGGTATTGTGAACTGG	NM_000865_up_50_chr6_87646974_f	chr6	87647054	87647076
TGGGATGAAAAGATGAGCCCGGG	NM_000865_up_50_chr6_87646974_f	chr6	87647081	87647103
GTGGGATGAAAAGATGAGCCCGG	NM_000865_up_50_chr6_87646974_f	chr6	87647082	87647104
TGCGGAAGGTGGTATCTGCAAGG	NM_033181_up_50_chr6_88855057_r	chr6	88854951	88854973
GTTATGAAGTCGATCCTAGATGG	NM_033181_up_50_chr6_88855057_r	chr6	88854974	88854996
CTCAGCCTAATCAAAGACTGAGG	NM_033181_up_50_chr6_88855057_r	chr6	88854996	88855018
CTGAGAAAGTGACCCACAGGGGG	NM_033181_up_50_chr6_88855057_r	chr6	88855029	88855051
GGGAAAACAAATAAGCCGAATGG	NM_033181_up_50_chr6_88855057_r	chr6	88855066	88855088
CCGCCTCTTCTTGTCTCCCGCGG	NM_001160226_up_50_chr6_88875768_r;NM_001160258_up_50_chr6_88875768_r;NM_001160259_up_50_chr6_88875768_r;NM_016083_up_50_chr6_88875768_r	chr6	88875678	88875700
CCGCGGGAGACAAGAAGAGGCGG	NM_001160226_up_50_chr6_88875768_r;NM_001160258_up_50_chr6_88875768_r;NM_001160259_up_50_chr6_88875768_r;NM_016083_up_50_chr6_88875768_r	chr6	88875678	88875700
GTGGCAGAGGGAGTAGCGTGCGG	NM_001160226_up_50_chr6_88875768_r;NM_001160258_up_50_chr6_88875768_r;NM_001160259_up_50_chr6_88875768_r;NM_016083_up_50_chr6_88875768_r	chr6	88875729	88875751
TGGCAGAGGGAGTAGCGTGCGGG	NM_001160226_up_50_chr6_88875768_r;NM_001160258_up_50_chr6_88875768_r;NM_001160259_up_50_chr6_88875768_r;NM_016083_up_50_chr6_88875768_r	chr6	88875730	88875752
CAGAGGGAGTAGCGTGCGGGAGG	NM_001160226_up_50_chr6_88875768_r;NM_001160258_up_50_chr6_88875768_r;NM_001160259_up_50_chr6_88875768_r;NM_016083_up_50_chr6_88875768_r	chr6	88875733	88875755
GCTGCCCTTCGCTTGAGGTGAGG	NM_001143957_up_50_chr6_97285354_r;NM_030784_up_50_chr6_97285354_r	chr6	97285138	97285160
CGCGCGCTGCCCTTCGCTTGAGG	NM_001143957_up_50_chr6_97285354_r;NM_030784_up_50_chr6_97285354_r	chr6	97285143	97285165
AAGTTCCGGGAGGGACTACATGG	NM_001143957_up_50_chr6_97285354_r;NM_030784_up_50_chr6_97285354_r	chr6	97285198	97285220
TATGTCAGGAAAGTTCCGGGAGG	NM_001143957_up_50_chr6_97285354_r;NM_030784_up_50_chr6_97285354_r	chr6	97285208	97285230
GAGGAGAGAAGTGCTATGTCAGG	NM_001143957_up_50_chr6_97285354_r;NM_030784_up_50_chr6_97285354_r	chr6	97285222	97285244
CAAAGCGGGGGTCCAGGCACAGG	NM_001040179_up_50_chr6_100442100_r;NM_032503_up_50_chr6_100442115_r	chr6	100441997	100442019
AGCCAAACGCCCGAACCAGCGGG	NM_001040179_up_50_chr6_100442100_r;NM_032503_up_50_chr6_100442115_r	chr6	100442023	100442045
ACCCCGCTGGTTCGGGCGTTTGG	NM_001040179_up_50_chr6_100442100_r;NM_032503_up_50_chr6_100442115_r	chr6	100442025	100442047
CGGATTGGATGAAGTGGCAAAGG	NM_001040179_up_50_chr6_100442100_r;NM_032503_up_50_chr6_100442115_r	chr6	100442050	100442072
ACTTCATCCAATCCGAGCATCGG	NM_001040179_up_50_chr6_100442100_r;NM_032503_up_50_chr6_100442115_r	chr6	100442058	100442080
CGAGTGAGAGATACAGTTGGTGG	NM_001286099_up_50_chr6_110299409_f;NM_005284_up_50_chr6_110299409_f	chr6	110299496	110299518
CCAACTGTATCTCTCACTCGCGG	NM_001286099_up_50_chr6_110299409_f;NM_005284_up_50_chr6_110299409_f	chr6	110299499	110299521
CCGCGAGTGAGAGATACAGTTGG	NM_001286099_up_50_chr6_110299409_f;NM_005284_up_50_chr6_110299409_f	chr6	110299499	110299521
AGGCAGCTGCTCTGTTTGCGCGG	NM_001286099_up_50_chr6_110299409_f;NM_005284_up_50_chr6_110299409_f	chr6	110299581	110299603
GGCAGCTGCTCTGTTTGCGCGGG	NM_001286099_up_50_chr6_110299409_f;NM_005284_up_50_chr6_110299409_f	chr6	110299582	110299604
CCAGACCCCTGATGACTTTGTGG	NM_001286354_up_50_chr6_117150221_r;NM_001286355_up_50_chr6_117150221_r;NM_148963_up_50_chr6_117150221_r	chr6	117150092	117150114
AGCAAGAATAATCACAAAGCAGG	NM_001286354_up_50_chr6_117150221_r;NM_001286355_up_50_chr6_117150221_r;NM_148963_up_50_chr6_117150221_r	chr6	117150129	117150151
GAGCAAATGAGATAGAAACATGG	NM_001286354_up_50_chr6_117150221_r;NM_001286355_up_50_chr6_117150221_r;NM_148963_up_50_chr6_117150221_r	chr6	117150173	117150195
CTTAGGAATCATTAAGTGCACGG	NM_001286354_up_50_chr6_117150221_r;NM_001286355_up_50_chr6_117150221_r;NM_148963_up_50_chr6_117150221_r	chr6	117150210	117150232
AAGGTGTTTACAGGTGAAATAGG	NM_001286354_up_50_chr6_117150221_r;NM_001286355_up_50_chr6_117150221_r;NM_148963_up_50_chr6_117150221_r	chr6	117150248	117150270
CCGCGGACAGTAAACTTGCAGGG	NM_002511_up_50_chr6_142409937_r	chr6	142409897	142409919
CCCGCGGACAGTAAACTTGCAGG	NM_002511_up_50_chr6_142409937_r	chr6	142409898	142409920
CCTGCAAGTTTACTGTCCGCGGG	NM_002511_up_50_chr6_142409937_r	chr6	142409898	142409920
CTGCAAGTTTACTGTCCGCGGGG	NM_002511_up_50_chr6_142409937_r	chr6	142409899	142409921
GTGCTGTGAGGCTTGCCCCGCGG	NM_002511_up_50_chr6_142409937_r	chr6	142409914	142409936
GGTACTTGGGTCCCCCTCGCGGG	NM_001032394_up_50_chr6_142623006_f;NM_001032395_up_50_chr6_142623006_f;NM_020455_up_50_chr6_142623006_f;NM_198569_up_50_chr6_142623006_f	chr6	142623052	142623074
CGAGGGGGACCCAAGTACCTAGG	NM_001032394_up_50_chr6_142623006_f;NM_001032395_up_50_chr6_142623006_f;NM_020455_up_50_chr6_142623006_f;NM_198569_up_50_chr6_142623006_f	chr6	142623056	142623078
GAGGGGGACCCAAGTACCTAGGG	NM_001032394_up_50_chr6_142623006_f;NM_001032395_up_50_chr6_142623006_f;NM_020455_up_50_chr6_142623006_f;NM_198569_up_50_chr6_142623006_f	chr6	142623057	142623079
GGGGACCCAAGTACCTAGGGTGG	NM_001032394_up_50_chr6_142623006_f;NM_001032395_up_50_chr6_142623006_f;NM_020455_up_50_chr6_142623006_f;NM_198569_up_50_chr6_142623006_f	chr6	142623060	142623082
CGGCCACCACCCTAGGTACTTGG	NM_001032394_up_50_chr6_142623006_f;NM_001032395_up_50_chr6_142623006_f;NM_020455_up_50_chr6_142623006_f;NM_198569_up_50_chr6_142623006_f	chr6	142623066	142623088
ACATACCTGAGTACCTGAGTCGG	NM_001278065_up_50_chr6_146348868_f	chr6	146348912	146348934
GCTCACCTGAGTCTGTTTGGAGG	NM_001278065_up_50_chr6_146348868_f	chr6	146348948	146348970
TCCGCTCACCTGAGTCTGTTTGG	NM_001278065_up_50_chr6_146348868_f	chr6	146348951	146348973
TTGTGGGTGGGTTTCACCGGAGG	NM_001278065_up_50_chr6_146348868_f	chr6	146348979	146349001
CTTTGTCTGCCGTTGTGGGTGGG	NM_001278065_up_50_chr6_146348868_f	chr6	146348991	146349013
AGTGGAAGTCGTGTTGGCAGCGG	NM_001278064_up_50_chr6_146350284_f;NM_001278066_up_50_chr6_146350284_f;NM_001278067_up_50_chr6_146350284_f	chr6	146350345	146350367
TCTTCACCGGTAGTGCATCAAGG	NM_001278064_up_50_chr6_146350284_f;NM_001278066_up_50_chr6_146350284_f;NM_001278067_up_50_chr6_146350284_f	chr6	146350386	146350408
ATGCACTACCGGTGAAGAACGGG	NM_001278064_up_50_chr6_146350284_f;NM_001278066_up_50_chr6_146350284_f;NM_001278067_up_50_chr6_146350284_f	chr6	146350391	146350413
[truncated: 260,154+ more rows]
