# Supplementary material for: Tracing cellular heterogeneity in pooled genetic screens via multi-level barcoding
Source: BMC Genomics. 2019 Feb 6;20:107. doi: 10.1186/s12864-019-5480-0 (PMC6364396; doi:10.1186/s12864-019-5480-0)
Supplement: Supplementary file 4 — Vector map.ᅟ(GB 18 kb) [file 12864_2019_5480_MOESM4_ESM.gb]

LOCUS       Extended_Data_1_        8939 bp ds-DNA     circular     27-OCT-2017
DEFINITION  pSicoR complete plasmid sequence.
ACCESSION   .
VERSION     .
KEYWORDS    MP783 library vector with MI-BC-TruSeq
SOURCE      synthetic DNA construct
  ORGANISM  synthetic DNA construct
REFERENCE   1  (bases 1 to 10227)
  AUTHORS   .
  TITLE     Direct Submission
  JOURNAL   Exported Monday, Nov 7, 2016 from SnapGene 3.1.4
            http://www.snapgene.com
COMMENT     
COMMENT     ApEinfo:methylated:1
FEATURES             Location/Qualifiers
     misc_feature    844..1024
                     /note="HIV-1_5_LTR"
                     /label=HIV-1_5_LTR
                     /ApEinfo_fwdcolor="#ff0000"
                     /ApEinfo_revcolor="#7eff74"
                     /ApEinfo_graphicformat="arrow_data {{0 1 2 0 0 -1} {} 0}
                     width 5 offset 0"
     misc_feature    1135..1179
                     /note="HIV-1_psi_pack"
                     /label=HIV-1_psi_pack
                     /ApEinfo_fwdcolor="#7eff74"
                     /ApEinfo_revcolor="#7eff74"
                     /ApEinfo_graphicformat="arrow_data {{0 1 2 0 0 -1} {} 0}
                     width 5 offset 0"
     misc_feature    1693..1926
                     /note="RRE"
                     /label=RRE
                     /ApEinfo_fwdcolor="#7eff74"
                     /ApEinfo_revcolor="#7eff74"
                     /ApEinfo_graphicformat="arrow_data {{0 1 2 0 0 -1} {} 0}
                     width 5 offset 0"
     misc_feature    2457..2472
                     /note="cPPT"
                     /label=cPPT
                     /ApEinfo_fwdcolor="#7eff74"
                     /ApEinfo_revcolor="#7eff74"
                     /ApEinfo_graphicformat="arrow_data {{0 1 2 0 0 -1} {} 0}
                     width 5 offset 0"
     misc_feature    2964..3056
                     /note="long tracrRNA"
                     /label=stable TRACR
                     /ApEinfo_fwdcolor="#ff8000"
                     /ApEinfo_revcolor="#7eff74"
                     /ApEinfo_graphicformat="arrow_data {{0 1 2 0 0 -1} {} 0}
                     width 5 offset 0"
     misc_feature    3097..3116
                     /note="Random 20nt Barcode"
                     /label=Random 20nt Barcode
                     /ApEinfo_fwdcolor="#0000ff"
                     /ApEinfo_revcolor="#7eff74"
                     /ApEinfo_graphicformat="arrow_data {{0 1 2 0 0 -1} {} 0}
                     width 5 offset 0"
     misc_feature    3117..3150
                     /note="TruSeq Primer Binding Site"
                     /label=TruSeq Primer Binding Site
                     /ApEinfo_fwdcolor="#7eff74"
                     /ApEinfo_revcolor="#7eff74"
                     /ApEinfo_graphicformat="arrow_data {{0 1 2 0 0 -1} {} 0}
                     width 5 offset 0"
     misc_feature    3156..4326
                     /note="EF1A Promoter"
                     /label=EF1A Promoter
                     /ApEinfo_fwdcolor="#8080ff"
                     /ApEinfo_revcolor="#7eff74"
                     /ApEinfo_graphicformat="arrow_data {{0 1 2 0 0 -1} {} 0}
                     width 5 offset 0"
     gene            5011..5718
                     /note="mCherry"
                     /label=mCherry
                     /ApEinfo_fwdcolor="#ff797d"
                     /ApEinfo_revcolor="#ff102f"
                     /ApEinfo_graphicformat="arrow_data {{0 1 2 0 0 -1} {} 0}
                     width 5 offset 0"
     misc_feature    5719..5748
                     /note="3x NLS"
                     /label=3x NLS
                     /ApEinfo_fwdcolor="#b90746"
                     /ApEinfo_revcolor="#7eff74"
                     /ApEinfo_graphicformat="arrow_data {{0 1 2 0 0 -1} {} 0}
                     width 5 offset 0"
     misc_feature    5830..6417
                     /note="WPRE"
                     /label=WPRE
                     /ApEinfo_fwdcolor="#7eff74"
                     /ApEinfo_revcolor="#7eff74"
                     /ApEinfo_graphicformat="arrow_data {{0 1 2 0 0 -1} {} 0}
                     width 5 offset 0"
     misc_feature    6608..6629
                     /note="U3PPT"
                     /label=U3PPT
                     /ApEinfo_fwdcolor="#7eff74"
                     /ApEinfo_revcolor="#7eff74"
                     /ApEinfo_graphicformat="arrow_data {{0 1 2 0 0 -1} {} 0}
                     width 5 offset 0"
     misc_feature    6608..6623
                     /note="cPPT(1)"
                     /label=cPPT(1)
                     /ApEinfo_fwdcolor="#7eff74"
                     /ApEinfo_revcolor="#7eff74"
                     /ApEinfo_graphicformat="arrow_data {{0 1 2 0 0 -1} {} 0}
                     width 5 offset 0"
     misc_feature    6945..7125
                     /note="truncHIV-1_3_LTR"
                     /label=truncHIV-1_3_LTR
                     /ApEinfo_fwdcolor="#ff0000"
                     /ApEinfo_revcolor="#7eff74"
                     /ApEinfo_graphicformat="arrow_data {{0 1 2 0 0 -1} {} 0}
                     width 5 offset 0"
     rep_origin      complement(7172..7791)
                     /direction=LEFT
                     /note="pBR322_origin"
                     /label=pBR322_origin
                     /ApEinfo_fwdcolor="#999999"
                     /ApEinfo_revcolor="#999999"
                     /ApEinfo_graphicformat="arrow_data {{0 1 2 0 0 -1} {} 0}
                     width 5 offset 0"
     gene            complement(7946..8806)
                     /gene="Ampicillin"
                     /note="pBR322_origin(1)"
                     /label=Ampicillin
                     /ApEinfo_fwdcolor="#ff797d"
                     /ApEinfo_revcolor="#408080"
                     /ApEinfo_graphicformat="arrow_data {{0 1 2 0 0 -1} {} 0}
                     width 5 offset 0"
     misc_feature    4339..4935
                     /label=Puromycin resistance
                     /ApEinfo_fwdcolor="#80ff80"
                     /ApEinfo_revcolor="green"
                     /ApEinfo_graphicformat="arrow_data {{0 1 2 0 0 -1} {} 0}
                     width 5 offset 0"
     misc_feature    4936..4998
                     /label=T2A
                     /ApEinfo_fwdcolor="#008000"
                     /ApEinfo_revcolor="green"
                     /ApEinfo_graphicformat="arrow_data {{0 1 2 0 0 -1} {} 0}
                     width 5 offset 0"
     misc_feature    2629..2943
                     /label=mU6 promoter
                     /ApEinfo_fwdcolor="#0080ff"
                     /ApEinfo_revcolor="green"
                     /ApEinfo_graphicformat="arrow_data {{0 1 2 0 0 -1} {} 0}
                     width 5 offset 0"
     misc_feature    2944..2963
                     /label=SPACER
                     /ApEinfo_fwdcolor="cyan"
                     /ApEinfo_revcolor="green"
                     /ApEinfo_graphicformat="arrow_data {{0 1 2 0 0 -1} {} 0}
                     width 5 offset 0"
     misc_feature    3091..3096
                     /label=Library ID
                     /ApEinfo_fwdcolor="cyan"
                     /ApEinfo_revcolor="green"
                     /ApEinfo_graphicformat="arrow_data {{0 1 2 0 0 -1} {} 0}
                     width 5 offset 0"
ORIGIN
        1 gcttaagcgg tcgacggatc gggagatctc ccgatcccct atggtgcact ctcagtacaa
       61 tctgctctga tgccgcatag ttaagccagt atctgctccc tgcttgtgtg ttggaggtcg
      121 ctgagtagtg cgcgagcaaa atttaagcta caacaaggca aggcttgacc gacaattgca
      181 tgaagaatct gcttagggtt aggcgttttg cgctgcttcg cgatgtacgg gccagatata
      241 cgcgttgaca ttgattattg actagttatt aatagtaatc aattacgggg tcattagttc
      301 atagcccata tatggagttc cgcgttacat aacttacggt aaatggcccg cctggctgac
      361 cgcccaacga cccccgccca ttgacgtcaa taatgacgta tgttcccata gtaacgccaa
      421 tagggacttt ccattgacgt caatgggtgg agtatttacg gtaaactgcc cacttggcag
      481 tacatcaagt gtatcatatg ccaagtacgc cccctattga cgtcaatgac ggtaaatggc
      541 ccgcctggca ttatgcccag tacatgacct tatgggactt tcctacttgg cagtacatct
      601 acgtattagt catcgctatt accatggtga tgcggttttg gcagtacatc aatgggcgtg
      661 gatagcggtt tgactcacgg ggatttccaa gtctccaccc cattgacgtc aatgggagtt
      721 tgttttggca ccaaaatcaa cgggactttc caaaatgtcg taacaactcc gccccattga
      781 cgcaaatggg cggtaggcgt gtacggtggg aggtctatat aagcagcgcg ttttgcctgt
      841 actgggtctc tctggttaga ccagatctga gcctgggagc tctctggcta actagggaac
      901 ccactgctta agcctcaata aagcttgcct tgagtgcttc aagtagtgtg tgcccgtctg
      961 ttgtgtgact ctggtaacta gagatccctc agaccctttt agtcagtgtg gaaaatctct
     1021 agcagtggcg cccgaacagg gacttgaaag cgaaagggaa accagaggag ctctctcgac
     1081 gcaggactcg gcttgctgaa gcgcgcacgg caagaggcga ggggcggcga ctggtgagta
     1141 cgccaaaaat tttgactagc ggaggctaga aggagagaga tgggtgcgag agcgtcagta
     1201 ttaagcgggg gagaattaga tcgcgatggg aaaaaattcg gttaaggcca gggggaaaga
     1261 aaaaatataa attaaaacat atagtatggg caagcaggga gctagaacga ttcgcagtta
     1321 atcctggcct gttagaaaca tcagaaggct gtagacaaat actgggacag ctacaaccat
     1381 cccttcagac aggatcagaa gaacttagat cattatataa tacagtagca accctctatt
     1441 gtgtatcaaa ggatagagat aaaagacacc aaggaagctt tagacaagat agaggaagag
     1501 caaaacaaaa gtaagaccac cgcacagcaa gcggccggcc gcgctgatct tcagacctgg
     1561 aggaggagat atgagggaca attggagaag tgaattatat aaatataaag tagtaaaaat
     1621 tgaaccatta ggagtagcac ccaccaaggc aaagagaaga gtggtgcaga gagaaaaaag
     1681 agcagtggga ataggagctt tgttccttgg gttcttcgga gcagcaggaa gcactatggg
     1741 cgcagcgtca atgacgctga cggtacaggc cagacaatta ttgtctggta tagtgcagca
     1801 gcagaacaat ttgctgaggg ctattgaggc gcaacagcat ctgttgcaac tcacagtctg
     1861 gggcatcaag cagctccagg caagaatcct ggctgtggaa agatacctaa aggatcaaca
     1921 gctcctgggg atttggggtt gctctggaaa actcatttgc accactgctg tgccttggaa
     1981 tgctagttgg agtaataaat ctctggaaca gatttggaat cacacgacct ggatggagtg
     2041 ggacagagaa attaacaatt acacaagctt aatacactcc ttaattgaag aatcgcaaaa
     2101 ccagcaagaa aagaatgaac aagaattatt ggaattagat aaatgggcaa gtttgtggaa
     2161 ttggtttaac ataacaaatt ggctgtggta tataaaatta ttcataatga tagtaggagg
     2221 cttggtaggt ttaagaatag tttttgctgt actttctata gtgaatagag ttaggcaggg
     2281 atattcacca ttatcgtttc agacccacct cccaaccccg aggggacccg acaggcccga
     2341 aggaatagaa gaagaaggtg gagagagaga cagagacaga tccattcgat tagtgaacgg
     2401 atcggcactg cgtgcgccaa ttctgcagac aaatggcagt attcatccac aattttaaaa
     2461 gaaaaggggg gattgggggg tacagtgcag gggaaagaat agtagacata atagcaacag
     2521 acatacaaac taaagaatta caaaaacaaa ttacaaaaat tcaaaatttt cgggtttatt
     2581 acagggacag cagagatcca gtttggttag taccgggccc gctctagaga tccgacgcgc
     2641 catctctagg cccgcgccgg ccccctcgca cggacttgtg ggagaagctc ggctactccc
     2701 ctgccccggt taatttgcat ataatatttc ctagtaacta tagaggctta atgtgcgata
     2761 aaagacagat aatctgttct ttttaatact agctacattt tacatgatag gcttggattt
     2821 ctataacttc gtatagcata cattatacga agttataaac agcacaaaag gaaactcacc
     2881 ctaactgtaa agtaattgtg tgttttgaga ctataagtat cccttggaga accaccttgt
     2941 tggNNNNNNN NNNNNNNNNN NNNgtttaag agctatgctg gaaacagcat agcaagttta
     3001 aataaggcta gtccgttatc aacttgaaaa agtggcaccg agtcggtgct ttttttgcgg
     3061 ccgcgtggat aaccgtatta ccgccatgca NNNNNNnnnn nnnnnnnnnn nnnnnnagat
     3121 cggaagagca cacgtctgaa ctccagtcac tgcatgtgcc cgtcagtggg cagagcgcac
     3181 atcgcccaca gtccccgaga agttgggggg aggggtcggc aattgaaccg gtgcctagag
     3241 aaggtggcgc ggggtaaact gggaaagtga tgtcgtgtac tggctccgcc tttttcccga
     3301 gggtggggga gaaccgtata taagtgcagt agtcgccgtg aacgttcttt ttcgcaacgg
     3361 gtttgccgcc agaacacagg taagtgccgt gtgtggttcc cgcgggcctg gcctctttac
     3421 gggttatggc ccttgcgtgc cttgaattac ttccacctgg ctgcagtacg tgattcttga
     3481 tcccgagctt cgggttggaa gtgggtggga gagttcgagg ccttgcgctt aaggagcccc
     3541 ttcgcctcgt gcttgagttg aggcctggcc tgggcgctgg ggccgccgcg tgcgaatctg
     3601 gtggcacctt cgcgcctgtc tcgctgcttt cgataagtct ctagccattt aaaatttttg
     3661 atgacctgct gcgacgcttt ttttctggca agatagtctt gtaaatgcgg gccaagatct
     3721 gcacactggt atttcggttt ttggggccgc gggcggcgac ggggcccgtg cgtcccagcg
     3781 cacatgttcg gcgaggcggg gcctgcgagc gcggccaccg agaatcggac gggggtagtc
     3841 tcaagctggc cggcctgctc tggtgcctgg cctcgcgccg ccgtgtatcg ccccgccctg
     3901 ggcggcaagg ctggcccggt cggcaccagt tgcgtgagcg gaaagatggc cgcttcccgg
     3961 ccctgctgca gggagctcaa aatggaggac gcggcgctcg ggagagcggg cgggtgagtc
     4021 acccacacaa aggaaaaggg cctttccgtc ctcagccgtc gcttcatgtg actccacgga
     4081 gtaccgggcg ccgtccaggc acctcgatta gttctcgcgc ttttggagta cgtcgtcttt
     4141 aggttggggg gaggggtttt atgcgatgga gtttccccac actgagtggg tggagactga
     4201 agttaggcca gcttggcact tgatgtaatt ctccttggaa tttgcccttt ttgagtttgg
     4261 atcttggttc attctcaagc ctcagacagt ggttcaaagt ttttttcttc catttcaggt
     4321 gtcgtgagct agcccaccat gaccgagtac aagcccacgg tgcgcctcgc cacccgcgac
     4381 gacgtccccc gggccgtacg caccctcgcc gccgcgttcg ccgactaccc cgccacgcgc
     4441 cacaccgtcg acccggaccg ccacatcgag cgggtcaccg agctgcaaga actcttcctc
     4501 acgcgcgtcg ggctcgacat cggcaaggtg tgggtcgcgg acgacggcgc cgcggtggcg
     4561 gtctggacca cgccggagag cgtcgaagcg ggggcggtgt tcgccgagat cggcccgcgc
     4621 atggccgagt tgagcggttc ccggctggcc gcgcagcaac agatggaagg cctcctggcg
     4681 ccgcaccggc ccaaggagcc cgcgtggttc ctggccaccg tcggcgtctc gcccgaccac
     4741 cagggcaagg gtctgggcag cgccgtcgtg ctccccggag tggaggcggc cgagcgcgcc
     4801 ggggtgcccg ccttcctgga gacctccgcg ccccgcaacc tccccttcta cgagcggctc
     4861 ggcttcaccg tcaccgccga cgtcgaggtg cccgaaggac cgcgcacctg gtgcatgacc
     4921 cgcaagcccg gtgccggatc gggagagggc agaggaagtc tgctaacatg cggtgacgtc
     4981 gaggagaatc ctggcccacc ggtcgccacc atggtgagca agggcgagga ggataacatg
     5041 gccatcatca aggagttcat gcgcttcaag gtgcacatgg agggctccgt gaacggccac
     5101 gagttcgaga tcgagggcga gggcgagggc cgcccctacg agggcaccca gaccgccaag
     5161 ctgaaggtga ccaagggtgg ccccctgccc ttcgcctggg acatcctgtc ccctcagttc
     5221 atgtacggct ccaaggccta cgtgaagcac cccgccgaca tccccgacta cttgaagctg
     5281 tccttccccg agggcttcaa gtgggagcgc gtgatgaact tcgaggacgg cggcgtggtg
     5341 accgtgaccc aggactcctc cctgcaggac ggcgagttca tctacaaggt gaagctgcgc
     5401 ggcaccaact tcccctccga cggccccgta atgcagaaga agaccatggg ctgggaggcc
     5461 tcctccgagc ggatgtaccc cgaggacggc gccctgaagg gcgagatcaa gcagaggctg
     5521 aagctgaagg acggcggcca ctacgacgct gaggtcaaga ccacctacaa ggccaagaag
     5581 cccgtgcagc tgcccggcgc ctacaacgtc aacatcaagt tggacatcac ctcccacaac
     5641 gaggactaca ccatcgtgga acagtacgaa cgcgccgagg gccgccactc caccggcggc
     5701 atggacgagc tgtacaaggg agctgatcca aaaaagaaga gaaaggtata gttaattaag
     5761 tcgagggacc taacatgttt aagggttccg gttccactag gtacaattcg atatcaagct
     5821 tatcgataat caacctctgg attacaaaat ttgtgaaaga ttgactggta ttcttaacta
     5881 tgttgctcct tttacgctat gtggatacgc tgctttaatg cctttgtatc atgctattgc
     5941 ttcccgtatg gctttcattt tctcctcctt gtataaatcc tggttgctgt ctctttatga
     6001 ggagttgtgg cccgttgtca ggcaacgtgg cgtggtgtgc actgtgtttg ctgacgcaac
     6061 ccccactggt tggggcattg ccaccacctg tcagctcctt tccgggactt tcgctttccc
     6121 cctccctatt gccacggcgg aactcatcgc cgcctgcctt gcccgctgct ggacaggggc
     6181 tcggctgttg ggcactgaca attccgtggt gttgtcgggg aaatcatcgt cctttccttg
     6241 gctgctcgcc tgtgttgcca cctggattct gcgcgggacg tccttctgct acgtcccttc
     6301 ggccctcaat ccagcggacc ttccttcccg cggcctgctg ccggctctgc ggcctcttcc
     6361 gcgtcttcgc cttcgccctc agacgagtcg gatctccctt tgggccgcct ccccgcatcg
     6421 ataccgtcga cctcgatcga gacctagaaa aacatggagc aatcacaagt agcaatacag
     6481 cagctaccaa tgctgattgt gcctggctag aagcacaaga ggaggaggag gtgggttttc
     6541 cagtcacacc tcaggtacct ttaagaccaa tgacttacaa ggcagctgta gatcttagcc
     6601 actttttaaa agaaaagggg ggactggaag ggctaattca ctcccaacga agacaagata
     6661 tccttgatct gtggatctac cacacacaag gctacttccc tgattggcag aactacacac
     6721 cagggccagg gatcagatat ccactgacct ttggatggtg ctacaagcta gtaccagttg
     6781 agcaagagaa ggtagaagaa gccaatgaag gagagaacac ccgcttgtta caccctgtga
     6841 gcctgcatgg gatggatgac ccggagagag aagtattaga gtggaggttt gacagccgcc
     6901 tagcatttca tcacatggcc cgagagctgc atccggactg tactgggtct ctctggttag
     6961 accagatctg agcctgggag ctctctggct aactagggaa cccactgctt aagcctcaat
     7021 aaagcttgcc ttgagtgctt caagtagtgt gtgcccgtct gttgtgtgac tctggtaact
     7081 agagatccct cagacccttt tagtcagtgt ggaaaatctc tagcagcatg tgagcaaaag
     7141 gccagcaaaa ggccaggaac cgtaaaaagg ccgcgttgct ggcgtttttc cataggctcc
     7201 gcccccctga cgagcatcac aaaaatcgac gctcaagtca gaggtggcga aacccgacag
     7261 gactataaag ataccaggcg tttccccctg gaagctccct cgtgcgctct cctgttccga
     7321 ccctgccgct taccggatac ctgtccgcct ttctcccttc gggaagcgtg gcgctttctc
     7381 atagctcacg ctgtaggtat ctcagttcgg tgtaggtcgt tcgctccaag ctgggctgtg
     7441 tgcacgaacc ccccgttcag cccgaccgct gcgccttatc cggtaactat cgtcttgagt
     7501 ccaacccggt aagacacgac ttatcgccac tggcagcagc cactggtaac aggattagca
     7561 gagcgaggta tgtaggcggt gctacagagt tcttgaagtg gtggcctaac tacggctaca
     7621 ctagaagaac agtatttggt atctgcgctc tgctgaagcc agttaccttc ggaaaaagag
     7681 ttggtagctc ttgatccggc aaacaaacca ccgctggtag cggtggtttt tttgtttgca
     7741 agcagcagat tacgcgcaga aaaaaaggat ctcaagaaga tcctttgatc ttttctacgg
     7801 ggtctgacgc tcagtggaac gaaaactcac gttaagggat tttggtcatg agattatcaa
     7861 aaaggatctt cacctagatc cttttaaatt aaaaatgaag ttttaaatca atctaaagta
     7921 tatatgagta aacttggtct gacagttacc aatgcttaat cagtgaggca cctatctcag
     7981 cgatctgtct atttcgttca tccatagttg cctgactccc cgtcgtgtag ataactacga
     8041 tacgggaggg cttaccatct ggccccagtg ctgcaatgat accgcgagac ccacgctcac
     8101 cggctccaga tttatcagca ataaaccagc cagccggaag ggccgagcgc agaagtggtc
     8161 ctgcaacttt atccgcctcc atccagtcta ttaattgttg ccgggaagct agagtaagta
     8221 gttcgccagt taatagtttg cgcaacgttg ttgccattgc tacaggcatc gtggtgtcac
     8281 gctcgtcgtt tggtatggct tcattcagct ccggttccca acgatcaagg cgagttacat
     8341 gatcccccat gttgtgcaaa aaagcggtta gctccttcgg tcctccgatc gttgtcagaa
     8401 gtaagttggc cgcagtgtta tcactcatgg ttatggcagc actgcataat tctcttactg
     8461 tcatgccatc cgtaagatgc ttttctgtga ctggtgagta ctcaaccaag tcattctgag
     8521 aatagtgtat gcggcgaccg agttgctctt gcccggcgtc aatacgggat aataccgcgc
     8581 cacatagcag aactttaaaa gtgctcatca ttggaaaacg ttcttcgggg cgaaaactct
     8641 caaggatctt accgctgttg agatccagtt cgatgtaacc cactcgtgca cccaactgat
     8701 cttcagcatc ttttactttc accagcgttt ctgggtgagc aaaaacagga aggcaaaatg
     8761 ccgcaaaaaa gggaataagg gcgacacgga aatgttgaat actcatactc ttcctttttc
     8821 aatattattg aagcatttat cagggttatt gtctcatgag cggatacata tttgaatgta
     8881 tttagaaaaa taaacaaata ggggttccgc gcacatttcc ccgaaaagtg ccacctgac
//
