# Supplementary material for: Tracing cellular heterogeneity in pooled genetic screens via multi-level barcoding
Source: BMC Genomics. 2019 Feb 6;20:107. doi: 10.1186/s12864-019-5480-0 (PMC6364396; doi:10.1186/s12864-019-5480-0)
Supplement: Supplementary file 5 — Table S1. Number of read counts mapped to each clonal population within each CRISPR system. (XLSX 54 kb) [file 12864_2019_5480_MOESM5_ESM.xlsx]

## Sheet: Feuil1
Total sgRNA read counts in each sample
CRISPR	Clone	baseline_day0	trail_day4	trail_day9	trail_day14	untreated_day4	untreated_day9	untreated_day14
CRISPRi	CloneR	69803278	113333549	176733675	156641033	96266399	79068385	53003666
	CloneS	103640306	63422079	38086005	31547279	133775073	108735814	81149700
CRISPRwt	CloneS	88676565	47864274	30261148	19573911	90862923	64127937	38195985
	CloneR	138548794	187733543	257684971	266535882	203496940	189774617	186058944
