# Supplementary material for: Tracing cellular heterogeneity in pooled genetic screens via multi-level barcoding
Source: BMC Genomics. 2019 Feb 6;20:107. doi: 10.1186/s12864-019-5480-0 (PMC6364396; doi:10.1186/s12864-019-5480-0)
Supplement: Supplementary file 6 — Tables S2-S5. MAGeCK outputs at the gene-level from CRISPRwt CloneR (Table S2), CRISPRi CloneS (Table S3), CRISPRi CloneR (Table S4) and CRISPRwt CloneS (Table S5). Columns are described at https://sourceforge.net/p/mageck/wiki/output/#gene_summary_txt. (ZIP 35431 kb) [file 12864_2019_5480_MOESM6_ESM.zip]

Archive with 4 entries (4 files):
- Supplementary Table S5.xls
- Supplementary Table S4.xls
- Supplementary Table S3.xls
- Supplementary Table S2.xls
