# Supplementary material for: Tracing cellular heterogeneity in pooled genetic screens via multi-level barcoding
Source: BMC Genomics. 2019 Feb 6;20:107. doi: 10.1186/s12864-019-5480-0 (PMC6364396; doi:10.1186/s12864-019-5480-0)
Supplement: Supplementary file 6 — Tables S2-S5. MAGeCK outputs at the gene-level from CRISPRwt CloneR (Table S2), CRISPRi CloneS (Table S3), CRISPRi CloneR (Table S4) and CRISPRwt CloneS (Table S5). Columns are described at https://sourceforge.net/p/mageck/wiki/output/#gene_summary_txt. (ZIP 35431 kb) [file 12864_2019_5480_MOESM6_ESM.zip › Supplementary Table S5.xls]

## Sheet: CRISPWT_CloneS_3rep_day4
id	num	neg|score	neg|p-value	neg|fdr	neg|rank	neg|goodsgrna	neg|lfc	pos|score	pos|p-value	pos|fdr	pos|rank	pos|goodsgrna	pos|lfc
CASP8:NM_001080124;NM_033358	11	1	1	1	37679	0	1.5729	1.1988e-28	1.3139e-07	0.000707	1	11	1.5729
TNFRSF10B:NM_003842;NM_147187	9	1	1	1	37678	0	1.7581	1.7885e-20	1.3139e-07	0.000707	2	9	1.7581
CREB1:NM_004379;NM_134442	10	1	1	1	37677	0	1.0678	2.8847e-20	1.3139e-07	0.000707	3	10	1.0678
SMARCA5:NM_003601	6	1	1	1	37676	0	0.99907	3.4116e-12	1.3139e-07	0.000707	4	6	0.99907
STK35:NM_080836	12	1	1	1	37675	0	0.37545	6.0703e-11	1.3139e-07	0.000707	5	10	0.37545
ELAVL1:NM_001419	10	0.96192	0.96176	1	36129	0	0.65836	1.9755e-08	1.3139e-07	0.000707	6	7	0.65836
BAK1:NM_001188	7	0.99999	0.99999	1	37672	0	0.77158	3.8283e-08	1.3139e-07	0.000707	7	7	0.77158
FADD:NM_003824	5	0.86189	0.86192	1	32233	0	0.10493	2.8832e-07	6.5693e-07	0.00275	8	2	0.10493
C16orf72:NM_014117	7	0.99996	0.99996	1	37669	0	0.62905	2.9016e-07	6.5693e-07	0.00275	9	6	0.62905
NSD1:NM_172349	6	0.99526	0.99531	1	37468	0	0.61375	7.9105e-07	5.9124e-06	0.022277	10	5	0.61375
GATA3:NM_001002295;NM_002051	6	1	1	1	37674	0	0.54046	1.8718e-06	1.3796e-05	0.043317	11	6	0.54046
ZNF217:NM_006526	5	0.94011	0.94005	1	35277	0	0.55642	2.6781e-06	1.2482e-05	0.042754	12	3	0.55642
BID:NM_001196;NM_197966	3	0.99174	0.99174	1	37331	0	0.91561	7.2308e-06	2.2204e-05	0.064356	13	3	0.91561
CTBP1:NM_001012614;NM_001328	9	0.92556	0.92547	1	34738	0	0.53108	2.2706e-05	0.00015517	0.375928	14	5	0.53108
SLC25A37:NM_016612	9	0.97315	0.97304	1	36597	0	0.40992	2.3303e-05	0.00015963	0.375928	15	6	0.40992
ELOVL1:NM_001256399;NM_022821	8	0.35202	0.49073	1	14495	1	0.43292	3.3882e-05	0.00022007	0.445751	16	7	0.43292
PML:NM_002675;NM_033250	7	0.99519	0.9952	1	37464	0	0.58614	4.1413e-05	0.00023952	0.445751	17	4	0.58614
IER3IP1:NM_016097	3	0.99995	0.99996	1	37668	0	0.6208	4.522e-05	0.0001281	0.344767	18	3	0.6208
MBOAT2:NM_138799	4	0.99993	0.99993	1	37666	0	0.62848	4.5313e-05	0.00017619	0.390507	19	4	0.62848
BAZ1A:NM_013448;NM_182648	6	0.14821	0.25161	1	7269	1	0.53316	4.5327e-05	0.00026553	0.445751	20	4	0.53316
BAP1:NM_004656	7	0.99925	0.99925	1	37648	0	0.53921	5.935e-05	0.00033674	0.483132	21	5	0.53921
SCAF8:NM_001286188;NM_014892	5	0.98883	0.98876	1	37231	0	0.46414	5.9495e-05	0.00028393	0.445751	22	4	0.46414
FAM160B2:NM_022749	6	0.99985	0.99985	1	37664	0	0.49473	6.1003e-05	0.00034568	0.483132	23	5	0.49473
PAN3:NM_175854	6	0.66306	0.66613	1	25011	1	0.57027	6.5447e-05	0.00036985	0.497702	24	4	0.57027
USP45:NM_001080481	4	0.99993	0.99993	1	37667	0	0.67667	6.7357e-05	0.00026527	0.445751	25	4	0.67667
FBXO42:NM_018994	8	0.9989	0.99889	1	37632	0	0.38333	7.2127e-05	0.00046366	0.564516	26	7	0.38333
ZMYND8:NM_001281779;NM_001281780	8	0.68229	0.70581	1	25674	1	0.27195	8.2085e-05	0.00051674	0.573238	27	4	0.27195
THG1L:NM_017872	6	0.41589	0.49217	1	16587	1	0.5838	9.5789e-05	0.00051727	0.573238	28	4	0.5838
NM_173541	3	0.99331	0.99332	1	37385	0	0.61217	9.6383e-05	0.00028156	0.445751	29	3	0.61217
DUS4L:NM_001270419;NM_181581	8	0.62459	0.67065	1	23686	1	0.65021	0.0001032	0.0006455	0.574373	30	5	0.65021
ZBTB7A:NM_015898	9	0.79165	0.79689	1	29559	1	0.41382	0.00010557	0.00064655	0.574373	31	7	0.41382
TOX:NM_014729	6	0.99952	0.99953	1	37655	0	0.57573	0.0001058	0.00056246	0.574373	32	5	0.57573
ITGB4:NM_000213;NM_001005731	9	0.060018	0.15726	0.999817	3511	2	0.31385	0.00010692	0.00065549	0.574373	33	6	0.31385
PATZ1:NM_014323;NM_032052	9	0.99999	1	1	37673	0	0.33772	0.00011286	0.00069083	0.582079	34	6	0.33772
TAL1:NM_001287347;NM_003189	5	0.94842	0.94834	1	35591	0	0.3267	0.00011823	0.00054696	0.574373	35	4	0.3267
OTUD6B:NM_016023	3	0.92501	0.92494	1	34716	0	0.89455	0.00011951	0.0003462	0.483132	36	2	0.89455
FAM84B:NM_174911	9	0.93842	0.93829	1	35218	0	0.23281	0.00012035	0.00072748	0.582079	37	4	0.23281
NM_012403	2	0.99988	0.99989	1	37665	0	1.0716	0.00012058	0.00025975	0.445751	38	2	1.0716
SOX17:NM_022454	9	0.55231	0.66489	1	21155	1	0.30799	0.00012634	0.00076059	0.582079	39	5	0.30799
SORBS3:NM_001018003	6	0.82019	0.82064	1	30629	0	0.34092	0.00015204	0.00077242	0.582079	40	3	0.34092
hsa-mir-6764	5	0.75094	0.75084	1	28112	0	0.4097	0.0001567	0.00073221	0.582079	41	3	0.4097
IWS1:NM_017969	9	0.98567	0.98555	1	37093	0	0.47204	0.00015816	0.00095242	0.683449	42	6	0.47204
DUSP19:NM_001142314;NM_080876	5	0.99949	0.9995	1	37652	0	0.53365	0.00016112	0.00075035	0.582079	43	4	0.53365
TGM2:NM_004613;NM_198951	4	0.99983	0.99984	1	37661	0	0.58383	0.00017035	0.00065312	0.574373	44	4	0.58383
PHF12:NM_001033561;NM_020889	8	0.7824	0.78315	1	29216	1	0.44201	0.00018337	0.0010368	0.697578	45	5	0.44201
SIRT7:NM_016538	8	0.81515	0.81506	1	30430	0	0.25795	0.00021209	0.0011952	0.73306	46	3	0.25795
LRRFIP2:NM_017724	2	0.99977	0.99978	1	37660	0	1.0306	0.00022745	0.00046445	0.564516	47	2	1.0306
PDE4DIP:NM_001002812;NM_014644	2	0.99976	0.99977	1	37659	0	0.81887	0.00023858	0.00048757	0.573238	48	2	0.81887
PARP14:NM_017554	4	0.52178	0.52302	1	20082	1	0.91505	0.00024851	0.00096135	0.683449	49	2	0.91505
ADCK5:NM_174922	5	0.94208	0.94201	1	35350	0	0.1451	0.00025653	0.0011639	0.73306	50	2	0.1451
BMP1:NM_001199;NM_006129	7	0.13464	0.25836	1	6749	2	0.52868	0.00026093	0.0013542	0.744224	51	4	0.52868
KAT7:NM_001199156;NM_001199158	3	0.99541	0.9954	1	37474	0	0.64397	0.00027978	0.0008008	0.591633	52	3	0.64397
FBXO11:NM_025133	2	0.99971	0.99971	1	37658	0	0.89913	0.00029421	0.0005982	0.574373	53	2	0.89913
KLF13:NM_015995	5	0.99853	0.99853	1	37610	0	0.19527	0.00029436	0.001339	0.744224	54	4	0.19527
CPNE3:NM_003909	5	0.81386	0.81381	1	30377	0	0.48082	0.00030641	0.0013881	0.74613	55	3	0.48082
KHDRBS1:NM_001271878;NM_006559	4	0.99969	0.99969	1	37657	0	0.71786	0.00030887	0.0011894	0.73306	56	4	0.71786
HCST:NM_001007469;NM_014266	4	0.88978	0.89007	1	33327	0	0.65584	0.00031629	0.0012181	0.73306	57	3	0.65584
HDGF:NM_001126050;NM_004494	7	0.99997	0.99998	1	37670	0	0.33486	0.00034029	0.0017723	0.788294	58	6	0.33486
MAZ:NM_001042539;NM_002383	10	0.99393	0.99392	1	37427	0	0.23326	0.00034657	0.0020547	0.815974	59	5	0.23326
ZNF732:NM_001137608	4	0.99902	0.99901	1	37641	0	0.45928	0.00034676	0.0013266	0.744224	60	4	0.45928
SEMA3C:NM_006379	9	0.98593	0.98581	1	37107	0	0.35682	0.00041856	0.0023995	0.815974	61	6	0.35682
PADI4:NM_012387	7	0.91598	0.91571	1	34356	0	0.33779	0.00042766	0.0022051	0.815974	62	5	0.33779
GSK3A:NM_019884	11	0.59201	0.72189	1	22520	2	0.34063	0.00045682	0.0027503	0.815974	63	6	0.34063
IMPAD1:NM_017813	9	0.98902	0.98895	1	37238	0	0.34587	0.00045961	0.0026005	0.815974	64	5	0.34587
random:random_seq_18598_0_22_-1	1	0.99954	0.99955	1	37656	0	1.5917	0.00045978	0.00044369	0.564516	65	1	1.5917
DFFB:NM_001282669;NM_004402	11	0.66938	0.76598	1	25226	1	0.34545	0.00048819	0.0029069	0.816903	66	7	0.34545
PRKD2:NM_001079880;NM_016457	8	0.48086	0.60005	1	18672	1	0.21537	0.00050782	0.002656	0.815974	67	5	0.21537
SMPD4:NM_001171083;NM_017951	2	0.99948	0.99948	1	37651	0	0.91326	0.0005192	0.0010242	0.697578	68	2	0.91326
ZDHHC18:NM_032283	7	0.25218	0.37962	1	11070	1	-0.087994	0.00052735	0.0026145	0.815974	69	3	-0.087994
E2F1:NM_005225	9	0.26568	0.43026	1	11537	1	0.35687	0.00054434	0.002991	0.816903	70	6	0.35687
NRXN1:NM_138735	9	0.43741	0.57903	1	17300	1	0.34566	0.00054505	0.0029952	0.816903	71	5	0.34566
GAD1:NM_000817;NM_013445	8	0.49634	0.60674	1	19177	1	0.26477	0.00055959	0.0029116	0.816903	72	6	0.26477
ATOH8:NM_032827	6	0.25838	0.37907	1	11279	1	0.36014	0.00059734	0.0026889	0.815974	73	3	0.36014
EML2:NM_001193269	1	0.99939	0.99941	1	37650	0	1.5987	0.0006089	0.0005982	0.574373	74	1	1.5987
0_chr12_93803345_93803367	1	0.99938	0.9994	1	37649	0	1.7916	0.00061718	0.00060608	0.574373	75	1	1.7916
ZPBP2:NM_198844;NM_199321	4	0.39214	0.41122	1	15825	1	0.4881	0.00065019	0.0024444	0.815974	76	3	0.4881
SAFB:NM_001201338;NM_002967	8	0.73467	0.743	1	27560	1	0.15768	0.00066148	0.0033944	0.832242	77	2	0.15768
HUWE1:NM_031407	7	0.97766	0.97755	1	36773	0	0.31708	0.00066801	0.003197	0.832242	78	4	0.31708
hsa-mir-4469*	5	0.089808	0.1641	1	4882	1	0.33135	0.00068008	0.002709	0.815974	79	4	0.33135
AGXT2:NM_031900	5	0.98169	0.98162	1	36930	0	0.58627	0.0007107	0.002806	0.816903	80	4	0.58627
GPNMB:NM_001005340;NM_002510	7	0.99604	0.99604	1	37499	0	0.24693	0.00072224	0.0034191	0.832242	81	4	0.24693
LCP2:NM_005565	7	0.88404	0.88383	1	33085	0	0.38171	0.00073717	0.0034741	0.832242	82	4	0.38171
ZNF395:NM_018660	8	0.44288	0.58081	1	17468	1	0.34044	0.00074216	0.0038011	0.832242	83	6	0.34044
SERPINB2:NM_001143818;NM_002575	3	0.9966	0.99658	1	37521	0	0.91898	0.000749	0.002138	0.815974	84	3	0.91898
hsa-mir-4475	1	0.99924	0.99925	1	37647	0	1.1049	0.00075802	0.00074956	0.582079	85	1	1.1049
FAM13A:NM_001015045;NM_001265580	4	0.75355	0.75363	1	28209	0	0.30851	0.00075957	0.0028478	0.816903	86	2	0.30851
ZEB1:NM_001174093;NM_030751	2	0.99924	0.99924	1	37646	0	0.56982	0.00076263	0.0014948	0.75967	87	2	0.56982
VCAM1:NM_001078;NM_080682	11	0.90362	0.90368	1	33906	0	0.0080159	0.00077431	0.0044	0.84666	88	1	0.0080159
TSPAN1:NM_005727	9	0.41932	0.56269	1	16678	1	0.41214	0.00077541	0.0040747	0.832242	89	6	0.41214
PRAMEF10:NM_001039361;NM_001291381	3	0.90035	0.9003	1	33774	0	0.32215	0.0008075	0.0023041	0.815974	90	2	0.32215
DEFB116:NM_001037731	3	0.99918	0.99918	1	37644	0	0.53381	0.00081612	0.0023338	0.815974	91	3	0.53381
VPS26A:NM_001035260;NM_004896	4	0.15212	0.24129	1	7427	1	0.57552	0.0008342	0.0031174	0.827186	92	3	0.57552
ZNF341:NM_001282933;NM_032819	8	0.83261	0.83257	1	31087	0	0.34767	0.00083503	0.0042623	0.84666	93	5	0.34767
UBA5:NM_024818;NM_198329	2	0.99916	0.99916	1	37643	0	0.87155	0.00083808	0.001638	0.781238	94	2	0.87155
BBOX1:NM_003986	3	0.99471	0.99471	1	37453	0	0.36723	0.00085718	0.0024447	0.815974	95	3	0.36723
WHSC1L1:NM_017778;NM_023034	5	0.92919	0.92921	1	34868	0	0.51358	0.00086495	0.0033276	0.832242	96	3	0.51358
PLEKHM3:NM_001080475	5	0.9797	0.97961	1	36857	0	0.52549	0.00089544	0.0034369	0.832242	97	4	0.52549
ZCCHC11:NM_001009881;NM_015269	3	0.62149	0.6215	1	23581	0	0.91575	0.00090895	0.0025827	0.815974	98	2	0.91575
CHD8:NM_001170629	6	0.88097	0.88126	1	32951	0	0.37923	0.00091562	0.0040313	0.832242	99	3	0.37923
RPP14:NM_001098783;NM_007042	3	0.81464	0.8146	1	30408	0	0.69075	0.00091752	0.0026029	0.815974	100	2	0.69075
SEL1L3:NM_015187	6	0.12601	0.22613	1	6381	1	0.51626	0.00093214	0.0040919	0.832242	101	4	0.51626
ZAP70:NM_001079	10	0.85447	0.85505	1	31942	1	0.1553	0.00094414	0.0052445	0.888668	102	4	0.1553
RYR3:NM_001036;NM_001243996	7	0.99809	0.9981	1	37584	0	0.44533	0.00094447	0.0043025	0.84666	103	5	0.44533
ZNF280D:NM_001002843;NM_017661	4	0.66801	0.66805	1	25174	0	0.46308	0.00094694	0.0035197	0.832242	104	3	0.46308
ANKHD1:NM_001197030;NM_024668	2	0.999	0.99901	1	37639	0	0.67523	0.00099702	0.0019462	0.815974	105	2	0.67523
hsa-mir-135b*	5	0.93215	0.93214	1	34988	0	0.60211	0.001008	0.0038066	0.832242	106	4	0.60211
PPP6R2:NM_001242898;NM_014678	6	0.62234	0.63133	1	23613	1	0.1846	0.0010099	0.0044292	0.84666	107	3	0.1846
MPZ:NM_000530	5	0.84374	0.84371	1	31537	0	0.431	0.0010151	0.0038292	0.832242	108	3	0.431
WISP1:NM_001204869;NM_080838	7	0.89612	0.896	1	33580	0	0.047393	0.0010369	0.004694	0.858574	109	3	0.047393
0_chr4_38774642_38774664	1	0.99896	0.99897	1	37637	0	2.2546	0.0010397	0.0010362	0.697578	110	1	2.2546
hsa-mir-7159	8	0.89278	0.89277	1	33458	0	0.098432	0.0010558	0.0053171	0.888668	111	4	0.098432
NSD1:NM_022455	3	0.094422	0.15381	0.999817	5092	1	-0.3329	0.0010559	0.0029889	0.816903	112	1	-0.3329
ZNF683:NM_001114759;NM_173574	8	0.76128	0.7645	1	28494	1	0.04048	0.0010641	0.0053539	0.888668	113	2	0.04048
IL20RB:NM_144717	5	0.98549	0.9854	1	37081	0	0.41649	0.0010686	0.00401	0.832242	114	4	0.41649
hsa-mir-5091	4	0.99892	0.9989	1	37635	0	0.34941	0.0010772	0.0040016	0.832242	115	4	0.34941
FAM209A:NM_001012971	2	0.99892	0.99892	1	37633	0	0.81133	0.0010847	0.0021207	0.815974	116	2	0.81133
PIK3R1:NM_181504;NM_181524	6	0.99786	0.99789	1	37569	0	0.23023	0.0011246	0.0049058	0.884433	117	3	0.23023
LZTS1:NM_021020	8	0.97253	0.97252	1	36572	0	0.36669	0.0011259	0.0056568	0.905443	118	6	0.36669
hsa-mir-5579	7	0.19121	0.31632	1	8959	2	-0.20933	0.0011303	0.0050895	0.887812	119	3	-0.20933
SEPHS1:NM_001195602	1	0.99885	0.99885	1	37630	0	0.70451	0.0011474	0.0011487	0.73306	120	1	0.70451
RIBC2:NM_015653	7	0.92254	0.92225	1	34626	0	-0.040677	0.0011548	0.0051909	0.888668	121	3	-0.040677
CASP4:NM_001225	2	0.99884	0.99884	1	37629	0	1.0206	0.0011601	0.0022655	0.815974	122	2	1.0206
0_chr1_32662039_32662061	1	0.99883	0.99883	1	37628	0	1.2892	0.0011722	0.0011718	0.73306	123	1	1.2892
CCDC93:NM_019044	5	0.14471	0.23442	1	7149	1	0.11834	0.001176	0.0043742	0.84666	124	2	0.11834
MFHAS1:NM_004225	7	0.67694	0.68677	1	25495	1	0.25637	0.0011963	0.005342	0.888668	125	3	0.25637
PSEN2:NM_000447;NM_012486	7	0.74165	0.74209	1	27788	1	0.37576	0.0011983	0.0053507	0.888668	126	5	0.37576
SEPT9:NM_001113495	3	0.9988	0.99879	1	37627	0	0.51943	0.0011995	0.0033844	0.832242	127	3	0.51943
DKK1:NM_012242	4	0.85726	0.85738	1	32042	0	0.61111	0.0012	0.0044294	0.84666	128	2	0.61111
RSPH10B2:NM_001099697;NM_173565	2	0.81597	0.8162	1	30464	0	0.5625	0.0012009	0.0023491	0.815974	129	1	0.5625
LANCL1:NM_001136574;NM_006055	3	0.15159	0.19532	1	7396	1	0.039405	0.0012049	0.0034007	0.832242	130	1	0.039405
MARCKSL1:NM_023009	4	0.91693	0.91709	1	34397	0	0.47539	0.0012239	0.0045182	0.851213	131	3	0.47539
ZNF484:NM_001007101;NM_031486	6	0.99984	0.99984	1	37662	0	0.35253	0.0012305	0.0053385	0.888668	132	5	0.35253
ACOT13:NM_001160094;NM_018473	4	0.99877	0.99875	1	37625	0	0.35619	0.0012319	0.0045532	0.853529	133	4	0.35619
NM_001166137	7	0.28708	0.41631	1	12272	1	0.29232	0.001238	0.0055131	0.903164	134	5	0.29232
0_chr14_56767364_56767386	1	0.99876	0.99876	1	37624	0	1.1581	0.0012385	0.0012359	0.73306	135	1	1.1581
random:random_seq_110684_0_22_-1	1	0.99875	0.99875	1	37623	0	1.1055	0.0012468	0.0012451	0.73306	136	1	1.1055
TRIM2:NM_001130067;NM_015271	6	0.99752	0.99755	1	37556	0	0.40872	0.001248	0.0054109	0.890289	137	5	0.40872
0_chr1_52376847_52376869	1	0.99873	0.99873	1	37622	0	1.1558	0.0012716	0.0012698	0.736101	138	1	1.1558
WRN:NM_000553	3	0.96639	0.96641	1	36315	0	0.33142	0.0012794	0.0036041	0.832242	139	2	0.33142
ODF2:NM_001242352;NM_153436	2	0.99872	0.99872	1	37621	0	0.49665	0.0012823	0.002503	0.815974	140	2	0.49665
FBXL5:NM_001193534;NM_012161	2	0.58581	0.58614	1	22301	0	0.66018	0.0013002	0.002539	0.815974	141	1	0.66018
LSM14A:NM_001114093;NM_015578	6	0.99777	0.9978	1	37567	0	0.53085	0.0013126	0.0056869	0.905443	142	4	0.53085
BYSL:NM_004053	6	0.99006	0.99014	1	37271	0	0.22543	0.0013165	0.0057028	0.905443	143	3	0.22543
SESN2:NM_031459	8	0.99643	0.99644	1	37515	0	0.35819	0.0013248	0.0065849	0.91894	144	5	0.35819
LIPA:NM_001288979	7	0.79456	0.79437	1	29660	0	-0.047129	0.0013269	0.005861	0.910796	145	2	-0.047129
TIGD2:NM_145715	3	0.99866	0.99865	1	37618	0	0.57456	0.0013399	0.003778	0.832242	146	3	0.57456
0_chr17_47591175_47591197	1	0.99865	0.99865	1	37617	0	1.4447	0.0013545	0.0013629	0.744224	147	1	1.4447
ANO10:NM_001204831;NM_018075	3	0.99864	0.99862	1	37616	0	0.54084	0.0013642	0.0038345	0.832242	148	3	0.54084
POLB:NM_002690	5	0.5533	0.56035	1	21193	1	0.34825	0.0013722	0.0050451	0.887812	149	4	0.34825
GYS1:NM_001161587	3	0.67708	0.6771	1	25501	0	0.62391	0.0013818	0.0038884	0.832242	150	2	0.62391
CRISP1:NM_001131;NM_001205220	3	0.86012	0.86018	1	32159	0	0.5553	0.0014035	0.003947	0.832242	151	2	0.5553
random:random_seq_158643_0_22_-1	1	0.9986	0.9986	1	37613	0	1.3333	0.0014042	0.001406	0.74613	152	1	1.3333
UBE2R2:NM_017811	10	0.99844	0.99844	1	37605	0	0.44608	0.0014053	0.0073257	0.943956	153	6	0.44608
TACO1:NM_016360	7	0.88225	0.88207	1	33007	0	0.29405	0.0014199	0.0062255	0.910796	154	4	0.29405
OR4E2:NM_001001912	8	0.14844	0.28861	1	7277	3	0.25588	0.0014247	0.0070146	0.931338	155	4	0.25588
ATP5C1:NM_001001973;NM_005174	6	0.28991	0.41564	1	12372	2	0.40452	0.0014283	0.0061952	0.910796	156	4	0.40452
DEPDC4:NM_152317	5	0.81875	0.81869	1	30567	0	0.52855	0.0014325	0.0052543	0.888668	157	3	0.52855
TCN2:NM_000355;NM_001184726	6	0.90657	0.90676	1	34016	0	0.28996	0.0014367	0.0062286	0.910796	158	3	0.28996
0_chr8_17427484_17427506	1	0.99854	0.99853	1	37611	0	1.215	0.0014622	0.0014598	0.758375	159	1	1.215
BEST1:NM_004183	1	0.99853	0.99853	1	37609	0	0.98166	0.0014705	0.0014693	0.758375	160	1	0.98166
NM_173600	6	0.94342	0.94356	1	35403	0	0.40463	0.0014714	0.00638	0.911997	161	5	0.40463
MAP3K3:NM_002401;NM_203351	3	0.58775	0.5877	1	22381	0	0.30911	0.001478	0.0041588	0.837957	162	2	0.30911
CFAP61:NM_001167816;NM_015585	8	0.76705	0.7695	1	28677	1	0.068737	0.0014828	0.0072427	0.937787	163	2	0.068737
MSTN:NM_005259	6	0.96552	0.96559	1	36274	0	0.50463	0.0015088	0.0065316	0.914885	164	4	0.50463
TNFRSF10D:NM_003840	9	0.99383	0.99383	1	37419	0	0.28245	0.0015091	0.0074177	0.947133	165	5	0.28245
0_chr9_140063165_140063187	1	0.99849	0.99848	1	37607	0	1.0022	0.0015119	0.0015121	0.75967	166	1	1.0022
SLC41A2:NM_032148	3	0.99845	0.99844	1	37606	0	0.62804	0.0015473	0.0043595	0.84666	167	3	0.62804
EDNRB:NM_000115;NM_003991	8	0.98897	0.98894	1	37236	0	0.086767	0.0015692	0.0075606	0.95104	168	3	0.086767
LBX2:NM_001009812;NM_001282430	4	0.9484	0.94856	1	35590	0	0.38416	0.0015695	0.0057433	0.905443	169	3	0.38416
random:random_seq_136823_0_22_-1	1	0.99842	0.99842	1	37604	0	1.3921	0.0015782	0.0015731	0.772087	170	1	1.3921
0_chr3_193856072_193856094	1	0.99841	0.9984	1	37603	0	1.6864	0.0015947	0.0015904	0.772087	171	1	1.6864
0_chr4_40425930_40425952	1	0.9984	0.99839	1	37602	0	0.80706	0.001603	0.0015983	0.772087	172	1	0.80706
FAM20A:NM_017565	6	0.74318	0.74376	1	27850	0	0.20422	0.0016231	0.0070198	0.931338	173	2	0.20422
NCDN:NM_001014839;NM_014284	4	0.99837	0.99836	1	37600	0	0.37463	0.0016335	0.005963	0.910796	174	4	0.37463
CBY1:NM_001002880;NM_015373	5	0.80711	0.80704	1	30123	0	0.15517	0.0016351	0.0059341	0.910796	175	2	0.15517
GABPB2:NM_144618	9	0.61862	0.69356	1	23484	1	0.06266	0.0016369	0.008011	0.954218	176	4	0.06266
PDXDC1:NM_001285448	4	0.011653	0.030791	0.949522	928	2	-0.24383	0.0016393	0.0059816	0.910796	177	1	-0.24383
TCFL5:NM_006602	6	0.91542	0.91562	1	34333	0	0.13041	0.001664	0.0071833	0.933646	178	1	0.13041
random:random_seq_173753_0_22_-1	1	0.99833	0.99832	1	37599	0	1.1774	0.0016693	0.0016622	0.782859	179	1	1.1774
0_chr11_100907741_100907763	1	0.9983	0.99829	1	37598	0	0.83847	0.0017024	0.0016887	0.78554	180	1	0.83847
IRF2:NM_002199	12	0.41446	0.60784	1	16546	2	0.095474	0.0017079	0.0092513	0.954218	181	5	0.095474
BMPR2:NM_001204	2	0.87753	0.87772	1	32817	0	0.79353	0.0017141	0.0033266	0.832242	182	1	0.79353
MIB2:NM_001170686;NM_080875	9	0.99624	0.99619	1	37508	0	0.38198	0.0017222	0.0083881	0.954218	183	6	0.38198
0_chr11_118916049_118916071	1	0.99826	0.99824	1	37595	0	1.087	0.0017438	0.0017231	0.788294	184	1	1.087
NAB1:NM_005966	4	0.86595	0.86616	1	32377	0	0.57996	0.0017611	0.00639	0.911997	185	3	0.57996
SLC35A1:NM_001168398;NM_006416	2	0.99823	0.99822	1	37594	0	0.60151	0.0017659	0.0034356	0.832242	186	2	0.60151
0_chr16_55539993_55540015	1	0.99823	0.99822	1	37592	0	1.0836	0.0017687	0.001747	0.788294	187	1	1.0836
TRIM33:NM_015906;NM_033020	3	0.91905	0.91896	1	34482	0	0.82131	0.0017929	0.005058	0.887812	188	2	0.82131
DNM3:NM_001136127;NM_015569	1	0.99821	0.99819	1	37589	0	1.5006	0.0017936	0.0017783	0.788294	189	1	1.5006
ADAM22:NM_004194;NM_021723	2	0.93763	0.93775	1	35187	0	0.77489	0.0017969	0.0034961	0.832242	190	1	0.77489
DAND5:NM_152654	5	0.46151	0.48838	1	18046	1	-0.16247	0.0018005	0.0064993	0.914885	191	1	-0.16247
ZNF135:NM_001164530;NM_007134	3	0.9982	0.99816	1	37588	0	0.34272	0.0018018	0.0050832	0.887812	192	3	0.34272
SIAH1:NM_001006610;NM_003031	8	0.021972	0.066809	0.979673	1578	3	0.083561	0.0018211	0.0084819	0.954218	193	3	0.083561
0_chr8_53025116_53025138	1	0.99817	0.99816	1	37587	0	0.93639	0.0018267	0.0018075	0.791907	194	1	0.93639
APBB1:NM_001257319;NM_001257326	7	0.2163	0.34237	1	9864	1	0.34102	0.0018395	0.0078497	0.954218	195	4	0.34102
ARRB1:NM_004041;NM_020251	8	0.022995	0.069425	0.982166	1639	2	0.059779	0.0018462	0.0085867	0.954218	196	3	0.059779
random:random_seq_11597_0_22_-1	1	0.99812	0.9981	1	37585	0	1.5134	0.0018847	0.0018642	0.807386	197	1	1.5134
DEFB136:NM_001033018	6	0.63756	0.64395	1	24129	1	-0.087926	0.0019122	0.0080696	0.954218	198	2	-0.087926
KDM1B:NM_153042	10	0.99449	0.99447	1	37444	0	0.24479	0.0019128	0.0095106	0.954218	199	6	0.24479
KANK2:NM_001136191;NM_015493	3	0.99809	0.99805	1	37583	0	0.34624	0.0019133	0.0053985	0.890289	200	3	0.34624
SEC31A:NM_001077206;NM_016211	4	0.75409	0.75417	1	28231	0	0.67755	0.0019138	0.0067949	0.9282	201	3	0.67755
FZD6:NM_001164615;NM_003506	6	0.81684	0.81732	1	30501	0	0.1997	0.0019328	0.0081358	0.954218	202	3	0.1997
LMTK2:NM_014916	6	0.96301	0.96309	1	36169	0	0.35406	0.0019354	0.0081432	0.954218	203	3	0.35406
LRRC34:NM_001172779;NM_153353	5	0.87338	0.87348	1	32652	0	0.45659	0.0019387	0.0069633	0.931338	204	3	0.45659
PDK2:NM_001199898;NM_002611	7	0.67489	0.68518	1	25439	1	0.26305	0.0019456	0.0082588	0.954218	205	5	0.26305
ARHGAP20:NM_001258415;NM_020809	7	0.26283	0.39082	1	11434	2	0.080637	0.001951	0.0082788	0.954218	206	3	0.080637
EHD3:NM_014600	10	0.32024	0.49737	1	13395	2	0.32776	0.0019829	0.009817	0.954218	207	5	0.32776
PPAN-P2RY11:NM_001040664;NM_020230	7	0.99593	0.99592	1	37493	0	0.4502	0.0019952	0.008448	0.954218	208	4	0.4502
NUGGC:NM_001010906	8	0.051266	0.13267	0.999817	3133	2	0.19687	0.0019986	0.009163	0.954218	209	3	0.19687
random:random_seq_145920_0_22_-1	1	0.99799	0.99796	1	37579	0	0.94314	0.0020089	0.0019885	0.815974	210	1	0.94314
AKAP11:NM_016248	3	0.15464	0.1976	1	7535	1	-0.092321	0.0020241	0.0057086	0.905443	211	1	-0.092321
TAF15:NM_003487;NM_139215	4	0.49026	0.49403	1	18995	1	0.078607	0.0020364	0.0071118	0.933646	212	2	0.078607
OR51A2:NM_001004748	1	0.99796	0.99793	1	37577	0	1.4705	0.0020421	0.0020245	0.815974	213	1	1.4705
STRADA:NM_001003786;NM_153335	7	0.63654	0.65687	1	24085	1	0.20168	0.0020568	0.0086832	0.954218	214	2	0.20168
DNAJC7:NM_001144766;NM_003315	4	0.047717	0.092886	0.995193	2969	1	0.42204	0.0020591	0.0071699	0.933646	215	2	0.42204
0_chr1_94335231_94335253	1	0.99792	0.9979	1	37576	0	1.3997	0.0020752	0.0020558	0.815974	216	1	1.3997
CERKL:NM_001030312;NM_001030313	2	0.99791	0.99791	1	37574	0	0.60876	0.0020855	0.0040445	0.832242	217	2	0.60876
0_chr2_49189696_49189718	1	0.9979	0.99788	1	37573	0	0.79977	0.0021001	0.0020827	0.815974	218	1	0.79977
DUSP5:NM_004419	5	0.98848	0.98842	1	37218	0	0.32884	0.0021069	0.0075241	0.95104	219	4	0.32884
random:random_seq_42784_0_22_-1	1	0.99787	0.99785	1	37572	0	1.3055	0.0021332	0.0021202	0.815974	220	1	1.3055
CHD7:NM_017780	7	0.21996	0.34613	1	10011	1	0.3267	0.0021399	0.0090048	0.954218	221	5	0.3267
hsa-mir-3138	4	0.067492	0.12154	0.999817	3877	2	-0.13707	0.0021687	0.0074405	0.947133	222	1	-0.13707
PPID:NM_005038	7	0.029401	0.082201	0.991113	2042	3	-0.13144	0.0021874	0.0091893	0.954218	223	2	-0.13144
PWWP2A:NM_001130864;NM_052927	8	0.98258	0.98256	1	36959	0	0.33311	0.0022037	0.0099241	0.954218	224	5	0.33311
OTUD7A:NM_130901	8	0.79462	0.79456	1	29664	1	0.37055	0.0022096	0.0099445	0.954218	225	5	0.37055
ARHGEF9:NM_001173479;NM_001173480	3	0.34349	0.35047	1	14190	1	0.16328	0.0022227	0.0062475	0.910796	226	1	0.16328
ZNF253:NM_021047	5	0.56626	0.57141	1	21627	1	0.41029	0.0022242	0.0079077	0.954218	227	4	0.41029
KDM5B:NM_006618	11	0.16977	0.3409	1	8146	1	0.2906	0.0022306	0.011631	0.954218	228	6	0.2906
SERTAD2:NM_014755	7	0.93508	0.93484	1	35094	0	0.32923	0.0022391	0.0093887	0.954218	229	5	0.32923
GCDH:NM_000159;NM_013976	7	0.6117	0.63985	1	23230	1	0.3792	0.0022435	0.0094058	0.954218	230	4	0.3792
DCAF4L2:NM_152418	6	0.97242	0.97248	1	36569	0	0.33383	0.0022595	0.0091738	0.954218	231	3	0.33383
0_chr11_14288450_14288472	1	0.99773	0.99771	1	37565	0	1.324	0.0022658	0.0022424	0.815974	232	1	1.324
LCNL1:NM_207510	4	0.8487	0.84887	1	31737	0	0.50215	0.0022764	0.0077183	0.954218	233	3	0.50215
0_chrX_20144583_20144605	1	0.99772	0.99769	1	37564	0	1.1332	0.0022823	0.0022566	0.815974	234	1	1.1332
0_chr11_4676235_4676257	1	0.99771	0.99768	1	37562	0	1.1007	0.0022906	0.0022642	0.815974	235	1	1.1007
NDC80:NM_006101	2	0.93561	0.93575	1	35123	0	0.89262	0.0023265	0.004503	0.851213	236	1	0.89262
0_chr1_20439557_20439579	1	0.99766	0.99764	1	37561	0	0.63084	0.0023403	0.002312	0.815974	237	1	0.63084
ST6GAL2:NM_001142351;NM_032528	7	0.2414	0.36838	1	10711	1	0.29785	0.0023479	0.0098134	0.954218	238	4	0.29785
SLC4A11:NM_001174089;NM_032034	7	0.011073	0.035884	0.954409	887	3	-0.2135	0.0024041	0.010031	0.954218	239	1	-0.2135
PRX:NM_020956;NM_181882	1	0.99759	0.99756	1	37559	0	0.9397	0.0024149	0.0023942	0.815974	240	1	0.9397
SORBS3:NM_005775	10	0.50847	0.64719	1	19597	2	0.41363	0.0024286	0.011711	0.954218	241	6	0.41363
TNFRSF8:NM_001243;NM_001281430	3	0.99756	0.99752	1	37557	0	0.59729	0.0024385	0.0068356	0.929817	242	3	0.59729
hsa-mir-29b-2	5	0.70077	0.70065	1	26309	0	0.36931	0.0024592	0.0086926	0.954218	243	4	0.36931
PTK2B:NM_004103;NM_173176	10	0.98322	0.9832	1	36979	0	0.24489	0.0024604	0.011849	0.954218	244	6	0.24489
PHTF1:NM_006608	3	0.64377	0.64378	1	24344	0	0.51773	0.0024769	0.0069423	0.931338	245	2	0.51773
0_chr5_58270167_58270189	1	0.99752	0.9975	1	37555	0	0.82956	0.0024812	0.0024626	0.815974	246	1	0.82956
SERAC1:NM_032861	6	0.1927	0.30278	1	9013	1	0.34934	0.0024954	0.0099248	0.954218	247	4	0.34934
random:random_seq_122641_0_22_-1	1	0.99749	0.99747	1	37554	0	1.6643	0.0025143	0.0024931	0.815974	248	1	1.6643
FBXO11:NM_001190274	2	0.99747	0.99746	1	37553	0	0.71477	0.0025341	0.0049008	0.884433	249	2	0.71477
random:random_seq_61842_0_22_-1	1	0.99746	0.99744	1	37552	0	1.0565	0.0025391	0.0025204	0.815974	250	1	1.0565
TNFRSF10C:NM_003841	8	0.99784	0.99783	1	37568	0	0.36474	0.0025676	0.011305	0.954218	251	5	0.36474
ASXL1:NM_015338	4	0.81767	0.81773	1	30533	0	0.6903	0.0025817	0.0085053	0.954218	252	3	0.6903
random:random_seq_127384_0_22_-1	1	0.9974	0.99738	1	37551	0	0.8502	0.0025971	0.0025803	0.815974	253	1	0.8502
DLC1:NM_001164271;NM_006094	3	0.84142	0.84143	1	31427	0	0.13268	0.0026197	0.0073404	0.943956	254	1	0.13268
PROX2:NM_001080408;NM_001243007	6	0.56583	0.58788	1	21609	1	0.1669	0.0026493	0.010408	0.954218	255	3	0.1669
CPSF1:NM_013291	5	0.9109	0.91093	1	34185	0	0.0048217	0.0026514	0.0093359	0.954218	256	2	0.0048217
JUN:NM_002228	4	0.98663	0.98665	1	37145	0	0.60242	0.0026657	0.0087268	0.954218	257	3	0.60242
MTMR9:NM_015458	5	0.64349	0.64354	1	24338	0	-0.085788	0.0026688	0.0093955	0.954218	258	1	-0.085788
OR8B4:NM_001005196	6	0.11107	0.20903	1	5776	1	0.36975	0.0026777	0.010499	0.954218	259	3	0.36975
FBXO24:NM_001163499;NM_033506	8	0.85221	0.85207	1	31868	0	0.094509	0.0026787	0.011708	0.954218	260	3	0.094509
TRPM4:NM_001195227;NM_017636	7	0.49471	0.57082	1	19139	1	-0.10285	0.0026814	0.011116	0.954218	261	3	-0.10285
TMEM120A:NM_031925	7	0.98028	0.98014	1	36883	0	0.32927	0.0026934	0.011161	0.954218	262	5	0.32927
ASXL1:NM_001164603;NM_015338	1	0.9973	0.99728	1	37548	0	1.0848	0.0026965	0.0026712	0.815974	263	1	1.0848
TGFB3:NM_003239	6	0.80759	0.80814	1	30142	0	0.37199	0.0027005	0.010568	0.954218	264	3	0.37199
ARHGAP5:NM_001030055;NM_001173	3	0.70959	0.70965	1	26609	0	0.62052	0.0027015	0.0075722	0.95104	265	2	0.62052
random:random_seq_107767_0_22_-1	1	0.9973	0.99727	1	37547	0	0.87844	0.0027048	0.0026809	0.815974	266	1	0.87844
OR6C4:NM_001005494	3	0.55616	0.55607	1	21295	0	0.60967	0.0027189	0.0076242	0.951233	267	2	0.60967
0_chr11_4675199_4675221	1	0.99725	0.99723	1	37545	0	0.66613	0.0027463	0.0027198	0.815974	268	1	0.66613
MTERF3:NM_001286643;NM_015942	4	0.48984	0.49364	1	18978	1	0.50003	0.0027476	0.0089425	0.954218	269	3	0.50003
PPP2R5C:NM_002719;NM_178587	2	0.99725	0.99726	1	37544	0	1.0306	0.0027495	0.0053165	0.888668	270	2	1.0306
0_chr2_228425697_228425719	1	0.99724	0.99722	1	37543	0	0.96069	0.0027628	0.0027319	0.815974	271	1	0.96069
IL12B:NM_002187	7	0.97357	0.97348	1	36616	0	0.28424	0.0027675	0.011459	0.954218	272	4	0.28424
FGG:NM_000509;NM_021870	8	0.81478	0.8147	1	30413	0	0.37445	0.0028273	0.012261	0.954218	273	5	0.37445
ADRM1:NM_001281437;NM_001281438	1	0.99717	0.99715	1	37542	0	0.46246	0.0028291	0.0028008	0.816903	274	1	0.46246
STK11:NM_000455	4	0.58248	0.5827	1	22190	0	-0.024755	0.0028302	0.0091562	0.954218	275	1	-0.024755
PXK:NM_001289095;NM_017771	4	0.98791	0.98788	1	37195	0	0.32642	0.0028529	0.0092144	0.954218	276	3	0.32642
JADE3:NM_001077445;NM_014735	4	0.81206	0.81211	1	30312	0	0.36763	0.0028655	0.0092502	0.954218	277	2	0.36763
0_chr12_75891489_75891511	1	0.99713	0.99711	1	37541	0	1.2699	0.0028705	0.0028417	0.816903	278	1	1.2699
PTPRB:NM_001206971;NM_002837	3	0.99713	0.99708	1	37540	0	0.52641	0.0028737	0.0080417	0.954218	279	3	0.52641
CARD17:NM_001007232	3	0.98063	0.98062	1	36895	0	0.65356	0.0028917	0.0080906	0.954218	280	2	0.65356
CLDN7:NM_001185022;NM_001307	3	0.81186	0.81183	1	30303	0	0.35869	0.0029174	0.0081555	0.954218	281	2	0.35869
0_chr1_154680417_154680439	1	0.99708	0.99706	1	37538	0	1.1003	0.0029202	0.0028943	0.816903	282	1	1.1003
CCDC171:NM_173550	5	0.37998	0.43245	1	15403	1	0.42743	0.0029407	0.010289	0.954218	283	3	0.42743
SLC2A10:NM_030777	8	0.88838	0.88836	1	33260	0	0.17364	0.0029454	0.012701	0.954218	284	2	0.17364
TEX35:NM_001170722;NM_032126	4	0.38972	0.40934	1	15732	1	0.53917	0.0029468	0.009457	0.954218	285	3	0.53917
NFYC:NM_001142589;NM_001142590	1	0.99705	0.99703	1	37537	0	0.95129	0.0029534	0.00293	0.816903	286	1	0.95129
AKR1D1:NM_001190906;NM_005989	6	0.3114	0.43653	1	13097	1	0.38463	0.0029865	0.011465	0.954218	287	4	0.38463
GNB1:NM_001282538	4	0.17507	0.25898	1	8341	1	-0.10578	0.0029956	0.009584	0.954218	288	1	-0.10578
ODC1:NM_001287188;NM_002539	5	0.98154	0.98147	1	36924	0	0.40664	0.0030066	0.0105	0.954218	289	4	0.40664
LIN7A:NM_004664	7	0.65574	0.67077	1	24757	1	0.22495	0.0030251	0.012428	0.954218	290	4	0.22495
random:random_seq_119484_0_22_-1	1	0.99696	0.99695	1	37535	0	0.91048	0.0030362	0.0030136	0.816903	291	1	0.91048
PREPL:NM_001042385;NM_006036	3	0.99694	0.9969	1	37533	0	0.37702	0.0030599	0.0085318	0.954218	292	3	0.37702
random:random_seq_146852_0_22_-1	1	0.9969	0.99689	1	37531	0	1.0196	0.0031025	0.0030809	0.827186	293	1	1.0196
LRIF1:NM_001006945	1	0.99688	0.99687	1	37530	0	0.84332	0.003119	0.0030993	0.827186	294	1	0.84332
DNAH9:NM_004662	3	0.99688	0.99685	1	37529	0	0.37364	0.00312	0.0086995	0.954218	295	3	0.37364
WIPF1:NM_001077269;NM_003387	5	0.27093	0.36604	1	11741	1	0.38981	0.0031327	0.010909	0.954218	296	4	0.38981
HNRNPM:NM_031203	2	0.99687	0.99688	1	37528	0	0.84287	0.003133	0.0060652	0.910796	297	2	0.84287
RNF217:NM_001286398	5	0.15489	0.24743	1	7548	2	-0.22976	0.0031647	0.011017	0.954218	298	1	-0.22976
OR8U1:NM_001005204;NM_001013356	9	0.20235	0.36797	1	9354	2	0.23163	0.0031704	0.014701	0.954239	299	5	0.23163
NM_001224;NM_032982	5	0.98811	0.98803	1	37205	0	0.30433	0.0031719	0.011039	0.954218	300	4	0.30433
RAD51D:NM_133629	3	0.16208	0.20321	1	7854	1	0.46684	0.0031731	0.0088513	0.954218	301	2	0.46684
MCOLN1:NM_020533	7	0.11547	0.23488	1	5967	1	0.39885	0.003193	0.013043	0.954239	302	4	0.39885
EIF4G1:NM_001194946;NM_198244	5	0.93196	0.93196	1	34982	0	0.49566	0.0031966	0.011124	0.954218	303	4	0.49566
KRBA2:NM_213597	5	0.58845	0.59105	1	22405	1	0.0028469	0.0032008	0.01114	0.954218	304	2	0.0028469
hsa-mir-539	1	0.99677	0.99676	1	37525	0	0.77637	0.0032267	0.003202	0.832242	305	1	0.77637
hsa-mir-623	6	0.84396	0.84434	1	31547	0	0.15342	0.0032367	0.012246	0.954218	306	3	0.15342
ZNF16:NM_001029976;NM_006958	9	0.18411	0.34244	1	8681	2	0.075797	0.0032459	0.015023	0.954239	307	4	0.075797
THRA:NM_001190918;NM_199334	6	0.99632	0.99636	1	37511	0	0.26494	0.0032624	0.012327	0.954218	308	4	0.26494
random:random_seq_48200_0_22_-1	1	0.99673	0.99672	1	37524	0	1.4731	0.0032682	0.0032398	0.832242	309	1	1.4731
OR14I1:NM_001004734	6	0.98573	0.98583	1	37095	0	0.37387	0.0032726	0.012361	0.954218	310	4	0.37387
BPGM:NM_001724;NM_199186	5	0.28133	0.37199	1	12083	1	0.47088	0.0032796	0.011407	0.954218	311	3	0.47088
TUBGCP5:NM_001102610;NM_052903	4	0.95248	0.95263	1	35759	0	0.43357	0.0033202	0.010429	0.954218	312	2	0.43357
KLC4:NM_001289034;NM_201523	5	0.77941	0.77934	1	29117	0	0.38231	0.0033482	0.011628	0.954218	313	4	0.38231
TRAF3:NM_001199427;NM_145726	5	0.19777	0.302	1	9203	2	-0.0079482	0.003351	0.011638	0.954218	314	2	-0.0079482
OR6M1:NM_001005325	3	0.77928	0.77916	1	29112	0	0.79969	0.0033638	0.0093643	0.954218	315	2	0.79969
RSU1:NM_152724	4	0.89949	0.89967	1	33732	0	0.50198	0.0033793	0.010578	0.954218	316	2	0.50198
SH3BP5:NM_001018009;NM_004844	3	0.8613	0.86135	1	32215	0	0.11131	0.0033886	0.0094339	0.954218	317	1	0.11131
NECAB2:NM_019065	6	0.018784	0.053339	0.967324	1397	3	-0.16906	0.0034	0.012756	0.954218	318	1	-0.16906
0_chr17_78938163_78938185	1	0.9966	0.99659	1	37522	0	1.2508	0.0034007	0.0033707	0.832242	319	1	1.2508
RPS6KB1:NM_001272042;NM_003161	4	0.13572	0.21852	1	6793	1	0.41952	0.0034195	0.010674	0.954218	320	3	0.41952
IQCF5:NM_001145059	4	0.95659	0.95675	1	35914	0	0.31326	0.0034321	0.010708	0.954218	321	2	0.31326
ANAPC5:NM_001137559	1	0.99656	0.99655	1	37520	0	1.2433	0.0034421	0.0034099	0.832242	322	1	1.2433
FNDC9:NM_001001343	6	0.99172	0.99179	1	37330	0	0.30899	0.0034496	0.01292	0.954239	323	3	0.30899
CHCHD7:NM_001011667;NM_024300	7	0.33624	0.46849	1	13940	1	0.34365	0.0035053	0.014251	0.954239	324	5	0.34365
CCDC101:NM_138414	4	0.33021	0.36425	1	13744	1	0.42077	0.0035061	0.010899	0.954218	325	3	0.42077
ZMAT1:NM_001011657;NM_001282401	4	0.90132	0.90145	1	33812	0	0.4464	0.0035084	0.010905	0.954218	326	2	0.4464
NFKBIZ:NM_001005474;NM_031419	5	0.0040321	0.013849	0.91272	384	1	0.028065	0.0035105	0.012154	0.954218	327	2	0.028065
TCEANC:NM_152634	8	0.80126	0.80113	1	29914	1	0.37908	0.0035246	0.014827	0.954239	328	5	0.37908
ZAP70:NM_207519	9	0.56496	0.67007	1	21587	1	0.062934	0.003536	0.016171	0.954239	329	2	0.062934
POMT1:NM_001136114	3	0.99392	0.99393	1	37426	0	0.48881	0.0035585	0.0098788	0.954218	330	3	0.48881
PODNL1:NM_001146254;NM_024825	7	0.15464	0.27879	1	7537	1	0.25551	0.0035844	0.014563	0.954239	331	4	0.25551
RALYL:NM_001100391;NM_173848	3	0.22192	0.24912	1	10072	1	-0.19573	0.003587	0.0099568	0.954218	332	1	-0.19573
EGR3:NM_001199880;NM_001199881	1	0.9964	0.99639	1	37514	0	0.82413	0.0035995	0.0035546	0.832242	333	1	0.82413
RFPL2:NM_001098527;NM_006605	2	0.73242	0.73248	1	27473	0	0.54707	0.0036004	0.0069901	0.931338	334	1	0.54707
IDO1:NM_002164	9	0.27278	0.43619	1	11808	1	0.29138	0.0036028	0.016398	0.954239	335	5	0.29138
SCAMP2:NM_005697	8	0.21276	0.35991	1	9730	2	-0.087864	0.003603	0.015111	0.954239	336	3	-0.087864
RHOH:NM_001278359;NM_004310	5	0.9409	0.94084	1	35296	0	0.38403	0.0036037	0.012482	0.954218	337	3	0.38403
RP1:NM_006269	11	0.29426	0.48858	1	12518	1	0.073441	0.003608	0.017165	0.954239	338	5	0.073441
EN2:NM_001427	7	0.60979	0.63857	1	23170	1	0.14296	0.00361	0.014665	0.954239	339	2	0.14296
LGI3:NM_139278	8	0.53627	0.62493	1	20556	1	0.28603	0.003613	0.015148	0.954239	340	4	0.28603
TP53:NM_000546;NM_001276761	6	0.82258	0.82301	1	30724	0	0.30391	0.0036479	0.013539	0.954239	341	4	0.30391
random:random_seq_148415_0_22_-1	1	0.99634	0.99633	1	37512	0	0.8072	0.0036575	0.0036054	0.832242	342	1	0.8072
TMCC2:NM_001242925;NM_014858	3	0.9903	0.99029	1	37280	0	0.42556	0.0036613	0.010156	0.954218	343	2	0.42556
HMBOX1:NM_001135726;NM_024567	5	0.97922	0.97913	1	36834	0	0.41614	0.0036637	0.012687	0.954218	344	4	0.41614
GTF2E1:NM_005513	5	0.34976	0.41312	1	14416	1	0.66863	0.0036736	0.012723	0.954218	345	3	0.66863
NUS1:NM_138459	4	0.81902	0.8191	1	30580	0	0.54081	0.0036799	0.011356	0.954218	346	3	0.54081
PLEKHB1:NM_001130033;NM_021200	7	0.82464	0.82437	1	30812	0	0.33187	0.0036944	0.014976	0.954239	347	4	0.33187
random:random_seq_179155_0_22_-1	1	0.9963	0.99629	1	37510	0	1.1144	0.0036989	0.0036411	0.832242	348	1	1.1144
DCP1A:NM_001290205;NM_001290206	1	0.99627	0.99626	1	37509	0	0.87612	0.0037321	0.0036726	0.832242	349	1	0.87612
RAB2A:NM_001242644;NM_002865	7	0.19967	0.32508	1	9262	2	0.3322	0.0037407	0.015141	0.954239	350	4	0.3322
TMEM251:NM_001098621;NM_015676	4	0.2726	0.32316	1	11797	1	0.42823	0.0037422	0.011526	0.954218	351	2	0.42823
MYO1A:NM_001256041;NM_005379	6	0.11798	0.21691	1	6077	1	-0.027044	0.0037469	0.013847	0.954239	352	2	-0.027044
random:random_seq_163497_0_22_-1	1	0.99623	0.99623	1	37506	0	0.60408	0.0037652	0.0037078	0.832242	353	1	0.60408
C7orf34:NM_178829	4	0.95965	0.95982	1	36050	0	0.26146	0.0037888	0.01164	0.954218	354	2	0.26146
0_chr14_104024801_104024823	1	0.99621	0.99621	1	37505	0	1.1792	0.0037901	0.0037352	0.832242	355	1	1.1792
ZNF106:NM_001284306;NM_001284307	6	0.84821	0.8486	1	31713	0	0.42201	0.0038058	0.014027	0.954239	356	4	0.42201
0_chr12_112590950_112590972	1	0.99619	0.99619	1	37502	0	0.89169	0.0038066	0.0037517	0.832242	357	1	0.89169
RASA1:NM_002890	3	0.94663	0.94655	1	35533	0	0.42924	0.0038119	0.010553	0.954218	358	2	0.42924
MASP2:NM_006610;NM_139208	7	0.12567	0.24924	1	6364	2	0.40838	0.0038207	0.015419	0.954239	359	4	0.40838
PPIC:NM_000943	10	0.33821	0.51089	1	14014	2	0.049528	0.0038327	0.017564	0.954239	360	3	0.049528
TMIE:NM_147196	3	0.59897	0.59894	1	22783	0	0.10702	0.0038597	0.010682	0.954218	361	1	0.10702
hsa-mir-325	8	0.23376	0.3793	1	10464	2	0.058155	0.0038705	0.016073	0.954239	362	2	0.058155
RBM27:NM_018989	1	0.99611	0.99611	1	37500	0	1.1592	0.0038895	0.0038395	0.832242	363	1	1.1592
RPTN:NM_001122965	6	0.72679	0.72739	1	27274	0	0.18062	0.0038912	0.014313	0.954239	364	2	0.18062
ARTN:NM_001136215;NM_057091	3	0.057597	0.10101	0.999817	3395	1	0.57719	0.0039005	0.010794	0.954218	365	2	0.57719
0_chr1_226125097_226125119	1	0.99604	0.99604	1	37498	0	1.099	0.003964	0.003912	0.832242	366	1	1.099
HOXA13:NM_000522	8	0.85493	0.85479	1	31962	0	0.25541	0.0039653	0.016414	0.954239	367	5	0.25541
RAB20:NM_017817	7	0.85759	0.85716	1	32053	0	0.2031	0.0039943	0.016062	0.954239	368	4	0.2031
ELMOD1:NM_001130037;NM_018712	5	0.97348	0.97343	1	36610	0	0.28489	0.0040265	0.013868	0.954239	369	4	0.28489
0_chr10_124924329_124924351	1	0.99596	0.99596	1	37496	0	1.1066	0.0040386	0.0039845	0.832242	370	1	1.1066
SIK3:NM_001281749;NM_025164	8	0.95048	0.95051	1	35677	0	0.29836	0.0040415	0.016681	0.954239	371	5	0.29836
UNC50:NM_014044	3	0.99595	0.99593	1	37495	0	0.353	0.0040452	0.011171	0.954218	372	3	0.353
0_chr22_21304171_21304193	1	0.99595	0.99595	1	37494	0	1.4239	0.0040469	0.0039935	0.832242	373	1	1.4239
NM_138464	4	0.97223	0.97235	1	36560	0	0.39071	0.0040531	0.012302	0.954218	374	3	0.39071
OVGP1:NM_002557	4	0.84784	0.84801	1	31695	0	0.34688	0.0040678	0.012339	0.954218	375	3	0.34688
NM_032937	5	0.89142	0.89154	1	33402	0	0.36327	0.0040678	0.014006	0.954239	376	3	0.36327
0_chr1_245013643_245013665	1	0.99593	0.99593	1	37492	0	0.91902	0.0040717	0.00402	0.832242	377	1	0.91902
random:random_seq_11220_22_0_-1	1	0.9959	0.99589	1	37491	0	0.64241	0.0041049	0.0040542	0.832242	378	1	0.64241
ADGRL3:NM_015236	7	0.50847	0.57819	1	19596	1	0.26706	0.0041161	0.016505	0.954239	379	5	0.26706
ZDHHC20:NM_001286638;NM_153251	5	0.89916	0.8993	1	33716	0	0.53175	0.0041193	0.014176	0.954239	380	3	0.53175
C3orf67:NM_198463	9	0.6725	0.72027	1	25351	1	0.053871	0.0041481	0.018353	0.954239	381	3	0.053871
0_chr19_11242912_11242934	1	0.99584	0.99584	1	37490	0	1.0881	0.0041629	0.0041083	0.832242	382	1	1.0881
AZIN1:NM_015878;NM_148174	3	0.98844	0.98843	1	37217	0	0.5027	0.0041779	0.011533	0.954218	383	2	0.5027
TLE2:NM_001144761;NM_003260	10	0.31611	0.49429	1	13263	2	0.011844	0.0041867	0.01901	0.956169	384	3	0.011844
NM_001289934;NM_002319	9	0.086795	0.20158	1	4748	3	0.19891	0.0041882	0.018487	0.955446	385	3	0.19891
B3GALT1:NM_020981	7	0.9991	0.99912	1	37642	0	0.44684	0.004195	0.016799	0.954239	386	4	0.44684
CFAP47:NM_152632	7	0.5608	0.60798	1	21447	1	0.28108	0.0041959	0.016802	0.954239	387	5	0.28108
SLC22A10:NM_001039752	5	0.069467	0.13783	0.999817	3964	2	0.090672	0.0041972	0.014428	0.954239	388	2	0.090672
IL20RA:NM_001278723;NM_001278724	4	0.96751	0.9676	1	36366	0	0.39189	0.0042238	0.012748	0.954218	389	3	0.39189
SH3YL1:NM_001282682;NM_001282687	2	0.16407	0.17353	1	7926	1	0.091395	0.0042288	0.0082026	0.954218	390	1	0.091395
ZC2HC1B:NM_001013623	3	0.99577	0.99575	1	37489	0	0.43124	0.004233	0.011682	0.954218	391	3	0.43124
random:random_seq_14925_0_22_-1	1	0.99576	0.99576	1	37488	0	0.7878	0.0042374	0.0041845	0.838661	392	1	0.7878
CDC34:NM_004359	5	0.96103	0.96102	1	36103	0	0.27517	0.0042421	0.014573	0.954239	393	4	0.27517
ZNF816:NM_001031665;NM_001202457	6	0.39173	0.47848	1	15809	1	0.11392	0.0042591	0.015481	0.954239	394	2	0.11392
ZNF551:NM_001270938;NM_138347	6	0.1737	0.28092	1	8293	2	-0.065696	0.0042751	0.015533	0.954239	395	2	-0.065696
MRM1:NM_024864	5	0.95929	0.95928	1	36026	0	0.22645	0.0042794	0.014695	0.954239	396	4	0.22645
P2RY1:NM_002563	6	0.21591	0.3297	1	9851	1	-5.0755e-06	0.0042919	0.01559	0.954239	397	1	-5.0755e-06
TTI2:NM_001102401;NM_025115	3	0.93709	0.93703	1	35169	0	0.20032	0.0043058	0.011876	0.954218	398	2	0.20032
PABPC4:NM_001135653;NM_003819	4	0.8219	0.82201	1	30700	0	0.37377	0.004314	0.012978	0.954239	399	3	0.37377
OR2T12:NM_001004692	3	0.99567	0.99565	1	37484	0	0.39937	0.0043326	0.011943	0.954218	400	3	0.39937
TNFAIP3:NM_001270507;NM_006290	6	0.22169	0.33642	1	10061	2	0.025284	0.0043414	0.015738	0.954239	401	1	0.025284
PIK3CD:NM_005026	8	0.53586	0.62474	1	20545	1	0.22157	0.0043604	0.017825	0.954239	402	5	0.22157
ATP6V1D:NM_015994	4	0.010406	0.027745	0.938458	835	2	0.077865	0.0043728	0.013119	0.954239	403	2	0.077865
hsa-mir-759	1	0.99561	0.99562	1	37483	0	0.97444	0.0043865	0.0043196	0.84666	404	1	0.97444
SMR3A:NM_012390	3	0.90006	0.90003	1	33761	0	0.47306	0.0043994	0.012124	0.954218	405	2	0.47306
hsa-mir-4747	3	0.99559	0.99557	1	37482	0	0.46445	0.0044137	0.012162	0.954218	406	3	0.46445
NCOA7:NM_001199622	8	0.46132	0.59181	1	18036	1	0.045283	0.0044488	0.01815	0.954239	407	2	0.045283
0_chrX_153629856_153629878	1	0.99552	0.99553	1	37480	0	0.90863	0.0044777	0.0044121	0.84666	408	1	0.90863
MRPL23:NM_021134	3	0.15934	0.20111	1	7720	1	0.052709	0.0044793	0.012334	0.954218	409	1	0.052709
PCBP1:NM_006196	4	0.98095	0.981	1	36902	0	0.33225	0.0044872	0.013418	0.954239	410	3	0.33225
FAM58A:NM_001130997;NM_152274	6	0.99333	0.99341	1	37387	0	0.31875	0.004496	0.016205	0.954239	411	4	0.31875
random:random_seq_26929_0_22_-1	1	0.99548	0.99549	1	37479	0	0.48432	0.0045191	0.0044491	0.84666	412	1	0.48432
RNASE2:NM_002934	2	0.99548	0.99548	1	37478	0	0.66117	0.0045223	0.0087636	0.954218	413	2	0.66117
ARL2:NM_001199745;NM_001667	4	0.80935	0.80938	1	30209	0	0.51393	0.0045339	0.013534	0.954239	414	3	0.51393
hsa-mir-1185-2	2	0.81931	0.81956	1	30592	0	0.51652	0.0045429	0.008803	0.954218	415	1	0.51652
ATP12A:NM_001185085;NM_001676	3	0.99546	0.99544	1	37477	0	0.38064	0.0045433	0.012504	0.954218	416	3	0.38064
ERP29:NM_001034025;NM_006817	2	0.99545	0.99545	1	37476	0	0.78737	0.0045535	0.0088227	0.954218	417	2	0.78737
TIGD5:NM_032862	9	0.99466	0.99465	1	37452	0	0.15013	0.0045883	0.019914	0.956957	418	5	0.15013
SRPK2:NM_001278273;NM_182692	10	0.86473	0.86463	1	32341	1	0.2233	0.0045889	0.020666	0.956957	419	4	0.2233
COL12A1:NM_004370	7	0.96302	0.9629	1	36171	0	0.16026	0.0046011	0.018344	0.954239	420	2	0.16026
HS1BP3:NM_022460	7	0.40058	0.52423	1	16119	1	0.34449	0.0046019	0.018346	0.954239	421	4	0.34449
EYA4:NM_004100;NM_172105	6	0.95702	0.95708	1	35935	0	0.26183	0.0046048	0.016545	0.954239	422	4	0.26183
NR3C1:NM_001204262;NM_001204264	6	0.7917	0.79223	1	29562	0	0.12916	0.0046049	0.016545	0.954239	423	3	0.12916
ZIC4:NM_001168378	2	0.99539	0.99539	1	37472	0	0.69216	0.0046141	0.0089291	0.954218	424	2	0.69216
KCTD8:NM_198353	10	0.57401	0.70456	1	21880	1	0.3292	0.0046246	0.020817	0.956957	425	6	0.3292
LDHA:NM_001135239	5	0.40448	0.4485	1	16252	1	0.27655	0.0046369	0.015871	0.954239	426	3	0.27655
hsa-mir-215	3	0.99536	0.99535	1	37471	0	0.59246	0.0046436	0.012764	0.954218	427	3	0.59246
NKTR:NM_005385	5	0.0404	0.095265	0.995193	2628	1	0.3552	0.0046524	0.015929	0.954239	428	4	0.3552
UCHL5:NM_001199261;NM_015984	7	0.24965	0.37697	1	10994	2	0.15768	0.0046691	0.018594	0.955446	429	2	0.15768
ATP2A3:NM_005173;NM_174958	6	0.77339	0.77403	1	28898	0	0.32172	0.0046775	0.016776	0.954239	430	4	0.32172
PCDHB14:NM_018934	8	0.99571	0.99571	1	37485	0	0.37902	0.0046861	0.01898	0.956169	431	5	0.37902
0_chr7_98609994_98610016	1	0.99529	0.99529	1	37470	0	0.4498	0.0047096	0.0046381	0.858574	432	1	0.4498
AVPI1:NM_021732	5	0.88355	0.88377	1	33065	0	0.29105	0.0047157	0.016139	0.954239	433	2	0.29105
MPHOSPH8:NM_017520	5	0.16868	0.26497	1	8101	1	0.4972	0.004733	0.016195	0.954239	434	3	0.4972
C10orf128:NM_001010863	1	0.99527	0.99527	1	37469	0	1.109	0.0047345	0.0046664	0.858574	435	1	1.109
NM_001291454	6	0.69967	0.70049	1	26272	1	-0.052437	0.0047375	0.016949	0.954239	436	1	-0.052437
0_chr1_77554857_77554879	1	0.99526	0.99526	1	37467	0	0.99141	0.0047428	0.0046743	0.858574	437	1	0.99141
0_chr1_52382114_52382136	1	0.99524	0.99524	1	37466	0	0.52478	0.0047593	0.0046901	0.858574	438	1	0.52478
CTDSPL2:NM_016396	3	0.8921	0.89216	1	33425	0	0.51774	0.0047604	0.013071	0.954239	439	2	0.51774
SLC16A2:NM_006517	6	0.0014353	0.0058994	0.897208	154	4	-0.46762	0.004787	0.017102	0.954239	440	1	-0.46762
0_chr15_69699339_69699361	1	0.99519	0.9952	1	37465	0	1.0233	0.004809	0.0047382	0.862462	441	1	1.0233
hsa-mir-550b-2	4	0.94921	0.94937	1	35628	0	0.28662	0.0048106	0.014226	0.954239	442	3	0.28662
MLX:NM_170607	4	0.96805	0.96813	1	36383	0	0.35293	0.0048128	0.014229	0.954239	443	2	0.35293
hsa-mir-4650-1	9	0.48782	0.62545	1	18919	1	0.21455	0.0048667	0.020847	0.956957	444	4	0.21455
SIK3:NM_001281748	6	0.98545	0.98556	1	37079	0	0.29901	0.0049249	0.01753	0.954239	445	4	0.29901
GNA15:NM_002068	5	0.88317	0.88337	1	33046	0	0.35636	0.0049401	0.016858	0.954239	446	3	0.35636
FFAR1:NM_005303	2	0.99504	0.99504	1	37463	0	0.45958	0.0049556	0.00959	0.954218	447	2	0.45958
ATF5:NM_001193646;NM_012068	3	0.99504	0.99502	1	37462	0	0.42259	0.0049626	0.01363	0.954239	448	3	0.42259
DNAL1:NM_031427	2	0.99503	0.99503	1	37461	0	0.57213	0.0049673	0.009611	0.954218	449	2	0.57213
MARCO:NM_006770	6	0.37784	0.47093	1	15325	1	0.17777	0.0049773	0.017687	0.954239	450	3	0.17777
RNF170:NM_001160223;NM_030954	5	0.33424	0.4035	1	13869	1	0.16356	0.0049813	0.016987	0.954239	451	1	0.16356
RHOBTB3:NM_014899	8	0.64618	0.68322	1	24433	1	0.010348	0.004988	0.020058	0.956957	452	3	0.010348
PTPN3:NM_001145368;NM_002829	5	0.2446	0.35123	1	10813	1	0.41981	0.005006	0.017064	0.954239	453	3	0.41981
STYXL1:NM_016086	8	0.52301	0.61875	1	20122	1	0.29591	0.0050176	0.020159	0.956957	454	5	0.29591
REM1:NM_014012	5	0.086845	0.1603	0.999817	4751	2	0.067294	0.005055	0.017224	0.954239	455	2	0.067294
BTNL3:NM_197975	7	0.25297	0.38044	1	11089	2	0.15972	0.0050711	0.020113	0.956957	456	3	0.15972
hsa-mir-3619*	3	0.39486	0.39699	1	15910	1	0.555	0.0050734	0.013928	0.954239	457	2	0.555
SMIM6:NM_001162997	1	0.99492	0.99491	1	37460	0	0.86031	0.0050824	0.005017	0.887812	458	1	0.86031
DENND1A:NM_020946;NM_024820	6	0.208	0.32054	1	9554	1	0.23613	0.0050841	0.01802	0.954239	459	2	0.23613
CLDN18:NM_001002026;NM_016369	6	0.97491	0.97499	1	36675	0	0.32046	0.0050848	0.018023	0.954239	460	4	0.32046
0_chr7_13932480_13932502	1	0.9949	0.99489	1	37459	0	0.89145	0.005099	0.005032	0.887812	461	1	0.89145
GLRB:NM_000824;NM_001166061	8	0.29378	0.43513	1	12503	2	0.19571	0.0051028	0.020455	0.956957	462	4	0.19571
PNLIP:NM_000936	5	0.97695	0.97686	1	36744	0	0.24852	0.0051051	0.017392	0.954239	463	3	0.24852
PLBD1:NM_024829	4	0.34113	0.37235	1	14110	1	-0.2052	0.0051099	0.014981	0.954239	464	1	-0.2052
random:random_seq_156888_22_0_-1	1	0.99488	0.99487	1	37458	0	0.64306	0.0051239	0.0050567	0.887812	465	1	0.64306
KLKB1:NM_000892	8	0.98778	0.98774	1	37189	0	0.295	0.0051562	0.020638	0.956957	466	4	0.295
OTUD5:NM_001136159	4	0.99025	0.99022	1	37279	0	0.34259	0.0051674	0.015129	0.954239	467	2	0.34259
CASP5:NM_001136112;NM_004347	2	0.99483	0.99483	1	37457	0	0.63023	0.005169	0.0099779	0.954218	468	2	0.63023
PTK6:NM_001256358;NM_005975	3	0.51904	0.51919	1	19977	0	0.35383	0.0051712	0.014192	0.954239	469	2	0.35383
RIMS2:NM_001282881;NM_014677	6	0.69636	0.69724	1	26166	1	0.21906	0.005183	0.018326	0.954239	470	3	0.21906
CEBPA:NM_001285829;NM_004364	7	0.98825	0.9882	1	37211	0	0.1611	0.0052132	0.020558	0.956957	471	3	0.1611
SLC25A19:NM_001126121;NM_021734	3	0.95776	0.95772	1	35977	0	0.52436	0.0052436	0.014392	0.954239	472	2	0.52436
ZNF850:NM_001193552;NM_001267779	5	0.91569	0.91569	1	34344	0	0.33894	0.005276	0.017956	0.954239	473	3	0.33894
STK17B:NM_004226	9	0.28072	0.44278	1	12060	2	0.040964	0.0052783	0.022224	0.966755	474	3	0.040964
TUBB3:NM_001197181	1	0.99472	0.99471	1	37454	0	0.55352	0.0052813	0.0052096	0.888668	475	1	0.55352
CBFA2T3:NM_005187;NM_175931	6	0.90143	0.9017	1	33820	0	0.34131	0.005282	0.018626	0.955446	476	4	0.34131
FGGY:NM_001113411;NM_018291	8	0.29386	0.43521	1	12506	2	0.08527	0.0053227	0.021229	0.963549	477	2	0.08527
SCD:NM_005063	4	0.66792	0.66796	1	25172	0	-0.058665	0.0053409	0.015578	0.954239	478	1	-0.058665
ADD1:NM_001119;NM_176801	3	0.1195	0.17188	1	6130	1	-0.0075847	0.0053463	0.014664	0.954239	479	1	-0.0075847
FNBP1L:NM_001024948;NM_017737	4	0.99017	0.99015	1	37276	0	0.80222	0.0053472	0.015594	0.954239	480	3	0.80222
RAB3GAP1:NM_001172435;NM_012233	7	0.94424	0.94402	1	35437	0	0.28138	0.0053646	0.020989	0.958638	481	4	0.28138
HFM1:NM_001017975	4	0.85032	0.85048	1	31802	0	0.53643	0.0053802	0.015672	0.954239	482	3	0.53643
0_chr2_49189553_49189575	1	0.99462	0.99461	1	37450	0	0.72505	0.0053807	0.0053173	0.888668	483	1	0.72505
FLNB:NM_001164317;NM_001457	8	0.40303	0.54088	1	16203	2	0.10955	0.0053847	0.021447	0.963549	484	3	0.10955
PCDHA11:NM_018902;NM_031861	6	0.73505	0.73563	1	27575	0	0.084492	0.0053941	0.018976	0.956169	485	2	0.084492
C2orf42:NM_017880	7	0.78081	0.78068	1	29163	0	0.039047	0.0054095	0.021122	0.962359	486	2	0.039047
TRIM8:NM_030912	9	0.73414	0.75612	1	27540	1	0.076971	0.0054131	0.022676	0.96747	487	3	0.076971
hsa-mir-3176	3	0.53466	0.53471	1	20508	0	0.28992	0.0054205	0.014861	0.954239	488	2	0.28992
ZNF256:NM_005773	3	0.99458	0.99458	1	37448	0	0.50302	0.0054207	0.014862	0.954239	489	3	0.50302
RASGRP1:NM_001128602;NM_005739	6	0.93447	0.93459	1	35070	0	0.45935	0.0054342	0.019094	0.956169	490	3	0.45935
RRH:NM_006583	8	0.16217	0.3098	1	7856	1	-0.0084939	0.0054546	0.021701	0.963549	491	3	-0.0084939
hsa-mir-5698	8	0.66689	0.69592	1	25139	1	0.049654	0.00547	0.021746	0.963549	492	2	0.049654
ABCB10:NM_012089	5	0.85263	0.85259	1	31884	0	0.48753	0.005473	0.018619	0.955446	493	4	0.48753
THY1:NM_006288	5	0.024812	0.061817	0.979673	1752	2	0.040079	0.0054763	0.018629	0.955446	494	1	0.040079
CDKN2C:NM_001262;NM_078626	6	0.89253	0.89288	1	33445	0	0.29234	0.0055294	0.019396	0.956957	495	3	0.29234
GATAD1:NM_021167	6	0.99287	0.99295	1	37365	0	0.3703	0.0055455	0.01945	0.956957	496	3	0.3703
KLF17:NM_173484	8	0.31508	0.45531	1	13230	1	-0.011482	0.0055517	0.022021	0.963549	497	3	-0.011482
LEP:NM_000230	5	0.22433	0.3358	1	10150	1	0.031525	0.0055588	0.018886	0.956169	498	1	0.031525
WFS1:NM_001145853;NM_006005	6	0.26289	0.38426	1	11436	2	0.24279	0.0055663	0.019512	0.956957	499	3	0.24279
WDR38:NM_001045476;NM_001276376	6	0.15051	0.25422	1	7358	2	0.29204	0.0055789	0.019551	0.956957	500	4	0.29204
MGEA5:NM_001142434;NM_012215	8	0.99312	0.99309	1	37376	0	0.42589	0.0055797	0.02212	0.963549	501	5	0.42589
HAUS5:NM_015302	4	0.39651	0.41474	1	15979	1	0.50116	0.0055841	0.01616	0.954239	502	3	0.50116
DDAH1:NM_001134445;NM_012137	4	0.99731	0.99731	1	37549	0	0.56954	0.0056229	0.016267	0.954239	503	3	0.56954
GOLGA3:NM_001172557;NM_005895	3	0.96434	0.96436	1	36223	0	0.48688	0.0056235	0.015395	0.954239	504	2	0.48688
ABCD2:NM_005164	6	0.90564	0.90584	1	33991	0	0.33379	0.0056284	0.019705	0.956957	505	3	0.33379
0_chr5_156193319_156193341	1	0.99437	0.99438	1	37441	0	1.3831	0.0056292	0.0055814	0.905443	506	1	1.3831
ANP32B:NM_006401	3	0.99344	0.99346	1	37393	0	0.3509	0.0056717	0.01552	0.954239	507	3	0.3509
FGB:NM_001184741	1	0.99427	0.99427	1	37438	0	0.82254	0.0057286	0.0056855	0.905443	508	1	0.82254
FMNL3:NM_175736;NM_198900	4	0.84417	0.84432	1	31559	0	0.42955	0.005729	0.016531	0.954239	509	3	0.42955
hsa-mir-1587	6	0.42854	0.49943	1	16993	1	0.26146	0.0057327	0.020031	0.956957	510	4	0.26146
NIPBL:NM_015384;NM_133433	3	0.98686	0.98685	1	37158	0	0.57547	0.0057348	0.015676	0.954239	511	2	0.57547
PLSCR4:NM_001128304;NM_020353	8	0.94645	0.94651	1	35525	0	0.19348	0.0057399	0.022681	0.96747	512	4	0.19348
FAM46D:NM_001170574;NM_152630	3	0.86938	0.86944	1	32515	0	0.37325	0.005758	0.015737	0.954239	513	2	0.37325
0_chr7_45761797_45761819	1	0.99424	0.99423	1	37437	0	1.0795	0.0057617	0.0057196	0.905443	514	1	1.0795
NM_001278674	3	0.1203	0.17245	1	6163	1	0.39474	0.0057672	0.015763	0.954239	515	2	0.39474
0_chr4_1814849_1814871	1	0.99423	0.99422	1	37436	0	0.79836	0.00577	0.0057257	0.905443	516	1	0.79836
ZNF786:NM_152411	3	0.79085	0.79085	1	29523	0	0.47575	0.0057728	0.01578	0.954239	517	2	0.47575
MTMR14:NM_001077525;NM_022485	6	0.75	0.75059	1	28075	0	0.17692	0.0057806	0.020182	0.956957	518	3	0.17692
random:random_seq_155427_0_22_-1	1	0.99419	0.99418	1	37434	0	0.70486	0.0058114	0.0057682	0.90559	519	1	0.70486
EXTL2:NM_001033025;NM_001439	5	0.90076	0.90086	1	33789	0	0.52357	0.0058533	0.019815	0.956957	520	4	0.52357
GTF3A:NM_002097	7	0.89697	0.89683	1	33615	0	0.3029	0.0058629	0.022434	0.96747	521	4	0.3029
0_chr12_9093868_9093890	1	0.99413	0.99412	1	37432	0	1.1269	0.0058694	0.0058261	0.910796	522	1	1.1269
SNX16:NM_022133;NM_152837	6	0.95345	0.95354	1	35797	0	0.2627	0.0058733	0.020484	0.956957	523	3	0.2627
OR7D2:NM_175883	4	0.98838	0.98832	1	37215	0	0.49796	0.0058845	0.016916	0.954239	524	3	0.49796
DUSP26:NM_024025	9	0.9045	0.90448	1	33947	0	0.22233	0.005886	0.024252	0.96747	525	4	0.22233
PTP4A2:NM_001195100;NM_080391	5	0.99828	0.99828	1	37597	0	0.36328	0.0058878	0.019931	0.956957	526	3	0.36328
SPP2:NM_006944	2	0.71966	0.71977	1	27014	0	0.49423	0.0059641	0.01146	0.954218	527	1	0.49423
0_chr8_145539200_145539222	1	0.99403	0.99403	1	37430	0	0.57121	0.0059689	0.0059233	0.910796	528	1	0.57121
TOE1:NM_025077	2	0.38953	0.38957	1	15725	0	0.3678	0.0059806	0.011494	0.954218	529	1	0.3678
CCDC23:NM_199342	2	0.99402	0.994	1	37429	0	0.46824	0.0059838	0.0115	0.954218	530	2	0.46824
SLC35E2B:NM_001110781;NM_001290264	4	0.45257	0.46083	1	17766	1	0.059955	0.0060009	0.017203	0.954239	531	1	0.059955
CLK1:NM_001162407	3	0.994	0.994	1	37428	0	0.26429	0.0060033	0.016389	0.954239	532	3	0.26429
NPFFR2:NM_001144756;NM_053036	8	0.4686	0.59482	1	18279	1	0.28078	0.0060097	0.023653	0.96747	533	4	0.28078
MST1R:NM_001244937;NM_002447	7	0.096085	0.20194	1	5157	1	0.33555	0.0060732	0.023034	0.96747	534	4	0.33555
RIMS1:NM_001168411	5	0.9552	0.95515	1	35858	0	0.25869	0.0060879	0.02059	0.956957	535	4	0.25869
OR1L1:NM_001005236	1	0.99391	0.9939	1	37424	0	0.80901	0.0060931	0.0060447	0.910796	536	1	0.80901
CMPK1:NM_001136140;NM_016308	2	0.99387	0.99386	1	37421	0	0.92633	0.0061269	0.011765	0.954218	537	2	0.92633
SNX15:NM_013306;NM_147777	5	0.090806	0.16538	1	4927	1	-0.0023466	0.006136	0.020739	0.956957	538	1	-0.0023466
KCND2:NM_012281	6	0.060522	0.13656	0.999817	3534	1	0.22647	0.0061367	0.02128	0.963549	539	3	0.22647
hsa-mir-5095	3	0.14987	0.19405	1	7329	1	-0.11402	0.0061385	0.016747	0.954239	540	1	-0.11402
0_chr18_29205435_29205457	1	0.99385	0.99384	1	37420	0	0.68812	0.0061511	0.0061022	0.910796	541	1	0.68812
SSX5:NM_021015;NM_175723	3	0.47995	0.47993	1	18646	0	-0.15784	0.006188	0.01688	0.954239	542	1	-0.15784
	1	0.9938	1	1	37417	0	1.1386	0.0062008	1	1	543	1	1.1386
RGS4:NM_001102445	3	0.7279	0.72787	1	27313	0	0.5547	0.0062076	0.016931	0.954239	544	2	0.5547
0_chr11_1862873_1862895	1	0.99377	0.99376	1	37416	0	1.0483	0.0062257	0.0061742	0.910796	545	1	1.0483
0_chr1_115247371_115247393	1	0.99377	0.99376	1	37415	0	0.79347	0.0062339	0.0061832	0.910796	546	1	0.79347
WBP11:NM_016312	3	0.6703	0.67034	1	25263	0	-0.12732	0.0062375	0.017006	0.954239	547	1	-0.12732
CDV3:NM_001134422;NM_017548	3	0.99376	0.99377	1	37414	0	0.28212	0.0062386	0.017011	0.954239	548	3	0.28212
ST3GAL3:NM_001270460;NM_174971	2	0.84264	0.84289	1	31488	0	0.42761	0.0062449	0.011999	0.954218	549	1	0.42761
CLN8:NM_018941	7	0.52067	0.58484	1	20041	1	0.22704	0.0062458	0.023515	0.96747	550	3	0.22704
NRG1:NM_001159995;NM_013964	6	0.96162	0.96169	1	36117	0	0.29893	0.0062508	0.021643	0.963549	551	3	0.29893
NM_001258214:NM_001258214;NM_001559	5	0.75563	0.75558	1	28295	0	0.1234	0.0062611	0.021161	0.962564	552	2	0.1234
CRYZL1:NM_145858	5	0.53761	0.54726	1	20604	1	0.25558	0.0062655	0.021178	0.962564	553	4	0.25558
BARX1:NM_021570	7	0.94952	0.94938	1	35639	0	0.28221	0.0062659	0.023581	0.96747	554	4	0.28221
random:random_seq_13668_0_22_-1	1	0.99373	0.99372	1	37412	0	0.76955	0.0062671	0.0062194	0.910796	555	1	0.76955
random:random_seq_137388_0_22_-1	1	0.99372	0.99371	1	37411	0	1.1431	0.0062754	0.0062291	0.910796	556	1	1.1431
random:random_seq_153414_0_22_-1	1	0.99372	0.9937	1	37409	0	0.73119	0.0062837	0.0062376	0.910796	557	1	0.73119
VN1R4:NM_173857	6	0.20694	0.31931	1	9515	1	0.13912	0.0062877	0.021752	0.963549	558	3	0.13912
DPF2:NM_006268	5	0.045838	0.10665	0.999817	2891	1	-0.087364	0.0063009	0.02129	0.963549	559	1	-0.087364
random:random_seq_4866_0_22_-1	1	0.99369	0.99368	1	37406	0	0.55743	0.0063085	0.0062607	0.910796	560	1	0.55743
NM_001242791	2	0.91155	0.91167	1	34209	0	0.59763	0.006344	0.012179	0.954218	561	1	0.59763
random:random_seq_88042_0_22_-1	1	0.99365	0.99363	1	37403	0	0.65455	0.0063499	0.0063014	0.911997	562	1	0.65455
random:random_seq_124813_0_22_-1	1	0.99363	0.99361	1	37402	0	1.0663	0.0063665	0.0063182	0.911997	563	1	1.0663
ULBP3:NM_024518	4	0.93489	0.93503	1	35090	0	0.35399	0.0063738	0.018127	0.954239	564	3	0.35399
OR10AD1:NM_001004134	3	0.99362	0.99363	1	37401	0	0.47224	0.0063761	0.017373	0.954239	565	3	0.47224
TRPC3:NM_003305	2	0.9177	0.91783	1	34425	0	0.59688	0.006377	0.012238	0.954218	566	1	0.59688
FKTN:NM_001079802;NM_006731	6	0.62146	0.63061	1	23580	1	0.3418	0.0063867	0.02206	0.963549	567	3	0.3418
ARNTL:NM_001030273	2	0.99361	0.99359	1	37400	0	0.4881	0.0063903	0.012258	0.954218	568	2	0.4881
0_chr8_2795132_2795154	1	0.99361	0.99358	1	37399	0	1.1487	0.0063914	0.0063416	0.911997	569	1	1.1487
C9orf142:NM_183241	6	0.56623	0.58818	1	21624	1	0.079282	0.0063958	0.022092	0.963549	570	2	0.079282
FAM131B:NM_001031690;NM_014690	4	0.84445	0.84459	1	31571	0	0.30775	0.0064056	0.018206	0.954239	571	3	0.30775
REG4:NM_001159352;NM_032044	7	0.2826	0.41157	1	12143	1	0.24825	0.0064279	0.024051	0.96747	572	4	0.24825
EML2:NM_012155	4	0.62303	0.62327	1	23634	0	-0.028691	0.0064296	0.018273	0.954239	573	1	-0.028691
hsa-mir-6828	3	0.99356	0.99357	1	37397	0	0.28674	0.0064404	0.017541	0.954239	574	3	0.28674
BMX:NM_001721;NM_203281	10	0.63649	0.72775	1	24083	1	0.15797	0.0064833	0.028237	0.96747	575	5	0.15797
NM_001195216	2	0.86367	0.86385	1	32294	0	0.70014	0.0064926	0.01246	0.954218	576	1	0.70014
0_chr7_117842658_117842680	1	0.9935	0.99347	1	37396	0	0.83773	0.006499	0.006452	0.914885	577	1	0.83773
random:random_seq_27757_0_22_-1	1	0.99348	0.99345	1	37395	0	1.0836	0.0065156	0.0064688	0.914885	578	1	1.0836
NRG1:NM_013959	8	0.1607	0.30755	1	7786	3	0.11569	0.0065296	0.025455	0.96747	579	4	0.11569
CRISPLD1:NM_031461	5	0.86507	0.86511	1	32347	0	0.40861	0.0065314	0.022022	0.963549	580	3	0.40861
random:random_seq_183410_0_22_-1	1	0.99344	0.99341	1	37392	0	0.83185	0.006557	0.0065119	0.914885	581	1	0.83185
LENG8:NM_052925	8	0.75463	0.75895	1	28252	1	0.21438	0.006564	0.025577	0.96747	582	4	0.21438
FAM134B:NM_001034850;NM_019000	3	0.9934	0.99342	1	37391	0	0.5079	0.0065965	0.017959	0.954239	583	3	0.5079
SMTN:NM_001207017;NM_134270	5	0.23007	0.34314	1	10352	2	-0.1564	0.0066305	0.022326	0.966923	584	1	-0.1564
PNPLA8:NM_001256007;NM_015723	3	0.91116	0.91107	1	34196	0	0.10791	0.0066334	0.018057	0.954239	585	1	0.10791
NRG1:NM_013962	9	0.90433	0.90432	1	33938	0	0.21041	0.0066385	0.026809	0.96747	586	5	0.21041
BTRC:NM_001256856;NM_033637	3	0.99333	0.99335	1	37386	0	0.36766	0.0066676	0.018151	0.954239	587	3	0.36766
CLDN4:NM_001305	3	0.46057	0.46042	1	18006	0	-0.249	0.0066829	0.018187	0.954239	588	1	-0.249
SDHAF1:NM_001042631	4	0.66469	0.66477	1	25049	0	-0.015767	0.0066934	0.018945	0.956169	589	1	-0.015767
0_chr6_43585376_43585398	1	0.9933	0.99327	1	37384	0	0.45354	0.0066979	0.0066538	0.925121	590	1	0.45354
LRP2BP:NM_018409	6	0.71485	0.71553	1	26823	0	0.25339	0.0067086	0.023023	0.96747	591	3	0.25339
random:random_seq_168873_0_22_-1	1	0.99328	0.99325	1	37383	0	0.67057	0.0067227	0.006679	0.925215	592	1	0.67057
NM_145248	3	0.52468	0.5248	1	20170	0	0.6471	0.0067487	0.018369	0.954239	593	2	0.6471
SNCAIP:NM_005460	4	0.26904	0.32069	1	11679	1	0.066776	0.0067594	0.019109	0.956169	594	2	0.066776
0_chr3_194076835_194076857	1	0.99323	0.9932	1	37382	0	0.98047	0.0067724	0.0067287	0.9282	595	1	0.98047
ZFP64:NM_018197;NM_199427	5	0.75572	0.75567	1	28300	0	0.25272	0.0067726	0.022774	0.96747	596	4	0.25272
SHARPIN:NM_030974	9	0.14639	0.28877	1	7206	3	0.023245	0.0067733	0.027243	0.96747	597	3	0.023245
KPNA1:NM_002264	8	0.84437	0.84426	1	31564	0	0.29646	0.0068023	0.026399	0.96747	598	4	0.29646
NPRL2:NM_006545	5	0.4428	0.47488	1	17465	1	-0.14069	0.0068152	0.022907	0.96747	599	2	-0.14069
CRISPLD1:NM_001286778	1	0.99317	0.99314	1	37380	0	1.3152	0.0068304	0.0067894	0.9282	600	1	1.3152
0_chr19_49843886_49843908	1	0.99316	0.99313	1	37379	0	1.2681	0.0068387	0.0067991	0.9282	601	1	1.2681
ANKDD1A:NM_182703	4	0.98488	0.98491	1	37052	0	0.34671	0.0068444	0.019315	0.956957	602	3	0.34671
HIAT1:NM_033055	6	0.43494	0.50315	1	17209	1	0.20461	0.0068722	0.023529	0.96747	603	3	0.20461
DNM1L:NM_001278463;NM_012063	3	0.63022	0.63017	1	23879	0	-0.045806	0.0068809	0.018706	0.956169	604	1	-0.045806
LCOR:NM_001170765;NM_032440	6	0.88951	0.88985	1	33313	0	0.14248	0.0069091	0.023638	0.96747	605	3	0.14248
GPR156:NM_001168271;NM_153002	5	0.88398	0.88419	1	33084	0	0.28784	0.0069242	0.023249	0.96747	606	4	0.28784
TFAP2E:NM_178548	3	0.93581	0.93572	1	35130	0	0.19912	0.0069551	0.018902	0.956169	607	1	0.19912
hsa-mir-6842*	1	0.99303	0.99299	1	37374	0	0.86745	0.0069713	0.00693	0.931338	608	1	0.86745
MTHFD1:NM_005956	2	0.99301	0.993	1	37373	0	0.61145	0.006985	0.013406	0.954239	609	2	0.61145
SLC13A5:NM_001143838;NM_177550	5	0.7945	0.79446	1	29657	0	0.2751	0.0069916	0.023461	0.96747	610	4	0.2751
GSTM3:NM_000849	5	0.99839	0.99839	1	37601	0	0.38335	0.0070014	0.0235	0.96747	611	4	0.38335
CLU:NM_001831	5	0.97644	0.97635	1	36728	0	0.28584	0.0070208	0.023558	0.96747	612	3	0.28584
C12orf66:NM_152440	3	0.917	0.91691	1	34399	0	0.083152	0.0070293	0.019088	0.956169	613	1	0.083152
DZIP1L:NM_001170538;NM_173543	5	0.21035	0.31794	1	9644	2	0.28182	0.0070339	0.023599	0.96747	614	2	0.28182
hsa-mir-609	2	0.75543	0.75547	1	28289	0	0.62815	0.0070375	0.013507	0.954239	615	1	0.62815
hsa-mir-513b	4	0.99244	0.99243	1	37350	0	0.49374	0.0070567	0.019847	0.956957	616	3	0.49374
random:random_seq_36875_0_22_-1	1	0.99294	0.99289	1	37370	0	0.58715	0.0070624	0.0070154	0.931338	617	1	0.58715
PNPLA6:NM_001166112;NM_006702	2	0.99293	0.99292	1	37369	0	0.42633	0.0070739	0.013577	0.954239	618	2	0.42633
CYP2R1:NM_024514	6	0.99335	0.99343	1	37388	0	0.39955	0.0070799	0.024143	0.96747	619	4	0.39955
TSPAN12:NM_012338	7	0.92625	0.92602	1	34762	0	0.17758	0.0070854	0.02588	0.96747	620	3	0.17758
KIF4B:NM_001099293	3	0.48995	0.48996	1	18982	0	0.39387	0.0070973	0.019271	0.956957	621	2	0.39387
GRM5:NM_000842;NM_001143831	8	0.089862	0.19623	1	4886	3	-0.18462	0.0071023	0.027459	0.96747	622	2	-0.18462
SPPL3:NM_139015	7	0.96472	0.96464	1	36236	0	0.25973	0.0071461	0.026046	0.96747	623	3	0.25973
FAM13C:NM_001001971;NM_198215	6	0.25881	0.37954	1	11293	1	0.20404	0.00716	0.024399	0.96747	624	3	0.20404
0_chr2_86015616_86015638	1	0.99282	0.99278	1	37364	0	0.64005	0.0071784	0.0071262	0.933646	625	1	0.64005
WDR19:NM_025132	7	0.88684	0.8867	1	33194	0	0.13196	0.0071858	0.026166	0.96747	626	3	0.13196
TATDN1:NM_001146160;NM_032026	3	0.48204	0.48204	1	18710	0	-0.031162	0.0072024	0.019551	0.956957	627	1	-0.031162
random:random_seq_40261_0_22_-1	1	0.9928	0.99275	1	37362	0	0.91654	0.0072032	0.0071486	0.933646	628	1	0.91654
SPATS2L:NM_001100422;NM_015535	4	0.97501	0.97507	1	36682	0	0.57992	0.0072179	0.020248	0.956957	629	3	0.57992
RPL8:NM_000973;NM_033301	1	0.99276	0.99271	1	37360	0	1.127	0.0072364	0.0071859	0.933646	630	1	1.127
ADD3:NM_001121;NM_019903	6	0.95024	0.95034	1	35666	0	0.089573	0.0072599	0.024684	0.96747	631	1	0.089573
SF3B1:NM_012433	3	0.99272	0.99273	1	37358	0	0.55782	0.0072806	0.019771	0.956957	632	3	0.55782
CYSTM1:NM_032412	4	0.65993	0.66002	1	24887	0	0.24613	0.0073197	0.020495	0.956957	633	2	0.24613
BICD2:NM_001003800;NM_015250	9	0.61269	0.69084	1	23268	1	0.1095	0.0073268	0.029067	0.96747	634	3	0.1095
SLC38A9:NM_001258286;NM_173514	2	0.87363	0.87384	1	32662	0	0.62239	0.0073347	0.014069	0.954239	635	1	0.62239
UCKL1:NM_001193379;NM_017859	5	0.044539	0.10395	0.999817	2832	3	-0.28377	0.0073702	0.02455	0.96747	636	2	-0.28377
DCAF8L2:NM_001136533	5	0.71687	0.71684	1	26909	0	0.1617	0.0073719	0.024555	0.96747	637	1	0.1617
hsa-mir-486	4	0.32173	0.35798	1	13453	1	0.019034	0.0073856	0.020665	0.956957	638	1	0.019034
PGM1:NM_001172818;NM_002633	5	0.49921	0.51663	1	19274	1	0.098732	0.0074131	0.024651	0.96747	639	2	0.098732
STRIP1:NM_001270768	4	0.67335	0.67338	1	25383	0	0.49227	0.0074186	0.020753	0.956957	640	3	0.49227
hsa-mir-4726	6	0.1499	0.25353	1	7332	1	-0.089983	0.0074252	0.025172	0.96747	641	2	-0.089983
0_chr2_26951644_26951666	1	0.99257	0.99252	1	37354	0	0.69331	0.0074269	0.0073677	0.944248	642	1	0.69331
HHEX:NM_002729	8	0.56419	0.63851	1	21562	1	0.18445	0.0074289	0.028618	0.96747	643	3	0.18445
hsa-mir-3170	5	0.35494	0.41637	1	14595	1	0.27106	0.0074896	0.024825	0.96747	644	2	0.27106
MARVELD2:NM_001038603;NM_001244734	6	0.88285	0.88317	1	33033	0	-0.022638	0.0075069	0.025422	0.96747	645	2	-0.022638
OR51F2:NM_001004753	7	0.86978	0.86948	1	32529	0	0.07527	0.0075432	0.027173	0.96747	646	3	0.07527
TFB2M:NM_022366	3	0.99242	0.99242	1	37349	0	0.35007	0.0075787	0.020544	0.956957	647	3	0.35007
HHIPL1:NM_001127258;NM_032425	9	0.047815	0.13012	0.999817	2973	3	0.24953	0.0075933	0.029968	0.96747	648	4	0.24953
0_chr4_103183390_103183412	1	0.99239	0.99235	1	37348	0	0.5682	0.0076091	0.0075512	0.95104	649	1	0.5682
CD55:NM_000574;NM_001114752	9	0.71517	0.74431	1	26838	1	0.059441	0.0076125	0.030031	0.96747	650	4	0.059441
LNX1:NM_032622	3	0.89968	0.89965	1	33742	0	0.14103	0.0076228	0.020654	0.956957	651	1	0.14103
hsa-mir-383	9	0.99862	0.99858	1	37614	0	0.2785	0.0076476	0.030141	0.96747	652	5	0.2785
NM_001291305	2	0.99234	0.99234	1	37347	0	0.65771	0.0076553	0.014654	0.954239	653	2	0.65771
random:random_seq_26513_0_22_-1	1	0.99233	0.99229	1	37345	0	0.71557	0.0076671	0.0076132	0.951233	654	1	0.71557
MCTP1:NM_024717	3	0.70142	0.70148	1	26330	0	-0.10644	0.0076723	0.02079	0.956957	655	1	-0.10644
FGGY:NM_001244714;NM_001278224	3	0.99232	0.99233	1	37343	0	0.22464	0.0076769	0.020803	0.956957	656	3	0.22464
RAD21:NM_006265	2	0.99232	0.99231	1	37342	0	0.37082	0.0076829	0.014711	0.954239	657	2	0.37082
GID8:NM_017896	2	0.36811	0.36823	1	15007	0	0.47768	0.0076978	0.014738	0.954239	658	1	0.47768
hsa-mir-3607	2	0.13542	0.14819	0.999817	6783	1	0.050017	0.0077143	0.01477	0.954239	659	1	0.050017
BTN1A1:NM_001732	7	0.10843	0.22294	1	5658	3	-0.30932	0.0077399	0.027736	0.96747	660	3	-0.30932
NM_001282301	3	0.94615	0.94609	1	35514	0	0.55598	0.0077465	0.02099	0.958638	661	2	0.55598
TTC14:NM_001042601;NM_133462	6	0.13079	0.23163	1	6604	2	0.089296	0.0077613	0.026177	0.96747	662	2	0.089296
TUSC3:NM_006765;NM_178234	10	0.83867	0.84132	1	31322	1	0.20333	0.0077729	0.032825	0.96747	663	5	0.20333
TMEM180:NM_024789	4	0.99367	0.99366	1	37404	0	0.41172	0.007776	0.021647	0.963549	664	3	0.41172
SYNGR1:NM_145738	3	0.66856	0.66862	1	25192	0	0.50563	0.0077882	0.021112	0.962359	665	2	0.50563
PLXND1:NM_015103	10	0.2668	0.45406	1	11586	2	-0.0094496	0.0078012	0.032914	0.96747	666	2	-0.0094496
MUC1:NM_001204285;NM_001204286	4	0.91037	0.91052	1	34163	0	0.30558	0.007814	0.021745	0.963549	667	2	0.30558
PNLDC1:NM_001271862;NM_173516	5	0.094294	0.16986	1	5088	2	0.26028	0.0078359	0.025617	0.96747	668	2	0.26028
RIMS2:NM_001100117;NM_014677	2	0.98757	0.98759	1	37178	0	0.84171	0.0078464	0.015	0.954239	669	2	0.84171
hsa-mir-6129*	6	0.26767	0.38983	1	11622	2	-0.012333	0.0078526	0.026453	0.96747	670	2	-0.012333
BMP3:NM_001201	6	0.986	0.98608	1	37109	0	0.35689	0.0078611	0.02648	0.96747	671	3	0.35689
CDA:NM_001785	5	0.65028	0.65036	1	24571	0	0.577	0.0078665	0.025682	0.96747	672	3	0.577
EDRF1:NM_001202438;NM_015608	4	0.091843	0.15651	0.999817	4971	1	0.40281	0.0078699	0.021878	0.963549	673	2	0.40281
PATE1:NM_138294	4	0.97283	0.97295	1	36588	0	0.42698	0.0078801	0.0219	0.963549	674	3	0.42698
SERPINB12:NM_080474	8	0.83886	0.83877	1	31329	0	0.15984	0.0079319	0.030351	0.96747	675	3	0.15984
0_chr19_2477851_2477873	1	0.99201	0.99196	1	37339	0	1.1103	0.0079902	0.0079542	0.954218	676	1	1.1103
HTR3A:NM_000869;NM_213621	10	0.075701	0.19071	1	4274	3	0.037499	0.0080042	0.033545	0.96747	677	4	0.037499
0_chr13_77458459_77458481	1	0.9919	0.99185	1	37337	0	0.9652	0.0080979	0.0080604	0.954218	678	1	0.9652
PAX6:NM_000280;NM_001604	5	0.18702	0.28833	1	8797	1	0.31286	0.0081048	0.026233	0.96747	679	2	0.31286
THRB:NM_000461;NM_001252634	6	0.73093	0.73153	1	27418	0	0.22593	0.008116	0.027224	0.96747	680	3	0.22593
MSRA:NM_001135670;NM_012331	6	0.98825	0.98837	1	37210	0	0.35097	0.0081424	0.027309	0.96747	681	4	0.35097
DNAH2:NM_020877	6	0.49425	0.5393	1	19121	1	0.35055	0.0081569	0.027352	0.96747	682	3	0.35055
HSD3B1:NM_000862	4	0.76394	0.76395	1	28574	0	0.22039	0.0081668	0.022607	0.96747	683	2	0.22039
0_chr8_145539244_145539266	2	0.052406	0.077073	0.984422	3186	1	0.44907	0.0081764	0.015607	0.954239	684	1	0.44907
0_chr14_24781105_24781127	1	0.99182	0.99176	1	37336	0	1.0087	0.0081808	0.0081395	0.954218	685	1	1.0087
CTSA:NM_001167594	1	0.99181	0.99175	1	37335	0	0.66124	0.008189	0.0081479	0.954218	686	1	0.66124
PSD3:NM_015310	5	0.90111	0.90122	1	33798	0	0.16693	0.0081952	0.02643	0.96747	687	2	0.16693
H6PD:NM_001282587;NM_004285	9	0.43562	0.57741	1	17238	1	0.033711	0.0082087	0.031975	0.96747	688	2	0.033711
random:random_seq_174189_0_22_-1	1	0.99179	0.99173	1	37334	0	0.65677	0.0082139	0.0081702	0.954218	689	1	0.65677
GPAT2:NM_207328	5	0.20231	0.30777	1	9351	1	0.35568	0.0082289	0.026505	0.96747	690	3	0.35568
DUSP4:NM_057158	5	0.88314	0.88333	1	33045	0	0.11309	0.0082296	0.026506	0.96747	691	2	0.11309
HDHD1:NM_001178136	4	0.97917	0.97923	1	36831	0	0.37866	0.0082997	0.022941	0.96747	692	3	0.37866
WFIKKN2:NM_175575	10	0.80795	0.81773	1	30153	1	0.22313	0.0083189	0.034536	0.96747	693	5	0.22313
0_chr1_17301215_17301237	1	0.99166	0.9916	1	37327	0	0.81171	0.0083382	0.0082885	0.954218	694	1	0.81171
CCDC57:NM_198082	4	0.5307	0.53151	1	20381	1	0.30285	0.0083521	0.023076	0.96747	695	3	0.30285
ANKRD36:NM_001164315	5	0.84566	0.84563	1	31612	0	0.46703	0.0084188	0.026918	0.96747	696	3	0.46703
0_chr11_100900838_100900860	1	0.99158	0.99152	1	37326	0	1.4418	0.008421	0.0083702	0.954218	697	1	1.4418
DCP2:NM_001242377;NM_152624	3	0.30065	0.31346	1	12717	1	-0.26788	0.0084386	0.022792	0.96747	698	1	-0.26788
GRHPR:NM_012203	7	0.72915	0.73055	1	27357	1	0.044856	0.0084391	0.029707	0.96747	699	3	0.044856
NM_001256281	6	0.14851	0.25196	1	7280	1	0.090042	0.008445	0.028198	0.96747	700	2	0.090042
LRP2:NM_004525	9	0.87363	0.87361	1	32663	0	0.19488	0.0084573	0.0328	0.96747	701	4	0.19488
POLR2M:NM_001018102;NM_015532	1	0.99153	0.99147	1	37325	0	0.64785	0.0084707	0.0084275	0.954218	702	1	0.64785
PTPRR:NM_002849	6	0.61392	0.62453	1	23311	1	0.1706	0.0084818	0.028305	0.96747	703	3	0.1706
SHOC2:NM_001269039	1	0.9915	0.99144	1	37324	0	0.91293	0.0084956	0.0084493	0.954218	704	1	0.91293
TRAF4:NM_004295	5	0.096587	0.17284	1	5176	1	0.36762	0.0084967	0.027089	0.96747	705	3	0.36762
0_chr13_61147797_61147819	1	0.9915	0.99144	1	37323	0	0.88554	0.0085039	0.0084564	0.954218	706	1	0.88554
MRI1:NM_032285	3	0.83294	0.83294	1	31104	0	0.48099	0.0085226	0.022973	0.96747	707	2	0.48099
0_chr4_39289183_39289205	1	0.99145	0.9914	1	37322	0	0.83375	0.0085453	0.0084937	0.954218	708	1	0.83375
CLK3:NM_003992	8	0.96626	0.96626	1	36310	0	0.1272	0.0085504	0.032463	0.96747	709	3	0.1272
IMPACT:NM_018439	6	0.92513	0.92532	1	34722	0	0.20433	0.0085538	0.028513	0.96747	710	2	0.20433
BRAF:NM_004333	10	0.16883	0.32754	1	8110	3	0.064197	0.0085595	0.035301	0.96747	711	4	0.064197
PTMA:NM_001099285;NM_002823	3	0.83901	0.83902	1	31336	0	0.47683	0.0085967	0.023094	0.96747	712	2	0.47683
MMP20:NM_004771	6	0.58358	0.60097	1	22227	1	0.29692	0.0086317	0.028742	0.96747	713	3	0.29692
0_chr1_33241260_33241282	1	0.99132	0.99127	1	37320	0	0.66844	0.0086778	0.0086277	0.954218	714	1	0.66844
LAMTOR5:NM_006402	6	0.9437	0.94384	1	35412	0	0.31884	0.0086917	0.028909	0.96747	715	3	0.31884
OR1L6:NM_001004453	4	0.9614	0.96153	1	36112	0	0.38841	0.0087115	0.023973	0.96747	716	3	0.38841
0_chr15_49417916_49417938	1	0.99127	0.99122	1	37319	0	0.85548	0.0087275	0.0086821	0.954218	717	1	0.85548
0_chr8_41480438_41480460	1	0.99126	0.99121	1	37318	0	1.1057	0.0087358	0.0086913	0.954218	718	1	1.1057
0_chr12_51636950_51636972	1	0.99122	0.99117	1	37317	0	0.95019	0.0087772	0.0087334	0.954218	719	1	0.95019
MTMR4:NM_004687	11	0.9969	0.9969	1	37532	0	0.22038	0.0087965	0.037097	0.96747	720	6	0.22038
NRAP:NM_001261463;NM_198060	3	0.94781	0.94772	1	35576	0	0.22884	0.0088133	0.02346	0.96747	721	2	0.22884
hsa-mir-5700	2	0.74976	0.74984	1	28064	0	0.73405	0.0088198	0.016826	0.954239	722	1	0.73405
TNMD:NM_022144	5	0.99678	0.99678	1	37526	0	0.40565	0.0088442	0.027917	0.96747	723	3	0.40565
FAM45A:NM_207009	7	0.53355	0.59209	1	20466	1	0.25005	0.0088482	0.030847	0.96747	724	3	0.25005
SUDS3:NM_022491	4	0.016263	0.042	0.954409	1235	2	-0.22656	0.0088677	0.024342	0.96747	725	1	-0.22656
KCNA2:NM_001204269;NM_004974	8	0.66302	0.6935	1	25009	1	0.14565	0.0088808	0.033597	0.96747	726	4	0.14565
IZUMO1R:NM_001199206	5	0.97516	0.97509	1	36690	0	0.39949	0.0088849	0.028013	0.96747	727	3	0.39949
TRIM77:NM_001146162	1	0.99111	0.99105	1	37315	0	1.3653	0.0088932	0.0088461	0.954218	728	1	1.3653
C1orf141:NM_001276351	4	0.66258	0.66264	1	24991	0	0.29991	0.0089028	0.024434	0.96747	729	2	0.29991
COL2A1:NM_001844	2	0.99102	0.99101	1	37313	0	0.38399	0.0089779	0.017124	0.954239	730	2	0.38399
SIGLEC14:NM_001098612	7	0.99338	0.99337	1	37390	0	0.11737	0.0089827	0.031222	0.96747	731	3	0.11737
PDXK:NM_003681	8	0.97259	0.97258	1	36577	0	0.24492	0.008991	0.03397	0.96747	732	5	0.24492
RTEL1:NM_001283009;NM_032957	4	0.97132	0.97142	1	36530	0	0.49827	0.0090322	0.024756	0.96747	733	3	0.49827
random:random_seq_60621_0_22_-1	1	0.99096	0.99091	1	37312	0	1.2509	0.0090423	0.0089956	0.954218	734	1	1.2509
OR5AP2:NM_001002925	5	0.60432	0.60567	1	22979	1	0.32956	0.0090423	0.02836	0.96747	735	3	0.32956
CHRNB1:NM_000747	7	0.23146	0.35797	1	10386	2	-0.11013	0.0090978	0.031546	0.96747	736	1	-0.11013
PIGF:NM_002643;NM_173074	2	0.39581	0.3959	1	15953	0	0.44035	0.0091167	0.017374	0.954239	737	1	0.44035
RMND1:NM_001271937	4	0.4159	0.43031	1	16588	1	0.48919	0.0091359	0.024995	0.96747	738	3	0.48919
CASP8:NM_001080125	2	0.41398	0.41408	1	16526	0	0.28697	0.0091497	0.017436	0.954239	739	1	0.28697
CDH13:NM_001220488;NM_001257	6	0.99084	0.99093	1	37305	0	0.28777	0.0091529	0.0303	0.96747	740	4	0.28777
PDE8B:NM_001029851;NM_003719	6	0.42661	0.49834	1	16924	1	0.10441	0.0091851	0.030388	0.96747	741	3	0.10441
SNRPB:NM_003091;NM_198216	4	0.83539	0.8355	1	31199	0	0.32063	0.0091968	0.025136	0.96747	742	3	0.32063
KLHL42:NM_020782	7	0.51343	0.58088	1	19768	1	0.44862	0.0092052	0.031841	0.96747	743	4	0.44862
random:random_seq_46371_0_22_-1	1	0.99078	0.99073	1	37304	0	0.73205	0.0092246	0.0091735	0.954218	744	1	0.73205
random:random_seq_106231_0_22_-1	1	0.99076	0.99071	1	37303	0	0.61049	0.0092412	0.0091924	0.954218	745	1	0.61049
TSHB:NM_000549;NM_001277991	3	0.946	0.94592	1	35505	0	0.75666	0.0092701	0.02423	0.96747	746	2	0.75666
TMEM50B:NM_006134	1	0.99073	0.99068	1	37302	0	1.1073	0.0092743	0.0092234	0.954218	747	1	1.1073
C5orf15:NM_020199	3	0.89661	0.89663	1	33601	0	0.27258	0.0093033	0.024285	0.96747	748	1	0.27258
SYT11:NM_152280	4	0.50167	0.50431	1	19366	1	0.50903	0.0093178	0.025429	0.96747	749	3	0.50903
random:random_seq_31865_0_22_-1	1	0.99068	0.99063	1	37300	0	0.87458	0.009324	0.0092657	0.954218	750	1	0.87458
0_chrX_63488378_63488400	1	0.99067	0.99062	1	37299	0	0.56807	0.0093323	0.0092736	0.954218	751	1	0.56807
SPSB1:NM_025106	8	0.98129	0.98129	1	36916	0	0.21852	0.0093709	0.03526	0.96747	752	4	0.21852
0_chr15_69070986_69071008	1	0.99061	0.99057	1	37298	0	1.1567	0.0093903	0.0093257	0.954218	753	1	1.1567
ZNF808:NM_001039886	5	0.98103	0.98095	1	36905	0	0.25682	0.009403	0.029182	0.96747	754	2	0.25682
PPIG:NM_004792	4	0.58136	0.58158	1	22142	0	0.47829	0.0094039	0.025636	0.96747	755	3	0.47829
C1R:NM_001733	8	0.035205	0.10003	0.999817	2366	3	0.0048607	0.0094052	0.035391	0.96747	756	3	0.0048607
ST7L:NM_017744;NM_138729	6	0.99289	0.99297	1	37368	0	0.3141	0.0094059	0.031038	0.96747	757	3	0.3141
0_chr4_56297701_56297723	1	0.99058	0.99055	1	37297	0	1.113	0.0094151	0.0093532	0.954218	758	1	1.113
GRHL2:NM_024915	11	0.91334	0.91336	1	34267	0	0.24021	0.0094231	0.039452	0.96747	759	5	0.24021
CLCN2:NM_001171088	2	0.99051	0.99048	1	37292	0	0.61531	0.0094922	0.018051	0.954239	760	2	0.61531
USP29:NM_020903	4	0.52241	0.52362	1	20106	1	0.31647	0.009493	0.025843	0.96747	761	2	0.31647
WFDC13:NM_172005	2	0.99051	0.99048	1	37291	0	0.44338	0.0094938	0.018057	0.954239	762	2	0.44338
WIPI2:NM_001033520;NM_001278299	1	0.9905	0.99047	1	37290	0	1.1349	0.009498	0.0094418	0.954218	763	1	1.1349
random:random_seq_96469_0_22_-1	1	0.99049	0.99046	1	37289	0	0.45425	0.0095063	0.0094497	0.954218	764	1	0.45425
GGT7:NM_178026	7	0.80255	0.80236	1	29958	0	-0.0010518	0.0095175	0.03272	0.96747	765	3	-0.0010518
FAM83D:NM_030919	8	0.98433	0.98431	1	37036	0	0.2844	0.0095207	0.035789	0.96747	766	5	0.2844
random:random_seq_170227_22_0_-1	1	0.99048	0.99045	1	37287	0	0.51814	0.0095228	0.0094652	0.954218	767	1	0.51814
ZNF761:NM_001008401;NM_001289952	6	0.81619	0.81669	1	30473	0	0.17005	0.0095515	0.031465	0.96747	768	3	0.17005
LRRTM1:NM_178839	8	0.40866	0.54649	1	16378	1	0.29044	0.0095688	0.035965	0.96747	769	5	0.29044
random:random_seq_139022_0_22_-1	1	0.99043	0.9904	1	37286	0	0.86518	0.0095725	0.0095193	0.954218	770	1	0.86518
PIWIL4:NM_152431	2	0.99043	0.9904	1	37285	0	0.79233	0.0095747	0.018216	0.954239	771	2	0.79233
HINT2:NM_032593	6	0.62951	0.63716	1	23860	1	0.045511	0.0096074	0.031629	0.96747	772	3	0.045511
IMPG1:NM_001282368	3	0.9209	0.92082	1	34556	0	0.46543	0.0096376	0.02484	0.96747	773	2	0.46543
0_chr19_18390682_18390704	1	0.99034	0.99031	1	37282	0	0.69675	0.0096637	0.0096123	0.954218	774	1	0.69675
SACS:NM_014363	4	0.9864	0.9864	1	37133	0	0.38447	0.0096686	0.026293	0.96747	775	3	0.38447
FAM163A:NM_173509	6	0.85392	0.85431	1	31921	0	-0.0019102	0.0097275	0.031988	0.96747	776	1	-0.0019102
CPEB3:NM_001178137;NM_014912	8	0.030051	0.087256	0.995193	2070	3	-0.08965	0.0097555	0.036612	0.96747	777	3	-0.08965
CORO2A:NM_003389;NM_052820	7	0.98394	0.98385	1	37006	0	0.3073	0.0097722	0.033425	0.96747	778	4	0.3073
CASP9:NM_001229;NM_001278054	4	0.989	0.98897	1	37237	0	0.38715	0.0098049	0.026622	0.96747	779	2	0.38715
RRN3:NM_018427	6	0.9465	0.94662	1	35529	0	0.25291	0.0098114	0.032237	0.96747	780	4	0.25291
LIPT1:NM_001204830;NM_145199	3	0.34741	0.3539	1	14320	1	0.88085	0.0098116	0.02513	0.96747	781	2	0.88085
SAP30L:NM_001131062;NM_024632	3	0.98908	0.98907	1	37239	0	0.50768	0.0098307	0.025158	0.96747	782	2	0.50768
SEC22A:NM_012430	8	0.95295	0.95296	1	35772	0	0.33873	0.0098468	0.036934	0.96747	783	5	0.33873
FHL3:NM_004468	4	0.55322	0.55354	1	21186	1	0.40632	0.0098543	0.026745	0.96747	784	2	0.40632
ST8SIA5:NM_013305	10	0.91091	0.91072	1	34186	0	-0.072544	0.0098563	0.039326	0.96747	785	3	-0.072544
NSL1:NM_001042549;NM_015471	2	0.91517	0.91528	1	34324	0	0.50496	0.0098588	0.018762	0.956169	786	1	0.50496
random:random_seq_16665_0_22_-1	1	0.99014	0.99009	1	37275	0	0.47289	0.0098625	0.0098128	0.954218	787	1	0.47289
random:random_seq_18094_0_22_-1	1	0.99012	0.99008	1	37274	0	0.69727	0.009879	0.009827	0.954218	788	1	0.69727
ASPA:NM_000049;NM_001128085	5	0.64972	0.64981	1	24550	0	0.070214	0.0098995	0.030264	0.96747	789	2	0.070214
ALDH2:NM_000690;NM_001204889	3	0.82484	0.82484	1	30819	0	0.54608	0.0099019	0.025281	0.96747	790	2	0.54608
PAM:NM_000919;NM_138822	4	0.9274	0.92753	1	34804	0	0.35629	0.0099026	0.026867	0.96747	791	3	0.35629
hsa-mir-4254	4	0.51656	0.51809	1	19884	1	0.22892	0.0099206	0.026905	0.96747	792	2	0.22892
hsa-mir-4716*	1	0.99006	0.99002	1	37272	0	0.83669	0.009937	0.0098846	0.954218	793	1	0.83669
0_chr1_52378657_52378679	1	0.99005	0.99001	1	37270	0	0.68173	0.0099453	0.0098919	0.954218	794	1	0.68173
random:random_seq_11267_0_22_-1	1	0.99004	0.99	1	37269	0	1.3222	0.0099619	0.009909	0.954218	795	1	1.3222
IQCH:NM_001284349	2	0.99	0.98999	1	37267	0	0.7165	0.010002	0.019024	0.956169	796	2	0.7165
HIST1H3J:NM_003535	3	0.65284	0.65293	1	24649	0	0.39489	0.010012	0.025468	0.96747	797	2	0.39489
0_chr8_12942527_12942549	1	0.98998	0.98994	1	37266	0	0.8586	0.01002	0.0099689	0.954218	798	1	0.8586
SLC10A6:NM_197965	7	0.97855	0.97842	1	36810	0	0.23934	0.010049	0.034184	0.96747	799	4	0.23934
TUBGCP4:NM_001286414;NM_014444	3	0.54576	0.54576	1	20915	0	0.5958	0.01007	0.025578	0.96747	800	2	0.5958
CLNK:NM_052964	6	0.30947	0.43557	1	13031	1	0.034943	0.010095	0.033085	0.96747	801	2	0.034943
CRISPLD1:NM_001286777;NM_001286778	5	0.6611	0.66121	1	24929	0	0.050431	0.010105	0.030727	0.96747	802	2	0.050431
SPATA5L1:NM_024063	2	0.37166	0.3718	1	15125	0	0.1861	0.010123	0.019244	0.956957	803	1	0.1861
DBF4:NM_006716	4	0.56525	0.56553	1	21593	0	0.48768	0.010133	0.027413	0.96747	804	3	0.48768
0_chr1_52380560_52380582	1	0.98981	0.98978	1	37262	0	0.62152	0.010186	0.010125	0.954218	805	1	0.62152
TBC1D5:NM_001134381;NM_014744	3	0.91494	0.91485	1	34318	0	0.5109	0.010195	0.025787	0.96747	806	2	0.5109
HARBI1:NM_173811	6	0.99872	0.99874	1	37620	0	0.28898	0.010197	0.033392	0.96747	807	3	0.28898
0_chr19_56185504_56185526	1	0.98979	0.98976	1	37261	0	0.77768	0.01021	0.010149	0.954218	808	1	0.77768
HDGF:NM_001126050	2	0.98979	0.98979	1	37260	0	0.48831	0.010214	0.019415	0.956957	809	2	0.48831
ACVR1:NM_001105;NM_001111067	6	0.97046	0.97053	1	36480	0	0.23932	0.010215	0.033438	0.96747	810	4	0.23932
RAB3GAP2:NM_012414	6	0.66746	0.67012	1	25160	1	-0.10407	0.01022	0.033452	0.96747	811	1	-0.10407
ZNF765:NM_001040185	3	0.49259	0.49259	1	19069	0	0.44949	0.010225	0.02584	0.96747	812	2	0.44949
0_chr9_38406944_38406966	1	0.98977	0.98974	1	37259	0	0.95507	0.010227	0.010166	0.954218	813	1	0.95507
PTER:NM_001001484;NM_030664	4	0.2352	0.29783	1	10513	1	0.35011	0.010236	0.02766	0.96747	814	3	0.35011
DUSP15:NM_080611	1	0.98976	0.98972	1	37258	0	0.95696	0.010244	0.010183	0.954218	815	1	0.95696
CHRNA7:NM_000746;NM_001190455	2	0.96728	0.96734	1	36359	0	0.56607	0.010254	0.019497	0.956957	816	2	0.56607
GIPC3:NM_133261	11	0.91408	0.91409	1	34289	0	0.22552	0.010259	0.042474	0.96747	817	6	0.22552
ZFP69B:NM_023070	7	0.42818	0.53724	1	16981	1	0.27781	0.01028	0.034831	0.96747	818	4	0.27781
SERGEF:NM_012139	4	0.71543	0.71555	1	26850	0	0.3734	0.010282	0.027773	0.96747	819	2	0.3734
SMAD5:NM_001001419;NM_005903	7	0.97918	0.97906	1	36832	0	0.21416	0.010302	0.034892	0.96747	820	3	0.21416
DMBT1:NM_004406	4	0.95586	0.95602	1	35885	0	0.25305	0.010326	0.027872	0.96747	821	3	0.25305
HPS5:NM_181507	4	0.97498	0.97504	1	36680	0	0.53781	0.010328	0.027875	0.96747	822	2	0.53781
SH2D4B:NM_207372	1	0.98967	0.98963	1	37257	0	0.80241	0.010335	0.010283	0.954218	823	1	0.80241
hsa-mir-635	2	0.52725	0.52747	1	20272	0	0.37153	0.010337	0.019645	0.956957	824	1	0.37153
GPR6:NM_001286099	1	0.98966	0.98962	1	37256	0	0.70132	0.010343	0.010289	0.954218	825	1	0.70132
USP28:NM_020886	6	0.85429	0.85469	1	31935	0	0.30189	0.010408	0.033991	0.96747	826	4	0.30189
YAF2:NM_001190980	1	0.98957	0.98954	1	37252	0	1.1484	0.010434	0.010381	0.954218	827	1	1.1484
0_chrX_25014922_25014944	1	0.9895	0.98948	1	37251	0	0.65919	0.0105	0.010443	0.954218	828	1	0.65919
0_chr12_69665991_69666013	1	0.98949	0.98947	1	37250	0	1.559	0.010509	0.010451	0.954218	829	1	1.559
GNAS:NM_001077490	8	0.14262	0.27952	1	7068	2	0.24834	0.010581	0.039447	0.96747	830	5	0.24834
DMBX1:NM_147192;NM_172225	7	0.99859	0.99861	1	37612	0	0.23365	0.010593	0.035695	0.96747	831	4	0.23365
TSPYL5:NM_033512	4	0.31342	0.35197	1	13171	1	0.36921	0.010605	0.028559	0.96747	832	3	0.36921
SPATA33:NM_001271907;NM_153025	1	0.98939	0.98937	1	37246	0	0.85707	0.010608	0.010558	0.954218	833	1	0.85707
hsa-mir-5581	4	0.96521	0.96533	1	36256	0	0.40975	0.010621	0.0286	0.96747	834	2	0.40975
0_chr12_96367274_96367296	1	0.98937	0.98934	1	37245	0	0.76881	0.010633	0.010586	0.954218	835	1	0.76881
random:random_seq_106917_0_22_-1	1	0.98929	0.98927	1	37244	0	0.83621	0.010707	0.010646	0.954218	836	1	0.83621
random:random_seq_75647_0_22_-1	1	0.98928	0.98926	1	37242	0	0.85944	0.010724	0.01066	0.954218	837	1	0.85944
NM_001278719	5	0.7547	0.75463	1	28255	0	0.30608	0.010744	0.032161	0.96747	838	3	0.30608
FGF5:NM_004464	4	0.8821	0.88235	1	32996	0	0.31922	0.010744	0.028891	0.96747	839	2	0.31922
CLEC1B:NM_001099431;NM_016509	7	0.80787	0.80765	1	30148	0	0.15188	0.010765	0.036159	0.96747	840	3	0.15188
hsa-mir-6723	3	0.60357	0.60358	1	22949	0	0.42236	0.010809	0.026832	0.96747	841	2	0.42236
TESK2:NM_007170	10	0.39835	0.55726	1	16046	2	0.083242	0.010841	0.042382	0.96747	842	1	0.083242
ETV1:NM_001163151;NM_001163152	2	0.86692	0.8671	1	32418	0	0.35677	0.010848	0.020579	0.956957	843	1	0.35677
USP54:NM_152586	8	0.98486	0.98485	1	37051	0	0.099402	0.01085	0.040375	0.96747	844	1	0.099402
HTR1D:NM_000864	8	0.52322	0.61886	1	20128	1	0.10932	0.010859	0.040404	0.96747	845	3	0.10932
SLC27A1:NM_198580	6	0.74824	0.74881	1	28020	0	0.052384	0.010861	0.035343	0.96747	846	2	0.052384
LSM11:NM_173491	4	0.94553	0.94564	1	35480	0	0.32578	0.010891	0.02925	0.96747	847	2	0.32578
0_chr7_27146219_27146241	1	0.9891	0.98909	1	37240	0	0.86769	0.010898	0.010834	0.954218	848	1	0.86769
HIATL1:NM_032558	7	0.92111	0.92081	1	34563	0	0.40545	0.010917	0.036585	0.96747	849	4	0.40545
PRSS38:NM_183062	6	0.84807	0.84846	1	31705	0	0.19651	0.010922	0.035518	0.96747	850	4	0.19651
AZGP1:NM_001185	4	0.78334	0.78333	1	29253	0	0.32256	0.010973	0.029444	0.96747	851	3	0.32256
ALDH1L2:NM_001034173	8	0.098293	0.20977	1	5235	2	-0.086098	0.010982	0.040816	0.96747	852	2	-0.086098
BAZ2B:NM_001289975;NM_013450	7	0.40746	0.52745	1	16341	1	0.16354	0.010986	0.036781	0.96747	853	3	0.16354
RHOG:NM_001665	6	0.96718	0.96723	1	36353	0	0.22755	0.010988	0.035707	0.96747	854	2	0.22755
ZNF436:NM_001077195;NM_030634	7	0.31634	0.44741	1	13272	2	-0.08955	0.010989	0.036791	0.96747	855	2	-0.08955
CLC:NM_001828	6	0.8285	0.82889	1	30951	0	0.057745	0.011009	0.03577	0.96747	856	2	0.057745
C1orf189:NM_001010979	4	0.74215	0.74226	1	27807	0	0.37308	0.011038	0.029603	0.96747	857	3	0.37308
0_chr11_33730592_33730614	1	0.98894	0.98893	1	37235	0	0.96653	0.011055	0.010992	0.954218	858	1	0.96653
RHO:NM_000539	7	0.99682	0.99682	1	37527	0	0.26698	0.011066	0.037	0.96747	859	4	0.26698
DHX35:NM_001190809;NM_021931	4	0.23569	0.29815	1	10524	1	0.42885	0.011082	0.029701	0.96747	860	3	0.42885
NM_001178145;NM_001178146	5	0.94938	0.94931	1	35634	0	0.38924	0.011086	0.032924	0.96747	861	3	0.38924
random:random_seq_141619_0_22_-1	1	0.98889	0.98889	1	37233	0	1.2461	0.011105	0.011043	0.954218	862	1	1.2461
FMO2:NM_001460	6	0.99653	0.99657	1	37518	0	0.39218	0.011107	0.036052	0.96747	863	4	0.39218
CPEB1:NM_001288820	5	0.92076	0.92071	1	34550	0	0.25226	0.011113	0.032981	0.96747	864	3	0.25226
EXTL3:NM_001440	8	0.95469	0.95471	1	35844	0	0.14101	0.011113	0.041239	0.96747	865	3	0.14101
TACC1:NM_001122824	4	0.99758	0.99758	1	37558	0	0.38377	0.011127	0.029818	0.96747	866	3	0.38377
LSAMP:NM_002338	5	0.70876	0.70866	1	26580	0	-0.065195	0.011154	0.033068	0.96747	867	2	-0.065195
TAPT1:NM_153365	6	0.50061	0.5434	1	19322	1	-0.095162	0.011156	0.036201	0.96747	868	1	-0.095162
FBXW11:NM_012300;NM_033645	7	0.98348	0.98337	1	36987	0	0.19972	0.011177	0.037305	0.96747	869	3	0.19972
NLRC4:NM_001199138;NM_021209	3	0.58642	0.58635	1	22328	0	-0.12431	0.011179	0.027448	0.96747	870	1	-0.12431
NCKAP5:NM_207363;NM_207481	8	0.99814	0.99813	1	37586	0	0.21772	0.011184	0.041481	0.96747	871	4	0.21772
ST6GALNAC1:NM_001289107;NM_018414	6	0.042017	0.10049	0.999817	2709	2	0.29171	0.011215	0.036377	0.96747	872	4	0.29171
RGS7:NM_001282775;NM_002924	1	0.98878	0.98877	1	37230	0	0.62857	0.011221	0.011164	0.954218	873	1	0.62857
HIST1H3F:NM_021018	3	0.7466	0.74646	1	27965	0	0.48516	0.011231	0.027534	0.96747	874	2	0.48516
FAM193B:NM_001190946	5	0.92623	0.92621	1	34760	0	0.12642	0.011237	0.033238	0.96747	875	2	0.12642
HID1:NM_030630	6	0.92993	0.93008	1	34900	0	0.34419	0.011245	0.036467	0.96747	876	4	0.34419
FGF17:NM_003867	7	0.98647	0.9864	1	37137	0	0.20029	0.011246	0.037498	0.96747	877	3	0.20029
random:random_seq_119464_0_22_-1	1	0.98873	0.98872	1	37229	0	0.93237	0.011271	0.011211	0.954218	878	1	0.93237
TAF11:NM_001270488;NM_005643	2	0.83992	0.84017	1	31372	0	0.49721	0.011276	0.021365	0.963549	879	1	0.49721
RCAN3:NM_001251977;NM_013441	7	0.072805	0.16132	0.999817	4130	1	0.2211	0.011299	0.037641	0.96747	880	3	0.2211
HSPH1:NM_001286505	1	0.98869	0.98868	1	37228	0	0.62622	0.011312	0.011255	0.954218	881	1	0.62622
KCNB2:NM_004770	8	0.99033	0.99032	1	37281	0	0.24205	0.011313	0.041923	0.96747	882	5	0.24205
IPO8:NM_006390	6	0.96662	0.96667	1	36327	0	0.37595	0.01132	0.036692	0.96747	883	3	0.37595
0_chr4_48068549_48068571	1	0.98868	0.98867	1	37227	0	0.92576	0.011321	0.011265	0.954218	884	1	0.92576
PLEKHH2:NM_172069	6	0.48274	0.532	1	18739	1	0.0046186	0.011353	0.036792	0.96747	885	2	0.0046186
0_chr4_145031790_145031812	1	0.98865	0.98864	1	37226	0	0.67695	0.011354	0.011305	0.954218	886	1	0.67695
PDE4C:NM_001098818;NM_001098819	2	0.98864	0.98865	1	37225	0	0.44634	0.01136	0.021516	0.963549	887	2	0.44634
CCDC169:NM_001144981;NM_001198910	2	0.9886	0.98862	1	37223	0	0.42467	0.011395	0.021577	0.963549	888	2	0.42467
0_chr10_13688019_13688041	1	0.9886	0.98859	1	37222	0	0.80652	0.011395	0.011349	0.954218	889	1	0.80652
P2RX3:NM_002559	7	0.7093	0.71316	1	26596	1	-0.14342	0.011397	0.03792	0.96747	890	1	-0.14342
RBM4B:NM_031492	6	0.91323	0.91346	1	34265	0	0.074546	0.011403	0.036929	0.96747	891	2	0.074546
SLURP1:NM_020427	1	0.9886	0.98859	1	37221	0	0.60753	0.011403	0.011356	0.954218	892	1	0.60753
hsa-mir-4533	7	0.99348	0.99348	1	37394	0	0.36244	0.011413	0.037955	0.96747	893	4	0.36244
ZNF367:NM_153695	3	0.96958	0.96959	1	36442	0	0.2566	0.011426	0.027842	0.96747	894	2	0.2566
NOXA1:NM_001256067;NM_006647	9	0.87711	0.8771	1	32798	0	0.069303	0.01145	0.042535	0.96747	895	3	0.069303
HOXA9:NM_152739	7	0.23474	0.36138	1	10499	1	0.02052	0.011456	0.038081	0.96747	896	2	0.02052
ITGB3:NM_000212	9	0.83462	0.83474	1	31166	1	0.014843	0.011459	0.042566	0.96747	897	3	0.014843
SENP1:NM_001267594;NM_001267595	3	0.59699	0.59696	1	22707	0	0.10768	0.011475	0.027923	0.96747	898	1	0.10768
ARFGEF1:NM_006421	3	0.61155	0.61151	1	23222	0	0.50981	0.011486	0.027939	0.96747	899	2	0.50981
hsa-mir-598	9	0.15991	0.30816	1	7743	3	-0.029297	0.011486	0.042657	0.96747	900	4	-0.029297
0_chr11_11984875_11984897	1	0.98851	0.98849	1	37219	0	0.7832	0.011494	0.011451	0.954218	901	1	0.7832
ACTL9:NM_178525	8	0.96266	0.96265	1	36156	0	0.084331	0.011503	0.042424	0.96747	902	3	0.084331
TTC13:NM_024525	4	0.40641	0.42263	1	16303	1	0.055801	0.011564	0.030859	0.96747	903	1	0.055801
PPAPDC1B:NM_001102559;NM_032483	9	0.9418	0.94167	1	35338	0	0.23304	0.011568	0.042914	0.96747	904	5	0.23304
TOR1AIP1:NM_001267578;NM_015602	7	0.15495	0.2791	1	7552	2	-0.045784	0.011569	0.038391	0.96747	905	1	-0.045784
ASPH:NM_001164754	1	0.98842	0.98842	1	37216	0	0.89764	0.011577	0.011531	0.954218	906	1	0.89764
hsa-mir-5093*	2	0.95156	0.95162	1	35719	0	0.4965	0.011606	0.021966	0.963549	907	1	0.4965
MAPK9:NM_001135044;NM_139070	8	0.90651	0.90656	1	34013	0	0.20909	0.01162	0.042721	0.96747	908	4	0.20909
STX10:NM_001271611	2	0.45694	0.45705	1	17906	0	0.15418	0.011622	0.021992	0.963549	909	1	0.15418
NFE2L2:NM_001145412;NM_006164	8	0.93824	0.93834	1	35207	0	0.34768	0.011645	0.042777	0.96747	910	4	0.34768
0_chr17_57771705_57771727	1	0.98833	0.98832	1	37214	0	0.72417	0.011668	0.01162	0.954218	911	1	0.72417
KIF1C:NM_006612	7	0.6864	0.69428	1	25813	1	0.18831	0.011704	0.038763	0.96747	912	3	0.18831
ITGA2B:NM_000419	5	0.99305	0.99298	1	37375	0	0.1756	0.011729	0.034338	0.96747	913	1	0.1756
C8orf58:NM_001013842;NM_173686	4	0.98753	0.98749	1	37176	0	0.33072	0.011754	0.031334	0.96747	914	3	0.33072
IRGM:NM_001145805	5	0.39067	0.43943	1	15777	1	0.10321	0.011759	0.0344	0.96747	915	2	0.10321
TRIM22:NM_001199573;NM_006074	6	0.69925	0.7001	1	26262	1	0.19892	0.011773	0.038023	0.96747	916	2	0.19892
CD160:NM_007053	4	0.87793	0.87814	1	32835	0	0.44989	0.011775	0.031391	0.96747	917	3	0.44989
CCDC115:NM_032357	3	0.58337	0.58333	1	22223	0	0.3238	0.01182	0.028515	0.96747	918	2	0.3238
CCDC166:NM_001162914	10	0.15809	0.31347	1	7674	2	0.037656	0.011825	0.045431	0.96747	919	2	0.037656
SLAIN1:NM_001040153;NM_001242868	1	0.98817	0.98815	1	37208	0	0.98975	0.011826	0.011789	0.954218	920	1	0.98975
random:random_seq_123266_0_22_-1	1	0.98815	0.98813	1	37207	0	0.88189	0.011851	0.011811	0.954218	921	1	0.88189
SLC5A9:NM_001011547;NM_001135181	7	0.84052	0.84009	1	31396	0	0.1026	0.011868	0.039213	0.96747	922	3	0.1026
PLS1:NM_001145319;NM_002670	6	0.57753	0.59649	1	22015	1	0.33889	0.011868	0.038308	0.96747	923	4	0.33889
UPK3B:NM_182683;NM_182684	3	0.58546	0.58542	1	22289	0	0.59063	0.011868	0.028591	0.96747	924	2	0.59063
ADGRF3:NM_001145168	3	0.7813	0.78118	1	29177	0	0.42825	0.01188	0.028612	0.96747	925	2	0.42825
KIAA1586:NM_001286274;NM_020931	6	0.9407	0.94083	1	35290	0	0.30596	0.011885	0.038356	0.96747	926	3	0.30596
CLASP2:NM_015097	6	0.45834	0.51704	1	17952	1	0.24217	0.011991	0.038664	0.96747	927	4	0.24217
C2orf44:NM_001142319;NM_025203	6	0.54499	0.57307	1	20885	1	0.28181	0.012003	0.038699	0.96747	928	4	0.28181
DDX52:NM_001291476;NM_007010	2	0.98798	0.988	1	37201	0	0.52137	0.012021	0.022737	0.96747	929	2	0.52137
RALGAPB:NM_001282917;NM_020336	7	0.68728	0.69499	1	25842	1	0.10132	0.012028	0.039663	0.96747	930	2	0.10132
random:random_seq_135402_0_22_-1	1	0.98797	0.98794	1	37199	0	0.97386	0.012033	0.011989	0.954218	931	1	0.97386
SEMA5A:NM_003966	6	0.86949	0.86975	1	32521	0	0.073894	0.012043	0.038815	0.96747	932	2	0.073894
LRBA:NM_001199282;NM_006726	5	0.94352	0.94345	1	35407	0	0.27381	0.012046	0.03505	0.96747	933	3	0.27381
0_chr11_92878708_92878730	1	0.98793	0.98791	1	37197	0	0.936	0.012066	0.012021	0.954218	934	1	0.936
GRIPAP1:NM_020137	7	0.85859	0.85816	1	32099	0	0.067715	0.012086	0.039827	0.96747	935	3	0.067715
hsa-mir-27a	6	0.84585	0.84622	1	31623	0	0.33454	0.012092	0.038966	0.96747	936	3	0.33454
NM_001290318;NM_020657	4	0.79755	0.79757	1	29789	0	0.25508	0.012126	0.032272	0.96747	937	2	0.25508
CNST:NM_001139459;NM_152609	7	0.15729	0.28148	1	7644	2	0.42607	0.012144	0.039975	0.96747	938	3	0.42607
NAIF1:NM_197956	6	0.02046	0.056769	0.976374	1483	2	0.27255	0.012146	0.039125	0.96747	939	4	0.27255
B3GALT6:NM_080605	8	0.045684	0.12327	0.999817	2886	2	-0.046492	0.012162	0.04411	0.96747	940	1	-0.046492
0_chr12_123469233_123469255	1	0.98783	0.98781	1	37192	0	1.2108	0.012166	0.012123	0.954218	941	1	1.2108
LY6G6C:NM_025261	2	0.98781	0.98783	1	37190	0	0.42449	0.012188	0.023039	0.96747	942	2	0.42449
TMEM201:NM_001010866;NM_001130924	6	0.13106	0.23196	1	6620	2	0.27251	0.012211	0.039313	0.96747	943	4	0.27251
hsa-mir-2113	4	0.31935	0.35626	1	13362	1	0.20552	0.012221	0.032501	0.96747	944	2	0.20552
0_chr17_42983409_42983431	1	0.98774	0.98772	1	37187	0	0.64386	0.012257	0.012216	0.954218	945	1	0.64386
GFPT2:NM_005110	5	0.61232	0.61321	1	23255	1	-0.24985	0.012262	0.035514	0.96747	946	1	-0.24985
TBC1D16:NM_001271844;NM_001271846	9	0.17454	0.32894	1	8325	1	0.13271	0.012272	0.045213	0.96747	947	2	0.13271
CSMD2:NM_001281956;NM_052896	9	0.59565	0.68322	1	22653	1	0.20247	0.012284	0.045252	0.96747	948	5	0.20247
WDYHV1:NM_001283024;NM_018024	2	0.98771	0.98773	1	37186	0	0.53309	0.012295	0.023243	0.96747	949	2	0.53309
0_chr18_34823996_34824018	1	0.98769	0.98766	1	37185	0	0.47785	0.012315	0.012277	0.954218	950	1	0.47785
0_chr2_20647996_20648018	1	0.98768	0.98765	1	37184	0	0.93084	0.012323	0.012286	0.954218	951	1	0.93084
PDGFRA:NM_006206	6	0.19188	0.30186	1	8987	2	0.3485	0.012343	0.039688	0.96747	952	4	0.3485
0_chrX_20143988_20144010	1	0.98762	0.98758	1	37183	0	0.70915	0.012381	0.012335	0.954218	953	1	0.70915
OR4N4:NM_001005241	4	0.77041	0.77044	1	28806	0	0.28132	0.012394	0.03292	0.96747	954	3	0.28132
FAM153B:NM_001265615	2	0.98759	0.98762	1	37181	0	0.44185	0.012405	0.023441	0.96747	955	2	0.44185
random:random_seq_131957_0_22_-1	1	0.98759	0.98756	1	37180	0	0.85737	0.012406	0.012359	0.954218	956	1	0.85737
SLC7A2:NM_001008539;NM_003046	4	0.9859	0.9859	1	37105	0	0.3259	0.012408	0.032953	0.96747	957	3	0.3259
RRP7A:NM_015703	4	0.31227	0.35114	1	13131	1	0.16033	0.012434	0.033018	0.96747	958	2	0.16033
PCDHA2:NM_018905;NM_031496	7	0.89091	0.8908	1	33377	0	0.25558	0.012458	0.040852	0.96747	959	4	0.25558
DSC1:NM_004948;NM_024421	4	0.92408	0.9242	1	34684	0	0.30182	0.012484	0.033135	0.96747	960	3	0.30182
TAF15:NM_003487	1	0.98751	0.98747	1	37175	0	0.5165	0.012489	0.012437	0.954218	961	1	0.5165
NM_001199758;NM_006441	4	0.99821	0.9982	1	37590	0	0.36364	0.012513	0.033205	0.96747	962	3	0.36364
WHAMM:NM_001080435	4	0.046407	0.090984	0.995193	2912	1	0.35905	0.012527	0.033241	0.96747	963	3	0.35905
C15orf65:NM_001198784	5	0.46951	0.49428	1	18308	1	0.041614	0.012549	0.036155	0.96747	964	2	0.041614
random:random_seq_121131_0_22_-1	1	0.98745	0.9874	1	37173	0	0.66334	0.012555	0.012512	0.954218	965	1	0.66334
LRRK1:NM_024652	7	0.7104	0.7141	1	26649	1	0.29249	0.012591	0.041235	0.96747	966	4	0.29249
BEX2:NM_001168399;NM_001168400	2	0.96913	0.96919	1	36424	0	0.81451	0.012594	0.0238	0.96747	967	2	0.81451
NEURL1:NM_004210	8	0.82205	0.82199	1	30708	0	0.050963	0.012598	0.045189	0.96747	968	3	0.050963
random:random_seq_71775_0_22_-1	1	0.98739	0.98735	1	37172	0	0.76057	0.012613	0.012569	0.954218	969	1	0.76057
MED30:NM_080651	1	0.98735	0.98731	1	37171	0	0.94741	0.012646	0.012601	0.954218	970	1	0.94741
MAZ:NM_001276276	3	0.21229	0.24161	1	9709	1	0.44974	0.012667	0.029909	0.96747	971	2	0.44974
ZC3H13:NM_015070	5	0.90141	0.90152	1	33817	0	0.38838	0.012703	0.036492	0.96747	972	3	0.38838
C5orf22:NM_018356	3	0.72608	0.72603	1	27251	0	0.049601	0.012708	0.029971	0.96747	973	1	0.049601
PIGW:NM_178517	2	0.98729	0.98732	1	37170	0	0.31229	0.012712	0.024021	0.96747	974	2	0.31229
0_chr19_16629460_16629482	1	0.98727	0.98723	1	37168	0	0.49962	0.012729	0.01268	0.954218	975	1	0.49962
KHDRBS3:NM_006558	4	0.89734	0.89754	1	33637	0	0.23327	0.012746	0.03375	0.96747	976	1	0.23327
hsa-mir-8071-1	6	0.76874	0.76941	1	28744	0	0.30366	0.012746	0.040844	0.96747	977	3	0.30366
GUCA1A:NM_000409	5	0.83372	0.83366	1	31130	0	0.12662	0.01275	0.036598	0.96747	978	2	0.12662
CNTN4:NM_001206956;NM_175613	8	0.96899	0.969	1	36416	0	0.090068	0.012781	0.045647	0.96747	979	3	0.090068
C10orf88:NM_024942	7	0.1573	0.28149	1	7645	2	0.14318	0.012792	0.041813	0.96747	980	2	0.14318
random:random_seq_1190_0_22_-1	1	0.9872	0.98716	1	37165	0	0.4661	0.012795	0.012748	0.954218	981	1	0.4661
CIDEC:NM_001199623	2	0.5726	0.57299	1	21835	0	0.42667	0.012874	0.024308	0.96747	982	1	0.42667
WARS:NM_004184;NM_173701	2	0.90902	0.90914	1	34115	0	0.41282	0.01289	0.024339	0.96747	983	1	0.41282
NOS3:NM_000603;NM_001160111	5	0.79601	0.79599	1	29728	0	0.18222	0.012897	0.036926	0.96747	984	3	0.18222
PLEKHB2:NM_001267067;NM_001267068	3	0.98102	0.98101	1	36903	0	0.55733	0.012909	0.030314	0.96747	985	2	0.55733
random:random_seq_70690_22_0_-1	1	0.98709	0.98703	1	37164	0	0.53028	0.012911	0.012873	0.954239	986	1	0.53028
AASS:NM_005763	8	0.91943	0.91954	1	34500	0	0.10902	0.012947	0.046075	0.96747	987	3	0.10902
RTN4:NM_020532;NM_207520	5	0.8904	0.89053	1	33351	0	0.33285	0.012972	0.037101	0.96747	988	3	0.33285
hsa-mir-105-1	5	0.10007	0.1773	1	5313	2	0.32799	0.012978	0.037113	0.96747	989	3	0.32799
ACOT8:NM_005469	7	0.99862	0.99864	1	37615	0	0.17347	0.012997	0.042356	0.96747	990	3	0.17347
random:random_seq_130198_0_22_-1	1	0.987	0.98695	1	37162	0	0.72489	0.013002	0.012965	0.954239	991	1	0.72489
GAST:NM_000805	6	0.50787	0.54808	1	19575	1	0.099044	0.013004	0.041591	0.96747	992	2	0.099044
IL1F10:NM_032556;NM_173161	2	0.372	0.37215	1	15138	0	0.071724	0.013005	0.024546	0.96747	993	1	0.071724
NPBWR1:NM_005285	10	0.80591	0.81627	1	30086	1	0.0054938	0.013023	0.049066	0.96747	994	3	0.0054938
SVOPL:NM_001139456	8	0.13891	0.27375	1	6917	2	0.13894	0.013026	0.046272	0.96747	995	3	0.13894
0_chr6_46821008_46821030	1	0.98696	0.9869	1	37161	0	0.7025	0.013044	0.013005	0.954239	996	1	0.7025
random:random_seq_88955_0_22_-1	1	0.98691	0.98686	1	37159	0	0.8553	0.013085	0.013045	0.954239	997	1	0.8553
STK11IP:NM_052902	6	0.98581	0.9859	1	37098	0	0.12407	0.013125	0.041933	0.96747	998	2	0.12407
ZAN:NM_003386;NM_173059	5	0.98945	0.98937	1	37249	0	0.2623	0.013127	0.037438	0.96747	999	3	0.2623
hsa-mir-647	7	0.92996	0.9297	1	34904	0	0.12448	0.013176	0.042843	0.96747	1000	3	0.12448
0_chr11_5535666_5535688	1	0.98681	0.98675	1	37156	0	0.95434	0.013193	0.013142	0.954239	1001	1	0.95434
FBXW7:NM_001013415;NM_033632	2	0.98678	0.98682	1	37153	0	0.51578	0.013225	0.024939	0.96747	1002	2	0.51578
0_chr5_150869859_150869881	1	0.98675	0.98669	1	37151	0	0.88157	0.013251	0.013202	0.954239	1003	1	0.88157
CD3E:NM_000733	8	0.29732	0.43845	1	12619	1	0.18562	0.013259	0.046866	0.96747	1004	4	0.18562
MISP:NM_173481	7	0.34891	0.48208	1	14383	1	0.23172	0.013267	0.043097	0.96747	1005	3	0.23172
ZNF546:NM_178544	7	0.55237	0.603	1	21160	1	-0.18528	0.013284	0.043137	0.96747	1006	2	-0.18528
TRPM8:NM_024080	5	0.93259	0.93258	1	35004	0	0.01825	0.013287	0.037808	0.96747	1007	2	0.01825
PHYHIP:NM_001099335;NM_014759	7	0.88762	0.8875	1	33224	0	0.041709	0.013302	0.043185	0.96747	1008	3	0.041709
ANK1:NM_001142445	2	0.9867	0.98674	1	37150	0	0.51066	0.013303	0.025081	0.96747	1009	2	0.51066
random:random_seq_70553_22_0_-1	1	0.98668	0.98662	1	37148	0	0.57601	0.013317	0.013264	0.954239	1010	1	0.57601
0_chr6_16300254_16300276	1	0.98666	0.9866	1	37146	0	0.73524	0.013342	0.013287	0.954239	1011	1	0.73524
MRPL49:NM_004927	5	0.50203	0.5188	1	19377	1	0.42674	0.013343	0.037925	0.96747	1012	3	0.42674
TBC1D30:NM_015279	5	0.84034	0.84031	1	31386	0	0.052493	0.013369	0.037981	0.96747	1013	1	0.052493
SPTY2D1:NM_194285	4	0.78122	0.78119	1	29173	0	0.32658	0.01338	0.035302	0.96747	1014	2	0.32658
ASB6:NM_001202403;NM_177999	8	0.17782	0.32795	1	8441	2	0.096238	0.013397	0.047203	0.96747	1015	2	0.096238
0_chr1_36562002_36562024	1	0.9866	0.98655	1	37143	0	0.63846	0.0134	0.013349	0.954239	1016	1	0.63846
CARD14:NM_001257970;NM_052819	4	0.81809	0.81816	1	30545	0	0.15439	0.013402	0.035355	0.96747	1017	2	0.15439
NEK8:NM_178170	9	0.11733	0.24661	1	6043	3	0.16398	0.013409	0.048831	0.96747	1018	4	0.16398
CA5B:NM_007220	6	0.33845	0.45018	1	14022	1	-0.061324	0.013419	0.042783	0.96747	1019	1	-0.061324
POMP:NM_015932	4	0.99634	0.99634	1	37513	0	0.31494	0.013447	0.035464	0.96747	1020	3	0.31494
DDX49:NM_019070	2	0.98654	0.98659	1	37142	0	0.56896	0.013458	0.025373	0.96747	1021	2	0.56896
TAS2R5:NM_018980	6	0.17922	0.28724	1	8500	2	0.14755	0.013499	0.043001	0.96747	1022	3	0.14755
0_chr5_111498547_111498569	1	0.98648	0.98643	1	37140	0	1.0733	0.013516	0.013463	0.954239	1023	1	1.0733
OR1E2:NM_003554	2	0.98648	0.98653	1	37139	0	0.52569	0.013518	0.02548	0.96747	1024	2	0.52569
OR1J4:NM_001004452	4	0.98309	0.98314	1	36974	0	0.26015	0.013519	0.03562	0.96747	1025	3	0.26015
STXBP1:NM_001032221;NM_003165	7	0.94955	0.94942	1	35641	0	0.087548	0.01352	0.043765	0.96747	1026	3	0.087548
TSEN15:NM_001127394;NM_052965	5	0.39003	0.43901	1	15748	1	0.051201	0.013533	0.038351	0.96747	1027	1	0.051201
PNMA5:NM_001103150;NM_052926	5	0.0095113	0.02757	0.938458	780	2	-0.056765	0.013539	0.038362	0.96747	1028	2	-0.056765
ANKRD50:NM_020337	6	0.89706	0.89737	1	33620	0	0.10278	0.013554	0.043166	0.96747	1029	3	0.10278
CCDC117:NM_001284263;NM_173510	4	0.92099	0.92114	1	34560	0	0.29296	0.013566	0.035727	0.96747	1030	2	0.29296
DKK4:NM_014420	7	0.28004	0.40885	1	12041	2	-0.082028	0.013577	0.04392	0.96747	1031	1	-0.082028
GALK2:NM_001289030;NM_001289031	2	0.83454	0.83476	1	31163	0	0.64163	0.013581	0.025601	0.96747	1032	1	0.64163
SUOX:NM_000456;NM_001032387	6	0.79359	0.79413	1	29628	0	0.21121	0.013588	0.043272	0.96747	1033	3	0.21121
0_chr16_8876362_8876384	1	0.9864	0.98634	1	37134	0	0.69956	0.013599	0.013542	0.954239	1034	1	0.69956
FIP1L1:NM_001134937;NM_030917	4	0.93171	0.93179	1	34971	0	0.3284	0.013604	0.035816	0.96747	1035	2	0.3284
CEP120:NM_001166226	6	0.90165	0.9019	1	33828	0	0.39479	0.013615	0.043342	0.96747	1036	4	0.39479
CLEC3B:NM_003278	9	0.79086	0.79625	1	29525	1	0.10717	0.01363	0.049549	0.96747	1037	2	0.10717
ARRDC2:NM_001286826;NM_015683	4	0.98331	0.98335	1	36983	0	0.27481	0.01364	0.035899	0.96747	1038	2	0.27481
ABHD6:NM_020676	6	0.28862	0.41412	1	12318	1	0.30532	0.013652	0.043448	0.96747	1039	4	0.30532
HIPK1:NM_152696;NM_198268	9	0.95088	0.95077	1	35693	0	0.24862	0.01366	0.049646	0.96747	1040	5	0.24862
VCL:NM_003373;NM_014000	7	0.53454	0.59267	1	20502	1	-0.079849	0.013692	0.044232	0.96747	1041	2	-0.079849
CPNE7:NM_014427;NM_153636	2	0.94359	0.9437	1	35410	0	0.72451	0.013713	0.02585	0.96747	1042	1	0.72451
SLC22A17:NM_016609;NM_020372	9	0.19046	0.35139	1	8932	2	0.19179	0.013723	0.049848	0.96747	1043	5	0.19179
hsa-mir-4750	7	0.83694	0.83656	1	31254	0	0.32651	0.013723	0.044307	0.96747	1044	4	0.32651
PDE4A:NM_001111309	1	0.98628	0.98621	1	37130	0	0.69992	0.013723	0.013662	0.954239	1045	1	0.69992
0_chr16_81743731_81743753	1	0.98625	0.98619	1	37129	0	0.85346	0.013748	0.01369	0.954239	1046	1	0.85346
UBXN6:NM_001171091	1	0.98624	0.98618	1	37127	0	0.99761	0.013756	0.013698	0.954239	1047	1	0.99761
hsa-mir-106b	4	0.57049	0.5708	1	21765	0	-0.31115	0.013763	0.036187	0.96747	1048	1	-0.31115
random:random_seq_100815_0_22_-1	1	0.98624	0.98617	1	37126	0	0.8311	0.013764	0.013706	0.954239	1049	1	0.8311
0_chrX_40508857_40508879	1	0.98622	0.98615	1	37125	0	0.99632	0.013781	0.013724	0.954239	1050	1	0.99632
HTRA3:NM_053044	8	0.99997	0.99997	1	37671	0	0.38849	0.013784	0.048185	0.96747	1051	4	0.38849
NM_001102659	2	0.98621	0.98625	1	37124	0	0.46886	0.013793	0.026	0.96747	1052	2	0.46886
ZMYM2:NM_001190964;NM_197968	5	0.70507	0.70495	1	26457	0	0.228	0.01382	0.038988	0.96747	1053	1	0.228
SMKR1:NM_001195243	2	0.98617	0.98622	1	37122	0	0.34894	0.013832	0.026072	0.96747	1054	2	0.34894
hsa-mir-708	5	0.667	0.66708	1	25147	0	0.49874	0.013848	0.039056	0.96747	1055	3	0.49874
H2AFJ:NM_177925	3	0.88558	0.88562	1	33136	0	0.46388	0.013849	0.031876	0.96747	1056	2	0.46388
RNASE10:NM_001012975	5	0.89114	0.89127	1	33389	0	-0.036073	0.013861	0.039085	0.96747	1057	1	-0.036073
KLHL5:NM_001007075;NM_199039	1	0.98613	0.98606	1	37120	0	0.95647	0.013872	0.013817	0.954239	1058	1	0.95647
PLB1:NM_001170585	2	0.98472	0.98477	1	37048	0	0.72334	0.013877	0.026156	0.96747	1059	2	0.72334
0_chr6_13614591_13614613	1	0.98611	0.98604	1	37119	0	0.94426	0.013889	0.013835	0.954239	1060	1	0.94426
ABRA:NM_139166	4	0.94858	0.94873	1	35603	0	0.11374	0.013894	0.036506	0.96747	1061	1	0.11374
GSAP:NM_017439	5	0.87367	0.87377	1	32669	0	0.39536	0.013897	0.039171	0.96747	1062	2	0.39536
0_chr8_48889432_48889454	1	0.98609	0.98603	1	37118	0	1.0685	0.013905	0.01385	0.954239	1063	1	1.0685
C3orf22:NM_152533	2	0.98609	0.98614	1	37117	0	0.36113	0.013906	0.026205	0.96747	1064	2	0.36113
0_chr3_71730784_71730806	1	0.98609	0.98602	1	37116	0	0.63358	0.013914	0.013855	0.954239	1065	1	0.63358
random:random_seq_20752_0_22_-1	1	0.98606	0.986	1	37114	0	0.66995	0.013938	0.013879	0.954239	1066	1	0.66995
SSFA2:NM_001130445;NM_006751	4	0.50091	0.50359	1	19335	1	0.49803	0.01396	0.036674	0.96747	1067	3	0.49803
FOXE3:NM_012186	5	0.91738	0.91735	1	34417	0	0.48457	0.013984	0.039351	0.96747	1068	3	0.48457
random:random_seq_60975_0_22_-1	1	0.98601	0.98594	1	37112	0	0.99203	0.013988	0.013929	0.954239	1069	1	0.99203
hsa-mir-7975	1	0.986	0.98593	1	37110	0	0.86524	0.013996	0.013936	0.954239	1070	1	0.86524
MR1:NM_001194999;NM_001531	9	0.7534	0.76886	1	28204	1	0.041337	0.014041	0.050851	0.96747	1071	4	0.041337
SPIRE2:NM_032451	10	0.91752	0.91731	1	34421	0	0.058021	0.014041	0.05212	0.96747	1072	3	0.058021
SLC9A6:NM_001042537;NM_006359	5	0.10472	0.18332	1	5512	2	-0.20613	0.014068	0.039537	0.96747	1073	2	-0.20613
DNAJB7:NM_145174	5	0.062084	0.12827	0.999817	3611	1	0.4887	0.014094	0.03959	0.96747	1074	3	0.4887
EXD3:NM_001286823;NM_017820	1	0.9859	0.98582	1	37106	0	0.47553	0.014096	0.014032	0.954239	1075	1	0.47553
KCNJ9:NM_004983	10	0.22326	0.39836	1	10112	3	-0.11596	0.014102	0.052303	0.96747	1076	3	-0.11596
hsa-mir-125b-1*	1	0.9859	0.98581	1	37104	0	0.7661	0.014104	0.014038	0.954239	1077	1	0.7661
E2F2:NM_004091	6	0.96502	0.96509	1	36251	0	0.16611	0.014107	0.044763	0.96747	1078	2	0.16611
random:random_seq_111710_0_22_-1	1	0.98586	0.98578	1	37103	0	0.54955	0.014137	0.014069	0.954239	1079	1	0.54955
hsa-mir-4284	1	0.98585	0.98577	1	37101	0	0.66389	0.014145	0.014079	0.954239	1080	1	0.66389
0_chr6_152420872_152420894	1	0.98584	0.98575	1	37100	0	0.48952	0.014162	0.014097	0.954239	1081	1	0.48952
NFYA:NM_002505;NM_021705	8	0.41034	0.54817	1	16424	1	0.11398	0.014191	0.049231	0.96747	1082	3	0.11398
random:random_seq_171747_0_22_-1	1	0.98579	0.9857	1	37097	0	0.5182	0.014212	0.014152	0.954239	1083	1	0.5182
0_chrX_48566966_48566988	1	0.98578	0.9857	1	37096	0	0.8068	0.01422	0.014159	0.954239	1084	1	0.8068
RPAP3:NM_001146075;NM_024604	4	0.84147	0.84162	1	31429	0	0.58987	0.014235	0.037348	0.96747	1085	3	0.58987
hsa-mir-5090	7	0.80911	0.80891	1	30201	0	0.17169	0.014301	0.045865	0.96747	1086	2	0.17169
WDR89:NM_001008726;NM_080666	6	0.049805	0.11574	0.999817	3073	3	-0.31339	0.014304	0.045349	0.96747	1087	1	-0.31339
hsa-mir-3195	2	0.98567	0.98573	1	37092	0	0.43408	0.014331	0.027012	0.96747	1088	2	0.43408
FABP4:NM_001442	7	0.48204	0.56412	1	18711	1	0.26563	0.014335	0.045955	0.96747	1089	4	0.26563
PALM:NM_001040134	1	0.98565	0.98557	1	37090	0	0.75916	0.014353	0.014283	0.954239	1090	1	0.75916
MAU2:NM_015329	2	0.98563	0.98569	1	37088	0	0.4806	0.014367	0.027078	0.96747	1091	2	0.4806
MEIS1:NM_002398	11	0.54229	0.68192	1	20780	1	0.12652	0.014389	0.056401	0.96747	1092	5	0.12652
IGDCC4:NM_020962	9	0.48581	0.62356	1	18850	2	0.047903	0.014398	0.051987	0.96747	1093	4	0.047903
PPP2R2D:NM_018461	8	0.41578	0.55365	1	16583	1	0.093224	0.014399	0.049783	0.96747	1094	4	0.093224
SYNPO2:NM_001286754	1	0.98555	0.98547	1	37085	0	0.54915	0.014452	0.014389	0.954239	1095	1	0.54915
PSG4:NM_001276495	2	0.98554	0.9856	1	37084	0	0.43535	0.014464	0.027257	0.96747	1096	2	0.43535
SCUBE2:NM_001170690;NM_020974	6	0.78658	0.78716	1	29359	0	0.15248	0.0145	0.045911	0.96747	1097	3	0.15248
CD320:NM_001165895;NM_016579	3	0.19536	0.22845	1	9095	1	-0.095204	0.01453	0.033018	0.96747	1098	1	-0.095204
FIGNL1:NM_001287496	2	0.65564	0.65582	1	24753	0	0.40983	0.014535	0.027394	0.96747	1099	1	0.40983
DPF3:NM_001280544	4	0.93109	0.93117	1	34940	0	0.29907	0.014555	0.038128	0.96747	1100	3	0.29907
NT5E:NM_001204813;NM_002526	5	0.10594	0.18487	1	5554	1	-0.11265	0.014557	0.040588	0.96747	1101	1	-0.11265
VWCE:NM_152718	7	0.92066	0.92036	1	34546	0	0.1107	0.014562	0.046583	0.96747	1102	3	0.1107
COG2:NM_001145036;NM_007357	5	0.83422	0.83414	1	31149	0	0.29623	0.014585	0.040648	0.96747	1103	3	0.29623
ZCCHC17:NM_001282566;NM_016505	4	0.9428	0.9429	1	35378	0	0.41337	0.014592	0.03822	0.96747	1104	3	0.41337
0_chr6_161538162_161538184	1	0.98541	0.98533	1	37078	0	0.89501	0.014593	0.014524	0.954239	1105	1	0.89501
NM_001146310;NM_001282672	4	0.84479	0.84493	1	31583	0	0.36168	0.014594	0.038224	0.96747	1106	3	0.36168
SARAF:NM_001284239	5	0.63041	0.63058	1	23888	1	0.062259	0.014598	0.040677	0.96747	1107	2	0.062259
PRR15L:NM_024320	6	0.9463	0.94643	1	35518	0	0.27098	0.014605	0.046198	0.96747	1108	4	0.27098
RNF13:NM_007282;NM_183381	4	0.6526	0.65269	1	24644	0	0.11419	0.014612	0.038263	0.96747	1109	2	0.11419
TDRD3:NM_001146070	1	0.98536	0.98528	1	37077	0	0.65261	0.014643	0.014578	0.954239	1110	1	0.65261
CHN2:NM_001039936	6	0.7508	0.75138	1	28104	0	-0.079526	0.014648	0.046325	0.96747	1111	2	-0.079526
CX3CR1:NM_001171171;NM_001337	8	0.02558	0.075964	0.98346	1794	2	-0.14245	0.01465	0.050422	0.96747	1112	3	-0.14245
0_chr4_68481612_68481634	1	0.98533	0.98526	1	37075	0	0.56897	0.014667	0.014611	0.954239	1113	1	0.56897
SESN3:NM_001271594;NM_144665	4	0.50657	0.50883	1	19531	1	0.1597	0.014681	0.038425	0.96747	1114	1	0.1597
CD209:NM_001144893;NM_001144894	1	0.98532	0.98524	1	37074	0	0.9528	0.014684	0.014629	0.954239	1115	1	0.9528
LILRB5:NM_001081443	5	0.56428	0.56971	1	21565	1	0.16074	0.014721	0.040947	0.96747	1116	2	0.16074
GATM:NM_001482	5	0.99852	0.99852	1	37608	0	0.37232	0.014729	0.040966	0.96747	1117	3	0.37232
DTNA:NM_001128175;NM_032979	4	0.99614	0.99614	1	37501	0	0.42208	0.014736	0.038559	0.96747	1118	2	0.42208
ATXN10:NM_001167621;NM_013236	5	0.68149	0.68149	1	25643	0	0.04947	0.014762	0.041036	0.96747	1119	1	0.04947
hsa-mir-2909	6	0.97425	0.97436	1	36647	0	0.28256	0.014767	0.046666	0.96747	1120	4	0.28256
0_chr7_1581076_1581098	1	0.98522	0.98515	1	37071	0	0.71069	0.014775	0.014713	0.954239	1121	1	0.71069
CASK:NM_001126054;NM_003688	7	0.14708	0.27115	1	7229	2	0.25764	0.014802	0.047234	0.96747	1122	3	0.25764
PDE4A:NM_001243121	4	0.33605	0.36856	1	13934	1	-0.045163	0.014812	0.038754	0.96747	1123	1	-0.045163
0_chr8_41480948_41480970	1	0.98518	0.9851	1	37068	0	0.81777	0.014817	0.01476	0.954239	1124	1	0.81777
RWDD3:NM_001128142;NM_015485	4	0.98637	0.98637	1	37132	0	0.41552	0.014823	0.038782	0.96747	1125	2	0.41552
SLC39A12:NM_001145195;NM_152725	3	0.38577	0.38857	1	15588	1	0.17081	0.014825	0.033496	0.96747	1126	1	0.17081
MON1A:NM_001142501	1	0.98516	0.98508	1	37067	0	0.79393	0.014841	0.014786	0.954239	1127	1	0.79393
INHBA:NM_002192	11	0.95926	0.95917	1	36025	0	0.16558	0.01485	0.057688	0.96747	1128	5	0.16558
EMC3:NM_018447	2	0.98513	0.9852	1	37066	0	0.39761	0.014868	0.027981	0.96747	1129	2	0.39761
GRASP:NM_001271856	2	0.98512	0.98518	1	37064	0	0.41212	0.014882	0.028007	0.96747	1130	2	0.41212
0_chr17_74731859_74731881	1	0.98511	0.98503	1	37063	0	0.59083	0.014891	0.014837	0.954239	1131	1	0.59083
CLDND1:NM_001040181;NM_019895	7	0.91686	0.91659	1	34394	0	0.19945	0.014895	0.047487	0.96747	1132	2	0.19945
CALR3:NM_145046	8	0.48821	0.60319	1	18933	1	-0.0097307	0.014913	0.051091	0.96747	1133	1	-0.0097307
ABCC2:NM_000392	7	0.16701	0.29141	1	8032	2	0.26853	0.014923	0.047561	0.96747	1134	4	0.26853
C7:NM_000587	7	0.18771	0.31273	1	8825	2	0.072984	0.014952	0.047639	0.96747	1135	2	0.072984
TP53:NM_000546;NM_001126114	2	0.98505	0.98511	1	37061	0	0.50275	0.014955	0.028139	0.96747	1136	2	0.50275
KLK4:NM_004917	7	0.2013	0.32681	1	9304	1	0.27047	0.014965	0.047677	0.96747	1137	4	0.27047
LAMC2:NM_005562;NM_018891	9	0.29045	0.45096	1	12392	1	0.17169	0.01498	0.053867	0.96747	1138	3	0.17169
0_chr5_137274646_137274668	1	0.985	0.98492	1	37059	0	0.76328	0.014999	0.01494	0.954239	1139	1	0.76328
PXN:NM_001080855;NM_002859	4	0.092788	0.15786	0.999817	5019	2	-0.080775	0.015009	0.039231	0.96747	1140	1	-0.080775
hsa-mir-6079	2	0.98499	0.98505	1	37057	0	0.47508	0.015011	0.028253	0.96747	1141	2	0.47508
ANKRD33:NM_182608	2	0.98497	0.98503	1	37056	0	0.51083	0.015028	0.02828	0.96747	1142	2	0.51083
TMX1:NM_030755	6	0.85503	0.85544	1	31964	0	0.018088	0.015029	0.047443	0.96747	1143	2	0.018088
EDC3:NM_001142443;NM_025083	7	0.96028	0.96018	1	36079	0	0.30647	0.015034	0.047859	0.96747	1144	4	0.30647
NSFL1C:NM_001206736;NM_016143	2	0.98496	0.98502	1	37055	0	0.32548	0.01504	0.028302	0.96747	1145	2	0.32548
RNPC3:NM_017619	3	0.37342	0.37726	1	15190	1	0.053084	0.015096	0.033945	0.96747	1146	1	0.053084
ARHGAP21:NM_020824	3	0.88449	0.88457	1	33102	0	0.4803	0.0151	0.03395	0.96747	1147	2	0.4803
PDE6C:NM_006204	9	0.79489	0.79951	1	29675	1	0.23134	0.015115	0.054308	0.96747	1148	5	0.23134
KAT2A:NM_021078	6	0.54101	0.57033	1	20724	1	0.2121	0.015123	0.047706	0.96747	1149	3	0.2121
KIAA2012:NM_001277372	7	0.3519	0.4853	1	14489	2	0.0058605	0.015123	0.048102	0.96747	1150	2	0.0058605
ATG16L1:NM_001190266;NM_030803	3	0.93734	0.93727	1	35176	0	0.29573	0.015147	0.034032	0.96747	1151	2	0.29573
CRISPLD1:NM_001286777	2	0.98484	0.98491	1	37050	0	0.48984	0.01516	0.028526	0.96747	1152	2	0.48984
PRSS1:NM_002769	7	0.34646	0.47944	1	14297	1	0.11737	0.015165	0.04821	0.96747	1153	2	0.11737
ZC3H15:NM_018471	3	0.87007	0.87012	1	32537	0	0.56084	0.015191	0.034094	0.96747	1154	2	0.56084
MRGPRX1:NM_147199	10	0.68434	0.748	1	25743	1	0.1121	0.015224	0.055675	0.96747	1155	5	0.1121
PQLC2L:NM_001099777;NM_001243729	4	0.99313	0.99311	1	37377	0	0.42003	0.015231	0.039757	0.96747	1156	3	0.42003
KIAA1210:NM_020721	6	0.041867	0.10018	0.999817	2699	2	0.038375	0.015237	0.04802	0.96747	1157	3	0.038375
IFT22:NM_001130820;NM_022777	3	0.44272	0.44268	1	17461	1	0.41344	0.015245	0.034186	0.96747	1158	2	0.41344
random:random_seq_128590_0_22_-1	1	0.98474	0.98466	1	37049	0	0.64718	0.015256	0.015203	0.954239	1159	1	0.64718
FIGNL1:NM_001042762;NM_022116	4	0.86292	0.86311	1	32266	0	0.16796	0.015304	0.039924	0.96747	1160	2	0.16796
ARFGEF2:NM_006420	5	0.34882	0.41254	1	14376	1	0.28749	0.01532	0.042242	0.96747	1161	3	0.28749
FAM46B:NM_052943	5	0.83786	0.83782	1	31291	0	0.19807	0.015335	0.04227	0.96747	1162	2	0.19807
LZTS2:NM_032429	8	0.26839	0.41141	1	11648	1	0.21475	0.015371	0.052267	0.96747	1163	4	0.21475
GLT6D1:NM_182974	5	0.20266	0.30821	1	9366	2	-0.16806	0.015376	0.042363	0.96747	1164	1	-0.16806
0_chrX_47074417_47074439	1	0.98461	0.98453	1	37045	0	0.57188	0.015388	0.015338	0.954239	1165	1	0.57188
MGMT:NM_002412	6	0.86582	0.86611	1	32374	0	-0.0073351	0.015391	0.048468	0.96747	1166	2	-0.0073351
hsa-mir-133b	3	0.52708	0.52719	1	20266	0	-0.10384	0.015416	0.034459	0.96747	1167	1	-0.10384
AP1S3:NM_001039569	2	0.82282	0.82304	1	30734	0	0.61478	0.015423	0.028994	0.96747	1168	1	0.61478
FIGLA:NM_001004311	2	0.98457	0.98463	1	37044	0	0.54619	0.01543	0.029009	0.96747	1169	2	0.54619
NKAIN4:NM_152864	2	0.98455	0.98461	1	37043	0	0.46178	0.015449	0.029043	0.96747	1170	2	0.46178
hsa-mir-448*	2	0.98451	0.98456	1	37041	0	0.38637	0.015492	0.029128	0.96747	1171	2	0.38637
RAB11FIP1:NM_001002814;NM_025151	8	0.33593	0.47525	1	13929	1	0.23363	0.01552	0.052664	0.96747	1172	4	0.23363
IFIT5:NM_012420	4	0.5545	0.5548	1	21235	1	0.18136	0.01553	0.040465	0.96747	1173	2	0.18136
OPRM1:NM_001145279;NM_001285524	4	0.60688	0.60708	1	23070	0	0.15107	0.015533	0.04047	0.96747	1174	2	0.15107
ZNF316:NM_001278559	7	0.85932	0.85891	1	32132	0	0.20143	0.01557	0.04932	0.96747	1175	4	0.20143
TNFAIP2:NM_006291	6	0.83731	0.83768	1	31271	0	0.1026	0.01558	0.049006	0.96747	1176	1	0.1026
random:random_seq_14730_0_22_-1	1	0.9844	0.98432	1	37040	0	0.91962	0.015604	0.015547	0.954239	1177	1	0.91962
TGOLN2:NM_001206840;NM_006464	8	0.86399	0.86391	1	32310	0	0.13197	0.015609	0.052889	0.96747	1178	3	0.13197
0_chr8_24809939_24809961	1	0.98438	0.9843	1	37039	0	0.88122	0.01562	0.015564	0.954239	1179	1	0.88122
NYNRIN:NM_025081	5	0.32542	0.39811	1	13581	1	0.026761	0.015621	0.042902	0.96747	1180	1	0.026761
0_chr9_104333259_104333281	1	0.98437	0.9843	1	37038	0	0.58844	0.015628	0.015574	0.954239	1181	1	0.58844
RNF180:NM_001113561;NM_178532	6	0.083201	0.17706	1	4595	2	0.071191	0.015629	0.049145	0.96747	1182	2	0.071191
GPR107:NM_001287346	3	0.93801	0.93792	1	35200	0	0.23008	0.015638	0.034813	0.96747	1183	2	0.23008
0_chr3_178952197_178952219	1	0.98436	0.98428	1	37037	0	0.65625	0.015645	0.015594	0.954239	1184	1	0.65625
BMPR1A:NM_004329	9	0.68256	0.72573	1	25683	1	0.23223	0.015659	0.056018	0.96747	1185	4	0.23223
CSNK1A1:NM_001025105;NM_001892	6	0.53663	0.56731	1	20572	1	0.29546	0.015685	0.049311	0.96747	1186	4	0.29546
0_chr4_57800883_57800905	1	0.98431	0.98423	1	37035	0	0.62161	0.015695	0.015644	0.954239	1187	1	0.62161
hsa-mir-18b	5	0.96391	0.9639	1	36209	0	0.20726	0.0157	0.043088	0.96747	1188	3	0.20726
CDHR3:NM_152750	5	0.94878	0.9487	1	35612	0	0.32246	0.015712	0.043117	0.96747	1189	3	0.32246
EXD3:NM_017820	6	0.92412	0.92429	1	34689	0	0.0616	0.015727	0.049429	0.96747	1190	2	0.0616
TTC9B:NM_152479	4	0.96391	0.96403	1	36208	0	0.2652	0.015729	0.040936	0.96747	1191	2	0.2652
CHRNA2:NM_000742;NM_001282455	6	0.3016	0.42935	1	12755	2	0.11436	0.015747	0.049484	0.96747	1192	3	0.11436
LACTB2:NM_016027	2	0.93771	0.93784	1	35190	0	0.62356	0.015752	0.02961	0.96747	1193	1	0.62356
CHIA:NM_201653	1	0.98423	0.98415	1	37032	0	0.4529	0.015769	0.015723	0.954239	1194	1	0.4529
hsa-mir-124-2	2	0.98421	0.98428	1	37031	0	0.49102	0.015789	0.029668	0.96747	1195	2	0.49102
APOC4:NM_001646	2	0.98421	0.98428	1	37030	0	0.33645	0.015791	0.02967	0.96747	1196	2	0.33645
NKX6-2:NM_177400	6	0.19945	0.3106	1	9256	1	0.23679	0.015793	0.049623	0.96747	1197	3	0.23679
PIGP:NM_153681;NM_153682	4	0.62322	0.62346	1	23641	0	0.37527	0.0158	0.041092	0.96747	1198	3	0.37527
random:random_seq_163550_0_22_-1	1	0.9842	0.98412	1	37029	0	0.79082	0.015802	0.015757	0.954239	1199	1	0.79082
PCDHGA5:NM_018918;NM_032054	8	0.79399	0.79396	1	29645	1	0.179	0.015813	0.053398	0.96747	1200	3	0.179
ULBP2:NM_025217	1	0.98417	0.9841	1	37027	0	0.5563	0.015827	0.015782	0.954239	1201	1	0.5563
SLC39A4:NM_130849	2	0.98413	0.9842	1	37022	0	0.45035	0.015872	0.029826	0.96747	1202	2	0.45035
MANBA:NM_005908	4	0.48759	0.49158	1	18913	1	0.045925	0.015885	0.041291	0.96747	1203	2	0.045925
SCEL:NM_001160706;NM_144777	8	0.40873	0.54656	1	16381	2	0.10944	0.015894	0.053604	0.96747	1204	4	0.10944
COL12A1:NM_080645	2	0.9841	0.98416	1	37019	0	0.42951	0.015903	0.029882	0.96747	1205	2	0.42951
UBA5:NM_198329	1	0.98407	0.98401	1	37016	0	0.65792	0.015927	0.015889	0.954239	1206	1	0.65792
ATP13A5:NM_198505	7	0.90797	0.90772	1	34075	0	0.038178	0.01593	0.050299	0.96747	1207	2	0.038178
SGMS2:NM_001136257;NM_152621	4	0.91829	0.91847	1	34451	0	0.37882	0.015941	0.041414	0.96747	1208	3	0.37882
DCUN1D5:NM_032299	1	0.98403	0.98397	1	37013	0	0.75699	0.015968	0.015931	0.954239	1209	1	0.75699
OR4A16:NM_001005274	4	0.95996	0.96013	1	36065	0	0.33507	0.015968	0.041482	0.96747	1210	3	0.33507
ENTPD8:NM_001033113;NM_198585	10	0.93112	0.93096	1	34942	0	0.17933	0.015994	0.05801	0.96747	1211	5	0.17933
0_chr17_73314734_73314756	1	0.984	0.98394	1	37011	0	0.845	0.016001	0.015961	0.954239	1212	1	0.845
random:random_seq_5152_0_22_-1	1	0.98399	0.98393	1	37010	0	0.95275	0.016009	0.015968	0.954239	1213	1	0.95275
hsa-mir-6080*	4	0.42005	0.43369	1	16712	1	-0.096395	0.016024	0.041611	0.96747	1214	1	-0.096395
LETM2:NM_001199660;NM_001286787	2	0.98397	0.98404	1	37008	0	0.53479	0.016031	0.030123	0.96747	1215	2	0.53479
CCR2:NM_001123041;NM_001123396	7	0.78232	0.7822	1	29209	0	0.1962	0.016032	0.050576	0.96747	1216	3	0.1962
SLC5A11:NM_001258412;NM_001258414	1	0.98397	0.98391	1	37007	0	0.7155	0.016034	0.015991	0.954239	1217	1	0.7155
0_chr8_17422989_17423011	1	0.98393	0.98387	1	37005	0	0.58272	0.016067	0.016028	0.954239	1218	1	0.58272
SMPD1:NM_000543;NM_001007593	5	0.023205	0.058267	0.979673	1658	2	-0.23756	0.016071	0.043923	0.96747	1219	1	-0.23756
HPR:NM_020995	8	0.88042	0.8803	1	32923	0	0.14989	0.016089	0.054104	0.96747	1220	4	0.14989
RORC:NM_001001523;NM_005060	7	0.8869	0.88676	1	33197	0	0.056661	0.016096	0.050752	0.96747	1221	2	0.056661
KIAA0930:NM_015264	1	0.9839	0.98384	1	37004	0	0.80124	0.016101	0.01606	0.954239	1222	1	0.80124
hsa-mir-519c	3	0.18085	0.21739	1	8573	1	-0.010185	0.016129	0.035621	0.96747	1223	1	-0.010185
FBXL2:NM_001171713;NM_012157	6	0.92173	0.92191	1	34592	0	0.29475	0.01614	0.050589	0.96747	1224	3	0.29475
random:random_seq_163416_0_22_-1	1	0.98385	0.98378	1	37003	0	0.79294	0.01615	0.01611	0.954239	1225	1	0.79294
0_chr11_100901676_100901698	1	0.98383	0.98377	1	37002	0	1.1767	0.016167	0.016129	0.954239	1226	1	1.1767
NOL4:NM_001198546;NM_003787	7	0.39532	0.52183	1	15929	1	0.12861	0.01618	0.050977	0.96747	1227	3	0.12861
ZNF585B:NM_152279	3	0.54077	0.54078	1	20719	0	0.33404	0.016215	0.035763	0.96747	1228	2	0.33404
VAV2:NM_001134398;NM_003371	6	0.95462	0.95467	1	35843	0	0.27459	0.016234	0.050842	0.96747	1229	4	0.27459
KRT32:NM_002278	5	0.87235	0.87247	1	32620	0	0.050167	0.016275	0.044377	0.96747	1230	1	0.050167
hsa-mir-644a	2	0.91193	0.91206	1	34222	0	0.65013	0.016278	0.030556	0.96747	1231	1	0.65013
RBFOX2:NM_001031695;NM_014309	5	0.96857	0.96858	1	36400	0	0.4145	0.016296	0.044423	0.96747	1232	3	0.4145
SDCCAG3:NM_001039707;NM_006643	6	0.97801	0.97816	1	36787	0	0.31445	0.016299	0.051022	0.96747	1233	4	0.31445
0_chr2_118677713_118677735	1	0.9837	0.98363	1	36997	0	0.73962	0.016299	0.016269	0.954239	1234	1	0.73962
PDLIM1:NM_020992	5	0.8555	0.85548	1	31983	0	0.022894	0.016316	0.044465	0.96747	1235	1	0.022894
MPPED2:NM_001145399;NM_001584	9	0.61503	0.6919	1	23352	1	0.3395	0.01632	0.058071	0.96747	1236	5	0.3395
GPX4:NM_001039847;NM_002085	6	0.92684	0.92697	1	34782	0	0.22415	0.016333	0.051119	0.96747	1237	4	0.22415
DNASE1:NM_005223	5	0.069319	0.13764	0.999817	3959	2	0.096697	0.016337	0.044513	0.96747	1238	2	0.096697
random:random_seq_168743_0_22_-1	1	0.98365	0.98358	1	36996	0	0.45046	0.016349	0.016321	0.954239	1239	1	0.45046
ACACB:NM_001093	8	0.68438	0.70718	1	25744	1	0.26433	0.016351	0.054755	0.96747	1240	3	0.26433
DMD:NM_000109;NM_004010	5	0.87008	0.87017	1	32538	0	0.16334	0.016357	0.044551	0.96747	1241	2	0.16334
C19orf80:NM_018687	3	0.76871	0.76859	1	28743	0	0.58907	0.016358	0.035999	0.96747	1242	2	0.58907
random:random_seq_124606_0_22_-1	1	0.9836	0.98353	1	36993	0	0.63751	0.016399	0.016376	0.954239	1243	1	0.63751
CPD:NM_001199775	8	0.95662	0.95665	1	35920	0	0.056866	0.01641	0.054902	0.96747	1244	2	0.056866
PPM1A:NM_021003;NM_177952	6	0.87573	0.87598	1	32741	0	0.29863	0.016414	0.051361	0.96747	1245	2	0.29863
MAP3K2:NM_006609	2	0.98357	0.98364	1	36992	0	0.36674	0.01643	0.030829	0.96747	1246	2	0.36674
ZNF836:NM_001102657	6	0.27542	0.39884	1	11894	1	0.39632	0.01643	0.051406	0.96747	1247	4	0.39632
EBNA1BP2:NM_001159936;NM_006824	5	0.98057	0.98049	1	36892	0	0.10187	0.016439	0.044734	0.96747	1248	1	0.10187
SLAIN1:NM_001040153;NM_144595	1	0.98353	0.98346	1	36991	0	0.87017	0.016473	0.016454	0.954239	1249	1	0.87017
MRPS26:NM_030811	4	0.94643	0.94657	1	35522	0	0.39336	0.016475	0.042681	0.96747	1250	3	0.39336
LIN37:NM_019104	5	0.020683	0.052699	0.966511	1503	1	-0.052237	0.01648	0.044829	0.96747	1251	2	-0.052237
TMEM123:NM_052932	6	0.89434	0.89468	1	33509	0	0.29303	0.016517	0.051662	0.96747	1252	4	0.29303
BATF3:NM_018664	3	0.6214	0.62142	1	23576	0	-0.15527	0.016522	0.036276	0.96747	1253	1	-0.15527
MLNR:NM_001507	12	0.20272	0.39326	1	9367	1	0.13149	0.016525	0.064634	0.979011	1254	4	0.13149
OR5P2:NM_153444	5	0.77966	0.77958	1	29124	0	0.39801	0.016532	0.044945	0.96747	1255	3	0.39801
CTCF:NM_001191022	7	0.47837	0.56221	1	18598	1	0.32485	0.016534	0.051964	0.96747	1256	3	0.32485
C1QTNF7:NM_001135170;NM_031911	5	0.16818	0.26435	1	8085	1	-0.004294	0.016561	0.045008	0.96747	1257	2	-0.004294
hsa-mir-4429	4	0.97991	0.97996	1	36869	0	0.394	0.016586	0.042931	0.96747	1258	2	0.394
GCHFR:NM_005258	3	0.5649	0.56492	1	21584	0	-0.084206	0.016596	0.036399	0.96747	1259	1	-0.084206
TMEM249:NM_001252402;NM_001280561	7	0.54898	0.60103	1	21023	1	0.081125	0.016609	0.052168	0.96747	1260	3	0.081125
CD274:NM_014143	3	0.16952	0.20878	1	8133	1	0.22558	0.016621	0.036444	0.96747	1261	1	0.22558
AGBL1:NM_152336	4	0.96816	0.96825	1	36388	0	0.24338	0.016646	0.043072	0.96747	1262	2	0.24338
random:random_seq_38076_0_22_-1	1	0.98335	0.98328	1	36985	0	0.87354	0.016647	0.016638	0.954239	1263	1	0.87354
PDE4D:NM_001197221;NM_001197223	6	0.7965	0.79705	1	29747	0	0.29543	0.016653	0.052057	0.96747	1264	4	0.29543
C11orf53:NM_198498	5	0.92194	0.9219	1	34604	0	0.39206	0.016699	0.045308	0.96747	1265	3	0.39206
ZNF333:NM_032433	7	0.35471	0.48837	1	14583	2	0.19822	0.016706	0.052433	0.96747	1266	3	0.19822
FUT8:NM_178155;NM_178156	6	0.18602	0.29509	1	8759	2	0.12232	0.016709	0.052206	0.96747	1267	2	0.12232
0_chr12_66647132_66647154	1	0.98329	0.98323	1	36981	0	0.83952	0.016714	0.016701	0.954239	1268	1	0.83952
NFATC2:NM_001136021;NM_001258292	4	0.38688	0.40713	1	15624	1	-0.014999	0.016744	0.043312	0.96747	1269	1	-0.014999
KRT6C:NM_173086	5	0.054464	0.11833	0.999817	3264	2	-0.20934	0.016745	0.045418	0.96747	1270	2	-0.20934
SLFN12L:NM_001195790	6	0.12204	0.22153	1	6228	2	0.17279	0.016747	0.052312	0.96747	1271	3	0.17279
MAGEA6:NM_005363;NM_175868	2	0.98325	0.98332	1	36980	0	0.41001	0.016752	0.031426	0.96747	1272	2	0.41001
PAX2:NM_000278;NM_003990	6	0.96641	0.96646	1	36317	0	0.17214	0.016762	0.052359	0.96747	1273	3	0.17214
TCAIM:NM_001029839;NM_173826	1	0.98322	0.98316	1	36978	0	0.85886	0.01678	0.016774	0.954239	1274	1	0.85886
GJA10:NM_032602	4	0.38209	0.40339	1	15477	1	0.24203	0.01679	0.043417	0.96747	1275	2	0.24203
LFNG:NM_002304	2	0.74523	0.74531	1	27921	0	0.41636	0.016804	0.031526	0.96747	1276	1	0.41636
CACNB2:NM_000724;NM_201597	5	0.91032	0.91034	1	34162	0	0.07301	0.016807	0.045553	0.96747	1277	1	0.07301
POU3F3:NM_006236	7	0.44327	0.54449	1	17479	1	0.13763	0.01683	0.052775	0.96747	1278	3	0.13763
SRSF6:NM_006275	5	0.81138	0.8113	1	30288	0	0.13102	0.016847	0.04564	0.96747	1279	2	0.13102
GPN1:NM_007266	2	0.98313	0.98321	1	36976	0	0.41682	0.016866	0.031642	0.96747	1280	2	0.41682
TMEM31:NM_182541	9	0.94389	0.94376	1	35421	0	0.27058	0.016884	0.059799	0.975029	1281	4	0.27058
0_chr1_6694922_6694944	1	0.98311	0.98305	1	36975	0	0.84545	0.016888	0.016878	0.954239	1282	1	0.84545
HOXA4:NM_002141	3	0.73001	0.72997	1	27392	0	-0.065191	0.016891	0.036874	0.96747	1283	1	-0.065191
SMAD3:NM_001145103	2	0.79999	0.80016	1	29874	0	0.2787	0.016903	0.031708	0.96747	1284	1	0.2787
STARD4:NM_139164	4	0.012156	0.032058	0.949522	962	2	-0.17818	0.016917	0.043706	0.96747	1285	2	-0.17818
ACSF2:NM_001288971;NM_001288972	5	0.48079	0.50265	1	18669	1	-0.084862	0.016919	0.04578	0.96747	1286	2	-0.084862
TTPA:NM_000370	5	0.83297	0.83293	1	31106	0	0.28385	0.016925	0.045797	0.96747	1287	3	0.28385
ASB7:NM_024708;NM_198243	7	0.5128	0.58054	1	19736	1	0.25187	0.016937	0.053052	0.96747	1288	4	0.25187
ABR:NM_001282149	2	0.25213	0.25444	1	11067	1	0.36702	0.016952	0.031802	0.96747	1289	1	0.36702
TSC22D3:NM_001015881;NM_198057	4	0.1436	0.22952	1	7107	1	-0.049466	0.016973	0.043845	0.96747	1290	1	-0.049466
MYO3B:NM_001083615;NM_138995	2	0.983	0.98307	1	36972	0	0.4043	0.017	0.031885	0.96747	1291	2	0.4043
F3:NM_001993	2	0.61194	0.61231	1	23246	0	0.23816	0.017001	0.031887	0.96747	1292	1	0.23816
CEBPB:NM_001285878;NM_005194	8	0.366	0.50436	1	14942	2	0.14114	0.017003	0.05641	0.96747	1293	3	0.14114
DCST1:NM_001143687	1	0.983	0.98293	1	36971	0	0.43219	0.017004	0.016999	0.954239	1294	1	0.43219
SERPINA2:NM_006220	4	0.14351	0.2294	1	7102	2	-0.18517	0.017006	0.043919	0.96747	1295	1	-0.18517
AIMP1:NM_001142415;NM_004757	8	0.63015	0.67385	1	23877	1	0.090724	0.017009	0.05643	0.96747	1296	4	0.090724
SNAI1:NM_005985	7	0.11231	0.22951	1	5822	2	0.1154	0.017011	0.053243	0.96747	1297	3	0.1154
0_chr22_39451647_39451669	1	0.98299	0.98292	1	36970	0	0.53995	0.017012	0.017004	0.954239	1298	1	0.53995
RNF175:NM_173662	5	0.51285	0.52729	1	19741	1	0.011122	0.017019	0.04601	0.96747	1299	2	0.011122
PDE4C:NM_001098819	4	0.9104	0.91055	1	34166	0	0.21809	0.017029	0.043978	0.96747	1300	3	0.21809
CARKD:NM_001242881;NM_018210	11	0.11186	0.2613	1	5806	4	-0.066362	0.017044	0.063854	0.979011	1301	2	-0.066362
hsa-mir-6879	3	0.89511	0.89515	1	33536	0	0.40649	0.01705	0.037133	0.96747	1302	2	0.40649
hsa-mir-4487	2	0.98293	0.98301	1	36969	0	0.45062	0.017071	0.032018	0.96747	1303	2	0.45062
GPR45:NM_007227	8	0.33037	0.46987	1	13749	2	0.050476	0.017084	0.056627	0.96747	1304	3	0.050476
hsa-mir-7152	4	0.92074	0.9209	1	34549	0	0.29577	0.017137	0.044206	0.96747	1305	2	0.29577
CCNB1:NM_031966	6	0.041633	0.099708	0.999817	2685	1	0.20248	0.017149	0.05347	0.96747	1306	1	0.20248
DENND3:NM_014957	6	0.89081	0.89116	1	33370	0	0.24497	0.017181	0.053562	0.96747	1307	4	0.24497
CLEC17A:NM_001204118;NM_207390	3	0.82009	0.82006	1	30623	0	0.3704	0.017182	0.037352	0.96747	1308	2	0.3704
ZDHHC20:NM_001286638	1	0.98279	0.98273	1	36968	0	0.65806	0.017211	0.017203	0.954239	1309	1	0.65806
SUN3:NM_001284350	3	0.97408	0.97411	1	36640	0	0.35893	0.017214	0.0374	0.96747	1310	2	0.35893
INSM1:NM_002196	6	0.95005	0.95014	1	35656	0	0.18573	0.017227	0.05369	0.96747	1311	3	0.18573
random:random_seq_12154_0_22_-1	1	0.98277	0.98272	1	36967	0	0.72913	0.017227	0.017216	0.954239	1312	1	0.72913
CD5:NM_014207	4	0.43566	0.44658	1	17241	1	0.28704	0.017235	0.044432	0.96747	1313	1	0.28704
CLN6:NM_017882	2	0.79223	0.79238	1	29584	0	0.33246	0.017247	0.032349	0.96747	1314	1	0.33246
AQP7:NM_001170	6	0.18489	0.29379	1	8709	1	0.21011	0.017248	0.053751	0.96747	1315	2	0.21011
random:random_seq_34161_0_22_-1	1	0.98275	0.9827	1	36966	0	0.77856	0.017252	0.017241	0.954239	1316	1	0.77856
random:random_seq_157228_22_0_-1	1	0.98274	0.98268	1	36965	0	0.24421	0.01726	0.017249	0.954239	1317	1	0.24421
PTN:NM_002825	1	0.98273	0.98268	1	36963	0	0.72803	0.017269	0.017257	0.954239	1318	1	0.72803
EMP3:NM_001425	8	0.7185	0.73084	1	26976	1	0.29637	0.017274	0.057103	0.96747	1319	4	0.29637
PLEKHG1:NM_001029884	7	0.79563	0.79546	1	29706	0	0.23802	0.017284	0.053984	0.96747	1320	4	0.23802
SLC1A4:NM_003038	4	0.50716	0.50937	1	19549	1	0.32791	0.017286	0.044544	0.96747	1321	2	0.32791
ZNF493:NM_001076678;NM_175910	2	0.98271	0.98279	1	36961	0	0.32455	0.017288	0.032423	0.96747	1322	2	0.32455
MAGEB17:NM_001277307	4	0.87204	0.87229	1	32612	0	0.35463	0.017294	0.044563	0.96747	1323	3	0.35463
GPR87:NM_023915	7	0.90088	0.90072	1	33794	0	0.29648	0.017327	0.054089	0.96747	1324	4	0.29648
random:random_seq_100195_0_22_-1	1	0.98267	0.98261	1	36960	0	1.1974	0.017335	0.017316	0.954239	1325	1	1.1974
ITGB1:NM_002211;NM_133376	5	0.85777	0.85777	1	32063	0	0.32218	0.017377	0.0468	0.96747	1326	3	0.32218
KY:NM_178554	8	0.82783	0.82779	1	30928	0	0.010449	0.017396	0.057405	0.96747	1327	2	0.010449
0_chr22_38879680_38879702	1	0.98255	0.98249	1	36958	0	0.88089	0.017451	0.017426	0.954239	1328	1	0.88089
B3GALNT2:NM_001277155;NM_152490	9	0.84193	0.84197	1	31454	0	0.19054	0.017451	0.061581	0.978914	1329	5	0.19054
PPP1R13B:NM_015316	5	0.47213	0.49622	1	18391	1	-0.1275	0.01746	0.046995	0.96747	1330	1	-0.1275
CLEC12B:NM_205852	1	0.98252	0.98246	1	36957	0	0.79623	0.017476	0.017449	0.954239	1331	1	0.79623
NVL:NM_002533;NM_206840	5	0.56349	0.56905	1	21540	1	0.018416	0.017479	0.04704	0.96747	1332	2	0.018416
C16orf96:NM_001145011	5	0.017612	0.045846	0.954631	1312	3	-0.29225	0.017542	0.047178	0.96747	1333	1	-0.29225
0_chr1_183595712_183595734	1	0.98246	0.9824	1	36954	0	0.98084	0.017542	0.017514	0.954239	1334	1	0.98084
NSMCE2:NM_173685	2	0.98245	0.98253	1	36953	0	0.6282	0.017548	0.032883	0.96747	1335	2	0.6282
random:random_seq_32556_22_0_-1	1	0.98245	0.98239	1	36952	0	0.49453	0.01755	0.017521	0.954239	1336	1	0.49453
ABCB11:NM_003742	5	0.95572	0.95567	1	35876	0	0.29685	0.017574	0.047249	0.96747	1337	3	0.29685
hsa-mir-4327*	2	0.31753	0.3177	1	13303	1	0.11727	0.017576	0.032928	0.96747	1338	1	0.11727
NM_001195541;NM_001195543	6	0.99807	0.99811	1	37582	0	0.44858	0.017577	0.054642	0.96747	1339	4	0.44858
SLC11A1:NM_000578	5	0.42037	0.45928	1	16725	1	0.33195	0.017599	0.047305	0.96747	1340	3	0.33195
MEAF6:NM_001270875;NM_022756	2	0.95738	0.95742	1	35960	0	0.53555	0.017625	0.03302	0.96747	1341	1	0.53555
ALS2CR12:NM_001127391;NM_139163	4	0.94992	0.95009	1	35651	0	0.41132	0.017627	0.04534	0.96747	1342	2	0.41132
TRIM14:NM_014788;NM_033219	6	0.74442	0.74501	1	27893	0	0.08242	0.01763	0.054784	0.96747	1343	3	0.08242
SRP54:NM_001146282;NM_003136	2	0.58269	0.58305	1	22196	0	0.58118	0.017691	0.033149	0.96747	1344	1	0.58118
random:random_seq_95329_0_22_-1	1	0.9823	0.98225	1	36950	0	0.53127	0.017699	0.017679	0.954239	1345	1	0.53127
random:random_seq_170383_0_22_-1	1	0.98228	0.98223	1	36948	0	1.1255	0.017716	0.017693	0.954239	1346	1	1.1255
MSL1:NM_001012241	8	0.054554	0.13824	0.999817	3269	2	0.12809	0.017732	0.058247	0.96747	1347	4	0.12809
CNGA3:NM_001079878;NM_001298	7	0.72036	0.72277	1	27039	1	0.344	0.017742	0.055202	0.96747	1348	4	0.344
NM_001277199;NM_014184	2	0.065921	0.088331	0.995193	3797	1	0.19185	0.017757	0.033267	0.96747	1349	1	0.19185
PCDHA4:NM_018907;NM_031500	3	0.31828	0.32855	1	13330	1	-0.24495	0.017775	0.038322	0.96747	1350	1	-0.24495
FKBP9:NM_001284343	7	0.24833	0.3756	1	10943	1	-0.10493	0.017791	0.055327	0.96747	1351	2	-0.10493
ZCCHC14:NM_015144	6	0.15259	0.25661	1	7452	1	-0.034153	0.017802	0.055265	0.96747	1352	2	-0.034153
BCAT1:NM_001178093;NM_005504	1	0.98219	0.98214	1	36947	0	0.75326	0.017807	0.017785	0.954239	1353	1	0.75326
FAM47E:NM_001136570;NM_001242939	5	0.16432	0.25941	1	7936	2	-0.050851	0.017828	0.047813	0.96747	1354	2	-0.050851
0_chr5_154195783_154195805	1	0.98216	0.98211	1	36946	0	0.60486	0.01784	0.017818	0.954239	1355	1	0.60486
SMARCA2:NM_001289396;NM_139045	6	0.95661	0.95668	1	35918	0	0.29245	0.01786	0.055436	0.96747	1356	4	0.29245
TPMT:NM_000367	3	0.87902	0.87914	1	32868	0	0.35062	0.01788	0.03849	0.96747	1357	2	0.35062
GFI1B:NM_001135031	3	0.23857	0.26238	1	10615	1	0.4608	0.017883	0.038494	0.96747	1358	2	0.4608
CORO6:NM_032854	3	0.92171	0.92166	1	34591	0	0.29318	0.017898	0.038518	0.96747	1359	1	0.29318
PURA:NM_005859	4	0.47728	0.48243	1	18559	1	0.013811	0.017922	0.04605	0.96747	1360	1	0.013811
LPAR5:NM_001142961;NM_020400	6	0.38847	0.47672	1	15682	1	0.32617	0.017933	0.055647	0.96747	1361	2	0.32617
IKBIP:NM_153687	1	0.98204	0.98198	1	36943	0	1.0328	0.017956	0.017935	0.954239	1362	1	1.0328
NPTX2:NM_002523	5	0.7009	0.70079	1	26316	0	0.32794	0.018027	0.048234	0.96747	1363	3	0.32794
LEPROT:NM_001198681;NM_017526	5	0.60607	0.60731	1	23049	1	0.14133	0.018032	0.048247	0.96747	1364	1	0.14133
ENO3:NM_001193503;NM_053013	5	0.63582	0.63586	1	24063	1	0.11653	0.018033	0.048249	0.96747	1365	2	0.11653
0_chr10_113911447_113911469	1	0.98196	0.9819	1	36942	0	0.5737	0.018039	0.018009	0.954239	1366	1	0.5737
TPD52L2:NM_001243891;NM_199363	4	0.96214	0.96229	1	36141	0	0.32095	0.018062	0.046378	0.96747	1367	3	0.32095
EMC10:NM_175063	1	0.98193	0.98187	1	36941	0	0.42425	0.018072	0.018043	0.954239	1368	1	0.42425
random:random_seq_107174_0_22_-1	1	0.98191	0.98185	1	36940	0	0.84588	0.018089	0.018056	0.954239	1369	1	0.84588
SSUH2:NM_015931	2	0.46918	0.46942	1	18298	0	0.50505	0.018118	0.033893	0.96747	1370	1	0.50505
0_chr8_17423573_17423595	1	0.98188	0.98182	1	36939	0	0.8693	0.018122	0.018089	0.954239	1371	1	0.8693
GIMAP2:NM_015660	7	0.99543	0.99544	1	37475	0	0.2391	0.018127	0.056233	0.96747	1372	3	0.2391
random:random_seq_63127_0_22_-1	1	0.98187	0.98181	1	36938	0	0.57665	0.01813	0.018098	0.954239	1373	1	0.57665
PGAP3:NM_001291726;NM_033419	4	0.97202	0.97212	1	36555	0	0.40462	0.01816	0.0466	0.96747	1374	2	0.40462
MPZL1:NM_001146191	2	0.9818	0.98189	1	36936	0	0.25331	0.018204	0.034038	0.96747	1375	2	0.25331
HABP4:NM_014282	3	0.081262	0.13802	0.999817	4518	1	-0.10906	0.018217	0.039051	0.96747	1376	1	-0.10906
CEBPB:NM_005194	2	0.96227	0.96234	1	36144	0	0.63903	0.018233	0.034091	0.96747	1377	2	0.63903
0_chr14_35031127_35031149	1	0.98175	0.9817	1	36933	0	1.1492	0.018246	0.018206	0.954239	1378	1	1.1492
SH2D5:NM_001103160	2	0.98175	0.98184	1	36932	0	0.48337	0.018253	0.03413	0.96747	1379	2	0.48337
ZNF484:NM_001261458;NM_031486	1	0.98175	0.98169	1	36931	0	0.87057	0.018254	0.018214	0.954239	1380	1	0.87057
SYCP2L:NM_001040274	3	0.77549	0.77542	1	28979	0	-0.043357	0.018291	0.039161	0.96747	1381	1	-0.043357
CITED1:NM_001144885;NM_004143	2	0.10134	0.11851	0.999817	5361	1	-0.10693	0.018315	0.034239	0.96747	1382	1	-0.10693
MYL9:NM_006097	5	0.62862	0.62883	1	23822	1	0.23958	0.018319	0.048878	0.96747	1383	3	0.23958
SCIN:NM_001112706	6	0.059389	0.13436	0.999817	3482	1	-0.034209	0.018324	0.056659	0.96747	1384	2	-0.034209
MYH9:NM_002473	6	0.12579	0.22587	1	6372	1	0.20117	0.018326	0.056662	0.96747	1385	3	0.20117
GABRB3:NM_001191320;NM_001278631	5	0.32221	0.39619	1	13465	1	0.21985	0.018336	0.048912	0.96747	1386	3	0.21985
0_chr16_86614653_86614675	1	0.98166	0.98161	1	36928	0	0.48893	0.018337	0.018294	0.954239	1387	1	0.48893
TPRG1:NM_198485	8	0.84559	0.84548	1	31610	0	0.30565	0.018339	0.05981	0.975029	1388	4	0.30565
random:random_seq_177603_0_22_-1	1	0.98163	0.98158	1	36927	0	1.0418	0.01837	0.018327	0.954239	1389	1	1.0418
LGR6:NM_001017404	5	0.99762	0.99762	1	37560	0	0.38971	0.018399	0.049052	0.96747	1390	3	0.38971
0_chr9_141018621_141018643	1	0.98157	0.98152	1	36925	0	0.77865	0.018428	0.018386	0.954239	1391	1	0.77865
C19orf71:NM_001135580	7	0.032288	0.087564	0.995193	2205	2	0.27115	0.018457	0.057108	0.96747	1392	4	0.27115
ARHGEF9:NM_001173480	3	0.66222	0.66225	1	24974	0	0.3155	0.018476	0.039461	0.96747	1393	2	0.3155
OR2A2:NM_001005480	7	0.74566	0.7459	1	27932	1	0.1256	0.018496	0.057219	0.96747	1394	1	0.1256
ANAPC16:NM_001242546;NM_173473	2	0.73631	0.73636	1	27620	0	0.6331	0.018512	0.034588	0.96747	1395	1	0.6331
0_chr3_186794157_186794179	1	0.98145	0.9814	1	36921	0	0.74216	0.018553	0.018514	0.955446	1396	1	0.74216
TSR1:NM_018128	4	0.67331	0.67334	1	25382	0	0.56595	0.018567	0.047575	0.96747	1397	3	0.56595
GNPAT:NM_014236	3	0.21091	0.24051	1	9661	1	0.50682	0.018576	0.039631	0.96747	1398	2	0.50682
hsa-mir-4675*	1	0.98141	0.98136	1	36919	0	0.77909	0.018586	0.018544	0.955446	1399	1	0.77909
SCN2B:NM_004588	4	0.56276	0.563	1	21518	0	0.24575	0.018587	0.047619	0.96747	1400	2	0.24575
PRMT8:NM_001256536;NM_019854	8	0.45093	0.58752	1	17717	1	0.25927	0.018587	0.060436	0.976676	1401	4	0.25927
0_chr10_27484742_27484764	1	0.98141	0.98135	1	36918	0	1.0202	0.018594	0.018554	0.955446	1402	1	1.0202
MS4A7:NM_021201;NM_206940	3	0.67984	0.67981	1	25587	0	0.44552	0.01862	0.039702	0.96747	1403	2	0.44552
ABCD1:NM_000033	5	0.064874	0.13192	0.999817	3746	1	0.02538	0.018644	0.04959	0.96747	1404	2	0.02538
0_chr10_101469686_101469708	1	0.98133	0.98127	1	36917	0	0.82307	0.018669	0.018638	0.955446	1405	1	0.82307
FAM204A:NM_001134672;NM_022063	3	0.97928	0.9793	1	36838	0	0.33017	0.018679	0.039799	0.96747	1406	2	0.33017
SIM2:NM_005069;NM_009586	7	0.26032	0.3882	1	11348	1	-0.012458	0.018686	0.057723	0.96747	1407	2	-0.012458
OVCA2:NM_080822	4	0.45944	0.46679	1	17976	1	0.32273	0.018697	0.047865	0.96747	1408	3	0.32273
CNTN4:NM_001206955;NM_175607	11	0.023678	0.080038	0.988772	1682	3	-0.14861	0.018699	0.068497	0.982899	1409	3	-0.14861
DRAP1:NM_006442	4	0.99792	0.99791	1	37575	0	0.32009	0.018733	0.047953	0.96747	1410	3	0.32009
APLF:NM_138964	8	0.41781	0.5557	1	16636	1	0.099628	0.018736	0.060812	0.978914	1411	3	0.099628
TMEM102:NM_178518	8	0.57242	0.64259	1	21829	1	0.15739	0.01879	0.060943	0.978914	1412	3	0.15739
0_chr20_21491946_21491968	1	0.98119	0.98111	1	36910	0	0.3479	0.01881	0.018773	0.956169	1413	1	0.3479
0_chr8_41480513_41480535	1	0.98117	0.98109	1	36909	0	1.0579	0.018826	0.01879	0.956169	1414	1	1.0579
SSTR2:NM_001050	7	0.21988	0.34605	1	10004	2	0.18557	0.018838	0.058129	0.96747	1415	3	0.18557
0_chr12_12627552_12627574	1	0.98116	0.98108	1	36908	0	1.0229	0.018843	0.018806	0.956169	1416	1	1.0229
MRPL16:NM_017840	6	0.43047	0.50055	1	17056	1	0.025356	0.018863	0.057768	0.96747	1417	2	0.025356
CEP83:NM_001042399;NM_016122	4	0.52615	0.52719	1	20235	1	0.39115	0.018869	0.048284	0.96747	1418	2	0.39115
hsa-mir-6781	6	0.75299	0.7536	1	28188	0	0.1722	0.018912	0.057868	0.96747	1419	3	0.1722
CHRM3:NM_000740	11	0.15401	0.32184	1	7507	3	0.083844	0.018922	0.069134	0.983459	1420	3	0.083844
0_chr2_26953154_26953176	1	0.98107	0.98099	1	36907	0	0.87438	0.018926	0.018894	0.956169	1421	1	0.87438
ZDHHC21:NM_178566	5	0.19628	0.30006	1	9139	1	0.082526	0.01893	0.050223	0.96747	1422	1	0.082526
hsa-mir-4478*	4	0.79906	0.79908	1	29842	0	0.19676	0.018946	0.048458	0.96747	1423	2	0.19676
MYO18B:NM_032608	6	0.10229	0.19895	1	5395	1	0.10858	0.01896	0.057976	0.96747	1424	2	0.10858
0_chr5_65121884_65121906	1	0.98103	0.98096	1	36906	0	0.70689	0.018967	0.018938	0.956169	1425	1	0.70689
LOH12CR1:NM_058169	8	0.68741	0.70915	1	25846	1	0.22633	0.019042	0.061553	0.978914	1426	4	0.22633
CREM:NM_182717;NM_183013	2	0.98092	0.981	1	36901	0	0.28542	0.019084	0.035631	0.96747	1427	2	0.28542
hsa-mir-1269b	6	0.23144	0.3477	1	10385	1	0.23048	0.019087	0.058227	0.96747	1428	3	0.23048
OSTC:NM_001267818;NM_021227	2	0.98091	0.98099	1	36900	0	0.5483	0.019093	0.035646	0.96747	1429	2	0.5483
ZBTB4:NM_001128833;NM_020899	11	0.93919	0.93907	1	35246	0	0.15574	0.019103	0.069642	0.984167	1430	4	0.15574
PLCB4:NM_000933;NM_182797	6	0.030344	0.077109	0.984541	2089	3	-0.36539	0.019107	0.058264	0.96747	1431	1	-0.36539
0_chr14_56767555_56767577	1	0.98087	0.98079	1	36898	0	0.4812	0.019133	0.019106	0.956169	1432	1	0.4812
ADORA3:NM_001081976;NM_020683	4	0.998	0.99799	1	37580	0	0.25224	0.019154	0.04895	0.96747	1433	3	0.25224
ADAM32:NM_145004	8	0.96473	0.96472	1	36237	0	0.33708	0.01922	0.062006	0.979011	1434	4	0.33708
hsa-mir-183	8	0.34919	0.48793	1	14398	2	0.1532	0.019222	0.062012	0.979011	1435	3	0.1532
LAPTM5:NM_006762	6	0.89031	0.89067	1	33346	0	0.1061	0.019277	0.058593	0.96747	1436	3	0.1061
EDNRA:NM_001256283	9	0.90241	0.90238	1	33854	0	0.053144	0.019286	0.067221	0.982474	1437	4	0.053144
IKBKB:NM_001556	6	0.6499	0.65441	1	24557	1	-0.053888	0.019303	0.058649	0.96747	1438	1	-0.053888
SLC22A17:NM_001289050	8	0.95738	0.95739	1	35958	0	0.20421	0.019308	0.062223	0.979011	1439	3	0.20421
CDK13:NM_003718;NM_031267	7	0.99695	0.99695	1	37534	0	0.19343	0.019356	0.05948	0.973572	1440	4	0.19343
0_chr17_66417872_66417894	1	0.98062	0.98053	1	36894	0	0.82571	0.019381	0.019371	0.956957	1441	1	0.82571
TACC2:NM_006997;NM_206861	4	0.54109	0.54154	1	20729	1	0.24278	0.019442	0.049612	0.96747	1442	3	0.24278
GNB2L1:NM_006098	2	0.98055	0.98062	1	36891	0	0.5867	0.019454	0.036296	0.96747	1443	2	0.5867
RGS7BP:NM_001029875	5	0.75556	0.75552	1	28292	0	0.21814	0.019541	0.051547	0.96747	1444	2	0.21814
FAM81A:NM_152450	4	0.68111	0.68122	1	25631	0	0.31623	0.019553	0.04988	0.96747	1445	2	0.31623
SLC25A46:NM_138773	10	0.47846	0.62189	1	18604	1	0.12125	0.019599	0.068713	0.983347	1446	3	0.12125
KCTD21:NM_001029859	7	0.64248	0.6611	1	24316	1	0.19831	0.019619	0.060197	0.975984	1447	3	0.19831
BEX2:NM_001168399;NM_032621	1	0.98037	0.98027	1	36887	0	0.75751	0.01963	0.019631	0.956957	1448	1	0.75751
PNMA2:NM_007257	2	0.98037	0.98044	1	36886	0	0.48538	0.01963	0.03661	0.96747	1449	2	0.48538
ARHGEF33:NM_001145451	2	0.98035	0.98042	1	36885	0	0.43622	0.019651	0.036646	0.96747	1450	2	0.43622
SVIL:NM_003174;NM_021738	8	0.94389	0.94395	1	35420	0	0.29834	0.019658	0.063131	0.979011	1451	4	0.29834
CHCHD4:NM_001098502	1	0.9803	0.98019	1	36884	0	0.69577	0.019704	0.019706	0.956957	1452	1	0.69577
RTCB:NM_014306	5	0.11735	0.19945	1	6044	2	-0.19571	0.019704	0.051906	0.96747	1453	1	-0.19571
random:random_seq_52722_0_22_-1	1	0.98027	0.98017	1	36882	0	0.58661	0.019729	0.019733	0.956957	1454	1	0.58661
NM_001001520:NM_001001520;NM_032631	10	0.50503	0.64427	1	19475	2	0.025164	0.019743	0.069142	0.983459	1455	4	0.025164
IGJ:NM_144646	4	0.64664	0.64673	1	24445	0	0.38142	0.019784	0.050431	0.96747	1456	2	0.38142
MTR:NM_000254	2	0.98021	0.98027	1	36880	0	0.498	0.019786	0.036902	0.96747	1457	2	0.498
CPNE6:NM_006032	3	0.88861	0.88865	1	33273	0	0.032539	0.019788	0.041615	0.96747	1458	1	0.032539
TMEM9:NM_001288564;NM_016456	7	0.50572	0.57673	1	19498	1	0.05398	0.019791	0.060662	0.978467	1459	2	0.05398
hsa-mir-4734	6	0.83911	0.83947	1	31343	0	0.055715	0.019792	0.059603	0.974311	1460	1	0.055715
P3H1:NM_001146289;NM_022356	8	0.95593	0.95597	1	35888	0	0.18336	0.019819	0.063544	0.979011	1461	3	0.18336
ERCC8:NM_000082;NM_001290285	3	0.81415	0.81412	1	30391	0	0.51416	0.019826	0.041682	0.96747	1462	2	0.51416
NM_002929	3	0.34413	0.35103	1	14214	1	-0.05117	0.019861	0.041743	0.96747	1463	1	-0.05117
0_chr20_61391903_61391925	1	0.98014	0.98004	1	36879	0	0.89374	0.019862	0.019856	0.956957	1464	1	0.89374
0_chr7_100064306_100064328	1	0.98013	0.98004	1	36878	0	0.56964	0.01987	0.019868	0.956957	1465	1	0.56964
GHR:NM_000163;NM_001242462	8	0.64029	0.67975	1	24225	1	-0.056874	0.019873	0.063685	0.979011	1466	1	-0.056874
TSGA13:NM_052933	6	0.078224	0.16997	1	4387	3	-0.13425	0.019889	0.059796	0.975029	1467	2	-0.13425
MBNL1:NM_021038;NM_207297	5	0.40982	0.45205	1	16407	1	0.21818	0.019908	0.052351	0.96747	1468	1	0.21818
MLLT10:NM_001195626;NM_004641	7	0.85862	0.8582	1	32102	0	0.14293	0.019916	0.060982	0.978914	1469	3	0.14293
FCN3:NM_003665;NM_173452	4	0.53379	0.53453	1	20476	1	0.11609	0.019942	0.050793	0.96747	1470	2	0.11609
0_chr9_103213638_103213660	1	0.98006	0.97996	1	36876	0	0.69347	0.019944	0.019939	0.956957	1471	1	0.69347
random:random_seq_149975_0_22_-1	1	0.98003	0.97994	1	36874	0	0.66863	0.019969	0.019961	0.956957	1472	1	0.66863
ADCYAP1R1:NM_001118;NM_001199637	11	0.87761	0.87856	1	32822	1	0.076762	0.019975	0.072055	0.984167	1473	3	0.076762
CCDC50:NM_174908;NM_178335	5	0.60375	0.60512	1	22957	1	0.33286	0.019986	0.052514	0.96747	1474	2	0.33286
0_chr11_66193897_66193919	1	0.98001	0.97992	1	36872	0	0.69551	0.019994	0.019991	0.956957	1475	1	0.69551
PRDM2:NM_001007257;NM_015866	4	0.88362	0.88388	1	33068	0	0.43408	0.02	0.050917	0.96747	1476	2	0.43408
CLNS1A:NM_001293	2	0.76163	0.76165	1	28506	0	0.45707	0.020005	0.037295	0.96747	1477	1	0.45707
0_chr18_60997744_60997766	1	0.97999	0.9799	1	36871	0	0.77814	0.020011	0.020011	0.956957	1478	1	0.77814
NRTN:NM_004558	5	0.81325	0.8132	1	30359	0	0.32159	0.020032	0.052619	0.96747	1479	3	0.32159
COLEC11:NM_001255982;NM_199235	4	0.45487	0.46282	1	17844	1	0.1134	0.020045	0.051031	0.96747	1480	2	0.1134
NM_133447	3	0.88247	0.88252	1	33016	0	0.29592	0.020057	0.04208	0.96747	1481	1	0.29592
ATP1B4:NM_001142447	1	0.97994	0.97985	1	36870	0	0.50456	0.02006	0.020063	0.956957	1482	1	0.50456
SOX12:NM_006943	8	0.94338	0.94344	1	35400	0	0.20817	0.020068	0.064169	0.979011	1483	4	0.20817
MNDA:NM_002432	3	0.20993	0.23974	1	9631	1	-0.069586	0.020082	0.042115	0.96747	1484	1	-0.069586
POLG:NM_001126131;NM_002693	4	0.87128	0.87155	1	32588	0	0.35495	0.020086	0.051126	0.96747	1485	3	0.35495
PIK3R1:NM_001242466	4	0.44127	0.45131	1	17415	1	-0.012726	0.02011	0.051184	0.96747	1486	2	-0.012726
ZEB2:NM_001171653	1	0.97988	0.97978	1	36867	0	0.77447	0.020118	0.020119	0.956957	1487	1	0.77447
0_chr2_169765325_169765347	1	0.97987	0.97977	1	36866	0	0.65529	0.020127	0.020128	0.956957	1488	1	0.65529
OVCH2:NM_198185	5	0.97778	0.9777	1	36780	0	0.37545	0.020155	0.052882	0.96747	1489	3	0.37545
ETF1:NM_001282185	1	0.97984	0.97973	1	36865	0	0.62555	0.02016	0.020161	0.956957	1490	1	0.62555
ADCK3:NM_020247	7	0.93502	0.93478	1	35092	0	0.070858	0.020185	0.061715	0.979011	1491	2	0.070858
0_chr5_111499641_111499663	1	0.97981	0.97971	1	36864	0	0.74948	0.020193	0.020194	0.956957	1492	1	0.74948
0_chr11_64513967_64513989	1	0.97976	0.97966	1	36862	0	0.79818	0.020243	0.020244	0.956957	1493	1	0.79818
QRSL1:NM_018292	5	0.87038	0.87048	1	32551	0	0.32902	0.020247	0.053089	0.96747	1494	3	0.32902
RTP5:NM_173821	8	0.21694	0.36375	1	9898	2	0.10883	0.020269	0.064679	0.979011	1495	3	0.10883
EPB42:NM_001114134	1	0.97972	0.97963	1	36861	0	0.82566	0.020276	0.020279	0.956957	1496	1	0.82566
SLC4A4:NM_003759	2	0.97972	0.97976	1	36860	0	0.35134	0.020279	0.037786	0.96747	1497	2	0.35134
RNMT:NM_003799	2	0.97971	0.97975	1	36858	0	0.44764	0.020293	0.037814	0.96747	1498	2	0.44764
MCC:NM_001085377	4	0.20434	0.2776	1	9432	1	0.25323	0.020306	0.051622	0.96747	1499	1	0.25323
NM_001243505;NM_001243507	1	0.97967	0.97958	1	36856	0	0.55645	0.020326	0.020328	0.956957	1500	1	0.55645
random:random_seq_135578_0_22_-1	1	0.97966	0.97957	1	36855	0	0.71061	0.020342	0.020341	0.956957	1501	1	0.71061
CALB1:NM_004929	5	0.99771	0.99772	1	37563	0	0.37586	0.020347	0.053296	0.96747	1502	3	0.37586
0_chr16_66650091_66650113	1	0.97964	0.97955	1	36854	0	0.99334	0.020359	0.020358	0.956957	1503	1	0.99334
random:random_seq_88594_0_22_-1	1	0.97962	0.97953	1	36851	0	0.68089	0.020375	0.020374	0.956957	1504	1	0.68089
MAEA:NM_001017405;NM_005882	5	0.94402	0.94394	1	35428	0	0.21088	0.020377	0.053361	0.96747	1505	2	0.21088
0_chr5_154195448_154195470	1	0.97961	0.97952	1	36849	0	0.74492	0.020392	0.020392	0.956957	1506	1	0.74492
USP7:NM_001286457;NM_003470	3	0.93052	0.93044	1	34922	0	0.17733	0.020401	0.042618	0.96747	1507	1	0.17733
ZKSCAN8:NM_001278121;NM_001278122	3	0.42168	0.42228	1	16769	1	0.18429	0.02045	0.042697	0.96747	1508	1	0.18429
P4HB:NM_000918	5	0.40606	0.44955	1	16296	1	-0.044749	0.02052	0.053679	0.96747	1509	1	-0.044749
PRELID2:NM_138492;NM_205846	5	0.92018	0.92013	1	34526	0	0.29999	0.02056	0.053762	0.96747	1510	3	0.29999
0_chr16_30999999_31000021	1	0.97943	0.97935	1	36842	0	0.78815	0.020566	0.020553	0.956957	1511	1	0.78815
SAA2:NM_030754	4	0.45459	0.46257	1	17834	1	0.32112	0.020579	0.052262	0.96747	1512	3	0.32112
ZNF570:NM_144694	3	0.9804	0.98041	1	36889	0	0.44112	0.020598	0.042944	0.96747	1513	2	0.44112
RSPH3:NM_031924	4	0.92384	0.92397	1	34674	0	0.35366	0.020599	0.052306	0.96747	1514	2	0.35366
PPP2R2A:NM_002717	1	0.97935	0.97926	1	36841	0	0.69813	0.020649	0.020644	0.956957	1515	1	0.69813
WDR81:NM_001163809	4	0.83862	0.83873	1	31317	0	0.042972	0.020665	0.052444	0.96747	1516	1	0.042972
NHLH1:NM_005598	1	0.97933	0.97924	1	36840	0	0.62796	0.020674	0.020666	0.956957	1517	1	0.62796
hsa-mir-216b	4	0.0286	0.06482	0.979673	1990	1	0.3991	0.020681	0.052488	0.96747	1518	2	0.3991
METTL9:NM_001077180;NM_016025	5	0.7164	0.71637	1	26885	0	-0.092554	0.020683	0.054042	0.96747	1519	1	-0.092554
PI4KB:NM_001198775	7	0.78059	0.78046	1	29150	0	0.1736	0.020689	0.063029	0.979011	1520	4	0.1736
hsa-mir-148a	2	0.011062	0.020977	0.938458	886	1	0.13122	0.02071	0.03858	0.96747	1521	1	0.13122
MYO9B:NM_001130065;NM_004145	6	0.30324	0.43124	1	12812	1	-0.1436	0.02072	0.061461	0.978914	1522	2	-0.1436
hsa-mir-4310	6	0.92906	0.9292	1	34863	0	0.20532	0.020733	0.061483	0.978914	1523	2	0.20532
LINGO2:NM_001258282;NM_152570	6	0.30867	0.43518	1	13003	1	0.24239	0.02074	0.061497	0.978914	1524	3	0.24239
VPS37A:NM_001145152;NM_152415	4	0.88242	0.88267	1	33011	0	0.064473	0.020795	0.052751	0.96747	1525	1	0.064473
0_chr8_53024049_53024071	1	0.97919	0.97909	1	36833	0	0.55434	0.020814	0.0208	0.956957	1526	1	0.55434
TRIM55:NM_033058;NM_184087	3	0.98889	0.98888	1	37232	0	0.41194	0.020816	0.043303	0.96747	1527	2	0.41194
CPA3:NM_001870	4	0.61038	0.61057	1	23183	0	0.0014335	0.020828	0.052818	0.96747	1528	1	0.0014335
random:random_seq_386_0_22_-1	1	0.97917	0.97907	1	36830	0	0.54763	0.020831	0.020813	0.956957	1529	1	0.54763
KCNS2:NM_020697	7	0.51177	0.57999	1	19706	1	0.0016188	0.020836	0.063413	0.979011	1530	3	0.0016188
DCTD:NM_001012732;NM_001921	4	0.51965	0.52099	1	20001	1	0.084889	0.020853	0.052872	0.96747	1531	2	0.084889
FGGY:NM_001278224	4	0.95728	0.95745	1	35949	0	0.3292	0.020867	0.052902	0.96747	1532	3	0.3292
0_chr4_155457738_155457760	1	0.97911	0.97902	1	36828	0	0.80718	0.020889	0.020869	0.956957	1533	1	0.80718
RALGDS:NM_001271775	1	0.9791	0.97901	1	36827	0	1.0387	0.020897	0.020877	0.956957	1534	1	1.0387
NM_203425	2	0.9791	0.97915	1	36826	0	0.36136	0.020899	0.03891	0.96747	1535	2	0.36136
MYO1F:NM_012335	6	0.67788	0.67967	1	25524	1	0.14514	0.020915	0.061843	0.979011	1536	3	0.14514
hsa-mir-6843	3	0.7715	0.77139	1	28841	0	0.025536	0.020915	0.043467	0.96747	1537	1	0.025536
HELB:NM_033647	7	0.78942	0.78923	1	29464	0	0.18243	0.020947	0.063711	0.979011	1538	2	0.18243
HCRTR1:NM_001525	5	0.49204	0.51117	1	19051	1	-0.011097	0.020968	0.054655	0.96747	1539	1	-0.011097
PGRMC2:NM_006320	5	0.98127	0.9812	1	36914	0	0.34693	0.020981	0.054682	0.96747	1540	3	0.34693
PNMA6A:NM_032882	2	0.97899	0.97904	1	36824	0	0.48758	0.021007	0.039099	0.96747	1541	2	0.48758
random:random_seq_105709_0_22_-1	1	0.97899	0.97889	1	36823	0	0.64348	0.021013	0.02099	0.958638	1542	1	0.64348
WDR76:NM_001167941	2	0.86399	0.86417	1	32311	0	0.41851	0.021038	0.039154	0.96747	1543	1	0.41851
CD247:NM_000734;NM_198053	5	0.97923	0.97914	1	36835	0	0.32868	0.021049	0.054837	0.96747	1544	3	0.32868
GAS2L3:NM_174942	7	0.86548	0.86513	1	32362	0	0.4153	0.021082	0.064063	0.979011	1545	4	0.4153
RBBP5:NM_001193273	2	0.97889	0.97894	1	36821	0	0.43307	0.021108	0.039279	0.96747	1546	2	0.43307
ABAT:NM_000663;NM_020686	6	0.18039	0.28859	1	8553	1	0.3202	0.021111	0.062244	0.979011	1547	3	0.3202
ZNF211:NM_001265597;NM_198855	3	0.64512	0.64512	1	24393	0	0.41267	0.021133	0.043829	0.96747	1548	2	0.41267
GSK3B:NM_001146156;NM_002093	6	0.87955	0.87981	1	32889	0	0.13774	0.021133	0.062294	0.979011	1549	2	0.13774
WFDC10B:NM_172131	3	0.40301	0.40458	1	16200	1	0.56536	0.021161	0.043873	0.96747	1550	2	0.56536
LRRC28:NM_001284400;NM_144598	7	0.57947	0.61924	1	22075	1	0.059734	0.021232	0.064456	0.979011	1551	3	0.059734
NM_001278732	4	0.39196	0.41107	1	15816	1	0.35311	0.021295	0.053931	0.96747	1552	3	0.35311
MEGF11:NM_032445	6	0.70102	0.70183	1	26319	1	0.34822	0.021309	0.062651	0.979011	1553	3	0.34822
hsa-mir-4306	5	0.78177	0.78168	1	29188	0	0.19105	0.021344	0.055482	0.96747	1554	2	0.19105
0_chr16_81744650_81744672	1	0.97866	0.97857	1	36813	0	0.74236	0.021345	0.021321	0.963549	1555	1	0.74236
RUNX3:NM_001031680;NM_004350	5	0.95102	0.95094	1	35699	0	0.096472	0.021351	0.055496	0.96747	1556	2	0.096472
PDCD2L:NM_032346	3	0.95915	0.95911	1	36021	0	0.24692	0.021356	0.044196	0.96747	1557	2	0.24692
PCDH11Y:NM_001278619;NM_032973	4	0.99057	0.99056	1	37295	0	0.4243	0.021383	0.054135	0.96747	1558	3	0.4243
CMTM4:NM_178818;NM_181521	2	0.74707	0.74717	1	27981	0	0.43261	0.021399	0.039804	0.96747	1559	1	0.43261
HSD11B1L:NM_198704	3	0.38082	0.38398	1	15438	1	-0.14911	0.021405	0.044279	0.96747	1560	1	-0.14911
PEX1:NM_000466;NM_001282677	3	0.11799	0.17075	1	6078	1	-0.17691	0.02143	0.044316	0.96747	1561	1	-0.17691
0_chr14_45394186_45394208	1	0.97851	0.97842	1	36807	0	0.54365	0.021494	0.021469	0.963549	1562	1	0.54365
SNX22:NM_024798	2	0.97849	0.97853	1	36806	0	0.27169	0.021514	0.04002	0.96747	1563	2	0.27169
0_chr4_120980696_120980718	1	0.97847	0.97839	1	36805	0	0.60828	0.021527	0.021498	0.963549	1564	1	0.60828
hsa-mir-602	4	0.010196	0.027235	0.938458	822	2	-0.18583	0.021545	0.054516	0.96747	1565	1	-0.18583
ZNF804B:NM_181646	6	0.90159	0.90185	1	33826	0	0.21213	0.02155	0.063156	0.979011	1566	1	0.21213
hsa-mir-296*	1	0.97845	0.97836	1	36803	0	0.79403	0.021552	0.021525	0.963549	1567	1	0.79403
CCDC137:NM_199287	2	0.91847	0.9186	1	34462	0	0.69159	0.021579	0.040135	0.96747	1568	1	0.69159
CENPI:NM_006733	3	0.2725	0.28987	1	11792	1	0.53046	0.021615	0.044633	0.96747	1569	2	0.53046
MORC3:NM_015358	6	0.79617	0.79672	1	29732	0	0.16791	0.021638	0.063325	0.979011	1570	3	0.16791
0_chr17_47129676_47129698	1	0.97836	0.97826	1	36801	0	1.0677	0.021643	0.021616	0.963549	1571	1	1.0677
AUNIP:NM_001287490;NM_024037	5	0.9278	0.92779	1	34824	0	0.34629	0.021657	0.056157	0.96747	1572	3	0.34629
SPRYD4:NM_207344	8	0.67895	0.70363	1	25561	1	0.28874	0.021691	0.068249	0.982899	1573	4	0.28874
random:random_seq_150782_22_0_-1	1	0.97831	0.97821	1	36799	0	0.37065	0.021692	0.021668	0.963549	1574	1	0.37065
OR1J1:NM_001004451	2	0.97827	0.9783	1	36798	0	0.38884	0.021731	0.040421	0.96747	1575	2	0.38884
IQCC:NM_018134	4	0.73847	0.73858	1	27694	0	0.30846	0.021733	0.054952	0.96747	1576	2	0.30846
DHRS4:NM_001282987;NM_021004	6	0.46569	0.52149	1	18187	1	0.046667	0.02174	0.063528	0.979011	1577	3	0.046667
RASAL3:NM_022904	9	0.020408	0.066019	0.979673	1478	4	-0.062158	0.021745	0.074338	0.984315	1578	2	-0.062158
GALR2:NM_003857	7	0.69225	0.69909	1	26029	1	0.16733	0.021764	0.065829	0.979048	1579	3	0.16733
ZNF282:NM_003575	4	0.92841	0.9285	1	34842	0	0.18551	0.021773	0.055045	0.96747	1580	2	0.18551
FAM208A:NM_015224	1	0.97822	0.97814	1	36797	0	1.0971	0.021775	0.02176	0.963549	1581	1	1.0971
random:random_seq_23583_0_22_-1	1	0.97818	0.9781	1	36795	0	0.64353	0.021817	0.021803	0.963549	1582	1	0.64353
hsa-mir-4717	4	0.032451	0.07051	0.98346	2213	2	-0.1585	0.021839	0.055202	0.96747	1583	1	-0.1585
AK3:NM_001199853;NM_016282	1	0.97816	0.97807	1	36794	0	0.73587	0.021842	0.021826	0.963549	1584	1	0.73587
ABCB9:NM_001243013;NM_203444	5	0.90292	0.90302	1	33875	0	0.35329	0.02186	0.056606	0.96747	1585	3	0.35329
ABI2:NM_001282932	1	0.97813	0.97803	1	36793	0	0.4805	0.021875	0.021854	0.963549	1586	1	0.4805
random:random_seq_94062_0_22_-1	1	0.9781	0.978	1	36791	0	0.68873	0.0219	0.021877	0.963549	1587	1	0.68873
TRAP1:NM_001272049	2	0.97806	0.97808	1	36789	0	0.44053	0.021939	0.040786	0.96747	1588	2	0.44053
FAM13B:NM_001101800;NM_016603	5	0.00042838	0.0017339	0.826557	54	3	-0.48473	0.021945	0.056787	0.96747	1589	1	-0.48473
PCK1:NM_002591	9	0.38777	0.53451	1	15658	1	0.15309	0.021965	0.074841	0.986698	1590	4	0.15309
HIST1H3E:NM_003532	3	0.87064	0.8707	1	32560	0	0.059517	0.021969	0.045198	0.96747	1591	1	0.059517
ABCC5:NM_005688	4	0.95272	0.95289	1	35766	0	0.30731	0.021975	0.0555	0.96747	1592	2	0.30731
YIPF5:NM_001271732	1	0.97802	0.97792	1	36788	0	0.7695	0.021982	0.021962	0.963549	1593	1	0.7695
KIZ:NM_001276389;NM_018474	4	0.60006	0.60031	1	22824	0	0.33356	0.022003	0.055567	0.96747	1594	2	0.33356
LUZP4:NM_016383	7	0.33603	0.46827	1	13933	2	0.038546	0.022004	0.066461	0.981161	1595	2	0.038546
random:random_seq_105298_0_22_-1	1	0.97799	0.97789	1	36784	0	0.48881	0.022007	0.02199	0.963549	1596	1	0.48881
ANKRD2:NM_001129981;NM_020349	6	0.079688	0.1727	1	4449	2	0.24303	0.02201	0.064086	0.979011	1597	3	0.24303
AFF4:NM_014423	3	0.63239	0.63233	1	23952	0	0.16853	0.022091	0.0454	0.96747	1598	1	0.16853
CCDC132:NM_001257998;NM_024553	5	0.25385	0.35634	1	11121	1	0.094789	0.022107	0.057146	0.96747	1599	2	0.094789
0_chr18_649982_650004	1	0.97789	0.97778	1	36783	0	0.6925	0.022115	0.022096	0.963549	1600	1	0.6925
SYNC:NM_001161708;NM_030786	4	0.22101	0.28846	1	10043	1	0.32882	0.022119	0.055835	0.96747	1601	2	0.32882
XPO4:NM_022459	3	0.023241	0.045585	0.954409	1661	1	0.51876	0.022121	0.04545	0.96747	1602	2	0.51876
DNMT3L:NM_013369;NM_175867	6	0.86439	0.8647	1	32328	0	0.19633	0.022123	0.064306	0.979011	1603	3	0.19633
OSBPL1A:NM_080597	4	0.52458	0.52567	1	20168	1	0.096603	0.022135	0.055875	0.96747	1604	2	0.096603
CYSLTR2:NM_020377	4	0.98499	0.98501	1	37058	0	0.29805	0.022191	0.056004	0.96747	1605	2	0.29805
TMEM175:NM_032326	4	0.96418	0.96429	1	36214	0	0.20145	0.022197	0.056019	0.96747	1606	2	0.20145
0_chr8_41480621_41480643	1	0.97773	0.97763	1	36778	0	0.44492	0.022272	0.022254	0.966755	1607	1	0.44492
MAPKAPK5:NM_003668;NM_139078	6	0.99	0.99009	1	37268	0	0.29379	0.022275	0.064603	0.979011	1608	3	0.29379
NAT14:NM_020378	2	0.63977	0.64002	1	24207	0	0.17197	0.022284	0.041409	0.96747	1609	1	0.17197
random:random_seq_116720_0_22_-1	1	0.97771	0.97761	1	36775	0	0.74728	0.022289	0.022271	0.966755	1610	1	0.74728
0_chr13_113140090_113140112	1	0.97769	0.97758	1	36774	0	0.7964	0.022314	0.022299	0.966885	1611	1	0.7964
hsa-mir-8079	6	0.99103	0.99111	1	37314	0	0.20484	0.022345	0.064749	0.979011	1612	2	0.20484
0_chr16_29882961_29882983	1	0.97762	0.97752	1	36772	0	0.84457	0.02238	0.022365	0.96747	1613	1	0.84457
SLC2A2:NM_001278659	2	0.9776	0.97764	1	36771	0	0.63739	0.022398	0.0416	0.96747	1614	2	0.63739
hsa-mir-96	4	0.19567	0.27202	1	9111	1	0.23217	0.022403	0.056498	0.96747	1615	3	0.23217
KPNA4:NM_002268	1	0.97759	0.97749	1	36769	0	0.84336	0.022413	0.0224	0.96747	1616	1	0.84336
OR4D1:NM_012374	4	0.58714	0.58736	1	22358	0	0.31989	0.022465	0.056638	0.96747	1617	3	0.31989
LLGL1:NM_004140	5	0.44882	0.47917	1	17649	1	-0.019253	0.022474	0.057938	0.96747	1618	1	-0.019253
SDC1:NM_001006946;NM_002997	7	0.62931	0.65178	1	23852	1	0.38148	0.022495	0.067773	0.982899	1619	4	0.38148
PSMD6:NM_001271779	3	0.97405	0.97408	1	36639	0	0.34582	0.022507	0.046075	0.96747	1620	2	0.34582
SCMH1:NM_001031694;NM_012236	5	0.86802	0.86809	1	32469	0	-0.057156	0.022514	0.058024	0.96747	1621	1	-0.057156
0_chr13_37403617_37403639	1	0.97748	0.97739	1	36765	0	0.58318	0.022521	0.022507	0.96747	1622	1	0.58318
0_chr8_17502796_17502818	1	0.97746	0.97737	1	36764	0	0.3971	0.022537	0.022528	0.96747	1623	1	0.3971
CMTM6:NM_017801	4	0.92217	0.9223	1	34614	0	0.37208	0.022541	0.056819	0.96747	1624	2	0.37208
0_chr1_1717579_1717601	1	0.9774	0.97731	1	36761	0	0.86629	0.022595	0.022586	0.96747	1625	1	0.86629
RPRD1B:NM_021215	7	0.43222	0.5392	1	17112	1	0.07744	0.022597	0.068021	0.982899	1626	1	0.07744
EPHA7:NM_001288629;NM_004440	8	0.6189	0.66742	1	23493	1	-0.029208	0.022605	0.070513	0.984167	1627	1	-0.029208
0_chr3_11079484_11079506	1	0.97737	0.97729	1	36759	0	0.59244	0.022629	0.02262	0.96747	1628	1	0.59244
HIST1H2BJ:NM_021058	2	0.97735	0.9774	1	36757	0	0.40744	0.022649	0.042048	0.96747	1629	2	0.40744
FSTL1:NM_007085	7	0.60011	0.6323	1	22827	1	0.23062	0.022721	0.068343	0.982899	1630	3	0.23062
ZNF488:NM_153034	9	0.086206	0.20068	1	4726	3	-0.11281	0.022728	0.076642	0.989435	1631	4	-0.11281
RAD54L:NM_001142548;NM_003579	3	0.79058	0.79056	1	29509	0	-0.017042	0.022752	0.046477	0.96747	1632	1	-0.017042
0_chr15_27778085_27778107	1	0.97725	0.97716	1	36755	0	0.48301	0.022753	0.022739	0.96747	1633	1	0.48301
C2CD4D:NM_001136003	6	0.19913	0.31024	1	9247	2	0.10196	0.022758	0.065581	0.979011	1634	3	0.10196
0_chr6_33987214_33987236	1	0.97723	0.97714	1	36754	0	0.48463	0.022769	0.022753	0.96747	1635	1	0.48463
VPS36:NM_001282168;NM_016075	3	0.93615	0.93607	1	35142	0	0.41377	0.022796	0.046555	0.96747	1636	2	0.41377
hsa-mir-3150a	7	0.98762	0.98756	1	37182	0	0.1845	0.022822	0.068607	0.982899	1637	3	0.1845
0_chr13_113139753_113139775	1	0.97713	0.97704	1	36749	0	1.099	0.022869	0.022855	0.96747	1638	1	1.099
HMCES:NM_001006109;NM_020187	5	0.28225	0.37253	1	12126	1	0.30647	0.022883	0.05881	0.967805	1639	3	0.30647
EEF2KMT:NM_201400;NM_201598	2	0.90189	0.90197	1	33837	0	0.49792	0.02289	0.042472	0.96747	1640	1	0.49792
random:random_seq_50814_0_22_-1	1	0.97707	0.97698	1	36747	0	0.68465	0.022927	0.022907	0.96747	1641	1	0.68465
SLC25A41:NM_173637	6	0.69597	0.69686	1	26149	1	0.27086	0.022975	0.065997	0.979408	1642	3	0.27086
PTPN7:NM_001199797;NM_080588	5	0.9673	0.96728	1	36361	0	0.3592	0.023002	0.05906	0.968795	1643	2	0.3592
MECP2:NM_001110792;NM_004992	9	0.17507	0.32968	1	8339	2	0.067211	0.023003	0.077281	0.989435	1644	4	0.067211
PTGDS:NM_000954	2	0.97694	0.97698	1	36743	0	0.35702	0.023058	0.042762	0.96747	1645	2	0.35702
DFFA:NM_004401;NM_213566	8	0.53144	0.62266	1	20407	1	0.22039	0.023076	0.071676	0.984167	1646	4	0.22039
random:random_seq_44638_0_22_-1	1	0.97691	0.97682	1	36739	0	0.70934	0.023093	0.02306	0.96747	1647	1	0.70934
hsa-mir-3938*	4	0.7581	0.75816	1	28379	0	0.29951	0.023146	0.058215	0.96747	1648	2	0.29951
REPS1:NM_001128617;NM_031922	5	0.65426	0.65435	1	24700	0	0.042904	0.023165	0.059422	0.973032	1649	1	0.042904
MAP7:NM_001198617;NM_001198619	2	0.9768	0.97683	1	36737	0	0.28995	0.023204	0.043004	0.96747	1650	2	0.28995
TIAF1:NM_004740	4	0.74264	0.74274	1	27832	0	0.087561	0.023242	0.058439	0.96747	1651	2	0.087561
0_chr8_71025601_71025623	1	0.97673	0.97664	1	36735	0	0.77655	0.023275	0.023248	0.96747	1652	1	0.77655
hsa-mir-4445	3	0.18775	0.22263	1	8827	1	0.4947	0.023278	0.047315	0.96747	1653	2	0.4947
TPO:NM_000547;NM_175722	8	0.62694	0.67199	1	23757	1	-0.061788	0.023279	0.072175	0.984167	1654	2	-0.061788
MOK:NM_001272011;NM_014226	4	0.91801	0.91819	1	34439	0	0.31229	0.023279	0.058517	0.96747	1655	3	0.31229
NPHP4:NM_015102	10	0.88077	0.88054	1	32944	0	0.2437	0.023293	0.079439	0.989987	1656	5	0.2437
NM_001174103	4	0.287	0.33321	1	12267	1	0.33317	0.023302	0.058575	0.96747	1657	3	0.33317
0_chr5_121799624_121799646	1	0.97665	0.97657	1	36734	0	0.48766	0.023349	0.023321	0.96747	1658	1	0.48766
HHAT:NM_001122834;NM_018194	7	0.99902	0.99903	1	37640	0	0.25875	0.023355	0.069976	0.984167	1659	4	0.25875
0_chr8_134250169_134250191	1	0.97662	0.97654	1	36733	0	0.6748	0.023382	0.023353	0.96747	1660	1	0.6748
OBFC1:NM_024928	3	0.96556	0.96558	1	36279	0	0.53624	0.023389	0.04749	0.96747	1661	2	0.53624
0_chr12_70216737_70216759	1	0.9766	0.97652	1	36732	0	0.58278	0.023399	0.023367	0.96747	1662	1	0.58278
random:random_seq_141216_0_22_-1	1	0.97655	0.97647	1	36731	0	0.64766	0.023449	0.023408	0.96747	1663	1	0.64766
MEF2D:NM_001271629;NM_005920	10	0.69358	0.75228	1	26073	1	0.23464	0.023487	0.079994	0.989987	1664	5	0.23464
NKX3-2:NM_001189	5	0.99462	0.99455	1	37449	0	0.24726	0.023488	0.060126	0.975984	1665	3	0.24726
FAM110B:NM_147189	9	0.91285	0.91281	1	34248	0	0.13042	0.023496	0.078426	0.989987	1666	3	0.13042
FAM159A:NM_001042693	6	0.82411	0.82455	1	30788	0	0.19663	0.023545	0.067138	0.982474	1667	3	0.19663
C1QTNF4:NM_031909	2	0.97643	0.97646	1	36727	0	0.41331	0.023574	0.043673	0.96747	1668	2	0.41331
ASIC2:NM_001094	6	0.074683	0.16331	1	4228	2	0.0047765	0.023587	0.067219	0.982474	1669	2	0.0047765
IDUA:NM_000203	5	0.66902	0.66906	1	25213	0	0.20893	0.023609	0.06038	0.976643	1670	3	0.20893
ZNF480:NM_144684	5	0.20677	0.3134	1	9509	2	-0.10181	0.023612	0.060385	0.976643	1671	2	-0.10181
0_chr11_33727575_33727597	1	0.97639	0.9763	1	36726	0	0.66532	0.023614	0.023573	0.96747	1672	1	0.66532
CUZD1:NM_022034	9	0.39897	0.54449	1	16071	2	0.23132	0.023616	0.078697	0.989987	1673	4	0.23132
OR5W2:NM_001001960	8	0.82917	0.82911	1	30970	0	0.25315	0.023627	0.073029	0.984167	1674	4	0.25315
ASB2:NM_001202429	3	0.085483	0.14454	0.999817	4702	1	0.23289	0.023645	0.047916	0.96747	1675	2	0.23289
0_chr7_106548797_106548819	1	0.97634	0.97626	1	36725	0	1.0295	0.023656	0.02361	0.96747	1676	1	1.0295
RGS21:NM_001039152	2	0.85753	0.85769	1	32049	0	0.27192	0.023725	0.043935	0.96747	1677	1	0.27192
NM_001164527;NM_007134	6	0.88673	0.88705	1	33190	0	-0.018526	0.023745	0.067513	0.982899	1678	1	-0.018526
hsa-mir-585	9	0.68988	0.72974	1	25928	1	-0.085025	0.023764	0.079056	0.989987	1679	3	-0.085025
ALDH18A1:NM_001017423;NM_002860	6	0.11161	0.20963	1	5801	1	0.087366	0.023771	0.067564	0.982899	1680	2	0.087366
FBXO8:NM_012180	3	0.88803	0.88806	1	33244	0	0.098218	0.023804	0.048167	0.96747	1681	1	0.098218
hsa-mir-4655*	4	0.993	0.99299	1	37372	0	0.2579	0.023822	0.059772	0.975029	1682	2	0.2579
PKN1:NM_002741;NM_213560	6	0.28724	0.41253	1	12276	1	0.072663	0.023833	0.067695	0.982899	1683	3	0.072663
EHMT1:NM_001145527;NM_024757	4	0.98419	0.98424	1	37028	0	0.29628	0.023857	0.059854	0.975029	1684	2	0.29628
ADGRE5:NM_001025160;NM_078481	9	0.13518	0.27262	1	6772	3	0.004597	0.023863	0.079278	0.989987	1685	3	0.004597
0_chr8_56985418_56985440	1	0.97614	0.97605	1	36723	0	0.72061	0.023863	0.023817	0.96747	1686	1	0.72061
NM_017753:NM_017753;NM_207299	7	0.059021	0.13667	0.999817	3461	1	0.086793	0.023871	0.071331	0.984167	1687	2	0.086793
ARFRP1:NM_001267546;NM_003224	2	0.25969	0.26161	1	11322	1	0.12532	0.023872	0.044204	0.96747	1688	1	0.12532
0_chr22_36663232_36663254	1	0.97611	0.97602	1	36722	0	0.76979	0.023888	0.023841	0.96747	1689	1	0.76979
SMAD4:NM_005359	10	0.75168	0.78212	1	28137	1	0.26151	0.02392	0.08125	0.989987	1690	5	0.26151
SERP1:NM_014445	2	0.52817	0.5284	1	20309	0	0.25532	0.023938	0.044318	0.96747	1691	1	0.25532
PAQR3:NM_001040202	9	0.49087	0.62827	1	19023	2	0.27218	0.023966	0.079532	0.989987	1692	2	0.27218
DUPD1:NM_001003892	5	0.051014	0.11381	0.999817	3121	1	0.41018	0.023972	0.061163	0.978914	1693	3	0.41018
0_chr11_118004851_118004873	1	0.97602	0.97594	1	36721	0	0.67217	0.023979	0.023927	0.96747	1694	1	0.67217
VCPKMT:NM_001040662;NM_024558	3	0.98695	0.98694	1	37160	0	0.37096	0.023981	0.048446	0.96747	1695	2	0.37096
DMC1:NM_007068	3	0.75702	0.75688	1	28349	0	0.37441	0.023993	0.048465	0.96747	1696	2	0.37441
PCNXL4:NM_022495	5	0.73143	0.73133	1	27438	0	0.26075	0.02401	0.061248	0.978914	1697	3	0.26075
FAM71E1:NM_138411	7	0.83894	0.83854	1	31331	0	0.22442	0.024018	0.071718	0.984167	1698	2	0.22442
PCDHGC3:NM_002588;NM_032402	9	0.067355	0.1723	1	3872	3	-0.06972	0.024034	0.079691	0.989987	1699	3	-0.06972
PSMD13:NM_175932	1	0.97596	0.97588	1	36719	0	1.0342	0.024037	0.023977	0.96747	1700	1	1.0342
LRCH2:NM_001243963;NM_020871	7	0.94832	0.94816	1	35589	0	0.49034	0.024037	0.071769	0.984167	1701	3	0.49034
0_chr8_37917527_37917549	2	0.97596	0.97599	1	36718	0	0.38692	0.024039	0.044495	0.96747	1702	2	0.38692
0_chr6_16304049_16304071	1	0.97595	0.97587	1	36717	0	0.77245	0.024054	0.023994	0.96747	1703	1	0.77245
BHMT:NM_001713	5	0.50777	0.52327	1	19570	1	-0.31654	0.024059	0.061358	0.978914	1704	1	-0.31654
TMEM221:NM_001190844	5	0.069786	0.13824	0.999817	3977	2	-0.076014	0.024099	0.061447	0.978914	1705	2	-0.076014
random:random_seq_62929_0_22_-1	1	0.97587	0.97579	1	36712	0	0.87553	0.024128	0.024066	0.96747	1706	1	0.87553
ADAM33:NM_001282447;NM_153202	5	0.0072488	0.022314	0.938458	630	3	-0.55915	0.02414	0.061537	0.978914	1707	1	-0.55915
0_chr8_41479179_41479201	1	0.97584	0.97577	1	36711	0	0.44412	0.024161	0.024097	0.96747	1708	1	0.44412
LRRC66:NM_001024611	3	0.022263	0.043983	0.954409	1595	1	0.1581	0.024171	0.048748	0.96747	1709	1	0.1581
0_chr4_120981084_120981106	1	0.97581	0.97573	1	36710	0	0.81856	0.024194	0.024129	0.96747	1710	1	0.81856
UFC1:NM_016406	10	0.91845	0.91824	1	34461	0	0.25051	0.024203	0.082068	0.989987	1711	5	0.25051
0_chr19_41082090_41082112	1	0.97579	0.97571	1	36709	0	1.0305	0.024211	0.024145	0.96747	1712	1	1.0305
MTSS1:NM_001282971;NM_014751	6	0.50778	0.54803	1	19572	1	-0.054429	0.024232	0.068484	0.982899	1713	1	-0.054429
random:random_seq_62684_0_22_-1	1	0.97575	0.97567	1	36708	0	0.59193	0.024252	0.024181	0.96747	1714	1	0.59193
FRMD3:NM_001244962	4	0.067688	0.12181	0.999817	3882	2	0.054877	0.024333	0.060931	0.978914	1715	2	0.054877
SIAE:NM_001199922;NM_170601	5	0.88789	0.88804	1	33234	0	0.0075531	0.024343	0.061969	0.979011	1716	1	0.0075531
HOXD10:NM_002148	5	0.12792	0.21296	1	6469	2	0.0027524	0.024424	0.062133	0.979011	1717	1	0.0027524
BOLL:NM_001284361	1	0.97553	0.97546	1	36700	0	0.54	0.024468	0.024398	0.96747	1718	1	0.54
ORAI2:NM_001126340;NM_032831	6	0.82964	0.83003	1	30980	0	0.19438	0.024475	0.068961	0.983459	1719	2	0.19438
random:random_seq_63269_0_22_-1	1	0.97551	0.97543	1	36699	0	0.53737	0.024493	0.024422	0.96747	1720	1	0.53737
C17orf58:NM_181656	1	0.97546	0.97538	1	36698	0	1.0597	0.024542	0.024471	0.96747	1721	1	1.0597
SSTR5:NM_001053;NM_001172560	7	0.93385	0.93361	1	35048	0	0.33311	0.024565	0.073135	0.984167	1722	4	0.33311
ZC3HC1:NM_001282190;NM_016478	4	0.75162	0.75175	1	28134	0	-0.077236	0.024606	0.061552	0.978914	1723	1	-0.077236
0_chr12_72425937_72425959	1	0.97537	0.9753	1	36696	0	0.9147	0.024625	0.02455	0.96747	1724	1	0.9147
TSNAXIP1:NM_001288990;NM_018430	3	0.19295	0.22661	1	9022	1	0.41824	0.02466	0.049548	0.96747	1725	2	0.41824
MAP2K5:NM_001206804;NM_145160	2	0.97532	0.97537	1	36695	0	0.3439	0.024678	0.04561	0.96747	1726	2	0.3439
LGI2:NM_018176	11	0.075085	0.1923	1	4242	3	-0.051939	0.02469	0.085031	0.993446	1727	4	-0.051939
FGF4:NM_002007	6	0.020476	0.056801	0.976374	1486	2	0.20613	0.024756	0.069507	0.984167	1728	3	0.20613
NBEAL1:NM_001114132	5	0.9735	0.97344	1	36612	0	0.43539	0.024757	0.062853	0.979011	1729	3	0.43539
0_chr15_49420027_49420049	1	0.97523	0.97514	1	36694	0	0.51473	0.024766	0.024698	0.96747	1730	1	0.51473
hsa-mir-6892	3	0.84463	0.84468	1	31575	0	0.68263	0.024782	0.049748	0.96747	1731	2	0.68263
ZNF474:NM_207317	5	0.58327	0.58642	1	22219	1	0.39103	0.0248	0.062949	0.979011	1732	3	0.39103
hsa-mir-1197	7	0.64629	0.66385	1	24435	1	0.24847	0.024807	0.073765	0.984315	1733	3	0.24847
YOD1:NM_001276320;NM_018566	3	0.44456	0.44447	1	17514	1	0.30742	0.024812	0.0498	0.96747	1734	2	0.30742
KRT40:NM_182497	6	0.7929	0.79342	1	29607	0	0.28412	0.024813	0.069622	0.984167	1735	3	0.28412
DCAF4:NM_001163508;NM_181341	3	0.12271	0.17415	1	6246	1	0.30676	0.024833	0.049834	0.96747	1736	2	0.30676
GNAL:NM_001261444	2	0.24641	0.24904	1	10879	1	0.12754	0.024838	0.045885	0.96747	1737	1	0.12754
random:random_seq_153097_0_22_-1	1	0.97516	0.97507	1	36689	0	0.55596	0.024841	0.02477	0.96747	1738	1	0.55596
ZNF99:NM_001080409	3	0.57406	0.57404	1	21883	0	0.090833	0.024855	0.049868	0.96747	1739	1	0.090833
CHIA:NM_001258001;NM_201653	2	0.97512	0.97516	1	36688	0	0.24438	0.024881	0.045952	0.96747	1740	2	0.24438
hsa-mir-7844	2	0.77284	0.77289	1	28879	0	0.32748	0.024887	0.045961	0.96747	1741	1	0.32748
PRG4:NM_001127708;NM_005807	5	0.14162	0.23051	1	7030	2	-0.17063	0.024912	0.063186	0.979011	1742	1	-0.17063
FAM86B2:NM_001137610	2	0.79131	0.79143	1	29545	0	0.32566	0.024919	0.046022	0.96747	1743	1	0.32566
SLAMF9:NM_033438	2	0.97507	0.97511	1	36685	0	0.33999	0.024931	0.046044	0.96747	1744	2	0.33999
CLCNKB:NM_000085	4	0.16539	0.25291	1	7973	1	0.023518	0.024931	0.062311	0.979011	1745	2	0.023518
SNN:NM_003498	4	0.60093	0.60117	1	22859	0	0.29444	0.02494	0.062335	0.979011	1746	3	0.29444
DCAF13:NM_015420	7	0.99919	0.9992	1	37645	0	0.24986	0.024948	0.074126	0.984315	1747	4	0.24986
hsa-mir-6839	8	0.72022	0.73208	1	27032	1	0.064747	0.024948	0.076313	0.988975	1748	3	0.064747
HPRT1:NM_000194	4	0.95236	0.95251	1	35750	0	0.37978	0.024961	0.062379	0.979011	1749	3	0.37978
NEUROD1:NM_002500	6	0.63458	0.64141	1	24023	1	0.12085	0.024962	0.069917	0.984167	1750	1	0.12085
GNA14:NM_004297	4	0.87317	0.87344	1	32646	0	0.40437	0.024967	0.062391	0.979011	1751	3	0.40437
PHF14:NM_014660	2	0.97502	0.97507	1	36683	0	0.3541	0.024975	0.04612	0.96747	1752	2	0.3541
LRCH3:NM_032773	7	0.69009	0.6973	1	25936	1	0.23222	0.024982	0.074208	0.984315	1753	2	0.23222
MRPL9:NM_031420	5	0.45318	0.48233	1	17784	1	-0.0047857	0.025005	0.063385	0.979011	1754	2	-0.0047857
0_chr11_124504464_124504486	1	0.97498	0.97488	1	36681	0	0.51372	0.025023	0.024956	0.96747	1755	1	0.51372
0_chr1_145513459_145513481	1	0.97497	0.97487	1	36679	0	0.73128	0.025031	0.024966	0.96747	1756	1	0.73128
0_chr5_176722839_176722861	1	0.97494	0.97484	1	36676	0	0.87861	0.025064	0.025001	0.96747	1757	1	0.87861
NEFM:NM_005382	9	0.42791	0.57042	1	16970	1	0.1713	0.025081	0.082097	0.989987	1758	4	0.1713
CGRRF1:NM_006568	8	0.66222	0.69301	1	24976	1	0.12493	0.025084	0.076643	0.989435	1759	4	0.12493
0_chr21_45405417_45405439	1	0.9749	0.97481	1	36674	0	0.65053	0.025097	0.025033	0.96747	1760	1	0.65053
0_chr11_117040051_117040073	1	0.97485	0.97475	1	36672	0	0.82456	0.025147	0.025084	0.96747	1761	1	0.82456
NSFL1C:NM_018839	1	0.97484	0.97475	1	36671	0	0.85607	0.025155	0.025093	0.96747	1762	1	0.85607
random:random_seq_77901_0_22_-1	1	0.97483	0.97473	1	36670	0	1.0711	0.025172	0.02511	0.96747	1763	1	1.0711
random:random_seq_178056_0_22_-1	1	0.97481	0.97471	1	36669	0	0.59166	0.025188	0.025128	0.96747	1764	1	0.59166
MGST3:NM_004528	4	0.046435	0.091022	0.995193	2916	2	-0.041105	0.025191	0.06291	0.979011	1765	2	-0.041105
random:random_seq_82861_0_22_-1	1	0.97475	0.97465	1	36666	0	1.0217	0.025255	0.02519	0.96747	1766	1	1.0217
UXS1:NM_001253876	5	0.74239	0.74227	1	27820	0	-0.11913	0.025277	0.063971	0.979011	1767	1	-0.11913
KIF5B:NM_004521	4	0.99699	0.997	1	37536	0	0.40621	0.025285	0.063124	0.979011	1768	3	0.40621
LEPROTL1:NM_001128208;NM_015344	1	0.97471	0.97462	1	36665	0	0.75036	0.025288	0.025222	0.96747	1769	1	0.75036
random:random_seq_61701_0_22_-1	1	0.9747	0.97461	1	36664	0	0.48403	0.025296	0.025228	0.96747	1770	1	0.48403
CORO1A:NM_001193333;NM_007074	6	0.43336	0.50221	1	17153	1	0.070916	0.025308	0.070594	0.984167	1771	3	0.070916
UQCC1:NM_018244;NM_199487	2	0.97465	0.97468	1	36662	0	0.3714	0.025351	0.046786	0.96747	1772	2	0.3714
RASAL2:NM_170692	5	0.66516	0.66526	1	25066	0	0.25702	0.025357	0.064151	0.979011	1773	3	0.25702
random:random_seq_165614_0_22_-1	1	0.97464	0.97455	1	36661	0	0.52828	0.025362	0.025292	0.96747	1774	1	0.52828
AEBP1:NM_001129	4	0.50468	0.50705	1	19468	1	0.2721	0.025365	0.063306	0.979011	1775	3	0.2721
random:random_seq_40299_22_0_-1	1	0.97463	0.97454	1	36660	0	0.58488	0.025371	0.025299	0.96747	1776	1	0.58488
EXT1:NM_000127	5	0.87612	0.87625	1	32760	0	0.34598	0.025377	0.064194	0.979011	1777	3	0.34598
0_chr19_10579458_10579480	1	0.97456	0.97447	1	36658	0	1.081	0.025437	0.025372	0.96747	1778	1	1.081
FAIM3:NM_001193338;NM_005449	10	0.31993	0.49714	1	13385	2	0.083654	0.025451	0.085641	0.993446	1779	3	0.083654
ARL1:NM_001177	4	0.8546	0.8547	1	31946	0	0.23165	0.025453	0.06351	0.979011	1780	3	0.23165
TOPORS:NM_005802	2	0.97455	0.97459	1	36655	0	0.49289	0.025454	0.046966	0.96747	1781	2	0.49289
hsa-mir-521-1	2	0.026097	0.048109	0.95474	1833	1	-0.0025226	0.025459	0.046974	0.96747	1782	1	-0.0025226
ATP11AUN:NM_207440	3	0.23138	0.2566	1	10383	1	0.227	0.025466	0.05086	0.96747	1783	1	0.227
CLCN2:NM_001171087;NM_004366	9	0.46796	0.60689	1	18261	2	0.046227	0.025467	0.082968	0.991145	1784	3	0.046227
C6orf52:NM_001145020	6	0.28325	0.40794	1	12161	1	0.20767	0.025481	0.070931	0.984167	1785	3	0.20767
CTNNBL1:NM_001281495;NM_030877	4	0.78664	0.78662	1	29362	0	0.45698	0.025484	0.063577	0.979011	1786	3	0.45698
DMD:NM_004014	6	0.90058	0.90087	1	33780	0	0.16259	0.0255	0.070971	0.984167	1787	3	0.16259
random:random_seq_34371_0_22_-1	1	0.97449	0.9744	1	36653	0	0.53427	0.025512	0.02544	0.96747	1788	1	0.53427
SLC7A14:NM_020949	7	0.20807	0.33383	1	9561	1	0.082275	0.025514	0.075587	0.987194	1789	2	0.082275
NNMT:NM_006169	3	0.74177	0.74173	1	27791	0	-0.0086284	0.025515	0.05094	0.96747	1790	1	-0.0086284
ZFHX4:NM_024721	11	0.88849	0.88864	1	33266	1	-0.027809	0.025519	0.087283	0.998021	1791	4	-0.027809
ADRM1:NM_007002;NM_175573	1	0.97448	0.97439	1	36652	0	0.64202	0.02552	0.025451	0.96747	1792	1	0.64202
SIAH2:NM_005067	8	0.71203	0.72616	1	26715	1	0.045547	0.025543	0.077742	0.989435	1793	2	0.045547
DUSP15:NM_001012644;NM_177991	6	0.89643	0.89674	1	33591	0	0.17476	0.025546	0.07106	0.984167	1794	3	0.17476
USP6NL:NM_001080491;NM_014688	5	0.74808	0.74798	1	28015	0	0.24052	0.02558	0.064633	0.979011	1795	3	0.24052
random:random_seq_120964_0_22_-1	1	0.9744	0.97432	1	36651	0	0.72256	0.025603	0.025533	0.96747	1796	1	0.72256
CTNNA2:NM_001282599;NM_001282600	5	0.9902	0.99012	1	37277	0	0.29992	0.025633	0.064749	0.979011	1797	3	0.29992
0_chr7_2420085_2420107	1	0.97436	0.97429	1	36650	0	0.35881	0.025636	0.025564	0.96747	1798	1	0.35881
LGALS16:NM_001190441	3	0.82568	0.8257	1	30858	0	0.11934	0.025637	0.051144	0.96747	1799	1	0.11934
JUNB:NM_002229	5	0.46704	0.49246	1	18234	1	0.37606	0.025655	0.064797	0.979011	1800	3	0.37606
MTFR1:NM_001145838;NM_014637	3	0.9743	0.97432	1	36648	0	0.38595	0.02566	0.051177	0.96747	1801	2	0.38595
0_chr9_134109721_134109743	1	0.97434	0.97426	1	36649	0	0.6642	0.025661	0.025586	0.96747	1802	1	0.6642
FAM107A:NM_001076778;NM_007177	8	0.37018	0.50843	1	15081	2	-0.11677	0.025679	0.078058	0.989435	1803	3	-0.11677
NM_001163813;NM_001163814	3	0.94871	0.9486	1	35608	0	0.38006	0.025686	0.051221	0.96747	1804	2	0.38006
FLNC:NM_001127487;NM_001458	9	0.20667	0.37402	1	9505	2	-0.022766	0.025731	0.083579	0.99185	1805	4	-0.022766
SERPINB9:NM_004155	5	0.79051	0.79043	1	29508	0	0.0050399	0.025804	0.065118	0.979011	1806	2	0.0050399
PNLIPRP1:NM_006229	5	0.75227	0.75215	1	28164	0	0.24457	0.025835	0.06518	0.979011	1807	2	0.24457
HIP1:NM_001243198;NM_005338	6	0.2728	0.39581	1	11809	1	0.18899	0.025838	0.071652	0.984167	1808	2	0.18899
OGT:NM_181672;NM_181673	5	0.81504	0.81498	1	30427	0	0.082803	0.025845	0.0652	0.979011	1809	2	0.082803
IST1:NM_001270975;NM_014761	2	0.97415	0.9742	1	36641	0	0.4968	0.025855	0.047663	0.96747	1810	2	0.4968
METTL13:NM_001007239;NM_015935	4	0.87783	0.87804	1	32833	0	0.35085	0.025873	0.064437	0.979011	1811	3	0.35085
TMEM144:NM_018342	6	0.10926	0.20696	1	5692	2	-0.031455	0.025886	0.071753	0.984167	1812	2	-0.031455
ZKSCAN7:NM_001288590;NM_025169	4	0.99474	0.99473	1	37455	0	0.31783	0.025907	0.064523	0.979011	1813	3	0.31783
GSTM5:NM_000851	4	0.97455	0.97465	1	36656	0	0.26024	0.025941	0.064597	0.979011	1814	3	0.26024
ANKRD18A:NM_147195	7	0.90434	0.90412	1	33940	0	0.14131	0.025947	0.076719	0.989435	1815	2	0.14131
PIGL:NM_004278	4	0.84708	0.84725	1	31675	0	0.23514	0.02595	0.064615	0.979011	1816	2	0.23514
BACE1:NM_001207048;NM_001207049	2	0.97404	0.97408	1	36638	0	0.3955	0.025964	0.047866	0.96747	1817	2	0.3955
MFI2:NM_005929;NM_033316	5	0.2157	0.32483	1	9841	1	-0.30019	0.025971	0.06546	0.979011	1818	2	-0.30019
NEFM:NM_001105541	7	0.65951	0.67352	1	24877	1	0.20582	0.025986	0.076811	0.989435	1819	3	0.20582
0_chr15_27778086_27778108	2	0.97401	0.97406	1	36636	0	0.25591	0.025991	0.047915	0.96747	1820	2	0.25591
HDHD2:NM_032124	5	0.049225	0.11147	0.999817	3041	1	0.23744	0.025998	0.065519	0.979011	1821	3	0.23744
MEST:NM_001253900;NM_177525	4	0.044839	0.088721	0.995193	2846	2	0.25153	0.026004	0.064747	0.979011	1822	2	0.25153
hsa-mir-6845	4	0.83103	0.83115	1	31030	0	0.25045	0.026006	0.064753	0.979011	1823	3	0.25045
hsa-mir-4308	5	0.4802	0.50224	1	18655	1	-0.056376	0.026007	0.065535	0.979011	1824	2	-0.056376
0_chr16_8877984_8878006	1	0.97397	0.9739	1	36634	0	0.50236	0.026033	0.02595	0.96747	1825	1	0.50236
CASP7:NM_001227;NM_033339	4	0.17122	0.25654	1	8198	1	0.18749	0.026036	0.06482	0.979011	1826	1	0.18749
PIAS2:NM_004671;NM_173206	6	0.77906	0.77967	1	29100	0	0.13627	0.026047	0.072075	0.984167	1827	3	0.13627
random:random_seq_40772_0_22_-1	1	0.97392	0.97385	1	36633	0	0.76532	0.026083	0.026	0.96747	1828	1	0.76532
hsa-mir-5004*	5	0.42557	0.46283	1	16900	1	-0.068802	0.026088	0.065686	0.979048	1829	1	-0.068802
0_chr1_7902847_7902869	1	0.97389	0.97383	1	36631	0	0.55934	0.026108	0.026027	0.96747	1830	1	0.55934
UQCC1:NM_001184977	1	0.97388	0.97381	1	36630	0	0.67014	0.026125	0.026041	0.96747	1831	1	0.67014
NECAB3:NM_031231;NM_031232	6	0.96802	0.96807	1	36381	0	0.11406	0.026148	0.072288	0.984167	1832	2	0.11406
HERC4:NM_001278185;NM_022079	5	0.88245	0.88264	1	33014	0	0.14985	0.026168	0.065853	0.979048	1833	2	0.14985
random:random_seq_143477_22_0_-1	1	0.97383	0.97376	1	36625	0	0.66162	0.026174	0.026091	0.96747	1834	1	0.66162
GPR108:NM_001080452	8	0.76941	0.77156	1	28763	1	0.20466	0.026185	0.079301	0.989987	1835	4	0.20466
ERICH6:NM_152394	4	0.94705	0.94718	1	35551	0	0.28963	0.026195	0.065195	0.979011	1836	3	0.28963
PBK:NM_001278945;NM_018492	4	0.97321	0.97333	1	36599	0	0.16356	0.026199	0.065203	0.979011	1837	1	0.16356
DEFB1:NM_005218	3	0.93643	0.93634	1	35152	0	0.4199	0.026222	0.052073	0.96747	1838	2	0.4199
VDAC2:NM_001184783	2	0.95762	0.95768	1	35967	0	0.60349	0.026228	0.048341	0.96747	1839	1	0.60349
0_chr3_129149951_129149973	1	0.97377	0.9737	1	36624	0	0.62622	0.026232	0.026151	0.96747	1840	1	0.62622
hsa-mir-551b*	3	0.9909	0.99089	1	37308	0	0.24849	0.026235	0.0521	0.96747	1841	2	0.24849
RC3H1:NM_172071	7	0.54504	0.59872	1	20887	1	0.24281	0.026288	0.077613	0.989435	1842	3	0.24281
NFS1:NM_001198989;NM_021100	3	0.91234	0.91222	1	34232	0	0.055027	0.026297	0.052211	0.96747	1843	1	0.055027
NM_001289909;NM_001289911	1	0.97368	0.97361	1	36623	0	0.53903	0.026323	0.026243	0.96747	1844	1	0.53903
NLE1:NM_018096	4	0.84494	0.84508	1	31587	0	0.31706	0.026325	0.065498	0.979011	1845	2	0.31706
FBF1:NM_001080542	5	0.012376	0.034036	0.954378	983	3	-0.3535	0.026332	0.066193	0.980765	1846	2	-0.3535
hsa-mir-129-1	2	0.97366	0.97372	1	36621	0	0.38084	0.026337	0.048525	0.96747	1847	2	0.38084
TAS2R20:NM_176889	1	0.97365	0.97358	1	36620	0	0.87	0.026348	0.026269	0.96747	1848	1	0.87
ILDR2:NM_199351	7	0.16223	0.2865	1	7858	2	-0.045466	0.026408	0.077928	0.989435	1849	2	-0.045466
SRP14:NM_003134	2	0.97359	0.97364	1	36618	0	0.46307	0.026412	0.048648	0.96747	1850	2	0.46307
ZNF652:NM_001145365;NM_014897	5	0.64189	0.64195	1	24285	0	0.080762	0.026413	0.066363	0.980973	1851	1	0.080762
ART4:NM_021071	6	0.81672	0.81721	1	30497	0	0.066594	0.026421	0.072846	0.984167	1852	1	0.066594
0_chr16_81993382_81993404	1	0.97358	0.97351	1	36617	0	0.56726	0.026423	0.026343	0.96747	1853	1	0.56726
MDFIC:NM_001166345;NM_199072	2	0.67474	0.6748	1	25433	0	0.3472	0.026424	0.048669	0.96747	1854	1	0.3472
DNAJC21:NM_001012339;NM_194283	4	0.9564	0.95657	1	35908	0	0.35267	0.026433	0.065731	0.979048	1855	2	0.35267
0_chr19_3123922_3123944	1	0.97356	0.9735	1	36615	0	0.5446	0.026439	0.026361	0.96747	1856	1	0.5446
hsa-mir-1306	4	0.89065	0.89093	1	33361	0	0.38093	0.026463	0.065803	0.979048	1857	3	0.38093
NSUN3:NM_022072	2	0.54792	0.54817	1	20993	0	0.24788	0.026473	0.048761	0.96747	1858	1	0.24788
GLP2R:NM_004246	9	0.24299	0.41154	1	10757	2	-0.12498	0.026487	0.085335	0.993446	1859	2	-0.12498
ETHE1:NM_014297	6	0.19804	0.30898	1	9215	1	0.11448	0.026498	0.072996	0.984167	1860	3	0.11448
0_chr1_36562172_36562194	1	0.97348	0.97342	1	36609	0	0.48423	0.026522	0.026451	0.96747	1861	1	0.48423
hsa-mir-26b	2	0.97346	0.97351	1	36607	0	0.2742	0.026541	0.048884	0.96747	1862	2	0.2742
0_chr18_74981492_74981514	1	0.97343	0.97337	1	36606	0	0.61148	0.026572	0.026499	0.96747	1863	1	0.61148
random:random_seq_177882_0_22_-1	1	0.97335	0.97331	1	36604	0	0.61623	0.026647	0.026573	0.96747	1864	1	0.61623
BCAS4:NM_001010974;NM_198799	4	0.34844	0.37775	1	14362	1	0.13658	0.026655	0.066259	0.98097	1865	2	0.13658
random:random_seq_46439_0_22_-1	1	0.97335	0.9733	1	36603	0	0.92325	0.026655	0.026583	0.96747	1866	1	0.92325
random:random_seq_188863_0_22_-1	1	0.97331	0.97326	1	36601	0	0.68673	0.026688	0.026614	0.96747	1867	1	0.68673
PCDHA6:NM_018909;NM_031849	6	0.02394	0.063974	0.979673	1702	2	0.10916	0.026713	0.073438	0.984315	1868	2	0.10916
hsa-mir-4307	2	0.15518	0.16559	1	7563	1	0.22918	0.026784	0.049314	0.96747	1869	1	0.22918
RSU1:NM_012425	2	0.97318	0.97324	1	36598	0	0.35802	0.02682	0.049379	0.96747	1870	2	0.35802
hsa-mir-3674	3	0.83485	0.83485	1	31177	0	0.38735	0.026834	0.053079	0.96747	1871	2	0.38735
ZNF623:NM_001082480;NM_014789	6	0.66188	0.66507	1	24966	1	0.22855	0.026859	0.073723	0.984315	1872	2	0.22855
VEZF1:NM_007146	4	0.95594	0.95609	1	35889	0	0.17671	0.02689	0.066784	0.982359	1873	2	0.17671
LMO7:NM_005358	2	0.73517	0.73521	1	27578	0	0.54552	0.026898	0.049524	0.96747	1874	1	0.54552
WRB:NM_001146218;NM_004627	1	0.97309	0.97302	1	36595	0	0.80754	0.026912	0.026835	0.96747	1875	1	0.80754
FAM3A:NM_001171132;NM_021806	2	0.97308	0.97313	1	36594	0	0.4536	0.026915	0.04956	0.96747	1876	2	0.4536
SMAP1:NM_001281440	2	0.97308	0.97313	1	36593	0	0.42378	0.026918	0.049563	0.96747	1877	2	0.42378
FBXO2:NM_012168	9	0.24258	0.4112	1	10745	2	0.032963	0.026924	0.08636	0.996623	1878	1	0.032963
random:random_seq_43080_0_22_-1	1	0.97307	0.973	1	36592	0	0.68234	0.026928	0.026849	0.96747	1879	1	0.68234
SLC26A7:NM_001282356;NM_134266	3	0.83384	0.83385	1	31135	0	0.37863	0.026956	0.053274	0.96747	1880	2	0.37863
RMDN2:NM_001170791;NM_001170793	4	0.39535	0.41382	1	15930	1	0.16748	0.027011	0.067049	0.982474	1881	2	0.16748
SYTL2:NM_001162951;NM_032943	5	0.10602	0.18498	1	5559	1	0.26641	0.027021	0.067704	0.982899	1882	3	0.26641
UBE2L6:NM_198183	3	0.98273	0.98271	1	36962	0	0.30506	0.02703	0.053393	0.96747	1883	2	0.30506
GFRAL:NM_207410	10	0.32504	0.50095	1	13573	2	-0.015355	0.027031	0.090185	0.99849	1884	2	-0.015355
SH3GLB1:NM_001206651;NM_016009	7	0.15785	0.28204	1	7669	1	-0.12179	0.027051	0.079579	0.989987	1885	3	-0.12179
TMEM52B:NM_001079815;NM_153022	4	0.49994	0.50274	1	19306	1	0.46927	0.027053	0.067149	0.982474	1886	2	0.46927
SLC52A3:NM_033409	6	0.3462	0.45423	1	14287	1	-0.029319	0.027053	0.074099	0.984315	1887	1	-0.029319
RPS5:NM_001009	2	0.97019	0.97026	1	36469	0	0.51907	0.027062	0.049821	0.96747	1888	2	0.51907
UBE2U:NM_152489	3	0.55039	0.55035	1	21077	0	0.2802	0.027066	0.053455	0.96747	1889	2	0.2802
LEO1:NM_001286430;NM_138792	4	0.99822	0.99821	1	37591	0	0.34201	0.027075	0.067197	0.982474	1890	3	0.34201
DNAJC2:NM_001129887;NM_014377	4	0.21715	0.2859	1	9907	1	0.13647	0.027113	0.067283	0.982618	1891	2	0.13647
0_chr12_25360833_25360855	1	0.97287	0.97279	1	36589	0	0.40661	0.027127	0.027048	0.96747	1892	1	0.40661
EDIL3:NM_001278642;NM_005711	8	0.1891	0.33823	1	8870	2	0.041647	0.027143	0.081638	0.989987	1893	1	0.041647
NKX6-1:NM_006168	5	0.80033	0.80031	1	29889	0	-0.009396	0.027183	0.068071	0.982899	1894	1	-0.009396
PDP1:NM_001161779;NM_001161780	1	0.97281	0.97271	1	36585	0	0.53594	0.027193	0.027117	0.96747	1895	1	0.53594
random:random_seq_45925_0_22_-1	1	0.97278	0.97269	1	36583	0	0.5501	0.027218	0.027145	0.96747	1896	1	0.5501
CXCL16:NM_001100812;NM_022059	9	0.1718	0.32508	1	8219	3	0.047183	0.027228	0.087066	0.998021	1897	3	0.047183
PDLIM4:NM_001131027;NM_003687	7	0.94944	0.9493	1	35636	0	0.33542	0.027238	0.080059	0.989987	1898	4	0.33542
OR5B21:NM_001005218	5	0.36307	0.4215	1	14850	1	0.30863	0.0273	0.068328	0.982899	1899	3	0.30863
hsa-mir-4492	4	0.535	0.5357	1	20523	1	0.40784	0.027335	0.067787	0.982899	1900	3	0.40784
AKNA:NM_030767	6	0.53015	0.56291	1	20366	1	0.20857	0.027345	0.074684	0.98638	1901	2	0.20857
0_chr19_47508240_47508262	1	0.97265	0.97255	1	36581	0	0.66558	0.027351	0.027271	0.96747	1902	1	0.66558
0_chr20_61391669_61391691	1	0.97264	0.97255	1	36580	0	0.44576	0.027359	0.027281	0.96747	1903	1	0.44576
0_chr6_170885572_170885594	1	0.97262	0.97253	1	36579	0	0.80876	0.027376	0.027295	0.96747	1904	1	0.80876
random:random_seq_23687_0_22_-1	1	0.97257	0.97247	1	36576	0	0.74107	0.027434	0.027356	0.96747	1905	1	0.74107
ZC3H10:NM_032786	6	0.18244	0.29092	1	8623	2	-0.018715	0.027442	0.074887	0.986698	1906	1	-0.018715
0_chr2_178491147_178491169	1	0.97256	0.97247	1	36575	0	0.783	0.027442	0.027367	0.96747	1907	1	0.783
GLYR1:NM_032569	7	0.040705	0.10325	0.999817	2646	2	0.24016	0.027455	0.080638	0.989987	1908	4	0.24016
ILDR1:NM_001199800	2	0.97254	0.97261	1	36573	0	0.42271	0.027459	0.050525	0.96747	1909	2	0.42271
C17orf107:NM_001145536	2	0.42003	0.42012	1	16710	0	0.53818	0.02747	0.050547	0.96747	1910	1	0.53818
RGR:NM_001012720;NM_002921	9	0.93348	0.93342	1	35033	0	0.14012	0.02747	0.087621	0.998021	1911	3	0.14012
random:random_seq_132011_0_22_-1	1	0.97252	0.97243	1	36571	0	0.31497	0.027483	0.027405	0.96747	1912	1	0.31497
hsa-mir-4799	4	0.90745	0.90762	1	34051	0	0.203	0.027496	0.068155	0.982899	1913	2	0.203
CRTAC1:NM_001206528;NM_018058	9	0.76548	0.77733	1	28625	1	-0.015129	0.027501	0.087689	0.998021	1914	4	-0.015129
KAT7:NM_001199155;NM_001199158	1	0.97248	0.97238	1	36570	0	0.37302	0.027525	0.027448	0.96747	1915	1	0.37302
SHC4:NM_203349	4	0.27338	0.32369	1	11822	1	-0.18263	0.02753	0.06823	0.982899	1916	1	-0.18263
RBM48:NM_032120	3	0.43842	0.43847	1	17330	1	0.49853	0.027534	0.054214	0.96747	1917	2	0.49853
PDS5A:NM_001100399;NM_001100400	4	0.9776	0.97768	1	36770	0	0.31721	0.027563	0.068305	0.982899	1918	3	0.31721
0_chr9_139977697_139977719	1	0.97242	0.97232	1	36568	0	0.93943	0.027583	0.027512	0.96747	1919	1	0.93943
0_chr9_123666467_123666489	1	0.97235	0.97226	1	36567	0	0.38337	0.027649	0.027583	0.96747	1920	1	0.38337
0_chr16_70605889_70605911	1	0.97233	0.97223	1	36565	0	0.92308	0.027674	0.027607	0.96747	1921	1	0.92308
random:random_seq_44755_0_22_-1	1	0.9723	0.97221	1	36564	0	0.62774	0.027699	0.027633	0.96747	1922	1	0.62774
FBXL18:NM_024963	7	0.32705	0.45876	1	13646	1	0.062467	0.027704	0.081261	0.989987	1923	2	0.062467
hsa-mir-382	1	0.97228	0.97219	1	36563	0	0.72956	0.027715	0.027649	0.96747	1924	1	0.72956
random:random_seq_153911_0_22_-1	1	0.97228	0.97218	1	36562	0	0.5388	0.027723	0.027656	0.96747	1925	1	0.5388
KAT6A:NM_001099412;NM_006766	6	0.99799	0.99802	1	37578	0	0.27581	0.02773	0.075451	0.987182	1926	2	0.27581
TMEM129:NM_001127266;NM_138385	8	0.38586	0.52387	1	15589	1	0.073345	0.027737	0.083099	0.991145	1927	3	0.073345
ESPL1:NM_012291	3	0.89288	0.89294	1	33463	0	0.32936	0.027743	0.054566	0.96747	1928	2	0.32936
0_chr5_917246_917268	1	0.97224	0.97215	1	36561	0	0.61758	0.027757	0.027687	0.96747	1929	1	0.61758
MUC6:NM_005961	9	0.75688	0.77124	1	28341	1	0.072974	0.027773	0.088307	0.998021	1930	3	0.072974
0_chr7_141629800_141629822	1	0.9722	0.97211	1	36559	0	0.91524	0.027798	0.027725	0.96747	1931	1	0.91524
ZNF518B:NM_053042	7	0.14054	0.2644	1	6980	2	-0.03669	0.027822	0.081562	0.989987	1932	3	-0.03669
0_chr10_101468418_101468440	1	0.97218	0.97208	1	36558	0	0.56089	0.027823	0.027751	0.96747	1933	1	0.56089
SPON2:NM_001128325;NM_012445	6	0.61679	0.62683	1	23417	1	-0.18939	0.02783	0.075652	0.987587	1934	2	-0.18939
FBXO4:NM_012176;NM_033484	4	0.1005	0.16871	1	5331	1	0.33971	0.027842	0.068924	0.983459	1935	3	0.33971
KCNK10:NM_021161;NM_138318	8	0.089623	0.19584	1	4875	2	0.19595	0.02785	0.083383	0.991726	1936	4	0.19595
MEPCE:NM_001194990;NM_001194992	4	0.13021	0.21078	1	6582	2	0.067257	0.027854	0.068953	0.983459	1937	2	0.067257
THOC7:NM_025075	1	0.97214	0.97204	1	36557	0	0.82008	0.027864	0.027795	0.96747	1938	1	0.82008
ZRANB3:NM_001286568;NM_032143	3	0.98454	0.98454	1	37042	0	0.35249	0.027883	0.054792	0.96747	1939	2	0.35249
DHRS11:NM_024308	5	0.73497	0.7349	1	27571	0	0.30394	0.02789	0.069593	0.984167	1940	3	0.30394
CRYL1:NM_015974	6	0.32574	0.44372	1	13592	1	0.097152	0.027907	0.075791	0.988161	1941	3	0.097152
BAZ1B:NM_032408	2	0.65014	0.65035	1	24566	0	0.2698	0.027928	0.051373	0.96747	1942	1	0.2698
MRPS35:NM_001190864;NM_021821	5	0.89048	0.89062	1	33356	0	0.41055	0.027936	0.069689	0.984167	1943	3	0.41055
hsa-mir-4473	4	0.95883	0.95903	1	36008	0	0.37386	0.027973	0.069211	0.983711	1944	2	0.37386
NEIL3:NM_018248	9	0.53674	0.65867	1	20575	1	0.31617	0.027973	0.088766	0.998021	1945	4	0.31617
B3GNT8:NM_198540	8	0.58033	0.64661	1	22101	1	0.24935	0.027984	0.083709	0.99185	1946	4	0.24935
0_chr2_157439452_157439474	1	0.97201	0.97192	1	36554	0	0.75733	0.027989	0.027929	0.96747	1947	1	0.75733
MAP2K4:NM_001281435;NM_003010	6	0.64208	0.64772	1	24296	1	0.17311	0.027989	0.075955	0.988392	1948	3	0.17311
SI:NM_001041	7	0.33975	0.47222	1	14062	1	0.1613	0.027989	0.081983	0.989987	1949	3	0.1613
random:random_seq_114775_0_22_-1	1	0.972	0.97191	1	36553	0	0.58741	0.027997	0.027937	0.96747	1950	1	0.58741
BSPRY:NM_017688	5	0.40135	0.44644	1	16148	1	0.32129	0.027998	0.069828	0.984167	1951	3	0.32129
SORBS2:NM_021069	4	0.96097	0.96113	1	36101	0	0.24983	0.028004	0.069278	0.983835	1952	3	0.24983
hsa-mir-4296*	1	0.97199	0.9719	1	36551	0	0.26669	0.028013	0.027953	0.96747	1953	1	0.26669
DQX1:NM_133637	6	0.93794	0.93807	1	35196	0	0.18469	0.028024	0.07602	0.988392	1954	1	0.18469
GPRIN3:NM_198281	7	0.097851	0.20495	1	5222	3	0.10374	0.028033	0.082106	0.989987	1955	2	0.10374
ZBTB5:NM_014872	4	0.077017	0.13522	0.999817	4342	1	-0.28336	0.028049	0.06938	0.983835	1956	1	-0.28336
NXPH1:NM_152745	7	0.28573	0.41489	1	12230	2	0.05748	0.028055	0.082157	0.990025	1957	3	0.05748
ASPH:NM_020164;NM_032467	1	0.97191	0.97183	1	36550	0	0.80585	0.028088	0.028024	0.96747	1958	1	0.80585
IQSEC2:NM_015075	6	0.42951	0.49999	1	17017	1	0.10874	0.028111	0.076205	0.988975	1959	3	0.10874
SAMHD1:NM_015474	8	0.19349	0.34219	1	9039	1	0.10389	0.028137	0.084089	0.992536	1960	3	0.10389
random:random_seq_32223_0_22_-1	1	0.97186	0.97177	1	36549	0	0.68823	0.028138	0.028072	0.96747	1961	1	0.68823
0_chr19_50551874_50551896	1	0.97181	0.97172	1	36548	0	0.74115	0.028187	0.028117	0.96747	1962	1	0.74115
PPP2R1B:NM_001177563;NM_181700	1	0.97179	0.97169	1	36547	0	0.77221	0.028212	0.02814	0.96747	1963	1	0.77221
SLC36A2:NM_181776	7	0.89953	0.89941	1	33736	0	0.18436	0.028234	0.082611	0.991075	1964	4	0.18436
MDFI:NM_005586	2	0.97172	0.97177	1	36546	0	0.52598	0.028283	0.051998	0.96747	1965	2	0.52598
PKD2L1:NM_001253837	2	0.97171	0.97177	1	36545	0	0.29725	0.028289	0.052007	0.96747	1966	2	0.29725
0_chr11_66193876_66193898	1	0.9717	0.9716	1	36544	0	0.89683	0.028303	0.028237	0.96747	1967	1	0.89683
0_chr3_127790347_127790369	1	0.97166	0.97155	1	36543	0	0.58416	0.028345	0.028279	0.96747	1968	1	0.58416
PEBP4:NM_144962	6	0.75326	0.75386	1	28198	0	0.14306	0.028355	0.076702	0.989435	1969	2	0.14306
LXN:NM_020169	5	0.30697	0.38707	1	12951	1	0.030834	0.028357	0.070598	0.984167	1970	1	0.030834
CCT8L2:NM_014406	6	0.21919	0.33348	1	9976	1	-0.20218	0.028364	0.076721	0.989435	1971	1	-0.20218
FASTK:NM_033015	3	0.71161	0.71168	1	26697	0	-0.11204	0.02837	0.055564	0.96747	1972	1	-0.11204
PAK2:NM_002577	5	0.82535	0.82531	1	30841	0	0.24285	0.028375	0.070629	0.984167	1973	2	0.24285
hsa-mir-1266	4	0.39417	0.41285	1	15893	1	0.29116	0.028398	0.070158	0.984167	1974	3	0.29116
LOXHD1:NM_001145472	7	0.86108	0.86069	1	32205	0	0.25308	0.028415	0.083088	0.991145	1975	4	0.25308
CCDC136:NM_001201372	3	0.87518	0.87527	1	32719	0	0.22144	0.028419	0.055638	0.96747	1976	1	0.22144
RFPL4B:NM_001013734	10	0.61614	0.71982	1	23391	1	-0.066072	0.028431	0.094189	0.99849	1977	4	-0.066072
FAM150A:NM_207413	7	0.96593	0.96585	1	36296	0	-0.030071	0.028439	0.083155	0.991145	1978	2	-0.030071
TMEM199:NM_152464	2	0.86941	0.86958	1	32517	0	0.29927	0.028467	0.052328	0.96747	1979	1	0.29927
KLHL33:NM_001109997	5	0.25441	0.35664	1	11147	1	0.10991	0.028524	0.070961	0.984167	1980	2	0.10991
COPZ2:NM_016429	7	0.35264	0.48611	1	14514	2	0.18667	0.028592	0.083539	0.99185	1981	3	0.18667
C20orf96:NM_080571;NM_153269	2	0.6857	0.68583	1	25791	0	0.54139	0.028597	0.052561	0.96747	1982	1	0.54139
FBXW10:NM_001267585;NM_001267586	5	0.011524	0.032106	0.949522	923	2	-0.075552	0.0286	0.071117	0.984167	1983	1	-0.075552
random:random_seq_92676_0_22_-1	1	0.97139	0.97129	1	36535	0	0.49178	0.02861	0.028529	0.96747	1984	1	0.49178
hsa-mir-7847	3	0.85915	0.85922	1	32125	0	0.28332	0.028614	0.055952	0.96747	1985	1	0.28332
SIGIRR:NM_001135053;NM_021805	7	0.58176	0.62068	1	22162	1	0.10003	0.028628	0.083635	0.99185	1986	3	0.10003
0_chr2_234379785_234379807	1	0.97136	0.97126	1	36532	0	0.55655	0.028643	0.028565	0.96747	1987	1	0.55655
hsa-mir-7112-2	1	0.97132	0.97122	1	36529	0	0.63054	0.028684	0.028607	0.96747	1988	1	0.63054
PGM1:NM_002633	3	0.83723	0.8372	1	31270	0	0.4792	0.028686	0.056067	0.96747	1989	2	0.4792
OR1G1:NM_003555	4	0.46127	0.46842	1	18035	1	-0.085244	0.028698	0.070842	0.984167	1990	1	-0.085244
hsa-mir-7846*	2	0.10659	0.12302	0.999817	5579	1	-0.11734	0.028711	0.052765	0.96747	1991	1	-0.11734
0_chr12_56736783_56736805	1	0.97127	0.97117	1	36526	0	0.66411	0.028734	0.028654	0.96747	1992	1	0.66411
PARD3:NM_001184790;NM_001184791	2	0.5173	0.51751	1	19905	0	0.27475	0.028744	0.052821	0.96747	1993	1	0.27475
NM_001079653	10	0.3537	0.5227	1	14552	1	-0.08567	0.028756	0.095097	0.99849	1994	4	-0.08567
NANS:NM_018946	6	0.69423	0.69516	1	26099	1	0.23232	0.028794	0.077562	0.989435	1995	2	0.23232
random:random_seq_66596_0_22_-1	1	0.9712	0.97111	1	36525	0	0.77902	0.0288	0.028717	0.96747	1996	1	0.77902
TSPAN11:NM_001080509	7	0.44959	0.54762	1	17674	1	0.13201	0.028805	0.08409	0.992536	1997	2	0.13201
UNC5A:NM_133369	7	0.31791	0.44904	1	13314	1	0.18758	0.028827	0.084139	0.992536	1998	4	0.18758
CLCA2:NM_006536	9	0.92113	0.92106	1	34566	0	0.14043	0.028828	0.090749	0.99849	1999	4	0.14043
[truncated: 35,680 more rows]

## Sheet: CRISPRWT_CloneS_3rep_day9
id	num	neg|score	neg|p-value	neg|fdr	neg|rank	neg|goodsgrna	neg|lfc	pos|score	pos|p-value	pos|fdr	pos|rank	pos|goodsgrna	pos|lfc
CASP8:NM_001080124;NM_033358	11	1	1	1	37677	0	3.6819	7.5217e-40	1.3139e-07	0.000381	1	11	3.6819
CREB1:NM_004379;NM_134442	10	1	1	1	37678	0	2.2301	4.0054e-32	1.3139e-07	0.000381	2	10	2.2301
TNFRSF10B:NM_003842;NM_147187	9	1	1	1	37679	0	3.7729	9.1822e-31	1.3139e-07	0.000381	3	9	3.7729
STK35:NM_080836	12	1	1	1	37673	0	1.1728	5.4495e-19	1.3139e-07	0.000381	4	12	1.1728
BAK1:NM_001188	7	1	1	1	37672	0	2.2896	2.8658e-14	1.3139e-07	0.000381	5	7	2.2896
SMARCA5:NM_003601	6	1	1	1	37675	0	1.7193	3.2481e-11	1.3139e-07	0.000381	6	6	1.7193
NSD1:NM_172349	6	0.99883	0.99886	1	37603	0	1.4115	3.429e-11	1.3139e-07	0.000381	7	5	1.4115
C16orf72:NM_014117	7	1	1	1	37676	0	1.4018	1.3883e-10	1.3139e-07	0.000381	8	7	1.4018
ELAVL1:NM_001419	10	0.99993	0.99993	1	37662	0	1.0143	5.7475e-10	1.3139e-07	0.000381	9	9	1.0143
BAZ1A:NM_013448;NM_182648	6	0.59396	0.68659	1	23348	1	1.5574	6.7099e-10	1.3139e-07	0.000381	10	5	1.5574
LEO1:NM_001286430;NM_138792	4	1	1	1	37674	0	1.4775	1.1212e-09	1.3139e-07	0.000381	11	4	1.4775
UBE2R2:NM_017811	10	0.99999	0.99999	1	37668	0	0.60104	3.2776e-09	1.3139e-07	0.000381	12	7	0.60104
CTBP1:NM_001012614;NM_001328	9	0.97601	0.97589	1	36706	0	1.0368	3.8733e-09	1.3139e-07	0.000381	13	6	1.0368
BID:NM_001196;NM_197966	3	0.99908	0.99907	1	37618	0	2.1592	1.6721e-07	9.197e-07	0.002166	14	3	2.1592
GATA3:NM_001002295;NM_002051	6	0.99998	0.99998	1	37667	0	1.2171	1.6812e-07	9.197e-07	0.002166	15	6	1.2171
FADD:NM_003824	5	0.82852	0.82849	1	31196	0	0.83373	2.1012e-07	6.5693e-07	0.001768	16	4	0.83373
MGEA5:NM_001142434;NM_012215	8	1	1	1	37671	0	0.89792	4.9202e-07	2.4963e-06	0.005533	17	8	0.89792
IWS1:NM_017969	9	0.96905	0.96895	1	36420	0	1.1513	6.07e-07	4.5985e-06	0.009626	18	7	1.1513
HUWE1:NM_031407	7	0.99985	0.99985	1	37658	0	1.0663	1.7843e-06	7.7518e-06	0.015373	19	6	1.0663
SIK3:NM_001281749;NM_025164	8	1	1	1	37670	0	0.66869	2.8263e-06	1.8263e-05	0.032768	20	8	0.66869
KLF13:NM_015995	5	0.9984	0.9984	1	37583	0	0.56969	3.5344e-06	1.616e-05	0.030446	21	4	0.56969
BAP1:NM_004656	7	0.99999	1	1	37669	0	0.77324	3.7792e-06	1.9839e-05	0.033978	22	7	0.77324
ZEB1:NM_001128128;NM_030751	6	0.23555	0.40229	1	11404	1	1.2431	3.9711e-06	2.5095e-05	0.041111	23	4	1.2431
ZBTB7A:NM_015898	9	0.8974	0.90726	1	33676	1	0.4605	4.877e-06	3.4817e-05	0.053267	24	5	0.4605
IRF2:NM_002199	12	0.94178	0.95467	1	35347	1	0.68676	5.2302e-06	4.5985e-05	0.061881	25	8	0.68676
SP3:NM_001017371;NM_003111	8	0.85023	0.86719	1	31993	1	0.66602	5.2988e-06	3.5343e-05	0.053267	26	7	0.66602
LCP2:NM_005565	7	0.99997	0.99997	1	37664	0	0.80878	6.7406e-06	3.9284e-05	0.056931	27	7	0.80878
SPPL3:NM_139015	7	0.91509	0.91481	1	34335	0	0.857	8.3419e-06	5.0584e-05	0.065722	28	5	0.857
FUT2:NM_000511;NM_001097638	8	0.75189	0.82159	1	28562	1	0.66583	1.0141e-05	7.2656e-05	0.091254	29	6	0.66583
CNST:NM_001139459;NM_152609	7	0.70225	0.77134	1	26931	1	0.97059	1.2532e-05	7.6861e-05	0.093421	30	5	0.97059
SCAF8:NM_001286188;NM_014892	5	0.99998	0.99998	1	37666	0	1.0845	1.8966e-05	9.1576e-05	0.107828	31	5	1.0845
FBXO11:NM_001190274	2	0.99998	0.99998	1	37665	0	1.4665	1.968e-05	4.0861e-05	0.057022	32	2	1.4665
DEAF1:NM_021008	9	0.59867	0.74797	1	23510	1	0.54096	2.7908e-05	0.00019774	0.212871	33	6	0.54096
ADGRA2:NM_032777	10	0.84267	0.8968	1	31725	1	0.64593	2.9716e-05	0.00022901	0.239686	34	8	0.64593
EPS15:NM_001981	5	0.93893	0.93887	1	35229	0	0.96441	3.4473e-05	0.00016909	0.187391	35	3	0.96441
ADRB3:NM_000025	11	0.99992	0.99992	1	37661	0	0.4457	4.2679e-05	0.00031887	0.294494	36	8	0.4457
FAM45A:NM_207009	7	0.20645	0.38115	1	10395	2	0.43847	5.0406e-05	0.00032045	0.294494	37	4	0.43847
E2F1:NM_005225	9	0.8816	0.89811	1	33095	1	0.64948	5.9813e-05	0.00040743	0.339539	38	6	0.64948
ZEB1:NM_001174093;NM_030751	2	0.99994	0.99995	1	37663	0	1.1318	6.1873e-05	0.00013914	0.158866	39	2	1.1318
TEX35:NM_001170722;NM_032126	4	0.80521	0.80523	1	30389	0	1.3507	8.0959e-05	0.00031099	0.294494	40	3	1.3507
KIF1C:NM_006612	7	0.62015	0.73961	1	24209	1	0.89152	8.3497e-05	0.00051622	0.38901	41	4	0.89152
USP7:NM_001286457;NM_003470	3	0.21144	0.30069	1	10573	1	1.4233	8.5747e-05	0.00025187	0.256489	42	2	1.4233
CGGBP1:NM_001008390;NM_003663	5	0.35742	0.49634	1	15704	1	0.51919	8.866e-05	0.00041452	0.339539	43	3	0.51919
FOXB2:NM_001013735	8	0.076848	0.20004	0.996989	4824	2	0.56141	9.306e-05	0.00059347	0.417033	44	5	0.56141
CDK13:NM_003718;NM_031267	7	0.94106	0.94081	1	35313	0	0.52173	9.4123e-05	0.00057192	0.414414	45	5	0.52173
ZAP70:NM_001079	10	0.90924	0.92331	1	34116	1	0.27871	9.8564e-05	0.00068439	0.441433	46	5	0.27871
NOC3L:NM_022451	4	0.9999	0.9999	1	37660	0	0.89118	0.00010222	0.00039692	0.339539	47	4	0.89118
CDC42EP3:NM_001270436;NM_006449	6	0.99989	0.99989	1	37659	0	0.64563	0.00010895	0.0006116	0.418992	48	6	0.64563
TAF15:NM_003487;NM_139215	4	0.82958	0.8297	1	31234	0	0.61698	0.00011478	0.00045	0.35391	49	2	0.61698
CMAS:NM_018686	3	0.99935	0.99934	1	37637	0	1.1172	0.00011703	0.00034016	0.305163	50	3	1.1172
RBM12:NM_001198838;NM_152838	7	0.9341	0.93384	1	35028	0	0.54279	0.00013128	0.00075875	0.441813	51	5	0.54279
EIF4G1:NM_004953	3	0.97718	0.97721	1	36746	0	0.71876	0.00013664	0.00039324	0.339539	52	2	0.71876
DOK7:NM_001164673;NM_173660	7	0.98534	0.98528	1	37052	0	0.73246	0.00015183	0.00086728	0.475716	53	6	0.73246
TNFRSF10D:NM_003840	9	0.99922	0.9992	1	37625	0	0.7472	0.00015984	0.0010665	0.50229	54	6	0.7472
PARP14:NM_017554	4	0.73274	0.73279	1	27909	0	1.4217	0.00016497	0.00063893	0.429897	55	3	1.4217
APBB1:NM_001257319;NM_001257326	7	0.075627	0.19383	0.996049	4763	1	0.45774	0.00016543	0.00093429	0.475716	56	6	0.45774
NXNL2:NM_001161625;NM_145283	4	0.99983	0.99983	1	37657	0	0.65905	0.00017159	0.00065601	0.433646	57	4	0.65905
SFXN1:NM_022754	6	0.99983	0.99983	1	37656	0	0.73836	0.00017183	0.00094953	0.47703	58	6	0.73836
MAZ:NM_001042539;NM_002383	10	0.97386	0.97383	1	36620	0	0.5561	0.00018397	0.0012197	0.534366	59	7	0.5561
SRSF6:NM_006275	5	0.97743	0.97736	1	36756	0	1.2526	0.00018482	0.0008548	0.475716	60	4	1.2526
NIPBL:NM_015384;NM_133433	3	0.99981	0.99982	1	37655	0	1.0551	0.00018706	0.00053934	0.398466	61	3	1.0551
ASXL1:NM_015338	4	0.81121	0.81128	1	30604	0	1.2664	0.00019653	0.00075508	0.441813	62	3	1.2664
hsa-mir-153-1	3	0.34351	0.38843	1	15248	1	1.1125	0.00020865	0.00059768	0.417033	63	2	1.1125
ACVR1:NM_001105;NM_001111067	6	0.8646	0.86491	1	32516	0	0.59904	0.00021151	0.0011548	0.526907	64	5	0.59904
SFTPC:NM_001172357;NM_003018	7	0.90861	0.90836	1	34092	0	0.75428	0.00021915	0.0011886	0.526907	65	6	0.75428
PTP4A2:NM_001195100;NM_080391	5	0.96338	0.96337	1	36198	0	0.7763	0.00022011	0.0010155	0.493209	66	4	0.7763
BCL2L12:NM_001040668;NM_138639	2	0.99978	0.99979	1	37654	0	1.585	0.00022248	0.00045578	0.35391	67	2	1.585
CHD8:NM_020920	5	0.99902	0.99902	1	37615	0	0.71392	0.0002264	0.0010383	0.495237	68	5	0.71392
MAML3:NM_018717	6	0.37823	0.52859	1	16407	2	0.57689	0.00023422	0.0012667	0.536267	69	3	0.57689
CBFA2T3:NM_005187;NM_175931	6	0.99886	0.99889	1	37605	0	0.48167	0.00024302	0.001314	0.55011	70	4	0.48167
PWWP2A:NM_001130864;NM_052927	8	0.9201	0.92022	1	34526	0	0.58963	0.00025054	0.0015163	0.581733	71	6	0.58963
SIRT7:NM_016538	8	0.92858	0.92869	1	34835	0	0.57387	0.00025391	0.0015387	0.581733	72	7	0.57387
CHD8:NM_001170629	6	0.98681	0.98687	1	37116	0	0.93451	0.00025797	0.0013957	0.55357	73	5	0.93451
C6orf163:NM_001010868	3	0.99974	0.99974	1	37653	0	0.85752	0.00026481	0.00075613	0.441813	74	3	0.85752
CRISP1:NM_001131;NM_001205220	3	0.99973	0.99974	1	37652	0	1.0676	0.00026696	0.00076217	0.441813	75	3	1.0676
TNFRSF10C:NM_003841	8	0.99927	0.99926	1	37630	0	0.57793	0.00027438	0.0016637	0.591397	76	6	0.57793
LINGO2:NM_001258282;NM_152570	6	0.99971	0.99972	1	37651	0	0.71133	0.00028547	0.0015439	0.581733	77	6	0.71133
FAM188B:NM_032222	7	0.99515	0.99517	1	37449	0	0.37641	0.0002895	0.0015347	0.581733	78	5	0.37641
NOXA1:NM_001256067;NM_006647	9	0.98524	0.98513	1	37045	0	0.34601	0.00029078	0.0018125	0.592155	79	7	0.34601
OTUD6B:NM_016023	3	0.99824	0.99821	1	37577	0	1.3975	0.00030116	0.00086176	0.475716	80	3	1.3975
TECRL:NM_001010874	4	0.92372	0.92384	1	34661	0	0.80511	0.00030584	0.001176	0.526907	81	3	0.80511
RTL1:NM_001134888	5	0.99969	0.9997	1	37649	0	0.42761	0.00030674	0.0013902	0.55357	82	5	0.42761
0_chr4_170911504_170911526	1	0.99969	0.9997	1	37648	0	3.8591	0.00031066	0.00030679	0.294494	83	1	3.8591
HDGF:NM_001126050;NM_004494	7	0.99473	0.99474	1	37423	0	0.45658	0.00031947	0.0017	0.592155	84	4	0.45658
ST3GAL1:NM_003033;NM_173344	7	0.96755	0.96746	1	36360	0	0.79709	0.00031949	0.0017	0.592155	85	4	0.79709
hsa-mir-802	3	0.99968	0.99967	1	37647	0	1.098	0.00032152	0.00091799	0.475716	86	3	1.098
PPAPDC1B:NM_001102559;NM_032483	9	0.98962	0.98956	1	37225	0	0.3821	0.00032306	0.0019948	0.609749	87	6	0.3821
C2orf78:NM_001080474	4	0.97627	0.97635	1	36711	0	0.61816	0.00032387	0.0012491	0.534822	88	3	0.61816
hsa-mir-421	7	0.17708	0.34227	1	9274	1	0.4139	0.000328	0.001747	0.592155	89	5	0.4139
BEST3:NM_001282613;NM_152439	3	0.61017	0.61015	1	23885	1	0.92363	0.00035478	0.0010134	0.493209	90	2	0.92363
TFAP2C:NM_003222	9	0.047395	0.14694	0.992309	3302	3	0.3244	0.00037289	0.00227	0.657462	91	5	0.3244
FAM58A:NM_001130997;NM_152274	6	0.98826	0.98838	1	37175	0	0.50555	0.00037363	0.0019423	0.609749	92	4	0.50555
DEFB119:NM_153289	5	0.99862	0.99862	1	37594	0	0.59942	0.00038148	0.0017255	0.592155	93	4	0.59942
INSM1:NM_002196	6	0.99923	0.99925	1	37626	0	0.72636	0.00038288	0.0019826	0.609749	94	5	0.72636
EIF4G1:NM_001194946;NM_198244	5	0.99961	0.99962	1	37645	0	1.037	0.00039336	0.0017746	0.592155	95	5	1.037
TOX:NM_014729	6	0.85151	0.85189	1	32045	0	0.62566	0.00040135	0.0020642	0.622218	96	5	0.62566
ZDHHC20:NM_001286638;NM_153251	5	0.99359	0.99353	1	37381	0	0.50218	0.00040851	0.0018372	0.592155	97	4	0.50218
SNRPB:NM_003091;NM_198216	4	0.99897	0.99896	1	37611	0	0.98381	0.00041661	0.0015849	0.583734	98	4	0.98381
hsa-mir-4687	4	0.99958	0.99957	1	37644	0	0.51925	0.00042283	0.0016066	0.583734	99	4	0.51925
PLEKHB1:NM_001130033;NM_021200	7	0.62406	0.74096	1	24336	1	0.5433	0.00043589	0.0022826	0.657462	100	5	0.5433
FBXO11:NM_025133	2	0.99953	0.99953	1	37642	0	1.4005	0.00046626	0.00091379	0.475716	101	2	1.4005
SMARCC2:NM_001130420;NM_139067	8	0.46286	0.63972	1	19119	1	0.12645	0.0004674	0.002755	0.70617	102	3	0.12645
BARX1:NM_021570	7	0.99859	0.99861	1	37592	0	0.85709	0.00047323	0.002461	0.662418	103	6	0.85709
0_chr14_77973641_77973663	1	0.99952	0.99954	1	37641	0	2.8503	0.00047635	0.00046025	0.35391	104	1	2.8503
ZNF280D:NM_001002843;NM_017661	4	0.99175	0.99173	1	37312	0	0.92387	0.00049802	0.0018824	0.601066	105	3	0.92387
SAP130:NM_001145928;NM_024545	6	0.77308	0.7857	1	29264	1	0.57121	0.00050165	0.0024728	0.662418	106	3	0.57121
ARC:NM_015193	10	0.60594	0.7707	1	23753	1	0.45223	0.00051535	0.0032898	0.720807	107	7	0.45223
FAF1:NM_007051	4	0.99948	0.99947	1	37640	0	0.69491	0.00052152	0.001977	0.609749	108	4	0.69491
SORBS3:NM_001018003	6	0.77951	0.79034	1	29458	1	0.65124	0.00054255	0.0026515	0.693791	109	4	0.65124
C8orf58:NM_001013842;NM_173686	4	0.98672	0.98674	1	37111	0	0.66949	0.00054858	0.0020821	0.622623	110	3	0.66949
JADE3:NM_001077445;NM_014735	4	0.99932	0.9993	1	37635	0	1.1276	0.00060221	0.0022715	0.657462	111	4	1.1276
KAT6A:NM_001099412;NM_006766	6	0.51269	0.65348	1	20724	1	0.73807	0.0006023	0.002894	0.720807	112	4	0.73807
MRPS26:NM_030811	4	0.91804	0.91822	1	34448	0	0.97642	0.00061902	0.0023291	0.657462	113	3	0.97642
SOX17:NM_022454	9	0.99895	0.99893	1	37609	0	0.35577	0.00062143	0.0036182	0.720807	114	5	0.35577
NKAIN1:NM_024522	6	0.64066	0.70827	1	24891	1	0.84055	0.00062722	0.0029978	0.720807	115	5	0.84055
ATL2:NM_001135673;NM_022374	3	0.99936	0.99936	1	37638	0	0.85324	0.00063595	0.0018196	0.592155	116	3	0.85324
TEX15:NM_031271	8	0.95233	0.95235	1	35735	0	0.4712	0.00069673	0.0038716	0.740459	117	6	0.4712
0_chr2_26953154_26953176	1	0.9993	0.99931	1	37633	0	2.3301	0.00070002	0.00069122	0.441433	118	1	2.3301
GPR151:NM_194251	5	0.9993	0.9993	1	37632	0	0.652	0.0007015	0.0031103	0.720807	119	5	0.652
ZNF217:NM_006526	5	0.98895	0.98889	1	37203	0	1.1144	0.00070944	0.0031497	0.720807	120	3	1.1144
NM_001001520:NM_001001520;NM_032631	10	0.1058	0.27735	0.997496	6151	2	0.37447	0.00071857	0.0043666	0.741309	121	6	0.37447
PEBP4:NM_144962	6	0.61462	0.69596	1	24028	1	0.7812	0.00073855	0.0034658	0.720807	122	4	0.7812
GPR25:NM_005298	6	0.60781	0.69282	1	23807	1	0.40348	0.00074154	0.0034811	0.720807	123	4	0.40348
TCAF2:NM_001130026	8	0.96669	0.96669	1	36334	0	0.60327	0.00075091	0.0041419	0.740459	124	5	0.60327
NFYC:NM_001142589;NM_001142590	1	0.99924	0.99925	1	37628	0	1.9026	0.00075802	0.00074956	0.441813	125	1	1.9026
ZMYND8:NM_001281779;NM_001281780	8	0.99809	0.99808	1	37569	0	0.4656	0.00075937	0.0041798	0.740459	126	6	0.4656
BTG4:NM_017589	4	0.97729	0.97738	1	36750	0	0.96953	0.00076067	0.0028499	0.720679	127	2	0.96953
CTBP1:NM_001012614	1	0.99923	0.99925	1	37627	0	1.3812	0.0007663	0.00076033	0.441813	128	1	1.3812
RHOG:NM_001665	6	0.99859	0.99862	1	37591	0	0.55124	0.00076862	0.0035988	0.720807	129	5	0.55124
RIPPLY3:NM_018962	5	0.98646	0.98638	1	37097	0	0.6407	0.00077549	0.0034348	0.720807	130	4	0.6407
NSD1:NM_022455	3	0.32599	0.37611	1	14621	1	0.68583	0.0008075	0.0023041	0.657462	131	2	0.68583
DHRS11:NM_024308	5	0.71696	0.72586	1	27394	1	0.86129	0.00080821	0.0035691	0.720807	132	3	0.86129
	1	0.99918	1	1	37624	0	2.2935	0.00081601	1	1	133	1	2.2935
TGS1:NM_024831	5	0.99234	0.99226	1	37335	0	0.62663	0.00082065	0.003613	0.720807	134	4	0.62663
ECM2:NM_001197295;NM_001393	9	0.99888	0.99885	1	37606	0	0.56537	0.00082921	0.0047066	0.754645	135	7	0.56537
ZDHHC13:NM_001001483;NM_019028	2	0.99917	0.99916	1	37623	0	0.96612	0.00083137	0.0016267	0.583734	136	2	0.96612
FLI1:NM_001271012	3	0.94267	0.94261	1	35379	0	1.0655	0.00083935	0.0023932	0.662418	137	2	1.0655
TNFRSF8:NM_001243	4	0.99915	0.99914	1	37622	0	0.57801	0.00085009	0.003168	0.720807	138	4	0.57801
ENOX2:NM_182314	1	0.99913	0.99914	1	37621	0	1.9818	0.000874	0.00087148	0.475716	139	1	1.9818
BZW1:NM_001207067;NM_001207069	1	0.99911	0.99912	1	37619	0	1.6064	0.00089056	0.00089067	0.475716	140	1	1.6064
LSM12:NM_152344	6	0.46607	0.60959	1	19230	1	0.67227	0.00089882	0.0041222	0.740459	141	4	0.67227
PRKCH:NM_006255	6	0.90539	0.90559	1	33980	0	0.35855	0.00089948	0.0041251	0.740459	142	3	0.35855
SNX8:NM_013321	10	0.24803	0.47927	1	11861	3	0.3122	0.00090362	0.0053071	0.785791	143	5	0.3122
C8B:NM_001278543;NM_001278544	1	0.99908	0.99908	1	37617	0	2.888	0.0009237	0.00092535	0.475716	144	1	2.888
ELOVL5:NM_001242828;NM_021814	6	0.1296	0.2651	0.996989	7247	2	0.36534	0.00094048	0.0042861	0.74115	145	3	0.36534
ATP12A:NM_001185085;NM_001676	3	0.96435	0.96437	1	36243	0	1.3987	0.00094608	0.0026828	0.697132	146	2	1.3987
SUZ12:NM_015355	5	0.78013	0.78033	1	29474	1	0.18709	0.00097919	0.004284	0.74115	147	2	0.18709
UBXN2B:NM_001077619	4	0.999	0.99899	1	37614	0	0.98473	0.00099682	0.0037113	0.720807	148	4	0.98473
SMAD4:NM_005359	10	0.94604	0.94695	1	35507	1	0.51723	0.00099969	0.0057922	0.80536	149	7	0.51723
PLD4:NM_138790	3	0.99898	0.99898	1	37613	0	0.69365	0.0010154	0.0028814	0.720807	150	3	0.69365
ATP9A:NM_006045	6	0.019254	0.061167	0.985268	1547	2	0.77746	0.0010202	0.0046299	0.754645	151	4	0.77746
0_chr12_70211804_70211826	1	0.99898	0.99898	1	37612	0	1.6916	0.0010231	0.001021	0.493209	152	1	1.6916
VEZF1:NM_007146	4	0.99895	0.99894	1	37610	0	0.69169	0.0010472	0.0038965	0.740459	153	4	0.69169
hsa-mir-8055	6	0.61835	0.69769	1	24147	1	0.72691	0.0010795	0.0048659	0.773438	154	4	0.72691
hsa-mir-7847	3	0.78337	0.78329	1	29594	0	1.1768	0.0010795	0.0030514	0.720807	155	2	1.1768
TNFRSF8:NM_001243;NM_001281430	3	0.95656	0.95649	1	35906	0	1.3192	0.0010898	0.0030796	0.720807	156	2	1.3192
hsa-mir-369	4	0.9989	0.99889	1	37608	0	0.71252	0.0010961	0.0040636	0.740459	157	4	0.71252
EDIL3:NM_001278642;NM_005711	8	0.47864	0.65025	1	19631	2	0.47239	0.001102	0.0057858	0.80536	158	6	0.47239
ARHGDIB:NM_001175	6	0.99844	0.99849	1	37584	0	0.41595	0.0011022	0.0049647	0.773438	159	5	0.41595
0_chr8_24809939_24809961	1	0.99889	0.9989	1	37607	0	2.138	0.001106	0.001109	0.51589	160	1	2.138
ASL:NM_000048;NM_001024946	4	0.86799	0.86823	1	32642	0	0.82383	0.001108	0.0041128	0.740459	161	2	0.82383
L3MBTL1:NM_015478	5	0.97069	0.97067	1	36484	0	0.95932	0.0011481	0.0049881	0.773438	162	4	0.95932
NM_001039380	4	0.99884	0.99882	1	37604	0	0.81855	0.0011649	0.0043078	0.74115	163	4	0.81855
hsa-mir-133b*	3	0.94514	0.94508	1	35477	0	0.694	0.0011688	0.0033003	0.720807	164	2	0.694
0_chr17_7191013_7191035	1	0.99883	0.99883	1	37602	0	1.5494	0.0011722	0.0011718	0.526907	165	1	1.5494
SMARCA2:NM_001289396;NM_139045	6	0.97278	0.97285	1	36574	0	0.68559	0.0011905	0.0053131	0.785791	166	4	0.68559
PHF12:NM_001033561;NM_020889	8	0.99747	0.99746	1	37546	0	0.61018	0.0012082	0.0062817	0.833409	167	5	0.61018
0_chr8_53025116_53025138	1	0.99876	0.99876	1	37600	0	1.6234	0.0012385	0.0012359	0.534822	168	1	1.6234
EHMT1:NM_001145527;NM_024757	4	0.90546	0.90564	1	33986	0	0.59993	0.0012558	0.0046336	0.754645	169	2	0.59993
ZMIZ1:NM_020338	7	0.46873	0.62181	1	19312	1	0.6279	0.0012727	0.006355	0.834382	170	4	0.6279
HTR1D:NM_000864	8	0.85979	0.87302	1	32340	1	0.2761	0.0012905	0.006663	0.835938	171	5	0.2761
ZSCAN18:NM_001145542;NM_023926	6	0.041755	0.11822	0.991758	2959	3	0.26304	0.0012929	0.0057446	0.80536	172	3	0.26304
MASTL:NM_001172303;NM_032844	3	0.99871	0.9987	1	37598	0	0.86539	0.0012948	0.0036537	0.720807	173	3	0.86539
NANS:NM_018946	6	0.96255	0.96265	1	36160	0	0.76684	0.0013171	0.005845	0.806713	174	4	0.76684
DCTN2:NM_001261412;NM_006400	3	0.62556	0.62553	1	24384	0	1.1783	0.001337	0.0037714	0.728738	175	2	1.1783
GMNC:NM_001146686	7	0.99042	0.99038	1	37256	0	0.52764	0.001338	0.0066527	0.835938	176	5	0.52764
LAP3:NM_015907	4	0.29013	0.41983	1	13440	1	0.31582	0.0013414	0.00495	0.773438	177	2	0.31582
0_chr5_156193319_156193341	1	0.99865	0.99866	1	37597	0	2.6026	0.0013462	0.0013521	0.55357	178	1	2.6026
TCHH:NM_007113	7	0.026288	0.084176	0.991758	1988	2	0.64606	0.0013513	0.0067208	0.835938	179	4	0.64606
NM_016347	8	0.7563	0.82324	1	28717	1	0.058364	0.0013514	0.0069221	0.835938	180	3	0.058364
0_chr12_93803345_93803367	1	0.99865	0.99865	1	37596	0	2.4247	0.0013545	0.0013629	0.55357	181	1	2.4247
OR7A5:NM_017506	5	0.42592	0.55791	1	17949	1	0.91592	0.0013839	0.005819	0.806075	182	4	0.91592
ELOVL1:NM_001256399;NM_022821	8	0.9495	0.94954	1	35631	0	0.55175	0.001386	0.0070916	0.848263	183	5	0.55175
0_chr2_100015948_100015970	1	0.99861	0.99862	1	37593	0	2.4838	0.0013876	0.0013936	0.55357	184	1	2.4838
SCN2B:NM_004588	4	0.55365	0.58008	1	22028	1	0.62286	0.0014111	0.0051917	0.777287	185	3	0.62286
OVCA2:NM_080822	4	0.89757	0.89777	1	33685	0	0.78695	0.0014126	0.0051986	0.777287	186	3	0.78695
ANKZF1:NM_001282792	7	0.75559	0.79606	1	28694	1	0.45033	0.0014569	0.0071961	0.855342	187	6	0.45033
PVRL4:NM_030916	10	0.52408	0.72746	1	21093	3	-0.06322	0.0014651	0.0081574	0.87285	188	2	-0.06322
TUBD1:NM_001193609;NM_016261	4	0.99081	0.9908	1	37275	0	0.66666	0.0014663	0.0053983	0.785791	189	3	0.66666
CYB561D1:NM_001134400;NM_182580	4	0.90295	0.90314	1	33876	0	0.67254	0.0014786	0.0054408	0.788481	190	3	0.67254
ACTN4:NM_004924	3	0.97199	0.97201	1	36538	0	1.4166	0.0014834	0.0041764	0.740459	191	2	1.4166
ELOVL1:NM_001256401;NM_001256402	3	0.99851	0.99851	1	37590	0	0.88929	0.0014853	0.0041827	0.740459	192	3	0.88929
0_chr8_48889432_48889454	1	0.99851	0.99851	1	37589	0	2.5568	0.001487	0.0014869	0.581733	193	1	2.5568
LILRB5:NM_001081443	5	0.36707	0.50661	1	16019	1	0.13787	0.0014972	0.0061853	0.833409	194	2	0.13787
HNRNPM:NM_005968	2	0.99848	0.99849	1	37586	0	1.3195	0.0015176	0.0029482	0.720807	195	2	1.3195
MAPKAPK5:NM_003668;NM_139078	6	0.9948	0.99486	1	37427	0	0.7603	0.0015218	0.0067071	0.835938	196	4	0.7603
hsa-mir-3141*	2	0.99846	0.99846	1	37585	0	0.67543	0.0015423	0.0029936	0.720807	197	2	0.67543
TENM3:NM_001080477	8	0.20555	0.39443	1	10370	2	0.65101	0.001546	0.0078231	0.87285	198	5	0.65101
ERCC1:NM_001166049;NM_202001	2	0.78511	0.78518	1	29658	0	1.1066	0.0015817	0.0030743	0.720807	199	1	1.1066
MUC1:NM_001204285;NM_001204286	4	0.37396	0.46757	1	16269	1	0.73028	0.001585	0.0057924	0.80536	200	3	0.73028
RIBC2:NM_015653	7	0.6276	0.74221	1	24454	1	0.59364	0.0015857	0.0077918	0.87285	201	6	0.59364
CLCA2:NM_006536	9	0.95794	0.9578	1	35969	0	0.0087214	0.0015923	0.0086939	0.883651	202	4	0.0087214
LZTS2:NM_032429	8	0.36871	0.57843	1	16082	3	-0.060717	0.0016014	0.0080608	0.87285	203	3	-0.060717
0_chr22_28144573_28144595	1	0.99839	0.99838	1	37582	0	2.4883	0.0016113	0.0016065	0.583734	204	1	2.4883
MAK16:NM_032509	4	0.60148	0.61557	1	23594	1	0.65513	0.0016187	0.0059096	0.812658	205	3	0.65513
SBSN:NM_001166034;NM_198538	5	0.83222	0.8322	1	31338	0	0.60243	0.0016194	0.0065978	0.835938	206	4	0.60243
0_chr13_22276562_22276584	1	0.99838	0.99838	1	37581	0	1.6219	0.0016196	0.0016147	0.583734	207	1	1.6219
SCARA5:NM_173833	8	0.8563	0.87084	1	32221	1	0.093292	0.0016304	0.008181	0.87285	208	2	0.093292
TIAM2:NM_001010927	4	0.55629	0.58196	1	22114	1	0.047201	0.0016393	0.0059816	0.819568	209	2	0.047201
CPE:NM_001873	8	0.107	0.25689	0.996989	6211	1	0.52917	0.0016584	0.0082932	0.87285	210	6	0.52917
APOA1:NM_000039	4	0.70005	0.70054	1	26869	1	0.92881	0.0016699	0.0060854	0.827769	211	3	0.92881
GPR156:NM_001168271;NM_153002	5	0.81373	0.81368	1	30692	0	0.48514	0.0016715	0.0067754	0.835938	212	3	0.48514
hsa-mir-6764	5	0.60185	0.64795	1	23605	1	0.46886	0.001672	0.0067786	0.835938	213	4	0.46886
INSIG2:NM_016133	7	0.93158	0.93133	1	34942	0	0.018736	0.0016894	0.0082746	0.87285	214	3	0.018736
LIMCH1:NM_001112717;NM_014988	6	0.96921	0.96924	1	36427	0	0.44701	0.0016917	0.0074156	0.860183	215	5	0.44701
SLC25A37:NM_016612	9	0.91817	0.92127	1	34454	1	0.32853	0.0017437	0.0094703	0.886433	216	5	0.32853
IL17RD:NM_017563	4	0.79389	0.79387	1	30017	0	0.71484	0.0017501	0.0063745	0.834382	217	3	0.71484
SCG3:NM_013243	2	0.99824	0.99823	1	37576	0	1.3937	0.0017617	0.003429	0.720807	218	2	1.3937
TFAP2A:NM_001042425	1	0.99821	0.99819	1	37575	0	1.8733	0.0017936	0.0017783	0.592155	219	1	1.8733
HERC1:NM_003922	4	0.64933	0.65451	1	25166	1	0.87378	0.0017967	0.0065534	0.835938	220	3	0.87378
TOP1MT:NM_001258446;NM_001258447	3	0.56679	0.5683	1	22458	1	0.55423	0.0018109	0.0051037	0.77602	221	2	0.55423
CERS2:NM_022075;NM_181746	3	0.99817	0.99813	1	37574	0	0.75587	0.0018277	0.0051489	0.77602	222	3	0.75587
CLPP:NM_006012	6	0.46126	0.60508	1	19068	2	-0.058947	0.0018356	0.0080018	0.87285	223	2	-0.058947
NM_001282300	2	0.99816	0.99815	1	37573	0	0.85428	0.0018369	0.0035754	0.720807	224	2	0.85428
YRDC:NM_024640	4	0.66384	0.66713	1	25635	1	0.51946	0.001839	0.0067087	0.835938	225	2	0.51946
VMO1:NM_182566	1	0.99815	0.99813	1	37572	0	1.9718	0.0018515	0.0018319	0.592155	226	1	1.9718
random:random_seq_32310_0_22_-1	1	0.99814	0.99812	1	37571	0	1.9822	0.0018598	0.0018387	0.592155	227	1	1.9822
KHDRBS1:NM_001271878;NM_006559	4	0.99497	0.99495	1	37440	0	0.86802	0.0018716	0.0068184	0.835938	228	3	0.86802
CHAF1B:NM_005441	4	0.95773	0.9579	1	35950	0	0.6029	0.0018903	0.0068866	0.835938	229	2	0.6029
NUDC:NM_006600	4	0.96108	0.96122	1	36091	0	0.93625	0.001897	0.0069105	0.835938	230	3	0.93625
GATAD1:NM_021167	6	0.70216	0.74069	1	26925	1	0.82249	0.0019009	0.0082604	0.87285	231	4	0.82249
CCDC90B:NM_001286116;NM_021825	2	0.9981	0.99808	1	37570	0	1.0287	0.0019028	0.0036989	0.720807	232	2	1.0287
DUSP4:NM_057158	5	0.99638	0.99637	1	37508	0	0.44814	0.0019158	0.0075843	0.87285	233	3	0.44814
INHBA:NM_002192	11	0.49956	0.71256	1	20298	2	0.08715	0.0019248	0.010934	0.915523	234	5	0.08715
TRAM1:NM_014294	7	0.18969	0.35901	1	9744	2	0.59192	0.0019357	0.0091932	0.883651	235	4	0.59192
WBP2:NM_012478	6	0.081511	0.18917	0.996049	5044	1	0.55174	0.0019383	0.0084138	0.877838	236	4	0.55174
CD247:NM_000734;NM_198053	5	0.97979	0.9797	1	36834	0	0.50721	0.0019399	0.0076613	0.87285	237	4	0.50721
SCARA3:NM_016240;NM_182826	6	0.97977	0.97993	1	36833	0	0.6924	0.0019796	0.0085744	0.882717	238	4	0.6924
NM_001145063;NM_001145064	5	0.98702	0.98693	1	37123	0	0.68536	0.0019829	0.0077976	0.87285	239	3	0.68536
SEPHS1:NM_001195602	1	0.99802	0.99799	1	37567	0	1.1948	0.0019841	0.0019583	0.609749	240	1	1.1948
BID:NM_001196;NM_197967	2	0.99783	0.99783	1	37562	0	1.1102	0.0019955	0.0038792	0.740459	241	2	1.1102
SON:NM_001291412	2	0.99799	0.99798	1	37566	0	1.4559	0.0020142	0.0039152	0.740459	242	2	1.4559
NM_012138	3	0.84061	0.84063	1	31646	0	0.1201	0.0020241	0.0057086	0.80536	243	1	0.1201
hsa-mir-302f	1	0.99797	0.99795	1	37564	0	2.0651	0.0020255	0.0020067	0.609749	244	1	2.0651
GLI4:NM_138465	7	0.9997	0.9997	1	37650	0	0.77187	0.0020304	0.0095424	0.889974	245	5	0.77187
TMEM201:NM_001010866;NM_001130924	6	0.33248	0.48738	1	14861	2	0.52298	0.0020844	0.0089927	0.883651	246	4	0.52298
TAPT1:NM_153365	6	0.96723	0.96728	1	36350	0	0.47617	0.0020942	0.0090337	0.883651	247	5	0.47617
SRPR:NM_001177842;NM_003139	5	0.44776	0.56775	1	18657	1	1.0306	0.0021018	0.0081894	0.87285	248	3	1.0306
FAS:NM_000043;NM_152872	6	0.91796	0.91815	1	34439	0	0.52183	0.002102	0.009061	0.883651	249	5	0.52183
PDYN:NM_001190892;NM_024411	5	0.98558	0.9855	1	37062	0	0.46883	0.0021032	0.0081944	0.87285	250	4	0.46883
CPSF1:NM_013291	5	0.98404	0.98395	1	36992	0	0.63592	0.0021533	0.0083468	0.876045	251	3	0.63592
ETS1:NM_005238	2	0.99784	0.99784	1	37563	0	0.87801	0.0021595	0.0041858	0.740459	252	2	0.87801
AASS:NM_005763	8	0.80633	0.84435	1	30432	1	0.48413	0.0022068	0.010725	0.911436	253	6	0.48413
MDFIC:NM_001166345;NM_199072	2	0.99774	0.99773	1	37561	0	0.97761	0.0022584	0.004374	0.741309	254	2	0.97761
random:random_seq_132951_0_22_-1	1	0.99772	0.99769	1	37560	0	1.6344	0.0022823	0.0022566	0.657462	255	1	1.6344
BABAM1:NM_001033549;NM_014173	6	0.17309	0.33101	1	9107	2	0.34621	0.002331	0.0099736	0.900423	256	3	0.34621
random:random_seq_104257_0_22_-1	1	0.99765	0.99763	1	37556	0	1.9409	0.0023486	0.0023215	0.657462	257	1	1.9409
MED30:NM_080651	1	0.99763	0.99761	1	37555	0	1.9359	0.0023652	0.0023427	0.657462	258	1	1.9359
ASXL1:NM_001164603;NM_015338	1	0.99762	0.9976	1	37554	0	1.5956	0.0023817	0.0023556	0.657462	259	1	1.5956
POMT1:NM_001136114	3	0.99762	0.99757	1	37553	0	0.66111	0.0023845	0.0066916	0.835938	260	3	0.66111
PRKRIR:NM_004705	5	0.0030344	0.011362	0.881228	339	2	-0.018283	0.0024208	0.0092174	0.88372	261	1	-0.018283
FGGY:NM_001113411;NM_018291	8	0.12148	0.28315	0.998885	6876	2	0.086612	0.0024251	0.011689	0.929463	262	3	0.086612
STX2:NM_194356	2	0.99757	0.99757	1	37551	0	0.99135	0.0024268	0.0046904	0.754645	263	2	0.99135
CLK3:NM_001130028;NM_003992	3	0.99757	0.99752	1	37550	0	0.50724	0.0024318	0.0068157	0.835938	264	3	0.50724
IGJ:NM_144646	4	0.49235	0.53839	1	20065	1	0.76008	0.0024335	0.0087683	0.883651	265	3	0.76008
ALPI:NM_001631	7	0.9942	0.9942	1	37400	0	0.3983	0.0024423	0.011086	0.918039	266	5	0.3983
0_chr8_41480513_41480535	1	0.99755	0.99753	1	37549	0	2.1801	0.002448	0.0024287	0.662418	267	1	2.1801
HSPH1:NM_001286505	1	0.99754	0.99752	1	37548	0	1.2461	0.0024646	0.0024439	0.662418	268	1	1.2461
CRYBG3:NM_153605	5	0.76829	0.76926	1	29100	1	0.64453	0.0024967	0.0094631	0.886433	269	4	0.64453
YIPF5:NM_001271732	1	0.9975	0.99748	1	37547	0	2.1368	0.0024977	0.0024789	0.662418	270	1	2.1368
CYSLTR2:NM_020377	4	0.99745	0.99745	1	37545	0	0.45573	0.0025492	0.0091464	0.883651	271	4	0.45573
HNF1A:NM_000545	6	0.47555	0.61851	1	19534	2	-0.081861	0.0025608	0.010882	0.913151	272	2	-0.081861
VIPAS39:NM_001193316	4	0.8202	0.82028	1	30914	0	0.55756	0.0025617	0.009193	0.883651	273	2	0.55756
DDX6:NM_001257191;NM_004397	5	0.83283	0.83279	1	31359	0	0.32857	0.0025637	0.0096933	0.890811	274	3	0.32857
random:random_seq_152200_0_22_-1	1	0.99743	0.9974	1	37544	0	1.8933	0.0025723	0.0025545	0.677834	275	1	1.8933
LEPR:NM_001003679;NM_002303	4	0.99741	0.99742	1	37543	0	0.58586	0.0025886	0.0092868	0.886433	276	4	0.58586
SACS:NM_001278055	5	0.30992	0.44664	1	14084	2	0.74458	0.0025966	0.0097997	0.894985	277	3	0.74458
SLC39A14:NM_001128431;NM_015359	6	0.46928	0.61263	1	19325	1	0.23632	0.0026067	0.011058	0.918039	278	3	0.23632
CHPF2:NM_019015	2	0.99736	0.99736	1	37541	0	1.362	0.0026377	0.0050908	0.77602	279	2	1.362
NM_001143937;NM_148976	1	0.99736	0.99734	1	37540	0	1.9282	0.0026386	0.0026152	0.689088	280	1	1.9282
ENDOV:NM_001164637;NM_173627	3	0.86844	0.8685	1	32656	0	1.1294	0.0027352	0.0076683	0.87285	281	2	1.1294
OR5I1:NM_006637	4	0.99726	0.99728	1	37539	0	0.50889	0.0027357	0.0098099	0.894985	282	4	0.50889
0_chr8_67429759_67429781	1	0.99723	0.99721	1	37538	0	1.0068	0.0027711	0.0027401	0.70617	283	1	1.0068
LRCH3:NM_032773	7	0.96025	0.96015	1	36063	0	0.60628	0.0027795	0.01237	0.930291	284	5	0.60628
hsa-mir-939	3	0.90849	0.90842	1	34087	0	0.15501	0.0027934	0.007836	0.87285	285	1	0.15501
hsa-mir-7159	8	0.99903	0.99901	1	37616	0	0.50585	0.0027945	0.013328	0.935609	286	6	0.50585
SNAI1:NM_005985	7	0.99912	0.99913	1	37620	0	0.32367	0.0028024	0.012449	0.930291	287	5	0.32367
hsa-mir-6842*	1	0.9972	0.99718	1	37537	0	1.5532	0.0028042	0.002775	0.706482	288	1	1.5532
CYP4F3:NM_000896	3	0.97997	0.97997	1	36841	0	0.48114	0.0028182	0.0078983	0.87285	289	2	0.48114
CNOT4:NM_001008225;NM_013316	6	0.71553	0.74839	1	27349	1	0.57996	0.0028267	0.011912	0.929463	290	4	0.57996
ARHGEF12:NM_001198665;NM_015313	4	0.46046	0.51818	1	19040	1	-0.13282	0.0028302	0.010136	0.900423	291	1	-0.13282
HTRA4:NM_153692	7	0.97843	0.9783	1	36792	0	0.4561	0.0028309	0.012549	0.931775	292	3	0.4561
CTNNBIP1:NM_001012329;NM_020248	6	0.43221	0.57811	1	18162	2	0.094069	0.0028569	0.012028	0.929463	293	3	0.094069
MSRA:NM_001135670;NM_012331	6	0.99507	0.99513	1	37445	0	0.53657	0.0028693	0.012073	0.929463	294	5	0.53657
SEC24B:NM_001042734;NM_006323	8	0.42602	0.61576	1	17954	2	0.42393	0.0028731	0.013654	0.935609	295	6	0.42393
SYNJ1:NM_001160302;NM_203446	5	0.99264	0.99256	1	37351	0	0.75848	0.002883	0.010718	0.911436	296	4	0.75848
BMF:NM_001003940;NM_033503	6	0.33357	0.48837	1	14910	1	0.65106	0.0028874	0.012145	0.929463	297	4	0.65106
DAND5:NM_152654	5	0.84918	0.8491	1	31957	0	-0.042823	0.0029168	0.010831	0.913151	298	1	-0.042823
SLC10A5:NM_001010893	6	0.55405	0.66967	1	22039	1	0.36393	0.0029253	0.012299	0.930291	299	3	0.36393
HRH3:NM_007232	12	0.17939	0.41007	1	9370	2	-0.020458	0.0029282	0.016368	0.935609	300	3	-0.020458
POLB:NM_002690	5	0.8909	0.89103	1	33421	0	0.455	0.0029321	0.010881	0.913151	301	4	0.455
DEGS2:NM_206918	7	0.95034	0.95021	1	35657	0	0.30082	0.0029327	0.012914	0.935609	302	4	0.30082
MARCH5:NM_017824	3	0.89229	0.89235	1	33478	0	1.1017	0.0029433	0.0082149	0.87285	303	2	1.1017
PRMT8:NM_001256536;NM_019854	8	0.6476	0.77183	1	25114	2	0.22165	0.0029601	0.014049	0.935609	304	4	0.22165
SERAC1:NM_032861	6	0.90572	0.90592	1	33994	0	0.4681	0.0029627	0.012451	0.930291	305	5	0.4681
CRIP3:NM_206922	9	0.53843	0.71188	1	21535	1	0.057834	0.0029696	0.014615	0.935609	306	3	0.057834
RMDN1:NM_001286707;NM_016033	12	0.95036	0.95864	1	35658	1	0.30092	0.0029696	0.016588	0.935609	307	8	0.30092
0_chr22_36906963_36906985	1	0.99703	0.99701	1	37534	0	2.2379	0.0029699	0.0029469	0.720807	308	1	2.2379
NM_173541	3	0.99703	0.99699	1	37533	0	0.63814	0.0029727	0.0082893	0.87285	309	3	0.63814
CCDC65:NM_033124	3	0.9717	0.9717	1	36524	0	0.8935	0.0030107	0.0084041	0.877838	310	2	0.8935
CACNA1E:NM_000721;NM_001205294	8	0.97794	0.97794	1	36776	0	0.43489	0.0030124	0.014264	0.935609	311	6	0.43489
random:random_seq_101534_0_22_-1	1	0.99697	0.99696	1	37532	0	1.8443	0.0030279	0.003006	0.720807	312	1	1.8443
0_chr19_57323000_57323022	1	0.99696	0.99695	1	37531	0	1.2165	0.0030362	0.0030136	0.720807	313	1	1.2165
TMEM64:NM_001008495;NM_001146273	5	0.31805	0.45512	1	14360	1	0.66381	0.0030416	0.011218	0.918909	314	4	0.66381
SHMT1:NM_001281786	8	0.93168	0.93177	1	34946	0	0.3692	0.0030437	0.014404	0.935609	315	4	0.3692
DEPDC1B:NM_001145208;NM_018369	8	0.32101	0.52557	1	14447	1	0.46053	0.0031176	0.014728	0.935609	316	5	0.46053
PLAG1:NM_001114634;NM_002655	8	0.7068	0.80592	1	27045	1	0.20105	0.00312	0.014736	0.935609	317	4	0.20105
0_chr17_35973308_35973330	1	0.99686	0.99686	1	37530	0	1.7187	0.0031356	0.0031142	0.720807	318	1	1.7187
LMNB1:NM_005573	2	0.11725	0.16082	0.992594	6680	1	0.86383	0.0031373	0.0060733	0.827769	319	1	0.86383
0_chr17_7614571_7614593	1	0.99686	0.99685	1	37529	0	1.7695	0.0031439	0.0031216	0.720807	320	1	1.7695
MLX:NM_170607	4	0.99684	0.99685	1	37528	0	0.51809	0.0031568	0.011276	0.919646	321	4	0.51809
CD47:NM_001777;NM_198793	3	0.99681	0.99678	1	37527	0	0.65003	0.0031927	0.0089007	0.883651	322	3	0.65003
NM_001281295;NM_138804	5	0.069149	0.15664	0.992309	4461	2	-0.2019	0.0032061	0.011756	0.929463	323	1	-0.2019
MAZ:NM_001276276	3	0.87322	0.87328	1	32809	0	0.8435	0.003215	0.0089572	0.883651	324	2	0.8435
PGAP3:NM_001291726;NM_001291728	1	0.99678	0.99677	1	37525	0	1.2465	0.0032185	0.0031925	0.720807	325	1	1.2465
CD40LG:NM_000074	4	0.13269	0.22992	0.996989	7389	1	0.35634	0.0032191	0.011492	0.927474	326	2	0.35634
SAMD1:NM_138352	10	0.36167	0.58765	1	15837	2	0.35075	0.0032257	0.016613	0.935609	327	7	0.35075
GSK3B:NM_001146156;NM_002093	6	0.96533	0.9654	1	36280	0	0.45711	0.0032353	0.013511	0.935609	328	3	0.45711
RNF185:NM_001135825	2	0.99676	0.99678	1	37524	0	0.88531	0.0032368	0.0062679	0.833409	329	2	0.88531
SPATS2L:NM_001100422;NM_015535	4	0.75802	0.75809	1	28780	0	0.74418	0.0032526	0.011608	0.929463	330	3	0.74418
PSD3:NM_015310	5	0.87757	0.87772	1	32956	0	0.23998	0.0032553	0.011914	0.929463	331	2	0.23998
NEFM:NM_001105541	7	0.94611	0.94589	1	35509	0	0.7923	0.0032693	0.01414	0.935609	332	5	0.7923
C2orf49:NM_001286537	1	0.99672	0.99671	1	37523	0	2.1804	0.0032764	0.0032451	0.720807	333	1	2.1804
SLC25A3:NM_005888	1	0.99667	0.99666	1	37521	0	1.5653	0.0033262	0.0032932	0.720807	334	1	1.5653
CFLAR:NM_001127183;NM_003879	5	0.035461	0.093146	0.991758	2587	2	0.044727	0.00333	0.012155	0.929463	335	1	0.044727
0_chrX_123044870_123044892	1	0.99667	0.99665	1	37520	0	1.2997	0.0033344	0.0033027	0.720807	336	1	1.2997
MAGEB1:NM_002363;NM_177415	8	0.63156	0.75943	1	24592	2	0.08839	0.003342	0.015708	0.935609	337	1	0.08839
hsa-mir-6076*	2	0.99664	0.99665	1	37519	0	0.71437	0.0033624	0.0065135	0.835938	338	2	0.71437
KDM5B:NM_006618	11	0.94451	0.95007	1	35457	1	0.26515	0.003373	0.017569	0.935609	339	5	0.26515
CCDC38:NM_182496	5	0.99194	0.99187	1	37324	0	0.64965	0.003379	0.012309	0.930291	340	4	0.64965
SCAMP2:NM_005697	8	0.44706	0.62934	1	18623	2	0.46391	0.0034059	0.015982	0.935609	341	5	0.46391
0_chr11_66193876_66193898	1	0.99659	0.99658	1	37518	0	1.9012	0.003409	0.0033757	0.720807	342	1	1.9012
IP6K2:NM_001190316;NM_001190317	2	0.36738	0.37172	1	16030	1	0.54713	0.0034516	0.0066924	0.835938	343	1	0.54713
WDFY3:NM_014991	4	0.82659	0.82667	1	31130	0	0.42698	0.0034584	0.012298	0.930291	344	2	0.42698
DEFB116:NM_001037731	3	0.92634	0.92625	1	34757	0	0.56284	0.003463	0.0096294	0.890495	345	2	0.56284
ANP32A:NM_006305	6	0.84998	0.85034	1	31983	0	0.37163	0.0034729	0.014438	0.935609	346	3	0.37163
EXOSC1:NM_016046	2	0.98807	0.98809	1	37162	0	1.5616	0.0035012	0.0067881	0.835938	347	2	1.5616
0_chr5_111498547_111498569	1	0.99649	0.99649	1	37514	0	2.1738	0.0035084	0.0034716	0.720807	348	1	2.1738
TSTD1:NM_001113206;NM_001113207	1	0.99648	0.99648	1	37513	0	1.5563	0.0035167	0.0034803	0.720807	349	1	1.5563
C1orf116:NM_023938	6	0.80953	0.81363	1	30545	1	0.67013	0.0035307	0.014666	0.935609	350	4	0.67013
hsa-mir-6891*	2	0.32997	0.33776	1	14766	1	0.44362	0.0035343	0.0068561	0.835938	351	1	0.44362
0_chr17_47590687_47590709	1	0.99646	0.99645	1	37512	0	1.8672	0.0035415	0.0035026	0.720807	352	1	1.8672
hsa-mir-4700	8	0.92587	0.926	1	34736	0	0.39029	0.0035525	0.016609	0.935609	353	5	0.39029
AGAP5:NM_001144000	1	0.99643	0.99643	1	37511	0	1.226	0.0035664	0.0035242	0.720807	354	1	1.226
USP33:NM_015017;NM_201626	9	0.45195	0.66289	1	18788	2	0.68928	0.003584	0.017138	0.935609	355	5	0.68928
ERCC8:NM_000082;NM_001290285	3	0.9964	0.99638	1	37510	0	0.91628	0.0035966	0.0099828	0.900423	356	3	0.91628
LAMTOR5:NM_006402	6	0.92998	0.93013	1	34881	0	0.62511	0.0035983	0.014916	0.935609	357	4	0.62511
SETD5:NM_001080517	6	0.57077	0.67659	1	22606	1	0.43851	0.0036058	0.014945	0.935609	358	5	0.43851
0_chr3_128846437_128846459	1	0.99638	0.99638	1	37509	0	1.9787	0.0036161	0.0035681	0.720807	359	1	1.9787
RPAP2:NM_024813	4	0.56605	0.58898	1	22435	1	0.75009	0.0036236	0.012871	0.935609	360	3	0.75009
0_chr4_1815182_1815204	1	0.99637	0.99636	1	37506	0	1.5426	0.0036327	0.003583	0.720807	361	1	1.5426
FLG2:NM_001014342	3	0.7958	0.79583	1	30086	0	0.56469	0.0036409	0.010101	0.900423	362	2	0.56469
EHD3:NM_014600	10	0.82956	0.89288	1	31233	1	0.54538	0.0036424	0.018574	0.938554	363	6	0.54538
ATP2C1:NM_001001485;NM_014382	3	0.99634	0.99632	1	37505	0	0.56701	0.0036642	0.010164	0.900423	364	3	0.56701
random:random_seq_145886_0_22_-1	1	0.99633	0.99633	1	37504	0	1.6784	0.0036658	0.0036138	0.720807	365	1	1.6784
KDM7A:NM_030647	3	0.66619	0.66624	1	25723	0	1.094	0.0036816	0.01021	0.900423	366	2	1.094
EPHX2:NM_001979	4	0.89898	0.89918	1	33734	0	0.47566	0.0036992	0.013139	0.935609	367	2	0.47566
MBNL1:NM_021038;NM_207297	5	0.45964	0.57324	1	19007	1	0.51088	0.0037017	0.013378	0.935609	368	2	0.51088
0_chr8_2793252_2793274	1	0.99628	0.99628	1	37503	0	1.6863	0.0037155	0.003659	0.720807	369	1	1.6863
EHD4:NM_139265	5	0.74094	0.7452	1	28203	1	0.32492	0.003743	0.013501	0.935609	370	3	0.32492
0_chr5_131608389_131608411	1	0.99624	0.99623	1	37502	0	1.2017	0.0037569	0.0037013	0.720807	371	1	1.2017
ZEB2:NM_001171653	1	0.99623	0.99623	1	37500	0	1.6801	0.0037652	0.0037078	0.720807	372	1	1.6801
C1orf116:NM_001083924	5	0.69727	0.71079	1	26766	1	-0.15059	0.0037719	0.013593	0.935609	373	2	-0.15059
TGM2:NM_004613;NM_198951	4	0.99555	0.99553	1	37472	0	0.75736	0.0037897	0.013442	0.935609	374	4	0.75736
GATA5:NM_080473	8	0.18089	0.3658	1	9420	1	0.45103	0.0037907	0.017627	0.935609	375	5	0.45103
XPNPEP1:NM_001167604;NM_020383	7	0.72499	0.78138	1	27650	1	0.46929	0.0037926	0.016035	0.935609	376	5	0.46929
INPP5A:NM_005539	8	0.87935	0.88587	1	33013	1	0.50985	0.0038059	0.017684	0.935609	377	5	0.50985
DGCR14:NM_022719	4	0.99619	0.99619	1	37498	0	0.44671	0.0038129	0.013517	0.935609	378	4	0.44671
FCRL6:NM_001004310;NM_001284217	3	0.96175	0.96178	1	36120	0	0.81388	0.0038153	0.01056	0.910094	379	2	0.81388
TMEM200C:NM_001080209	5	0.7203	0.72846	1	27500	1	0.022195	0.0038371	0.013803	0.935609	380	2	0.022195
GUCA1A:NM_000409	5	0.60292	0.64858	1	23644	1	0.62589	0.0038527	0.013847	0.935609	381	3	0.62589
GAK:NM_001286833;NM_005255	5	0.97933	0.97924	1	36821	0	0.46673	0.0038714	0.013909	0.935609	382	4	0.46673
FAM134B:NM_001034850;NM_019000	3	0.98281	0.9828	1	36941	0	0.59589	0.00389	0.010764	0.911436	383	3	0.59589
HTR1A:NM_000524	5	0.30866	0.44535	1	14045	1	0.36794	0.0038902	0.013971	0.935609	384	3	0.36794
ADRM1:NM_001281437;NM_175573	6	0.86197	0.86231	1	32425	0	0.64489	0.0038956	0.016089	0.935609	385	4	0.64489
DYNLL2:NM_080677	6	0.074593	0.17792	0.99515	4699	2	0.35273	0.003907	0.016128	0.935609	386	3	0.35273
WDR86:NM_001284261	2	0.99609	0.9961	1	37497	0	0.61384	0.0039105	0.00759	0.87285	387	2	0.61384
HIF1AN:NM_017902	6	0.56578	0.67449	1	22429	1	0.6167	0.0039292	0.016215	0.935609	388	5	0.6167
0_chr19_11032539_11032561	1	0.99599	0.996	1	37495	0	1.0121	0.0040055	0.0039512	0.740459	389	1	1.0121
POU3F3:NM_006236	7	0.29486	0.48944	1	13595	2	-0.11999	0.0040234	0.016861	0.935609	390	2	-0.11999
ALAS2:NM_000032;NM_001037968	5	0.83622	0.83615	1	31471	0	0.31218	0.0040353	0.014438	0.935609	391	3	0.31218
CST9:NM_001008693	3	0.99596	0.99593	1	37494	0	0.80772	0.0040415	0.011162	0.918274	392	3	0.80772
SPOCK3:NM_001040159;NM_016950	6	0.93801	0.93814	1	35189	0	0.51226	0.0040529	0.016703	0.935609	393	5	0.51226
ADGRG5:NM_153837	9	0.18976	0.39586	1	9749	2	0.48526	0.0040618	0.019115	0.939898	394	6	0.48526
FBXW7:NM_001013415;NM_033632	2	0.99594	0.99595	1	37492	0	1.0124	0.0040633	0.0078862	0.87285	395	2	1.0124
SPESP1:NM_145658	2	0.99593	0.99595	1	37490	0	0.80716	0.0040717	0.007903	0.87285	396	2	0.80716
0_chr4_1815451_1815473	1	0.9959	0.99589	1	37489	0	1.2901	0.0041049	0.0040542	0.740459	397	1	1.2901
DNAJC18:NM_152686	3	0.99589	0.99587	1	37488	0	0.51768	0.0041074	0.011339	0.920803	398	3	0.51768
NM_001289987;NM_015687	3	0.89118	0.89126	1	33434	0	0.047283	0.0041075	0.011339	0.920803	399	1	0.047283
SMTNL2:NM_001114974;NM_198501	8	0.96664	0.96666	1	36329	0	0.38304	0.004132	0.019051	0.939898	400	6	0.38304
TMPRSS11B:NM_182502	7	0.50584	0.6519	1	20520	2	0.16133	0.0041389	0.017266	0.935609	401	3	0.16133
AKAP9:NM_005751;NM_147185	4	0.99585	0.99583	1	37485	0	0.51819	0.0041505	0.014668	0.935609	402	4	0.51819
ABCG2:NM_001257386;NM_004827	4	0.99582	0.9958	1	37484	0	0.37707	0.0041776	0.014759	0.935609	403	4	0.37707
0_chr7_20822975_20822997	1	0.99582	0.99582	1	37483	0	1.9211	0.0041794	0.0041259	0.740459	404	1	1.9211
TMEM37:NM_183240	5	0.39805	0.53931	1	17073	1	0.49507	0.0042102	0.015006	0.935609	405	4	0.49507
MGAT4C:NM_013244	4	0.20796	0.32119	1	10459	1	-0.2313	0.0042183	0.014894	0.935609	406	1	-0.2313
AQP2:NM_000486	8	0.55987	0.7064	1	22235	2	0.38195	0.0042206	0.019431	0.939898	407	6	0.38195
MEF2A:NM_005587	1	0.99577	0.99577	1	37481	0	1.5412	0.0042291	0.0041761	0.740459	408	1	1.5412
PDE4DIP:NM_001002812;NM_014644	2	0.99577	0.99578	1	37480	0	1.2026	0.0042308	0.0082073	0.87285	409	2	1.2026
0_chr5_148731422_148731444	1	0.99576	0.99576	1	37479	0	1.4493	0.0042374	0.0041845	0.740459	410	1	1.4493
TMEM131:NM_015348	5	0.64313	0.67348	1	24977	1	0.32774	0.0042385	0.015093	0.935609	411	2	0.32774
DOCK5:NM_024940	8	0.097165	0.23864	0.996989	5742	2	0.44889	0.0042537	0.019569	0.939898	412	5	0.44889
PGBD4:NM_152595	5	0.30615	0.44273	1	13963	2	-0.29241	0.0042798	0.015224	0.935609	413	1	-0.29241
KDM6B:NM_001080424	7	0.63539	0.74499	1	24708	1	0.48247	0.0042899	0.017825	0.935609	414	4	0.48247
NGF:NM_002506	8	0.53267	0.68722	1	21367	1	0.36695	0.0043006	0.019779	0.940737	415	6	0.36695
hsa-mir-5003	1	0.9957	0.9957	1	37478	0	1.2212	0.0043037	0.0042455	0.74115	416	1	1.2212
TTC24:NM_001105669	8	0.50944	0.67112	1	20628	2	0.53486	0.0043045	0.019792	0.940737	417	6	0.53486
0_chr12_109705048_109705070	1	0.99569	0.9957	1	37477	0	2.625	0.004312	0.0042515	0.74115	418	1	2.625
hsa-mir-4698	6	0.95884	0.95891	1	36013	0	0.22702	0.0043273	0.017776	0.935609	419	3	0.22702
SSC5D:NM_001144950;NM_001195267	10	0.96033	0.96018	1	36065	0	0.40899	0.0043349	0.021834	0.962656	420	5	0.40899
LRRC16B:NM_138360	11	0.9168	0.93644	1	34389	1	0.36756	0.0043672	0.021984	0.962656	421	6	0.36756
0_chr8_28625579_28625601	1	0.99563	0.99564	1	37476	0	1.8102	0.00437	0.0043064	0.74115	422	1	1.8102
LZTS1:NM_021020	8	0.71699	0.8093	1	27396	1	0.45285	0.0043703	0.020059	0.944753	423	5	0.45285
KCNS2:NM_020697	7	0.12793	0.27601	0.997476	7179	1	0.36074	0.0043826	0.018164	0.935846	424	4	0.36074
FNDC9:NM_001001343	6	0.39681	0.54543	1	17037	1	0.69126	0.004392	0.018016	0.935609	425	3	0.69126
PTPRZ1:NM_001206838;NM_002851	8	0.12856	0.29578	1	7209	3	0.3721	0.0043963	0.020174	0.945662	426	5	0.3721
WASL:NM_003941	6	0.88279	0.8831	1	33142	0	0.315	0.0044179	0.018124	0.935846	427	5	0.315
random:random_seq_14053_0_22_-1	1	0.99558	0.99559	1	37473	0	1.2947	0.0044197	0.0043551	0.741309	428	1	1.2947
hsa-mir-4469*	5	0.98886	0.9888	1	37199	0	0.39477	0.0044289	0.015714	0.935609	429	4	0.39477
PSMD2:NM_001278708;NM_002808	3	0.42249	0.44654	1	17838	1	0.40993	0.0044297	0.012207	0.929463	430	1	0.40993
CPSF4:NM_001081559;NM_006693	4	0.94916	0.94932	1	35619	0	0.66601	0.0044387	0.015632	0.935609	431	3	0.66601
CELA2A:NM_033440	6	0.45737	0.60148	1	18943	2	0.10348	0.0044489	0.018236	0.935846	432	2	0.10348
0_chr1_153618388_153618410	1	0.99555	0.99555	1	37471	0	1.2179	0.0044528	0.0043874	0.741309	433	1	1.2179
ACAD9:NM_014049	4	0.99548	0.99546	1	37468	0	0.46263	0.0045239	0.01593	0.935609	434	4	0.46263
FAM101B:NM_182705	6	0.81666	0.81957	1	30788	1	0.42616	0.0045259	0.018526	0.938554	435	4	0.42616
0_chr6_43582421_43582443	1	0.99547	0.99547	1	37467	0	1.9381	0.0045274	0.0044565	0.749624	436	1	1.9381
COQ4:NM_016035	3	0.82315	0.82316	1	31004	0	0.93716	0.0045301	0.012468	0.930291	437	2	0.93716
ALDH1L1:NM_001270365	4	0.99547	0.99545	1	37466	0	0.32884	0.0045302	0.015952	0.935609	438	4	0.32884
DPY19L2:NM_173812	4	0.99547	0.99545	1	37465	0	0.48892	0.0045343	0.015964	0.935609	439	4	0.48892
MTRR:NM_002454;NM_024010	3	0.89255	0.89262	1	33482	0	0.84342	0.004564	0.01256	0.931775	440	2	0.84342
TOP1MT:NM_052963	3	0.99543	0.99542	1	37464	0	0.85291	0.0045652	0.012562	0.931775	441	3	0.85291
0_chr11_4676235_4676257	1	0.99543	0.99543	1	37463	0	1.7536	0.0045688	0.0044996	0.753509	442	1	1.7536
0_chr10_135092822_135092844	1	0.99541	0.9954	1	37462	0	0.71578	0.0045937	0.0045264	0.754644	443	1	0.71578
NUAK2:NM_030952	8	0.75067	0.82113	1	28525	1	0.2946	0.0045951	0.021002	0.962656	444	6	0.2946
GTPBP2:NM_001286216;NM_019096	2	0.9954	0.9954	1	37461	0	1.0173	0.004604	0.0089102	0.883651	445	2	1.0173
NM_001253764	5	0.7994	0.79939	1	30208	0	0.45338	0.0046111	0.016293	0.935609	446	4	0.45338
SLC20A1:NM_005415	3	0.98233	0.98231	1	36926	0	0.96291	0.0046303	0.012729	0.933862	447	3	0.96291
ACOT7:NM_007274;NM_181866	4	0.97161	0.97171	1	36518	0	0.84758	0.0046477	0.016306	0.935609	448	3	0.84758
random:random_seq_171747_0_22_-1	1	0.99534	0.99534	1	37459	0	1.0279	0.0046599	0.004591	0.754645	449	1	1.0279
LRRC72:NM_001195280	7	0.58102	0.71494	1	22940	2	0.40275	0.0046653	0.019189	0.939898	450	5	0.40275
HOXD9:NM_014213	10	0.39259	0.61423	1	16890	2	-0.16591	0.0046708	0.023249	0.965838	451	2	-0.16591
0_chr11_92879977_92879999	1	0.99532	0.99532	1	37458	0	1.5654	0.0046848	0.0046136	0.754645	452	1	1.5654
CLVS2:NM_001010852	6	0.089631	0.20222	0.996989	5399	1	0.28717	0.0047038	0.019216	0.939898	453	5	0.28717
RPS3A:NM_001006	2	0.99529	0.9953	1	37457	0	0.98917	0.0047091	0.009121	0.883651	454	2	0.98917
PPP1R14D:NM_001130143;NM_017726	1	0.99527	0.99527	1	37456	0	2.2483	0.0047345	0.0046664	0.754645	455	1	2.2483
BPI:NM_001725	10	0.88518	0.91211	1	33239	1	0.22653	0.0047345	0.023498	0.966053	456	4	0.22653
MBLAC2:NM_203406	9	0.98968	0.98962	1	37226	0	0.29481	0.0047486	0.021946	0.962656	457	4	0.29481
0_chr9_139633404_139633426	1	0.99525	0.99525	1	37454	0	1.5955	0.0047511	0.004683	0.754645	458	1	1.5955
hsa-mir-578	3	0.94509	0.94503	1	35473	0	0.13275	0.0047518	0.013045	0.935609	459	1	0.13275
KEL:NM_000420	6	0.50765	0.649	1	20567	2	0.12529	0.0047727	0.019474	0.939898	460	2	0.12529
KLHL33:NM_001109997	5	0.9136	0.9136	1	34280	0	0.077029	0.004775	0.01682	0.935609	461	1	0.077029
0_chr1_161188857_161188879	1	0.99522	0.99523	1	37453	0	1.3543	0.0047759	0.0047051	0.754645	462	1	1.3543
RNF170:NM_001160223;NM_030954	5	0.98475	0.98464	1	37024	0	0.61201	0.0047912	0.01687	0.935609	463	4	0.61201
VGLL4:NM_001128219;NM_014667	5	0.25303	0.3874	1	12060	1	0.52469	0.004823	0.016971	0.935609	464	3	0.52469
0_chr10_88683982_88684004	1	0.99517	0.99518	1	37451	0	1.4718	0.0048256	0.0047571	0.759502	465	1	1.4718
SLC4A4:NM_003759	2	0.99517	0.99517	1	37450	0	0.70435	0.0048316	0.0093564	0.886433	466	2	0.70435
NEIL3:NM_018248	9	0.41891	0.63073	1	17722	2	0.42408	0.004835	0.022281	0.962656	467	6	0.42408
APC:NM_000038;NM_001127511	4	0.37769	0.46963	1	16386	1	0.82938	0.0048563	0.016822	0.935609	468	3	0.82938
HMX3:NM_001105574	7	0.93628	0.93605	1	35114	0	0.23285	0.0048681	0.019931	0.942277	469	4	0.23285
PTMA:NM_001099285;NM_002823	3	0.95355	0.95348	1	35782	0	0.9729	0.0048883	0.013424	0.935609	470	2	0.9729
FASTKD1:NM_001281476;NM_024622	3	0.99511	0.9951	1	37448	0	0.65893	0.0048899	0.01343	0.935609	471	3	0.65893
PEX19:NM_001193644;NM_002857	3	0.99509	0.99508	1	37446	0	0.74981	0.0049093	0.013478	0.935609	472	3	0.74981
POC5:NM_001099271;NM_152408	3	0.73672	0.73668	1	28058	0	-0.27239	0.00495	0.013597	0.935609	473	1	-0.27239
UGDH:NM_001184700;NM_003359	7	0.028931	0.090409	0.991758	2187	4	-0.40517	0.004959	0.020265	0.947369	474	2	-0.40517
SEMG1:NM_003007	5	0.11138	0.23162	0.996989	6409	2	-0.33535	0.0049594	0.017395	0.935609	475	2	-0.33535
hsa-mir-1587	6	0.95604	0.9561	1	35883	0	0.63916	0.0049678	0.020223	0.946565	476	4	0.63916
ERMAP:NM_001017922;NM_018538	8	0.4815	0.65219	1	19715	1	0.40693	0.0049928	0.022646	0.962656	477	4	0.40693
random:random_seq_163469_0_22_-1	1	0.995	0.995	1	37443	0	1.2356	0.0049996	0.0049376	0.773438	478	1	1.2356
0_chr1_89300927_89300949	1	0.99499	0.99499	1	37441	0	0.94779	0.0050079	0.0049445	0.773438	479	1	0.94779
hsa-mir-6734	3	0.99496	0.99495	1	37439	0	0.63923	0.0050367	0.013832	0.935609	480	3	0.63923
0_chr6_127760166_127760188	1	0.99496	0.99495	1	37438	0	1.8289	0.005041	0.0049783	0.773438	481	1	1.8289
CLK1:NM_001162407	3	0.99491	0.9949	1	37437	0	0.69294	0.0050946	0.013981	0.935609	482	3	0.69294
MNX1:NM_005515	5	0.98433	0.98424	1	37008	0	0.51567	0.005123	0.017914	0.935609	483	4	0.51567
ONECUT3:NM_001080488	8	0.32469	0.52966	1	14579	2	0.0785	0.0051247	0.023192	0.965838	484	4	0.0785
KRBA2:NM_213597	5	0.96932	0.96933	1	36431	0	0.20314	0.0051263	0.017928	0.935609	485	2	0.20314
RHOH:NM_001278359;NM_004310	5	0.93198	0.93198	1	34963	0	0.80252	0.0051352	0.017953	0.935609	486	4	0.80252
HRAS:NM_001130442;NM_176795	3	0.99486	0.99486	1	37434	0	0.4534	0.0051359	0.014092	0.935609	487	3	0.4534
CLCN1:NM_000083	5	0.17859	0.31037	1	9349	2	0.49344	0.0051377	0.017961	0.935609	488	3	0.49344
0_chr1_77094946_77094968	1	0.99485	0.99484	1	37431	0	1.3513	0.0051487	0.0050814	0.77602	489	1	1.3513
0_chr4_153899739_153899761	1	0.99484	0.99483	1	37430	0	1.6393	0.005157	0.0050895	0.77602	490	1	1.6393
PCDH11Y:NM_001278619;NM_032973	4	0.88717	0.8875	1	33310	0	0.75088	0.005173	0.017597	0.935609	491	3	0.75088
OR2T33:NM_001004695	2	0.99481	0.99481	1	37429	0	1.4283	0.0051856	0.010004	0.900423	492	2	1.4283
CD1E:NM_001042586;NM_001185115	2	0.78076	0.78083	1	29495	0	0.57683	0.005204	0.010043	0.900423	493	1	0.57683
random:random_seq_171285_0_22_-1	1	0.99479	0.99478	1	37426	0	1.4897	0.0052067	0.0051336	0.77602	494	1	1.4897
SMAP1:NM_001281440	2	0.29735	0.30912	1	13674	1	0.80018	0.0052206	0.01008	0.900423	495	1	0.80018
RAB34:NM_001144942;NM_001256276	1	0.99478	0.99477	1	37425	0	1.2252	0.0052233	0.0051484	0.77602	496	1	1.2252
RCBTB2:NM_001286832	4	0.85364	0.85374	1	32121	0	0.6893	0.0052263	0.017738	0.935609	497	3	0.6893
ANGPTL2:NM_012098	5	0.8376	0.83754	1	31538	0	0.0067138	0.0052289	0.018255	0.935846	498	2	0.0067138
DLC1:NM_001164271;NM_006094	3	0.63199	0.63193	1	24600	0	0.92171	0.0052376	0.014373	0.935609	499	2	0.92171
PRDX3:NM_006793;NM_014098	3	0.99474	0.99475	1	37424	0	0.61465	0.0052552	0.014426	0.935609	500	3	0.61465
PHF2:NM_005392	5	0.9763	0.97621	1	36712	0	0.52168	0.0052585	0.018357	0.937327	501	4	0.52168
CCDC17:NM_001114938;NM_001190182	6	0.43768	0.5831	1	18350	1	0.67252	0.0052986	0.021471	0.962656	502	4	0.67252
SHC4:NM_203349	4	0.93781	0.93792	1	35181	0	0.78568	0.0053189	0.017967	0.935609	503	3	0.78568
DNAH9:NM_004662	3	0.99468	0.99467	1	37421	0	0.52297	0.0053246	0.014606	0.935609	504	3	0.52297
FBXL5:NM_001193534;NM_012161	2	0.99468	0.99467	1	37420	0	0.72836	0.005325	0.010288	0.901531	505	2	0.72836
CLCNKB:NM_000085	4	0.92716	0.9273	1	34789	0	0.61118	0.0053324	0.018	0.935609	506	3	0.61118
BZRAP1:NM_001261835;NM_024418	7	0.43115	0.59209	1	18123	1	0.48802	0.0053642	0.021716	0.962656	507	4	0.48802
hsa-mir-4796	2	0.99463	0.99462	1	37416	0	0.67999	0.0053734	0.01038	0.907434	508	2	0.67999
CDYL:NM_004824	3	0.99462	0.99462	1	37415	0	0.54905	0.0053794	0.014757	0.935609	509	3	0.54905
UAP1L1:NM_207309	6	0.8385	0.8391	1	31573	1	0.086454	0.0053807	0.021794	0.962656	510	2	0.086454
0_chr22_39451647_39451669	1	0.9946	0.99459	1	37414	0	1.18	0.0053972	0.0053349	0.785791	511	1	1.18
CACNB4:NM_000726;NM_001145798	6	0.63206	0.70413	1	24603	1	0.53034	0.0054008	0.021871	0.962656	512	5	0.53034
MTCL1:NM_015210	5	0.7935	0.79346	1	29999	0	0.73854	0.0054047	0.018838	0.93867	513	3	0.73854
RAB37:NM_175738	3	0.83666	0.83662	1	31492	0	0.9039	0.0054084	0.014832	0.935609	514	2	0.9039
DNAJB14:NM_001031723;NM_001278310	5	0.32277	0.46	1	14505	2	0.032457	0.0054351	0.018938	0.938894	515	1	0.032457
0_chr9_106902678_106902700	1	0.99456	0.99456	1	37413	0	0.92322	0.0054387	0.0053807	0.785791	516	1	0.92322
C5orf22:NM_018356	3	0.97499	0.975	1	36659	0	0.35072	0.0054453	0.014928	0.935609	517	2	0.35072
0_chr20_62872725_62872747	1	0.99455	0.99455	1	37412	0	1.7395	0.0054469	0.0053875	0.785791	518	1	1.7395
PIPOX:NM_016518	7	0.50276	0.64938	1	20415	2	0.3012	0.0054536	0.022048	0.962656	519	3	0.3012
0_chr3_186574959_186574981	1	0.99454	0.99454	1	37411	0	1.2252	0.0054635	0.0054014	0.785791	520	1	1.2252
ALCAM:NM_001243280;NM_001627	6	0.98637	0.98645	1	37089	0	0.5724	0.0054944	0.022219	0.962656	521	4	0.5724
HK1:NM_033496	3	0.96965	0.96966	1	36444	0	0.36997	0.0054948	0.015061	0.935609	522	2	0.36997
NUDT1:NM_002452;NM_198954	7	0.6597	0.75407	1	25517	1	0.49875	0.0055005	0.022222	0.962656	523	4	0.49875
EMILIN3:NM_052846	7	0.79175	0.81569	1	29922	1	0.31599	0.0055571	0.022414	0.962656	524	5	0.31599
UBR5:NM_001282873;NM_015902	5	0.94121	0.94115	1	35320	0	0.52479	0.0055603	0.019323	0.939898	525	4	0.52479
ERMP1:NM_024896	6	0.11044	0.23523	0.996989	6363	2	0.029634	0.0055699	0.022508	0.962656	526	2	0.029634
SP110:NM_001185015;NM_080424	9	0.36822	0.58105	1	16064	1	-0.08471	0.0055867	0.025221	0.972442	527	2	-0.08471
hsa-mir-1266	4	0.50095	0.54393	1	20356	1	0.56948	0.0056018	0.018628	0.938554	528	3	0.56948
NRG1:NM_013962	9	0.99347	0.99347	1	37376	0	0.47439	0.0056159	0.025324	0.972442	529	6	0.47439
CUX1:NM_001202543;NM_181552	5	0.98149	0.98142	1	36896	0	0.52645	0.0056337	0.019555	0.939898	530	4	0.52645
0_chr4_40425930_40425952	1	0.99436	0.99437	1	37410	0	1.0903	0.0056375	0.005589	0.804295	531	1	1.0903
SDF2:NM_006923	5	0.70502	0.7166	1	27008	1	0.44324	0.0056413	0.019578	0.939898	532	3	0.44324
0_chr2_85774967_85774989	1	0.99435	0.99436	1	37409	0	1.293	0.0056458	0.0055969	0.804295	533	1	1.293
0_chr1_40220038_40220060	1	0.99434	0.99435	1	37407	0	2.4985	0.0056623	0.005614	0.804295	534	1	2.4985
PNMA5:NM_001103150;NM_052926	5	0.34213	0.48024	1	15185	1	0.080004	0.0056728	0.019676	0.939898	535	2	0.080004
hsa-mir-1294*	3	0.33692	0.38374	1	15009	1	0.76962	0.0056801	0.015543	0.935609	536	2	0.76962
hsa-mir-1262	9	0.070774	0.20087	0.996989	4533	1	0.44189	0.0056868	0.025598	0.972442	537	5	0.44189
0_chr8_9638322_9638344	1	0.99431	0.99433	1	37406	0	1.4202	0.0056872	0.0056397	0.804924	538	1	1.4202
HSD17B11:NM_016245	3	0.93023	0.93014	1	34894	0	0.661	0.0057032	0.0156	0.935609	539	2	0.661
SAMD15:NM_001010860	4	0.010973	0.031997	0.950409	936	1	0.060942	0.0057039	0.018883	0.93867	540	2	0.060942
ETS1:NM_001143820;NM_005238	3	0.79879	0.79879	1	30186	0	1.1481	0.0057116	0.015619	0.935609	541	2	1.1481
NM_001224;NM_032982	5	0.99019	0.99012	1	37248	0	0.41408	0.0057237	0.01983	0.940737	542	4	0.41408
PLA2G4F:NM_213600	9	0.02977	0.10135	0.991758	2232	2	0.21913	0.0057295	0.025767	0.972442	543	4	0.21913
random:random_seq_14488_0_22_-1	1	0.99426	0.99426	1	37403	0	1.0678	0.0057369	0.0056936	0.80536	544	1	1.0678
ANK1:NM_001142445	2	0.84745	0.84768	1	31891	0	0.89399	0.0057493	0.011067	0.918039	545	1	0.89399
CNNM2:NM_017649;NM_199077	6	0.26789	0.43046	1	12609	2	0.72956	0.0057577	0.023135	0.965838	546	4	0.72956
random:random_seq_140387_0_22_-1	1	0.99423	0.99422	1	37402	0	1.3829	0.00577	0.0057257	0.80536	547	1	1.3829
BGLAP:NM_199173	3	0.99071	0.9907	1	37271	0	0.4994	0.0057833	0.015806	0.935609	548	3	0.4994
DDO:NM_003649;NM_004032	4	0.57025	0.59208	1	22582	1	-0.039213	0.0058029	0.019113	0.939898	549	1	-0.039213
SCML1:NM_001037540;NM_006746	3	0.8578	0.85785	1	32270	0	0.56372	0.0058415	0.015958	0.935609	550	2	0.56372
OSBP2:NM_001282738	3	0.73716	0.7371	1	28072	0	-0.12946	0.0058662	0.016025	0.935609	551	1	-0.12946
IGFL2:NM_001002915;NM_001135113	4	0.5697	0.59167	1	22559	1	0.42461	0.0058665	0.019275	0.939898	552	2	0.42461
EBI3:NM_005755	5	0.81733	0.81727	1	30813	0	0.53323	0.0059053	0.020393	0.950955	553	4	0.53323
SMOX:NM_001270691;NM_175842	10	0.99798	0.99799	1	37565	0	0.45396	0.0059062	0.027921	0.972442	554	6	0.45396
IPO8:NM_001190995	5	0.5957	0.64429	1	23403	1	0.43895	0.0059299	0.020474	0.953585	555	3	0.43895
B3GALT1:NM_020981	7	0.59998	0.7313	1	23547	1	0.65561	0.0059755	0.023896	0.966203	556	5	0.65561
BST2:NM_004335	4	0.16555	0.26978	0.996989	8796	2	-0.082887	0.0060339	0.019679	0.939898	557	1	-0.082887
KIAA1456:NM_020844	6	0.73803	0.76209	1	28106	1	0.47092	0.0060801	0.024092	0.966203	558	4	0.47092
ZNF597:NM_152457	5	0.42387	0.55702	1	17895	1	0.12394	0.0060948	0.021007	0.962656	559	2	0.12394
PURA:NM_005859	4	0.2446	0.36534	1	11730	2	0.086067	0.0060998	0.019835	0.940737	560	2	0.086067
C11orf98:NM_001286086;NM_024099	2	0.99389	0.99387	1	37397	0	1.0247	0.0061113	0.011733	0.929463	561	2	1.0247
UBE2L3:NM_001256355;NM_003347	3	0.15317	0.24502	0.996989	8268	1	0.69406	0.0061138	0.016685	0.935609	562	2	0.69406
MSR1:NM_002445;NM_138716	5	0.99828	0.99828	1	37578	0	0.44327	0.0061673	0.021242	0.962656	563	4	0.44327
hsa-mir-5194	6	0.88916	0.88949	1	33374	0	0.62673	0.0061725	0.024363	0.966203	564	4	0.62673
TGM4:NM_003241	5	0.62094	0.65948	1	24232	1	0.5511	0.0061769	0.021274	0.962656	565	4	0.5511
hsa-mir-6849	3	0.80169	0.80168	1	30276	0	0.82476	0.0062317	0.016992	0.935609	566	2	0.82476
TPP2:NM_003291	4	0.21004	0.3237	1	10527	2	-0.15163	0.0062318	0.020148	0.945662	567	1	-0.15163
PDCD2L:NM_032346	3	0.99377	0.99377	1	37393	0	0.65048	0.0062319	0.016993	0.935609	568	3	0.65048
BEND7:NM_001100912	1	0.99377	0.99376	1	37392	0	2.3168	0.0062339	0.0061832	0.833409	569	1	2.3168
RASEF:NM_152573	7	0.69965	0.77023	1	26848	1	0.23134	0.0062402	0.024818	0.970015	570	3	0.23134
MUS81:NM_025128	8	0.14311	0.32131	1	7837	3	-0.15724	0.0062402	0.027039	0.972442	571	2	-0.15724
0_chr2_219940756_219940778	1	0.99371	0.99369	1	37391	0	1.5193	0.0062919	0.0062439	0.833409	572	1	1.5193
SLC25A16:NM_152707	5	0.97171	0.97168	1	36525	0	0.98031	0.0062924	0.021647	0.962656	573	4	0.98031
SARAF:NM_001284239	5	0.75395	0.75639	1	28636	1	0.27709	0.0063009	0.021671	0.962656	574	1	0.27709
ZNF721:NM_133474	7	0.43124	0.59216	1	18126	2	0.64039	0.006301	0.025047	0.972442	575	4	0.64039
FOXP1:NM_001244815	1	0.99369	0.99368	1	37389	0	1.8905	0.0063085	0.0062607	0.833409	576	1	1.8905
ASCC3:NM_001284271;NM_022091	1	0.99368	0.99366	1	37387	0	1.6859	0.0063168	0.0062717	0.833409	577	1	1.6859
CSH2:NM_020991;NM_022645	2	0.99366	0.99364	1	37386	0	0.62162	0.0063441	0.012179	0.929463	578	2	0.62162
CHRAC1:NM_017444	2	0.71444	0.71455	1	27304	0	0.94333	0.0063605	0.012211	0.929463	579	1	0.94333
OR52E2:NM_001005164	8	0.85217	0.86834	1	32069	1	0.31996	0.0063708	0.027459	0.972442	580	4	0.31996
AIMP2:NM_006303	3	0.89429	0.89434	1	33553	0	0.18127	0.006386	0.0174	0.935609	581	1	0.18127
EDRF1:NM_001202438;NM_015608	4	0.73059	0.7306	1	27842	0	0.57983	0.0063967	0.020548	0.955855	582	2	0.57983
ZNF385A:NM_001130967;NM_015481	5	0.89305	0.89315	1	33503	0	0.55318	0.0063986	0.021972	0.962656	583	4	0.55318
CTSA:NM_000308;NM_001127695	1	0.99358	0.99356	1	37380	0	1.5047	0.0064162	0.0063671	0.834382	584	1	1.5047
SCGB1D2:NM_006551	1	0.99358	0.99355	1	37379	0	1.1611	0.0064245	0.0063776	0.834382	585	1	1.1611
PHPT1:NM_001287342;NM_014172	4	0.81407	0.81411	1	30708	0	0.58029	0.0064567	0.020707	0.960487	586	3	0.58029
ACTR6:NM_022496	3	0.99353	0.99354	1	37378	0	0.63986	0.0064688	0.017616	0.935609	587	3	0.63986
hsa-mir-4469	2	0.61535	0.61576	1	24053	0	0.5069	0.0064761	0.012425	0.930291	588	1	0.5069
MAVS:NM_001206491;NM_020746	5	0.99864	0.99863	1	37595	0	0.45701	0.0064808	0.022224	0.962656	589	4	0.45701
NM_001258214:NM_001258214;NM_001559	5	0.89018	0.89031	1	33403	0	-0.020448	0.0065069	0.022314	0.962656	590	2	-0.020448
MEIS2:NM_002399;NM_172316	3	0.40498	0.43317	1	17297	1	0.80985	0.006518	0.017747	0.935609	591	2	0.80985
ZNF831:NM_178457	6	0.88021	0.88048	1	33048	0	0.59849	0.0065222	0.025391	0.972442	592	4	0.59849
0_chr19_18889338_18889360	1	0.99347	0.99344	1	37375	0	1.4288	0.0065322	0.0064859	0.835938	593	1	1.4288
NM_001159969	6	0.5563	0.67058	1	22116	1	0.46054	0.0065606	0.02549	0.972442	594	4	0.46054
DGKB:NM_004080;NM_145695	5	0.36518	0.50461	1	15956	2	-0.15183	0.0065675	0.022493	0.962656	595	2	-0.15183
BTRC:NM_001256856;NM_033637	3	0.99342	0.99343	1	37373	0	0.45418	0.0065799	0.017912	0.935609	596	3	0.45418
ZNF772:NM_001024596;NM_001144068	4	0.25386	0.37631	1	12093	1	0.60385	0.0065831	0.021015	0.962656	597	3	0.60385
SMARCA2:NM_001289398;NM_001289400	5	0.9656	0.9656	1	36292	0	0.40651	0.0065837	0.022541	0.962656	598	3	0.40651
SLC39A12:NM_001145195;NM_152725	3	0.29824	0.35712	1	13704	1	-0.11165	0.006584	0.017923	0.935609	599	1	-0.11165
CITED1:NM_001144885;NM_004143	2	0.98314	0.98321	1	36959	0	0.76109	0.0065917	0.012658	0.933357	600	2	0.76109
KLKB1:NM_000892	8	0.57744	0.71903	1	22824	2	0.27328	0.0066546	0.028394	0.972442	601	4	0.27328
NUDT16L1:NM_001193452;NM_032349	7	0.76693	0.80195	1	29057	1	0.46763	0.0066641	0.026321	0.972442	602	5	0.46763
OGT:NM_181673	1	0.99333	0.99329	1	37370	0	1.729	0.006673	0.006628	0.835938	603	1	1.729
SH2D4A:NM_001174159;NM_022071	5	0.71809	0.72675	1	27434	1	0.75231	0.0066877	0.02286	0.962656	604	4	0.75231
PLEKHS1:NM_024889;NM_182601	1	0.99326	0.99323	1	37368	0	1.1877	0.0067393	0.0066974	0.835938	605	1	1.1877
PIGA:NM_020473	8	0.33524	0.54136	1	14956	2	0.3071	0.0067442	0.028683	0.972442	606	5	0.3071
NUDT8:NM_001243750;NM_181843	5	0.98815	0.98807	1	37169	0	0.23402	0.0067539	0.023067	0.965838	607	3	0.23402
HOMEZ:NM_020834	9	0.11869	0.28297	0.998861	6743	2	-0.013398	0.006804	0.030011	0.972442	608	3	-0.013398
SLC52A3:NM_033409	6	0.99538	0.99543	1	37460	0	0.5856	0.0068074	0.026208	0.972442	609	4	0.5856
UBA5:NM_024818;NM_198329	2	0.99317	0.99315	1	37365	0	1.1499	0.0068335	0.013122	0.935609	610	2	1.1499
SMDT1:NM_033318	3	0.81975	0.81974	1	30901	0	-0.063938	0.0068561	0.018636	0.938554	611	1	-0.063938
KRT20:NM_019010	11	0.51132	0.72156	1	20672	2	0.20302	0.0068574	0.032754	0.972442	612	5	0.20302
hsa-mir-3144	5	0.79141	0.79133	1	29905	1	-0.071989	0.0068777	0.023449	0.966053	613	1	-0.071989
ACVR2B:NM_001106	7	0.87475	0.8752	1	32865	1	0.42756	0.0068938	0.027104	0.972442	614	4	0.42756
ARHGAP5:NM_001030055;NM_001173	3	0.69574	0.6958	1	26711	0	0.70275	0.0069056	0.018775	0.93867	615	2	0.70275
DRP2:NM_001171184;NM_001939	5	0.96145	0.96144	1	36107	0	0.52294	0.0069058	0.023537	0.966053	616	4	0.52294
MAST4:NM_001290226;NM_015183	3	0.47249	0.4861	1	19433	1	0.75585	0.0069208	0.018815	0.93867	617	2	0.75585
GGH:NM_003878	7	0.35934	0.53701	1	15765	2	0.12755	0.0069234	0.027207	0.972442	618	2	0.12755
NR2E1:NM_001286102;NM_003269	4	0.97773	0.9778	1	36769	0	0.84751	0.0069272	0.021849	0.962656	619	3	0.84751
MRPL11:NM_016050;NM_170739	5	0.83623	0.83616	1	31472	0	0.79219	0.0069411	0.02363	0.966203	620	3	0.79219
0_chr6_50813887_50813909	1	0.99305	0.99301	1	37362	0	0.65797	0.0069547	0.0069134	0.835938	621	1	0.65797
0_chr1_226125097_226125119	1	0.99304	0.993	1	37361	0	1.4693	0.006963	0.0069218	0.835938	622	1	1.4693
RAD9B:NM_001286535;NM_152442	1	0.99301	0.99297	1	37360	0	1.1615	0.0069878	0.0069441	0.835938	623	1	1.1615
TTC14:NM_001042601;NM_133462	6	0.98768	0.98778	1	37144	0	0.60129	0.0070042	0.026777	0.972442	624	4	0.60129
CD3E:NM_000733	8	0.63913	0.7653	1	24843	1	0.32228	0.0070064	0.029548	0.972442	625	4	0.32228
hsa-mir-4252	8	0.94065	0.94076	1	35290	0	0.18664	0.0070215	0.029594	0.972442	626	4	0.18664
MRGPRD:NM_198923	7	0.99956	0.99956	1	37643	0	0.43828	0.0070471	0.027621	0.972442	627	5	0.43828
GRINA:NM_000837;NM_001009184	7	0.97319	0.9731	1	36595	0	0.34641	0.0070784	0.027734	0.972442	628	3	0.34641
CASKIN2:NM_001142643;NM_020753	5	0.98161	0.98155	1	36901	0	0.53445	0.0070914	0.02411	0.966203	629	4	0.53445
FUT8:NM_178155;NM_178156	6	0.72485	0.75394	1	27645	1	0.40893	0.0071063	0.027062	0.972442	630	3	0.40893
C1orf234:NM_001242521	4	0.92518	0.92531	1	34715	0	0.69864	0.0071209	0.022306	0.962656	631	3	0.69864
0_chr7_32525270_32525292	1	0.99287	0.99283	1	37359	0	1.2644	0.0071287	0.0070797	0.848263	632	1	1.2644
DPYSL2:NM_001244604	2	0.99285	0.99286	1	37358	0	0.94632	0.0071466	0.013707	0.935609	633	2	0.94632
ADAMTS12:NM_030955	6	0.058468	0.15156	0.992309	3892	2	0.08985	0.0071471	0.027185	0.972442	634	3	0.08985
NSMCE1:NM_145080	5	0.18333	0.31524	1	9495	2	0.19192	0.007166	0.024347	0.966203	635	3	0.19192
STAG1:NM_005862	5	0.90017	0.90028	1	33774	0	0.61668	0.0071745	0.024377	0.966203	636	4	0.61668
ACTL7B:NM_006686	6	0.27306	0.43498	1	12812	2	0.25071	0.0071756	0.027272	0.972442	637	3	0.25071
CEBPB:NM_001285878;NM_001285879	2	0.63035	0.63065	1	24545	0	0.65902	0.0071861	0.013785	0.935609	638	1	0.65902
random:random_seq_42784_0_22_-1	1	0.99281	0.99277	1	37357	0	1.6264	0.0071866	0.0071336	0.850592	639	1	1.6264
TNFRSF10A:NM_003844	8	0.88385	0.88913	1	33194	1	0.4436	0.0072102	0.030237	0.972442	640	5	0.4436
RPL3:NM_000967;NM_001033853	4	0.81137	0.81142	1	30614	0	0.74593	0.0072179	0.022544	0.962656	641	3	0.74593
NM_013342	3	0.99278	0.99278	1	37356	0	0.55442	0.0072247	0.019619	0.939898	642	3	0.55442
RNF10:NM_014868	5	0.67698	0.69626	1	26072	1	0.41065	0.0072257	0.02454	0.967195	643	4	0.41065
ZDHHC20:NM_001286638	1	0.99271	0.99266	1	37354	0	1.2122	0.0072861	0.0072285	0.856343	644	1	1.2122
ARHGAP40:NM_001164431	7	0.89114	0.89104	1	33431	0	0.30705	0.0073026	0.02851	0.972442	645	4	0.30705
CCL26:NM_006072	1	0.99269	0.99264	1	37352	0	1.3448	0.0073109	0.00725	0.856343	646	1	1.3448
EIF3K:NM_013234	7	0.45295	0.60925	1	18821	1	0.69712	0.007323	0.028574	0.972442	647	4	0.69712
TULP3:NM_001160408;NM_003324	2	0.82202	0.82223	1	30971	0	0.78347	0.0073512	0.014103	0.935609	648	1	0.78347
CMYA5:NM_153610	4	0.89105	0.89132	1	33429	0	0.064262	0.0073527	0.022874	0.962656	649	1	0.064262
ABCA5:NM_018672;NM_172232	6	0.24837	0.41349	1	11875	1	0.042023	0.0073578	0.027775	0.972442	650	2	0.042023
0_chr8_145555411_145555433	1	0.99261	0.99257	1	37349	0	1.7635	0.0073855	0.0073291	0.860183	651	1	1.7635
0_chr16_29882961_29882983	1	0.9926	0.99255	1	37348	0	1.6648	0.007402	0.0073433	0.860183	652	1	1.6648
random:random_seq_162983_0_22_-1	1	0.99258	0.99253	1	37346	0	1.3329	0.0074186	0.0073599	0.860183	653	1	1.3329
0_chr1_245013643_245013665	1	0.99254	0.99249	1	37343	0	1.2868	0.00746	0.0074008	0.860183	654	1	1.2868
ISL1:NM_002202	9	0.8761	0.8952	1	32911	1	0.028958	0.0074683	0.03255	0.972442	655	3	0.028958
random:random_seq_81480_0_22_-1	1	0.99252	0.99247	1	37342	0	1.455	0.0074766	0.0074195	0.860183	656	1	1.455
TTC13:NM_024525	4	0.46917	0.5236	1	19321	1	0.29835	0.0074845	0.023193	0.965838	657	2	0.29835
RBPJ:NM_005349;NM_203284	4	0.98488	0.98491	1	37031	0	0.66842	0.0074894	0.023207	0.965838	658	3	0.66842
PTPRR:NM_002849	6	0.74948	0.76948	1	28485	1	0.35321	0.0074986	0.028178	0.972442	659	3	0.35321
ZBTB48:NM_001278647;NM_005341	7	0.80344	0.82267	1	30334	1	0.50023	0.0075512	0.029396	0.972442	660	5	0.50023
SBNO1:NM_001167856;NM_018183	7	0.98564	0.98557	1	37065	0	0.54079	0.0075797	0.029497	0.972442	661	4	0.54079
CCDC171:NM_173550	5	0.58708	0.63922	1	23117	1	0.54108	0.0075841	0.025647	0.972442	662	3	0.54108
GNAS:NM_001077490	8	0.14175	0.31907	1	7786	2	0.41882	0.007588	0.031482	0.972442	663	5	0.41882
NM_001277339	5	0.83337	0.83333	1	31380	0	0.49046	0.0076326	0.0258	0.972442	664	4	0.49046
NM_001190971:NM_001190971;NM_004764	3	0.66291	0.66293	1	25611	0	-0.058342	0.0076476	0.020724	0.960487	665	1	-0.058342
ZNF628:NM_033113	7	0.76062	0.79866	1	28869	1	0.24463	0.0076584	0.029777	0.972442	666	4	0.24463
0_chr17_35971204_35971226	1	0.99234	0.9923	1	37336	0	1.371	0.0076589	0.007604	0.87285	667	1	1.371
hsa-mir-6717	8	0.48213	0.65261	1	19733	1	0.27131	0.0076604	0.031705	0.972442	668	5	0.27131
SORD:NM_003104	6	0.9772	0.97733	1	36747	0	0.58526	0.0076669	0.028646	0.972442	669	4	0.58526
VAV1:NM_001258206;NM_005428	5	0.76889	0.76981	1	29120	1	0.46421	0.0076835	0.025953	0.972442	670	4	0.46421
DENND5B:NM_144973	7	0.082909	0.20902	0.996989	5105	4	-0.2582	0.0077393	0.030064	0.972442	671	2	-0.2582
SOX9:NM_000346	8	0.77459	0.83053	1	29310	1	0.043283	0.0077409	0.03197	0.972442	672	3	0.043283
RPTN:NM_001122965	6	0.21445	0.38413	1	10661	2	0.37888	0.0077538	0.028896	0.972442	673	3	0.37888
RNF219:NM_024546	8	0.54632	0.69673	1	21779	2	0.41904	0.0077608	0.032037	0.972442	674	4	0.41904
MMP20:NM_004771	6	0.69316	0.73559	1	26629	1	0.29674	0.0077666	0.028935	0.972442	675	3	0.29674
random:random_seq_124493_0_22_-1	1	0.99219	0.99215	1	37332	0	2.0673	0.007808	0.0077608	0.87285	676	1	2.0673
SYBU:NM_001099746;NM_001099755	5	0.98431	0.98421	1	37006	0	0.53376	0.0078191	0.026373	0.972442	677	3	0.53376
SEC23B:NM_001172745;NM_032986	7	0.99014	0.99011	1	37245	0	0.2969	0.0078313	0.030379	0.972442	678	4	0.2969
ANP32B:NM_006401	3	0.99217	0.99217	1	37331	0	0.64892	0.0078327	0.021236	0.962656	679	3	0.64892
GDA:NM_001242506;NM_001242507	1	0.99216	0.99212	1	37330	0	1.3745	0.0078411	0.0077932	0.87285	680	1	1.3745
random:random_seq_134483_0_22_-1	1	0.99215	0.99211	1	37329	0	1.8448	0.0078494	0.0078026	0.87285	681	1	1.8448
UTF1:NM_003577	2	0.32186	0.33063	1	14479	1	0.26617	0.0078629	0.015027	0.935609	682	1	0.26617
SNIP1:NM_024700	6	0.86912	0.86939	1	32674	0	0.54298	0.0078837	0.029269	0.972442	683	3	0.54298
CCNDBP1:NM_012142	6	0.011333	0.039672	0.962307	968	2	0.58348	0.0079108	0.029339	0.972442	684	4	0.58348
SLC7A2:NM_001008539;NM_003046	4	0.75921	0.75929	1	28823	0	0.4564	0.0079453	0.024296	0.966203	685	3	0.4564
NDST1:NM_001543	7	0.3317	0.5164	1	14822	2	-0.19383	0.0079465	0.030783	0.972442	686	2	-0.19383
LKAAEAR1:NM_001007125	5	0.85067	0.85063	1	32011	0	0.19195	0.0079483	0.026775	0.972442	687	2	0.19195
COL5A3:NM_015719	6	0.35635	0.50883	1	15671	2	0.058987	0.0079513	0.02945	0.972442	688	2	0.058987
HIBADH:NM_152740	6	0.99882	0.99885	1	37601	0	0.75123	0.0079602	0.029477	0.972442	689	4	0.75123
ASPH:NM_001164754	1	0.99203	0.99198	1	37326	0	1.3593	0.0079654	0.0079256	0.87285	690	1	1.3593
R3HDM1:NM_001282798;NM_015361	5	0.79314	0.7931	1	29978	0	0.50218	0.0079722	0.026848	0.972442	691	3	0.50218
CALM3:NM_005184	1	0.99202	0.99197	1	37325	0	1.5784	0.0079819	0.0079458	0.87285	692	1	1.5784
GCFC2:NM_001201334	4	0.036408	0.088731	0.991758	2646	3	-0.60842	0.0080116	0.024463	0.966203	693	1	-0.60842
CDC6:NM_001254	4	0.80707	0.80711	1	30460	0	0.69325	0.0080386	0.024525	0.967195	694	3	0.69325
THNSL2:NM_001244678	3	0.56028	0.56228	1	22253	1	0.91571	0.0080766	0.021853	0.962656	695	2	0.91571
MTMR4:NM_004687	11	0.13528	0.33495	1	7508	3	0.15266	0.0080812	0.037944	0.972442	696	4	0.15266
AFF4:NM_014423	3	0.19418	0.28994	1	9938	1	0.6556	0.0080891	0.021885	0.962656	697	2	0.6556
ACSS2:NM_001242393	1	0.9919	0.99185	1	37323	0	1.4716	0.0080979	0.0080604	0.87285	698	1	1.4716
PLIN4:NM_001080400	7	0.96862	0.96854	1	36402	0	0.382	0.0081022	0.031314	0.972442	699	4	0.382
BRPF1:NM_001003694;NM_004634	10	0.99481	0.99478	1	37428	0	0.3755	0.0081038	0.036078	0.972442	700	6	0.3755
0_chr17_73314734_73314756	1	0.99189	0.99184	1	37322	0	1.7157	0.0081062	0.0080693	0.87285	701	1	1.7157
0_chr17_79826435_79826457	1	0.99189	0.99183	1	37321	0	1.4063	0.0081145	0.0080798	0.87285	702	1	1.4063
VDAC2:NM_001184783	2	0.99186	0.99185	1	37320	0	0.72898	0.0081442	0.015552	0.935609	703	2	0.72898
NRG1:NM_001159995;NM_013964	6	0.56287	0.67329	1	22343	1	-0.10222	0.0081488	0.03001	0.972442	704	2	-0.10222
UGCG:NM_003358	7	0.99946	0.99946	1	37639	0	0.55075	0.0081517	0.031486	0.972442	705	5	0.55075
0_chr13_111293841_111293863	1	0.99184	0.99178	1	37319	0	2.2246	0.0081642	0.0081235	0.87285	706	1	2.2246
RTF1:NM_015138	6	0.91195	0.91217	1	34217	0	0.076419	0.0081748	0.030082	0.972442	707	3	0.076419
WASH1:NM_182905	2	0.99182	0.9918	1	37318	0	0.85849	0.0081831	0.015618	0.935609	708	2	0.85849
AKIP1:NM_001206647;NM_020642	2	0.99181	0.99179	1	37317	0	0.74504	0.0081936	0.015637	0.935609	709	2	0.74504
FBXO2:NM_012168	9	0.70368	0.81718	1	26970	2	0.12158	0.0082087	0.035368	0.972442	710	4	0.12158
KAT7:NM_001199156;NM_001199158	3	0.99179	0.99179	1	37316	0	0.95887	0.0082121	0.022202	0.962656	711	3	0.95887
DSG2:NM_001943	5	0.67207	0.69283	1	25917	1	0.97671	0.008225	0.027612	0.972442	712	3	0.97671
TAS1R1:NM_138697;NM_177540	7	0.83535	0.84362	1	31440	1	0.60118	0.0082608	0.03186	0.972442	713	5	0.60118
CD55:NM_000574;NM_001114752	9	0.016394	0.064447	0.986309	1333	1	0.31681	0.008271	0.035602	0.972442	714	5	0.31681
CYB5RL:NM_001031672	6	0.85105	0.85143	1	32027	0	0.60462	0.0082721	0.030358	0.972442	715	4	0.60462
MTUS1:NM_001166393	2	0.91509	0.9152	1	34334	0	1.04	0.0082754	0.015794	0.935609	716	1	1.04
KRT3:NM_057088	7	0.039591	0.11501	0.991758	2816	2	0.15805	0.0082916	0.031975	0.972442	717	2	0.15805
UGT3A1:NM_152404	4	0.93878	0.93889	1	35223	0	0.67693	0.0082963	0.025151	0.972442	718	3	0.67693
C19orf71:NM_001135580	7	0.26182	0.45276	1	12409	2	0.30857	0.008342	0.032148	0.972442	719	5	0.30857
GLI3:NM_000168	8	0.9012	0.9027	1	33809	1	0.49357	0.0083729	0.034036	0.972442	720	5	0.49357
PYHIN1:NM_152501;NM_198930	10	0.32108	0.55272	1	14452	3	0.020942	0.0083768	0.037075	0.972442	721	3	0.020942
SULT1C4:NM_006588	3	0.22856	0.31144	1	11167	1	0.80106	0.0083777	0.022641	0.962656	722	2	0.80106
CHN1:NM_001206602	4	0.91505	0.91522	1	34332	0	0.47489	0.0083911	0.025386	0.972442	723	2	0.47489
WFDC8:NM_130896;NM_181510	3	0.99161	0.99161	1	37310	0	0.54182	0.0083935	0.022679	0.962656	724	3	0.54182
NM_001278732	4	0.81851	0.81858	1	30852	0	0.79593	0.0083982	0.025406	0.972442	725	3	0.79593
ZNF677:NM_182609	5	0.83911	0.83906	1	31600	0	0.49445	0.0083993	0.028124	0.972442	726	4	0.49445
NKX6-2:NM_177400	6	0.26265	0.42589	1	12439	2	0.19349	0.0084486	0.030851	0.972442	727	2	0.19349
ITGB8:NM_002214	3	0.99154	0.99154	1	37309	0	0.36501	0.0084625	0.022861	0.962656	728	3	0.36501
GABPB2:NM_144618	9	0.824	0.87231	1	31035	1	0.080185	0.0084683	0.036353	0.972442	729	2	0.080185
0_chr3_194077745_194077767	1	0.99152	0.99146	1	37308	0	1.1537	0.008479	0.0084338	0.877838	730	1	1.1537
RANBP6:NM_012416	5	0.80426	0.80421	1	30359	0	-0.0819	0.008482	0.028378	0.972442	731	2	-0.0819
hsa-mir-6748	6	0.11039	0.23516	0.996989	6359	3	-0.05529	0.0084943	0.030976	0.972442	732	3	-0.05529
NUDT2:NM_001161;NM_147173	7	0.96144	0.96137	1	36106	0	0.052303	0.0084992	0.032692	0.972442	733	2	0.052303
BAZ1B:NM_032408	2	0.78805	0.78816	1	29772	0	0.63751	0.0085064	0.016241	0.935609	734	1	0.63751
AARSD1:NM_001261434;NM_025267	3	0.38613	0.41918	1	16678	1	0.28456	0.0085127	0.022992	0.964735	735	1	0.28456
LILRB2:NM_001080978;NM_005874	6	0.69182	0.73484	1	26579	1	0.31229	0.0085164	0.031041	0.972442	736	3	0.31229
ETV4:NM_001079675;NM_001986	10	0.87397	0.90761	1	32834	1	0.36406	0.0085281	0.037632	0.972442	737	6	0.36406
KLF5:NM_001730	1	0.99147	0.99141	1	37305	0	0.95398	0.0085287	0.00848	0.88022	738	1	0.95398
CASP7:NM_001227;NM_033339	4	0.44311	0.50758	1	18524	1	0.66103	0.0085499	0.025762	0.972442	739	3	0.66103
hsa-mir-4498	6	0.33266	0.48755	1	14866	2	0.24497	0.0085649	0.031165	0.972442	740	3	0.24497
BRSK1:NM_032430	10	0.8475	0.89834	1	31892	1	0.34633	0.008571	0.037787	0.972442	741	6	0.34633
NM_001024603	1	0.9914	0.99133	1	37304	0	1.6022	0.0086033	0.0085492	0.882717	742	1	1.6022
0_chr7_121701765_121701787	1	0.99139	0.99133	1	37303	0	1.3652	0.0086115	0.0085578	0.882717	743	1	1.3652
TM2D3:NM_025141;NM_078474	7	0.10736	0.24773	0.996989	6230	2	0.14898	0.008616	0.033093	0.972442	744	3	0.14898
hsa-mir-3622b	3	0.98407	0.98406	1	36994	0	0.92179	0.0086363	0.023302	0.966053	745	3	0.92179
TCFL5:NM_006602	6	0.58147	0.68116	1	22956	1	0.33067	0.0086424	0.031383	0.972442	746	3	0.33067
STOM:NM_001270526;NM_004099	3	0.44112	0.46096	1	18464	1	0.99747	0.0086841	0.023425	0.966053	747	2	0.99747
0_chr12_12982704_12982726	1	0.99131	0.99126	1	37302	0	1.5283	0.0086861	0.0086356	0.883651	748	1	1.5283
MCAM:NM_006500	7	0.42667	0.58854	1	17971	2	-0.10662	0.008695	0.033361	0.972442	749	3	-0.10662
KCNK9:NM_001282534	8	0.95991	0.95992	1	36048	0	0.45098	0.0086962	0.035074	0.972442	750	5	0.45098
SERINC4:NM_001258031	3	0.029345	0.065654	0.991473	2207	1	0.94178	0.0087104	0.023494	0.966053	751	2	0.94178
0_chr1_245014659_245014681	1	0.99129	0.99123	1	37300	0	1.9102	0.008711	0.0086637	0.883651	752	1	1.9102
random:random_seq_185653_0_22_-1	1	0.99127	0.99122	1	37299	0	0.96574	0.0087275	0.0086821	0.883651	753	1	0.96574
GOLGA3:NM_001172557;NM_005895	3	0.38582	0.41895	1	16671	1	0.80928	0.0087744	0.023663	0.966203	754	2	0.80928
OSGIN2:NM_001126111	1	0.99122	0.99117	1	37297	0	1.5233	0.0087772	0.0087334	0.883651	755	1	1.5233
TSPAN4:NM_001025234;NM_003271	10	0.2125	0.43121	1	10609	4	0.02328	0.0088057	0.038643	0.972442	756	4	0.02328
EMP3:NM_001425	8	0.17977	0.36449	1	9382	2	0.49647	0.0088065	0.03543	0.972442	757	5	0.49647
hsa-mir-548p	2	0.99118	0.99117	1	37296	0	0.93583	0.0088154	0.016818	0.935609	758	2	0.93583
ZNF540:NM_001172225;NM_152606	2	0.99118	0.99117	1	37295	0	0.63766	0.0088169	0.01682	0.935609	759	2	0.63766
ZSCAN23:NM_001012455	7	0.72326	0.7806	1	27593	1	0.54975	0.008823	0.033807	0.972442	760	5	0.54975
BMPR1A:NM_004329	9	0.97534	0.97523	1	36678	0	0.24176	0.0088281	0.037727	0.972442	761	4	0.24176
USP42:NM_032172	3	0.98266	0.98265	1	36934	0	0.66025	0.0088339	0.023817	0.966203	762	3	0.66025
hsa-mir-640	2	0.0044437	0.008607	0.881228	453	1	0.05675	0.0088363	0.01686	0.935609	763	1	0.05675
CEBPD:NM_005195	6	0.93772	0.93785	1	35174	0	0.41384	0.0088372	0.031934	0.972442	764	4	0.41384
GCM2:NM_004752	7	0.70075	0.7707	1	26887	1	0.40779	0.0088389	0.03386	0.972442	765	5	0.40779
0_chr8_12942527_12942549	1	0.99116	0.9911	1	37294	0	1.2263	0.0088435	0.0087951	0.883651	766	1	1.2263
APLP1:NM_001024807;NM_005166	6	0.24127	0.40729	1	11599	2	0.2061	0.0088499	0.031971	0.972442	767	3	0.2061
USP19:NM_001199160;NM_006677	4	0.0036566	0.012987	0.906124	395	1	0.053813	0.0089006	0.026606	0.972442	768	1	0.053813
ACACB:NM_001093	8	0.47323	0.64663	1	19459	1	0.1767	0.0089077	0.035757	0.972442	769	3	0.1767
hsa-mir-3679	3	0.99109	0.99108	1	37293	0	0.5102	0.008914	0.024029	0.966203	770	3	0.5102
LRIG2:NM_014813	4	0.94758	0.94772	1	35563	0	0.61999	0.0089341	0.026684	0.972442	771	3	0.61999
ABHD12B:NM_181814	3	0.99107	0.99107	1	37291	0	0.7104	0.0089344	0.02408	0.966203	772	3	0.7104
EGR3:NM_001199880;NM_001199881	1	0.99107	0.99101	1	37290	0	1.1028	0.0089346	0.0088884	0.883651	773	1	1.1028
SLC1A7:NM_001287597	2	0.46055	0.46072	1	19045	1	0.70303	0.0089518	0.017078	0.935609	774	1	0.70303
C12orf66:NM_152440	3	0.64987	0.64995	1	25187	0	0.16037	0.0089822	0.024207	0.966203	775	2	0.16037
0_chr5_149373878_149373900	1	0.991	0.99095	1	37288	0	1.081	0.0090009	0.008957	0.883651	776	1	1.081
BET1L:NM_016526	3	0.59016	0.59044	1	23223	1	0.2479	0.0090069	0.024272	0.966203	777	1	0.2479
0_chr16_30999999_31000021	1	0.99099	0.99094	1	37287	0	1.4516	0.0090092	0.0089617	0.883651	778	1	1.4516
ATP6V1D:NM_015994	4	0.033099	0.081566	0.991518	2428	1	0.29977	0.0090323	0.026927	0.972442	779	2	0.29977
0_chr2_26951644_26951666	1	0.99096	0.99091	1	37286	0	1.1739	0.0090423	0.0089956	0.883651	780	1	1.1739
KDM1B:NM_153042	10	0.99245	0.99245	1	37339	0	0.34316	0.0090534	0.039552	0.972442	781	5	0.34316
ZFP14:NM_020917	5	0.96133	0.96132	1	36099	0	0.51969	0.0090558	0.030129	0.972442	782	4	0.51969
LRAT:NM_004744	5	0.8385	0.83845	1	31575	0	0.30045	0.0090571	0.030133	0.972442	783	4	0.30045
random:random_seq_174246_0_22_-1	1	0.99091	0.99086	1	37283	0	1.6223	0.009092	0.0090424	0.883651	784	1	1.6223
KIAA1210:NM_020721	6	0.33066	0.48575	1	14784	1	0.35294	0.009093	0.032675	0.972442	785	3	0.35294
ACY3:NM_080658	8	0.62722	0.75605	1	24440	2	0.12886	0.0091156	0.036429	0.972442	786	4	0.12886
MRPL55:NM_181441;NM_181465	1	0.99088	0.99083	1	37282	0	0.79978	0.0091169	0.0090658	0.883651	787	1	0.79978
0_chr1_6520966_6520988	1	0.99087	0.99082	1	37281	0	1.3727	0.0091252	0.0090731	0.883651	788	1	1.3727
GLRX2:NM_016066	4	0.26125	0.38519	1	12391	1	0.10422	0.0091364	0.027162	0.972442	789	2	0.10422
0_chr17_37561528_37561550	1	0.99085	0.9908	1	37279	0	1.0821	0.00915	0.0090952	0.883651	790	1	1.0821
RYR3:NM_001036;NM_001243996	7	0.96247	0.96239	1	36159	0	0.16976	0.009185	0.035036	0.972442	791	4	0.16976
CYP20A1:NM_177538	4	0.39828	0.48126	1	17086	1	0.61671	0.0091879	0.027275	0.972442	792	2	0.61671
HOXB4:NM_024015	9	0.96866	0.96855	1	36404	0	0.22023	0.0092026	0.039161	0.972442	793	3	0.22023
OPA3:NM_001017989;NM_025136	6	0.73983	0.7632	1	28172	1	0.013045	0.0092262	0.033042	0.972442	794	2	0.013045
0_chr8_37917527_37917549	2	0.99077	0.99075	1	37273	0	0.87425	0.0092325	0.017592	0.935609	795	2	0.87425
0_chr17_72741956_72741978	1	0.99076	0.99071	1	37272	0	1.4506	0.0092412	0.0091924	0.883651	796	1	1.4506
PEPD:NM_000285;NM_001166057	5	0.85586	0.85585	1	32207	0	0.68501	0.0092452	0.030696	0.972442	797	4	0.68501
hsa-mir-647	7	0.94048	0.94024	1	35282	0	0.4212	0.0092471	0.035256	0.972442	798	5	0.4212
ADPRH:NM_001125	6	0.95309	0.95317	1	35763	0	0.46388	0.0093061	0.033265	0.972442	799	4	0.46388
CITED2:NM_001168388;NM_006079	9	0.3544	0.56749	1	15612	3	-0.083929	0.0093183	0.039605	0.972442	800	2	-0.083929
OR4Q3:NM_172194	7	0.6168	0.73846	1	24099	1	-0.18365	0.0093214	0.035515	0.972442	801	3	-0.18365
AOAH:NM_001177506;NM_001637	5	0.3757	0.51577	1	16320	1	0.60834	0.0093222	0.03093	0.972442	802	3	0.60834
KIF1A:NM_001244008;NM_004321	7	0.28895	0.48513	1	13397	2	0.062317	0.0093279	0.035538	0.972442	803	2	0.062317
NINL:NM_025176	2	0.99064	0.99062	1	37269	0	0.85431	0.009357	0.017809	0.935609	804	2	0.85431
SLC7A9:NM_001126335;NM_014270	7	0.19477	0.36568	1	9964	3	0.1948	0.00936	0.035653	0.972442	805	3	0.1948
0_chr10_33467688_33467710	1	0.99059	0.99055	1	37267	0	1.0254	0.0094068	0.009344	0.886433	806	1	1.0254
BRDT:NM_001242805;NM_207189	7	0.82371	0.83562	1	31026	1	0.13231	0.0094078	0.035813	0.972442	807	3	0.13231
MAP3K2:NM_006609	2	0.99058	0.99055	1	37266	0	0.65874	0.0094213	0.017926	0.935609	808	2	0.65874
random:random_seq_62684_0_22_-1	1	0.99057	0.99054	1	37265	0	1.2292	0.0094317	0.0093735	0.886433	809	1	1.2292
ZFX:NM_001178086	3	0.99056	0.99056	1	37264	0	0.59877	0.0094379	0.025372	0.972442	810	3	0.59877
KRTAP4-4:NM_032524	1	0.99055	0.99052	1	37263	0	1.7813	0.0094483	0.009389	0.886433	811	1	1.7813
0_chr4_103183829_103183851	1	0.99053	0.9905	1	37262	0	1.2481	0.0094731	0.0094166	0.886433	812	1	1.2481
random:random_seq_153812_0_22_-1	1	0.99051	0.99048	1	37261	0	1.0697	0.0094897	0.0094321	0.886433	813	1	1.0697
TNFRSF25:NM_003790;NM_148967	2	0.89778	0.89789	1	33691	0	0.93092	0.0095125	0.018093	0.935846	814	1	0.93092
ATP1A4:NM_001001734	6	0.16511	0.31906	1	8777	1	0.16757	0.0095274	0.033889	0.972442	815	3	0.16757
0_chr3_99515516_99515538	1	0.99046	0.99044	1	37260	0	1.3052	0.0095394	0.0094809	0.886433	816	1	1.3052
CELF2:NM_001025076;NM_006561	3	0.99046	0.99045	1	37258	0	0.82135	0.0095426	0.025657	0.972442	817	3	0.82135
RNASEH2C:NM_032193	7	0.99653	0.99652	1	37516	0	0.37616	0.0095499	0.03628	0.972442	818	4	0.37616
SYT14:NM_001146261;NM_153262	8	0.47066	0.6449	1	19364	2	0.39205	0.0095561	0.037867	0.972442	819	4	0.39205
HOPX:NM_001145460	4	0.41328	0.48989	1	17570	1	0.50009	0.0095579	0.028137	0.972442	820	3	0.50009
USP45:NM_001080481	4	0.99338	0.99336	1	37372	0	0.76754	0.0095645	0.028154	0.972442	821	3	0.76754
hsa-mir-550b-2	4	0.96961	0.96971	1	36439	0	0.42154	0.0095793	0.02819	0.972442	822	3	0.42154
LRIF1:NM_001006945	1	0.99038	0.99035	1	37254	0	1.1296	0.0096222	0.0095692	0.89027	823	1	1.1296
hsa-mir-551b*	3	0.98381	0.9838	1	36984	0	0.54022	0.009624	0.025874	0.972442	824	3	0.54022
EVPL:NM_001988	5	0.45159	0.56951	1	18779	1	0.47818	0.0096325	0.031864	0.972442	825	4	0.47818
N4BP2:NM_018177	4	0.87093	0.87119	1	32725	0	0.33041	0.0096575	0.028396	0.972442	826	2	0.33041
0_chr8_71025601_71025623	1	0.99033	0.9903	1	37253	0	1.3354	0.0096719	0.0096192	0.890495	827	1	1.3354
UBE2W:NM_001001481;NM_018299	3	0.89703	0.89703	1	33663	0	0.21891	0.0096737	0.026001	0.972442	828	1	0.21891
SCARB2:NM_001204255;NM_005506	2	0.99032	0.99029	1	37252	0	0.83598	0.0096836	0.018413	0.937434	829	2	0.83598
0_chr8_41480621_41480643	1	0.9903	0.99027	1	37251	0	0.86372	0.0096968	0.0096426	0.890495	830	1	0.86372
TSC22D4:NM_030935	7	0.54539	0.68468	1	21750	1	0.60415	0.0097273	0.036874	0.972442	831	5	0.60415
0_chr6_170886043_170886065	1	0.99027	0.99023	1	37250	0	1.8619	0.0097299	0.0096757	0.890811	832	1	1.8619
MIER2:NM_017550	8	0.5148	0.6748	1	20797	2	0.22577	0.0097481	0.038496	0.972442	833	4	0.22577
RDH14:NM_020905	7	0.99067	0.99062	1	37270	0	0.53361	0.009766	0.037006	0.972442	834	4	0.53361
NAB1:NM_005966	4	0.23379	0.35231	1	11351	1	0.51085	0.009767	0.028648	0.972442	835	2	0.51085
CYBRD1:NM_001256909;NM_024843	2	0.98098	0.98106	1	36879	0	1.1747	0.0097763	0.018597	0.938554	836	2	1.1747
MTHFD1:NM_005956	2	0.99022	0.9902	1	37249	0	0.86464	0.0097849	0.018616	0.938554	837	2	0.86464
0_chr18_55215844_55215866	1	0.99018	0.99013	1	37247	0	0.8467	0.0098211	0.0097676	0.894985	838	1	0.8467
PCDHGB3:NM_018924;NM_032097	6	0.06219	0.15774	0.992309	4103	2	0.050936	0.0098261	0.034734	0.972442	839	2	0.050936
SMAD3:NM_001145103	2	0.99016	0.99015	1	37246	0	0.66204	0.0098358	0.018711	0.93867	840	2	0.66204
IL20RA:NM_001278722;NM_014432	7	0.99435	0.99435	1	37408	0	0.51959	0.0098408	0.037251	0.972442	841	5	0.51959
RPF2:NM_001289111	3	0.1459	0.23492	0.996989	7947	1	0.96817	0.0098745	0.026509	0.972442	842	2	0.96817
CTNNA2:NM_001164883;NM_004389	5	0.93996	0.9399	1	35270	0	0.48055	0.0098835	0.032593	0.972442	843	4	0.48055
RHBDD2:NM_001040456	5	0.70591	0.71728	1	27019	1	0.76916	0.0098844	0.032594	0.972442	844	3	0.76916
TSR2:NM_058163	4	0.2619	0.38597	1	12412	2	0.19322	0.0098962	0.028957	0.972442	845	2	0.19322
C1orf54:NM_024579	7	0.30222	0.49479	1	13828	1	0.34301	0.0099099	0.037488	0.972442	846	5	0.34301
NM_001101330	8	0.88692	0.8914	1	33298	1	0.3957	0.0099159	0.039034	0.972442	847	4	0.3957
ZNF317:NM_001190791;NM_020933	9	0.9181	0.92122	1	34450	1	0.34222	0.0099353	0.041911	0.974233	848	5	0.34222
CSPG5:NM_001206943;NM_006574	2	0.99006	0.99005	1	37242	0	0.76356	0.0099396	0.018908	0.93867	849	2	0.76356
PTDSS1:NM_014754	5	0.10314	0.21738	0.996989	6021	1	0.42465	0.0099772	0.032862	0.972442	850	3	0.42465
DSN1:NM_001145315;NM_024918	3	0.59403	0.59418	1	23350	1	0.21372	0.0099947	0.026828	0.972442	851	1	0.21372
0_chr5_72876555_72876577	1	0.98998	0.98994	1	37241	0	1.4321	0.01002	0.0099689	0.900423	852	1	1.4321
OR52N1:NM_001001913	2	0.98997	0.98996	1	37240	0	0.66819	0.010026	0.01906	0.939898	853	2	0.66819
hsa-mir-25	3	0.43518	0.45633	1	18271	1	-0.10753	0.010069	0.027039	0.972442	854	1	-0.10753
ALDOB:NM_000035	5	0.5838	0.63732	1	23021	1	0.64904	0.010079	0.033173	0.972442	855	4	0.64904
CAMSAP3:NM_001080429;NM_020902	7	0.027873	0.087937	0.991758	2100	1	0.47894	0.010084	0.038069	0.972442	856	4	0.47894
0_chr16_56464769_56464791	1	0.98991	0.98987	1	37239	0	1.5552	0.010094	0.010033	0.900423	857	1	1.5552
CSNK2A2:NM_001896	6	0.45702	0.60112	1	18932	1	0.20089	0.010122	0.035582	0.972442	858	2	0.20089
RNMT:NM_003799	2	0.98988	0.98988	1	37238	0	0.8624	0.010122	0.019244	0.939898	859	2	0.8624
COCH:NM_001135058;NM_004086	2	0.98984	0.98984	1	37237	0	0.73446	0.010162	0.019322	0.939898	860	2	0.73446
TMEM134:NM_001078650;NM_025124	7	0.14584	0.30049	1	7944	2	-0.18906	0.010188	0.038428	0.972442	861	2	-0.18906
0_chr10_35927190_35927212	1	0.98981	0.98977	1	37234	0	1.4666	0.010194	0.010135	0.900423	862	1	1.4666
0_chrX_9685716_9685738	1	0.9898	0.98976	1	37233	0	1.5833	0.010202	0.010141	0.900423	863	1	1.5833
TSEN15:NM_001127394;NM_052965	5	0.47602	0.58104	1	19545	1	0.28326	0.01021	0.033573	0.972442	864	2	0.28326
OR9I1:NM_001005211	6	0.26885	0.43127	1	12650	2	0.46133	0.01022	0.035849	0.972442	865	3	0.46133
CECR1:NM_177405	5	0.82405	0.82399	1	31037	0	0.11172	0.010249	0.033698	0.972442	866	2	0.11172
TAF15:NM_003487	1	0.98975	0.98972	1	37231	0	0.81748	0.010252	0.010191	0.900423	867	1	0.81748
ESX1:NM_153448	9	0.93102	0.9316	1	34925	1	0.38221	0.010259	0.043107	0.974574	868	6	0.38221
LOR:NM_000427	8	0.060532	0.16807	0.993034	4002	1	0.33153	0.010268	0.040189	0.974233	869	4	0.33153
WRB:NM_001146218;NM_004627	1	0.98972	0.98969	1	37229	0	1.6532	0.010285	0.010228	0.900423	870	1	1.6532
HIST1H4E:NM_003545	1	0.98969	0.98966	1	37227	0	1.554	0.01031	0.010252	0.900425	871	1	1.554
C7orf25:NM_024054	3	0.60751	0.60748	1	23804	1	0.28524	0.010316	0.027676	0.972442	872	1	0.28524
CTAGE5:NM_001247989;NM_203355	3	0.41595	0.44148	1	17636	1	0.38882	0.01034	0.027743	0.972442	873	1	0.38882
PTPRO:NM_002848;NM_030667	6	0.97702	0.97715	1	36738	0	0.47182	0.010345	0.036189	0.972442	874	4	0.47182
YIPF5:NM_001024947;NM_030799	7	0.56252	0.69915	1	22327	1	0.38879	0.010374	0.039042	0.972442	875	5	0.38879
DDRGK1:NM_023935	4	0.96674	0.96683	1	36337	0	0.60546	0.010444	0.030228	0.972442	876	3	0.60546
DGCR2:NM_001173533;NM_005137	5	0.19255	0.32472	1	9872	1	0.54109	0.010451	0.034296	0.972442	877	4	0.54109
BCORL1:NM_021946	9	0.99369	0.99368	1	37388	0	0.46839	0.01046	0.043883	0.976655	878	6	0.46839
FCGR3A:NM_000569;NM_001127596	3	0.50496	0.5133	1	20484	1	-0.071313	0.010464	0.028059	0.972442	879	1	-0.071313
CYP2U1:NM_183075	7	0.095233	0.23092	0.996989	5647	1	0.065928	0.010466	0.039364	0.972442	880	3	0.065928
0_chr1_154677198_154677220	1	0.98949	0.98947	1	37222	0	1.407	0.010509	0.010451	0.909988	881	1	1.407
GALNT7:NM_017423	9	0.75336	0.84935	1	28615	1	0.26029	0.01051	0.044067	0.976655	882	6	0.26029
CASS4:NM_001164114	1	0.98948	0.98946	1	37221	0	1.5976	0.010517	0.010457	0.909988	883	1	1.5976
GRB7:NM_001030002;NM_005310	4	0.96697	0.96706	1	36346	0	0.47065	0.010535	0.030451	0.972442	884	3	0.47065
SGPP1:NM_030791	5	0.49985	0.59261	1	20309	1	0.24682	0.010548	0.034583	0.972442	885	3	0.24682
PDLIM2:NM_021630	11	0.60034	0.79	1	23560	2	0.087772	0.010562	0.047471	0.97697	886	3	0.087772
FEZ1:NM_005103;NM_022549	4	0.78854	0.78854	1	29795	0	0.62293	0.010582	0.03056	0.972442	887	3	0.62293
random:random_seq_156002_0_22_-1	1	0.98942	0.98939	1	37220	0	1.9321	0.010583	0.010533	0.910094	888	1	1.9321
KIFC2:NM_145754	6	0.24186	0.4078	1	11622	2	-0.33231	0.010615	0.036952	0.972442	889	2	-0.33231
random:random_seq_73910_0_22_-1	1	0.98938	0.98936	1	37219	0	1.0554	0.010616	0.010567	0.910094	890	1	1.0554
hsa-mir-4522*	2	0.88406	0.88422	1	33204	0	0.50407	0.010633	0.020179	0.945662	891	1	0.50407
random:random_seq_176408_0_22_-1	1	0.98935	0.98933	1	37217	0	1.0189	0.010649	0.010599	0.910094	892	1	1.0189
MRPS5:NM_031902	1	0.98934	0.98932	1	37216	0	1.2944	0.010658	0.010606	0.910094	893	1	1.2944
NFYA:NM_002505;NM_021705	8	0.64202	0.76754	1	24936	1	0.37003	0.010658	0.041445	0.974233	894	4	0.37003
0_chr1_111983193_111983215	1	0.98931	0.98928	1	37215	0	0.97914	0.010691	0.010633	0.910094	895	1	0.97914
HNF4G:NM_004133	9	0.9719	0.9718	1	36534	0	0.43108	0.010692	0.044761	0.97697	896	5	0.43108
random:random_seq_55565_0_22_-1	1	0.98929	0.98927	1	37214	0	1.2252	0.010707	0.010646	0.910094	897	1	1.2252
hsa-mir-6761	1	0.98928	0.98926	1	37213	0	1.3336	0.010716	0.010652	0.910094	898	1	1.3336
PDE6C:NM_006204	9	0.97305	0.97294	1	36585	0	-0.061549	0.010722	0.044878	0.97697	899	2	-0.061549
AGO1:NM_012199	6	0.84166	0.84218	1	31686	1	0.43482	0.010735	0.037295	0.972442	900	4	0.43482
PLEKHB2:NM_001267067;NM_001267068	3	0.9631	0.96313	1	36183	0	0.40937	0.010735	0.028756	0.972442	901	2	0.40937
NCCRP1:NM_001001414	6	0.94913	0.94922	1	35618	0	0.37905	0.010743	0.037321	0.972442	902	3	0.37905
MYF5:NM_005593	3	0.98925	0.98924	1	37212	0	0.71694	0.01075	0.028794	0.972442	903	3	0.71694
MRAP2:NM_138409	4	0.88517	0.88543	1	33238	0	0.58941	0.010762	0.030975	0.972442	904	3	0.58941
SMOC2:NM_001166412;NM_022138	6	0.95781	0.95788	1	35955	0	0.19226	0.010762	0.037371	0.972442	905	2	0.19226
FGGY:NM_001244714	4	0.75588	0.7559	1	28699	0	0.04909	0.010776	0.031007	0.972442	906	1	0.04909
ZNF236:NM_007345	6	0.82737	0.82885	1	31157	1	0.41892	0.010789	0.037441	0.972442	907	3	0.41892
SORBS3:NM_005775	10	0.29544	0.53077	1	13612	2	0.041702	0.010803	0.045792	0.97697	908	4	0.041702
ZNF395:NM_018660	8	0.82791	0.85498	1	31179	1	0.45615	0.010806	0.041937	0.974233	909	5	0.45615
URB1:NM_014825	4	0.16288	0.26654	0.996989	8680	2	-0.27361	0.010808	0.031087	0.972442	910	1	-0.27361
random:random_seq_14925_0_22_-1	1	0.98918	0.98917	1	37210	0	1.0542	0.010815	0.010752	0.911436	911	1	1.0542
PDPK1:NM_001261816;NM_002613	3	0.90142	0.90138	1	33818	0	0.13519	0.010834	0.029008	0.972442	912	1	0.13519
HPGD:NM_000860;NM_001256305	2	0.98914	0.98916	1	37208	0	0.73652	0.010862	0.020601	0.95713	913	2	0.73652
SNTB2:NM_006750	3	0.25501	0.32839	1	12131	1	0.28403	0.010883	0.029133	0.972442	914	2	0.28403
NCOA7:NM_001199622	8	0.34537	0.55263	1	15309	1	0.14212	0.010888	0.04219	0.974233	915	4	0.14212
CLC:NM_001828	6	0.032627	0.095733	0.991758	2403	2	0.18153	0.01091	0.037783	0.972442	916	3	0.18153
random:random_seq_152171_0_22_-1	1	0.98908	0.98906	1	37206	0	0.80218	0.010923	0.010857	0.913151	917	1	0.80218
PLCE1:NM_001165979	8	0.41254	0.60712	1	17543	1	0.2396	0.010939	0.042351	0.974574	918	3	0.2396
hsa-mir-5583-1	3	0.98902	0.98901	1	37204	0	0.41586	0.010979	0.029376	0.972442	919	3	0.41586
KCNH4:NM_012285	7	0.090967	0.22493	0.996989	5452	1	-0.025983	0.010995	0.041163	0.974233	920	2	-0.025983
hsa-mir-4533	7	0.45797	0.61322	1	18959	2	0.6035	0.011023	0.041257	0.974233	921	4	0.6035
BLOC1S5:NM_001199323;NM_201280	2	0.96493	0.96497	1	36265	0	1.3428	0.011029	0.020917	0.962656	922	2	1.3428
ANKIB1:NM_019004	10	0.99465	0.99462	1	37419	0	0.33588	0.011034	0.046616	0.97697	923	4	0.33588
KLHL42:NM_020782	7	0.21756	0.39566	1	10758	2	0.36115	0.011038	0.041298	0.974233	924	4	0.36115
FAM83D:NM_030919	8	0.01439	0.053668	0.979779	1196	1	0.36414	0.011049	0.042686	0.974574	925	5	0.36414
CASP12:NM_001191016	5	0.95186	0.95181	1	35710	0	0.30604	0.011085	0.036159	0.972442	926	4	0.30604
SAXO1:NM_001287050;NM_153707	1	0.98891	0.9889	1	37202	0	0.99317	0.011089	0.011026	0.918039	927	1	0.99317
GTF2H3:NM_001271866;NM_001516	4	0.95838	0.95858	1	35984	0	0.58278	0.011103	0.031782	0.972442	928	3	0.58278
ZNF316:NM_001278559	7	0.99926	0.99926	1	37629	0	0.42797	0.011111	0.041561	0.974233	929	5	0.42797
GRK7:NM_139209	6	0.049712	0.1369	0.991758	3428	1	0.57752	0.011113	0.038345	0.972442	930	4	0.57752
ZC3H7B:NM_017590	6	0.27451	0.43625	1	12876	1	0.47232	0.011114	0.03835	0.972442	931	4	0.47232
HDGF:NM_004494	3	0.98888	0.98886	1	37201	0	0.44525	0.011122	0.02972	0.972442	932	3	0.44525
PRX:NM_020956;NM_181882	1	0.98887	0.98887	1	37200	0	1.3439	0.01113	0.01107	0.918039	933	1	1.3439
CCDC69:NM_015621	8	0.15373	0.3339	1	8295	1	0.29599	0.011139	0.04297	0.974574	934	4	0.29599
ACADM:NM_000016;NM_001286043	6	0.018641	0.059533	0.985268	1500	4	-0.5141	0.011156	0.038473	0.972442	935	1	-0.5141
C5AR1:NM_001736	8	0.0113	0.044155	0.969058	967	4	-0.27705	0.011178	0.043102	0.974574	936	2	-0.27705
0_chr5_180487429_180487451	1	0.98882	0.98881	1	37196	0	1.9056	0.01118	0.011121	0.918274	937	1	1.9056
TSHB:NM_000549;NM_001277991	3	0.98881	0.9888	1	37195	0	0.47582	0.01119	0.029911	0.972442	938	3	0.47582
SHOC2:NM_001269039	1	0.9888	0.98879	1	37194	0	1.575	0.011196	0.011138	0.918274	939	1	1.575
ADGRV1:NM_032119	6	0.018428	0.058942	0.985268	1479	2	0.23655	0.011198	0.038593	0.972442	940	3	0.23655
hsa-mir-4497	5	0.91866	0.91862	1	34478	0	0.32075	0.0112	0.036485	0.972442	941	4	0.32075
hsa-mir-3610	5	0.37121	0.51094	1	16169	2	0.46375	0.011204	0.036498	0.972442	942	3	0.46375
PADI6:NM_207421	10	0.1783	0.38353	1	9331	4	-0.029142	0.011249	0.047375	0.97697	943	3	-0.029142
RSU1:NM_152724	4	0.71171	0.71187	1	27204	1	0.70022	0.011249	0.032115	0.972442	944	3	0.70022
GZMB:NM_004131	8	0.67179	0.791	1	25905	1	0.33123	0.011258	0.043358	0.975342	945	5	0.33123
HMG20A:NM_018200	9	0.52817	0.70594	1	21216	1	0.46477	0.011265	0.046886	0.97697	946	6	0.46477
PTGFR:NM_001039585	1	0.98873	0.98872	1	37192	0	1.2308	0.011271	0.011211	0.918909	947	1	1.2308
SETDB1:NM_001145415;NM_012432	2	0.98873	0.98873	1	37191	0	0.8824	0.011273	0.02136	0.962656	948	2	0.8824
TATDN1:NM_001146160;NM_032026	3	0.98872	0.98871	1	37190	0	0.54293	0.011282	0.030137	0.972442	949	3	0.54293
MFHAS1:NM_004225	7	0.52767	0.66982	1	21203	1	0.30251	0.011285	0.042135	0.974233	950	3	0.30251
ABR:NM_001159746;NM_001282149	1	0.98869	0.98868	1	37189	0	1.3464	0.011312	0.011255	0.919646	951	1	1.3464
SLC39A6:NM_012319	3	0.63559	0.63556	1	24715	0	0.79582	0.011336	0.030267	0.972442	952	2	0.79582
CHRNA6:NM_001199279;NM_004198	6	0.40871	0.55638	1	17413	2	0.44864	0.01135	0.03903	0.972442	953	4	0.44864
SOX18:NM_018419	9	0.62243	0.76289	1	24282	2	0.071051	0.011387	0.047333	0.97697	954	3	0.071051
SGK1:NM_001143676	3	0.82288	0.8229	1	30996	0	0.36479	0.011471	0.030587	0.972442	955	2	0.36479
SFXN3:NM_030971	7	0.15444	0.31203	1	8327	1	0.24786	0.011471	0.042767	0.974574	956	3	0.24786
JAK3:NM_000215	6	0.84515	0.84554	1	31814	1	0.18681	0.011473	0.039362	0.972442	957	3	0.18681
LTBP4:NM_001042544	1	0.98851	0.9885	1	37185	0	1.3498	0.011486	0.011444	0.927276	958	1	1.3498
MTAP:NM_002451	7	0.32506	0.51154	1	14593	2	-0.077342	0.011521	0.042928	0.974574	959	3	-0.077342
EPM2A:NM_001018041;NM_005670	9	0.18548	0.38928	1	9581	3	0.20868	0.011523	0.047843	0.97697	960	5	0.20868
ARFGEF2:NM_006420	5	0.94847	0.94839	1	35596	0	0.16992	0.011524	0.037434	0.972442	961	2	0.16992
HAL:NM_001258334;NM_002108	4	0.94632	0.94646	1	35519	0	0.51609	0.01153	0.032777	0.972442	962	3	0.51609
NT5C1B:NM_001002006;NM_033253	6	0.90397	0.90417	1	33923	0	-0.021346	0.01155	0.039576	0.972442	963	1	-0.021346
PDHA2:NM_005390	6	0.92736	0.92748	1	34795	0	0.32472	0.011554	0.039585	0.972442	964	3	0.32472
0_chr19_10461316_10461338	1	0.98843	0.98842	1	37184	0	1.7098	0.011569	0.011523	0.927474	965	1	1.7098
MAP2K5:NM_001206804;NM_145160	2	0.98841	0.98843	1	37183	0	0.71408	0.011585	0.021922	0.962656	966	2	0.71408
0_chr4_38774459_38774481	1	0.98841	0.98841	1	37182	0	1.1007	0.011586	0.011538	0.927474	967	1	1.1007
C20orf144:NM_080825	7	0.99526	0.99527	1	37455	0	0.33726	0.011588	0.043143	0.974574	968	5	0.33726
hsa-mir-28	3	0.98841	0.9884	1	37181	0	0.48456	0.011592	0.030899	0.972442	969	3	0.48456
0_chr7_117834716_117834738	1	0.98841	0.9884	1	37180	0	1.3268	0.011594	0.011544	0.927474	970	1	1.3268
ARL14:NM_025047	2	0.11982	0.16282	0.992594	6803	1	0.15539	0.011622	0.021992	0.962656	971	1	0.15539
RNPC3:NM_017619	3	0.98838	0.98837	1	37178	0	0.59455	0.011625	0.030986	0.972442	972	3	0.59455
SYDE2:NM_032184	7	0.26513	0.45697	1	12517	2	0.040027	0.011627	0.043269	0.974827	973	2	0.040027
RPS6KC1:NM_001136138;NM_012424	2	0.98831	0.98833	1	37177	0	0.85629	0.011685	0.022109	0.962656	974	2	0.85629
NM_001080484	5	0.98585	0.98576	1	37069	0	0.53412	0.011693	0.03794	0.972442	975	4	0.53412
hsa-mir-3926-2	2	0.98829	0.9883	1	37176	0	1.1656	0.011708	0.022155	0.962656	976	2	1.1656
EDC3:NM_001142443;NM_025083	7	0.20817	0.38339	1	10468	1	0.52481	0.011711	0.043555	0.976655	977	4	0.52481
RHO:NM_000539	7	0.81537	0.8301	1	30749	1	0.45765	0.01172	0.043584	0.976655	978	4	0.45765
DEFB136:NM_001033018	6	0.23774	0.40424	1	11485	2	0.28992	0.01176	0.040177	0.974233	979	3	0.28992
RQCD1:NM_001271634;NM_005444	2	0.98823	0.98824	1	37174	0	0.93978	0.011768	0.022267	0.962656	980	2	0.93978
NKIRAS1:NM_020345	1	0.98823	0.98821	1	37173	0	1.1381	0.011768	0.011724	0.929463	981	1	1.1381
0_chrX_9686755_9686777	1	0.98819	0.98817	1	37171	0	1.2589	0.011809	0.011769	0.929463	982	1	1.2589
DCN:NM_133504;NM_133505	2	0.98816	0.98818	1	37170	0	0.84499	0.01184	0.022401	0.962656	983	2	0.84499
ASB10:NM_001142459;NM_001142460	1	0.98815	0.98813	1	37168	0	1.3269	0.011851	0.011811	0.929463	984	1	1.3269
STX16:NM_001001433;NM_003763	7	0.32378	0.51061	1	14550	2	0.32991	0.011856	0.044027	0.976655	985	4	0.32991
FOXO1:NM_002015	7	0.97279	0.9727	1	36575	0	0.22531	0.011856	0.044028	0.976655	986	2	0.22531
SYT14:NM_001146262;NM_153262	1	0.98814	0.98812	1	37167	0	1.5405	0.011859	0.01182	0.929463	987	1	1.5405
random:random_seq_35158_0_22_-1	1	0.98813	0.98811	1	37166	0	1.1493	0.011867	0.01183	0.929463	988	1	1.1493
GAMT:NM_138924	1	0.98811	0.98808	1	37163	0	1.5853	0.011892	0.011849	0.929463	989	1	1.5853
AKAP14:NM_001008534;NM_178813	3	0.66164	0.66167	1	25576	0	0.45815	0.011925	0.031757	0.972442	990	2	0.45815
FOXN2:NM_002158	4	0.47155	0.52508	1	19399	1	0.409	0.011925	0.033738	0.972442	991	2	0.409
NHLH1:NM_005598	1	0.98806	0.98803	1	37161	0	1.0653	0.011942	0.011903	0.929463	992	1	1.0653
OR8B4:NM_001005196	6	0.20581	0.3767	1	10377	2	-0.081364	0.011947	0.040704	0.974233	993	2	-0.081364
hsa-mir-6874	2	0.68819	0.68827	1	26464	0	0.90287	0.011951	0.022614	0.962656	994	1	0.90287
ENO3:NM_001193503;NM_053013	5	0.46759	0.57699	1	19278	1	0.58807	0.011966	0.038746	0.972442	995	3	0.58807
KRTDAP:NM_001244847;NM_207392	2	0.80013	0.8003	1	30234	0	0.68291	0.011968	0.02264	0.962656	996	1	0.68291
0_chr3_10194107_10194129	1	0.988	0.98797	1	37156	0	1.093	0.012	0.011959	0.929463	997	1	1.093
CLCN2:NM_001171087;NM_004366	9	0.74384	0.84644	1	28306	2	-0.099299	0.012021	0.04972	0.978109	998	3	-0.099299
BDH2:NM_020139	5	0.79938	0.79936	1	30206	0	0.4419	0.012059	0.039033	0.972442	999	4	0.4419
CR2:NM_001006658;NM_001877	7	0.98205	0.98193	1	36920	0	0.70805	0.012059	0.044736	0.97697	1000	5	0.70805
HCK:NM_001172129;NM_002110	7	0.90545	0.90523	1	33985	0	0.34723	0.01207	0.04477	0.97697	1001	5	0.34723
random:random_seq_112115_0_22_-1	1	0.98792	0.98789	1	37153	0	0.84442	0.012083	0.012042	0.929463	1002	1	0.84442
NM_001242791	2	0.68234	0.68247	1	26270	0	0.64931	0.012083	0.02285	0.962656	1003	1	0.64931
random:random_seq_108791_0_22_-1	1	0.98791	0.98789	1	37152	0	1.2773	0.012091	0.012049	0.929463	1004	1	1.2773
FZD6:NM_001164615;NM_003506	6	0.84365	0.84409	1	31763	1	0.27382	0.012097	0.041127	0.974233	1005	3	0.27382
KRT27:NM_181537	5	0.30774	0.44439	1	14012	1	-0.28329	0.012098	0.039135	0.972442	1006	2	-0.28329
SNX20:NM_001144972;NM_182854	3	0.58026	0.58101	1	22912	1	0.44419	0.012103	0.032219	0.972442	1007	2	0.44419
CNTN1:NM_175038	1	0.98788	0.98785	1	37151	0	0.83936	0.012124	0.012079	0.929463	1008	1	0.83936
0_chr17_37688911_37688933	1	0.98787	0.98785	1	37150	0	1.1198	0.012132	0.012088	0.929463	1009	1	1.1198
RSPH6A:NM_030785	5	0.82489	0.82483	1	31064	0	0.078684	0.012139	0.039256	0.972442	1010	2	0.078684
random:random_seq_157228_22_0_-1	1	0.98783	0.9878	1	37149	0	0.4374	0.012174	0.01213	0.929463	1011	1	0.4374
PGAM2:NM_000290	5	0.68609	0.7027	1	26407	1	0.16419	0.012175	0.039356	0.972442	1012	3	0.16419
TSPAN15:NM_012339	9	0.5154	0.69871	1	20817	1	0.311	0.012175	0.050296	0.978109	1013	4	0.311
IDO1:NM_002164	9	0.38897	0.60135	1	16763	2	0.31186	0.012179	0.050311	0.978109	1014	6	0.31186
TRIM2:NM_001130067;NM_015271	6	0.57432	0.6781	1	22713	1	0.45762	0.012234	0.041512	0.974233	1015	3	0.45762
PLAT:NM_000930;NM_033011	4	0.75325	0.75335	1	28611	0	0.5784	0.012248	0.034512	0.972442	1016	2	0.5784
UCMA:NM_145314	2	0.98771	0.98773	1	37147	0	1.1121	0.012293	0.023238	0.965838	1017	2	1.1121
CSNK1A1:NM_001025105;NM_001892	6	0.71097	0.74575	1	27177	1	0.38293	0.012319	0.041743	0.974233	1018	4	0.38293
HR:NM_005144;NM_018411	8	0.72783	0.81296	1	27751	1	0.26232	0.012323	0.046694	0.97697	1019	4	0.26232
RAB1B:NM_030981	7	0.50049	0.64761	1	20338	2	0.1917	0.012357	0.045701	0.97697	1020	3	0.1917
TAAR8:NM_053278	3	0.83347	0.83348	1	31387	0	0.98311	0.012418	0.03301	0.972442	1021	2	0.98311
IER3IP1:NM_016097	3	0.98664	0.98664	1	37108	0	0.5448	0.012434	0.033053	0.972442	1022	3	0.5448
AZIN1:NM_015878;NM_148174	3	0.77948	0.77936	1	29455	0	0.6224	0.012437	0.033058	0.972442	1023	2	0.6224
HCST:NM_001007469;NM_014266	4	0.78519	0.78515	1	29663	0	0.5416	0.012451	0.034995	0.972442	1024	3	0.5416
CFAP36:NM_001282761;NM_080667	5	0.3442	0.48243	1	15267	1	0.41115	0.012455	0.040157	0.974233	1025	3	0.41115
GNB5:NM_006578	1	0.98754	0.9875	1	37142	0	1.3194	0.012455	0.012406	0.930291	1026	1	1.3194
LRRC34:NM_001172779;NM_153353	5	0.79995	0.79993	1	30223	0	0.35801	0.012467	0.040194	0.974233	1027	2	0.35801
NM_001039905	4	0.98429	0.98433	1	37003	0	0.55653	0.01247	0.035035	0.972442	1028	3	0.55653
0_chr1_1717630_1717652	1	0.98753	0.98749	1	37141	0	1.8356	0.012472	0.012421	0.930291	1029	1	1.8356
ANO10:NM_001204831;NM_018075	3	0.84127	0.84129	1	31672	0	0.98414	0.012474	0.033146	0.972442	1030	2	0.98414
hsa-mir-4439	6	0.8467	0.84707	1	31860	1	0.39433	0.012485	0.042192	0.974233	1031	3	0.39433
TSC22D1:NM_001243799;NM_183422	5	0.17238	0.30392	1	9075	2	0.38225	0.01249	0.040258	0.974233	1032	3	0.38225
COL16A1:NM_001856	9	0.24411	0.45788	1	11707	2	0.0051036	0.012493	0.051386	0.978109	1033	4	0.0051036
HIST1H3E:NM_003532	3	0.77477	0.7747	1	29316	0	-0.061517	0.012511	0.03325	0.972442	1034	1	-0.061517
NAV2:NM_001244963;NM_182964	2	0.98748	0.9875	1	37139	0	0.59876	0.01252	0.023651	0.966203	1035	2	0.59876
ARL3:NM_004311	4	0.9001	0.90028	1	33773	0	0.45789	0.012528	0.035172	0.972442	1036	2	0.45789
TTI2:NM_001102401;NM_025115	3	0.97951	0.97952	1	36825	0	0.78715	0.012609	0.033506	0.972442	1037	2	0.78715
DNAL1:NM_031427	2	0.94147	0.94157	1	35333	0	0.82356	0.01261	0.02383	0.966203	1038	2	0.82356
KLHL11:NM_018143	5	0.60975	0.65269	1	23868	1	0.51937	0.012628	0.04068	0.974233	1039	3	0.51937
NME1:NM_000269;NM_198175	1	0.98736	0.98732	1	37137	0	1.2666	0.012638	0.012594	0.932259	1040	1	1.2666
KCNU1:NM_001031836	6	0.99624	0.99627	1	37501	0	0.52537	0.0127	0.042775	0.974574	1041	4	0.52537
random:random_seq_10522_0_22_-1	1	0.9873	0.98725	1	37136	0	1.0752	0.012704	0.012657	0.933357	1042	1	1.0752
MLST8:NM_001199173;NM_022372	3	0.98729	0.98728	1	37135	0	0.46323	0.012712	0.033757	0.972442	1043	3	0.46323
CA10:NM_001082533;NM_020178	8	0.22587	0.41788	1	11062	3	0.039896	0.012715	0.047885	0.97697	1044	3	0.039896
LRIT1:NM_015613	8	0.078083	0.20245	0.996989	4877	2	0.010267	0.01272	0.047896	0.97697	1045	3	0.010267
AMER3:NM_001105193;NM_152698	6	0.88478	0.88513	1	33225	0	0.28255	0.012749	0.042916	0.974574	1046	3	0.28255
DAZAP2:NM_001136266	1	0.98725	0.9872	1	37133	0	1.5018	0.012754	0.012706	0.933862	1047	1	1.5018
TSPAN33:NM_178562	5	0.51047	0.59791	1	20649	1	0.40525	0.012756	0.041053	0.974233	1048	4	0.40525
CPQ:NM_016134	8	0.4773	0.64936	1	19586	1	0.24334	0.012756	0.048013	0.97697	1049	4	0.24334
OVGP1:NM_002557	4	0.94443	0.94453	1	35454	0	0.68426	0.012761	0.035703	0.972442	1050	3	0.68426
RPS16:NM_001020	5	0.99046	0.99039	1	37259	0	0.68321	0.012783	0.041127	0.974233	1051	3	0.68321
NR1H3:NM_001130102	1	0.98721	0.98717	1	37132	0	1.303	0.012787	0.012739	0.933862	1052	1	1.303
KDM5D:NM_001146705;NM_004653	8	0.61724	0.74851	1	24107	2	0.41106	0.01282	0.048215	0.97697	1053	5	0.41106
0_chr17_40962350_40962372	1	0.98717	0.98712	1	37131	0	1.0916	0.012828	0.012784	0.935336	1054	1	1.0916
SERPINB9:NM_004155	5	0.55906	0.62348	1	22216	1	0.69016	0.012833	0.041278	0.974233	1055	4	0.69016
ALX1:NM_006982	3	0.98716	0.98714	1	37130	0	0.53556	0.012845	0.034089	0.972442	1056	3	0.53556
C19orf25:NM_152482	1	0.98715	0.9871	1	37129	0	1.1735	0.012853	0.01281	0.935423	1057	1	1.1735
hsa-mir-6079	2	0.98714	0.98718	1	37128	0	0.9103	0.012856	0.024274	0.966203	1058	2	0.9103
CAD:NM_004341	1	0.98712	0.98707	1	37126	0	1.5451	0.012878	0.012838	0.935609	1059	1	1.5451
hsa-let-7f-1	3	0.98711	0.9871	1	37125	0	0.45773	0.012892	0.034216	0.972442	1060	3	0.45773
GFRA2:NM_001495	2	0.98709	0.98712	1	37124	0	0.68375	0.012907	0.024371	0.966203	1061	2	0.68375
CDCA5:NM_080668	3	0.25106	0.32589	1	11987	1	0.33831	0.01293	0.034318	0.972442	1062	1	0.33831
OR7A17:NM_030901	2	0.084705	0.1358	0.991758	5199	1	0.31446	0.012939	0.024427	0.966203	1063	1	0.31446
IL1F10:NM_032556;NM_173161	2	0.17186	0.20402	0.996989	9047	1	-0.16508	0.012956	0.024459	0.966203	1064	1	-0.16508
GSK3A:NM_019884	11	0.92402	0.93957	1	34674	1	0.44247	0.012996	0.055643	0.978109	1065	6	0.44247
TGM5:NM_004245;NM_201631	5	0.21601	0.34895	1	10708	1	0.49137	0.013001	0.041784	0.974233	1066	4	0.49137
FAM120B:NM_001286379;NM_001286380	4	0.71585	0.71597	1	27353	0	0.23684	0.013009	0.036306	0.972442	1067	2	0.23684
C3orf67:NM_198463	9	0.21018	0.42381	1	10531	2	0.2979	0.013025	0.052989	0.978109	1068	3	0.2979
ADARB2:NM_018702	9	0.89152	0.90372	1	33445	1	0.08409	0.013035	0.053016	0.978109	1069	4	0.08409
TNFRSF6B:NM_003823	10	0.019746	0.076877	0.991518	1582	4	0.21161	0.013053	0.05372	0.978109	1070	5	0.21161
ZNF253:NM_021047	5	0.80303	0.80299	1	30318	0	0.74054	0.013053	0.041944	0.974233	1071	3	0.74054
HDAC8:NM_001166418	2	0.98693	0.98696	1	37121	0	1.3599	0.013069	0.024657	0.969962	1072	2	1.3599
ZNF124:NM_003431	6	0.85328	0.85367	1	32111	0	0.24208	0.013075	0.043824	0.976655	1073	2	0.24208
SGK2:NM_001199264;NM_170693	6	0.92112	0.92131	1	34563	0	0.0060032	0.013078	0.043832	0.976655	1074	2	0.0060032
AP1G1:NM_001030007;NM_001128	6	0.91974	0.91992	1	34513	0	0.36045	0.013082	0.043841	0.976655	1075	3	0.36045
PADI4:NM_012387	7	0.98923	0.98919	1	37211	0	0.37143	0.013082	0.048148	0.97697	1076	5	0.37143
WHSC1L1:NM_017778;NM_023034	5	0.99254	0.99247	1	37344	0	0.50719	0.013082	0.042027	0.974233	1077	4	0.50719
ATF5:NM_001193646;NM_012068	3	0.9383	0.9382	1	35204	0	0.62291	0.013084	0.034724	0.972442	1078	2	0.62291
PYCR2:NM_013328	2	0.85126	0.85145	1	32036	0	1.2073	0.013088	0.024691	0.969962	1079	1	1.2073
DLGAP4:NM_183006	7	0.062559	0.16598	0.992594	4120	3	0.37486	0.013101	0.048205	0.97697	1080	4	0.37486
hsa-mir-936	6	0.40359	0.55168	1	17254	1	0.46257	0.013105	0.043902	0.976655	1081	4	0.46257
TUBA8:NM_001193414;NM_018943	4	0.24214	0.36238	1	11634	1	0.14193	0.013107	0.036535	0.972442	1082	1	0.14193
WIPF1:NM_001077269;NM_003387	5	0.92956	0.92958	1	34864	0	0.53376	0.013108	0.042102	0.974233	1083	3	0.53376
TNFRSF21:NM_014452	9	0.4309	0.64248	1	18111	2	-0.043452	0.013127	0.053293	0.978109	1084	4	-0.043452
hsa-mir-1302-5*	4	0.3617	0.46085	1	15838	1	0.21853	0.013173	0.036692	0.972442	1085	2	0.21853
SLC20A2:NM_001257180;NM_006749	6	0.9345	0.93463	1	35043	0	0.32284	0.013174	0.044082	0.976655	1086	2	0.32284
POU3F1:NM_002699	7	0.92814	0.92791	1	34820	0	0.31587	0.013197	0.048538	0.978109	1087	5	0.31587
C19orf80:NM_018687	3	0.97311	0.97314	1	36588	0	0.99434	0.0132	0.035012	0.972442	1088	2	0.99434
CD209:NM_001144893;NM_021155	1	0.9868	0.98674	1	37115	0	1.0646	0.013201	0.013152	0.935609	1089	1	1.0646
FGF12:NM_021032	4	0.84316	0.84332	1	31742	0	0.51164	0.013206	0.036768	0.972442	1090	2	0.51164
RWDD1:NM_015952	3	0.98678	0.98678	1	37113	0	0.67225	0.013219	0.035067	0.972442	1091	3	0.67225
TMEM248:NM_017994	7	0.99767	0.99768	1	37557	0	0.43787	0.013225	0.048623	0.978109	1092	5	0.43787
NPC1L1:NM_001101648;NM_013389	9	0.35961	0.5725	1	15770	2	0.090954	0.013226	0.05357	0.978109	1093	3	0.090954
random:random_seq_103731_0_22_-1	1	0.98675	0.98669	1	37112	0	1.3617	0.013251	0.013202	0.935609	1094	1	1.3617
hsa-mir-4487	2	0.91421	0.91434	1	34305	0	0.93806	0.013252	0.024991	0.972442	1095	1	0.93806
YIF1B:NM_001039671;NM_033557	5	0.45644	0.57174	1	18912	1	0.55756	0.013284	0.042619	0.974574	1096	4	0.55756
PKD2L1:NM_001253837	2	0.98669	0.98674	1	37110	0	0.90468	0.013313	0.025101	0.972442	1097	2	0.90468
random:random_seq_4866_0_22_-1	1	0.98666	0.9866	1	37109	0	0.82936	0.013342	0.013287	0.935609	1098	1	0.82936
FAM73A:NM_001270384;NM_198549	3	0.70819	0.70825	1	27082	0	0.1818	0.013348	0.035387	0.972442	1099	1	0.1818
C2orf42:NM_017880	7	0.34642	0.52733	1	15355	1	0.35918	0.013355	0.049046	0.978109	1100	5	0.35918
FBXO22:NM_012170;NM_147188	8	0.66815	0.78809	1	25788	1	0.2901	0.013356	0.049904	0.978109	1101	4	0.2901
LGI3:NM_139278	8	0.12883	0.29627	1	7221	2	-0.02632	0.013365	0.049936	0.978109	1102	3	-0.02632
ZC3H10:NM_032786	6	0.21818	0.38733	1	10784	1	0.36823	0.013368	0.044613	0.97697	1103	4	0.36823
DEF6:NM_022047	7	0.89805	0.89793	1	33704	0	0.34721	0.013372	0.049102	0.978109	1104	3	0.34721
TFAP2E:NM_178548	3	0.98662	0.98662	1	37107	0	0.34544	0.013384	0.035478	0.972442	1105	3	0.34544
PLTP:NM_001242920;NM_182676	7	0.173	0.33688	1	9102	2	0.42189	0.013405	0.049204	0.978109	1106	4	0.42189
FSCN1:NM_003088	6	0.93247	0.93262	1	34976	0	0.2514	0.013417	0.04475	0.97697	1107	3	0.2514
RALYL:NM_001100391;NM_173848	3	0.23538	0.31581	1	11396	1	0.092282	0.013422	0.035575	0.972442	1108	1	0.092282
PLSCR5:NM_001085420	3	0.98655	0.98655	1	37104	0	0.3699	0.01345	0.035644	0.972442	1109	3	0.3699
0_chr20_61393754_61393776	1	0.98653	0.98648	1	37103	0	0.87494	0.013466	0.013415	0.935609	1110	1	0.87494
THSD4:NM_001286429	6	0.9983	0.99836	1	37579	0	0.47	0.013469	0.04489	0.97697	1111	4	0.47
IDI1:NM_004508	1	0.98653	0.98648	1	37102	0	1.7309	0.013474	0.013423	0.935609	1112	1	1.7309
random:random_seq_71679_0_22_-1	1	0.98652	0.98647	1	37101	0	0.94947	0.013483	0.013431	0.935609	1113	1	0.94947
KIF5B:NM_004521	4	0.41395	0.49028	1	17589	1	0.52442	0.013484	0.037408	0.972442	1114	3	0.52442
hsa-mir-5681b	3	0.98651	0.98651	1	37100	0	0.22393	0.013493	0.035745	0.972442	1115	3	0.22393
C9orf24:NM_001252195;NM_147169	2	0.98649	0.98655	1	37098	0	0.66842	0.013506	0.025454	0.972442	1116	2	0.66842
hsa-mir-1268b	2	0.11467	0.15882	0.992309	6571	1	0.12947	0.013515	0.025474	0.972442	1117	1	0.12947
RILP:NM_031430	7	0.016039	0.057871	0.985268	1309	3	-0.33526	0.013535	0.049627	0.978109	1118	3	-0.33526
HYAL3:NM_001200029;NM_003549	6	0.49462	0.63661	1	20140	1	0.27713	0.013547	0.045105	0.97697	1119	2	0.27713
random:random_seq_122615_0_22_-1	1	0.98645	0.9864	1	37096	0	0.7467	0.013549	0.013491	0.935609	1120	1	0.7467
SLC27A4:NM_005094	7	0.9755	0.97539	1	36683	0	0.35222	0.013553	0.049692	0.978109	1121	4	0.35222
random:random_seq_70514_0_22_-1	1	0.98644	0.98639	1	37095	0	0.81644	0.013557	0.013499	0.935609	1122	1	0.81644
NM_001040101:NM_001040101;NM_014392	5	0.91163	0.91166	1	34201	0	0.34674	0.013562	0.043428	0.975563	1123	2	0.34674
DTNBP1:NM_001271667;NM_183040	3	0.98643	0.98643	1	37094	0	0.54959	0.013571	0.035933	0.972442	1124	3	0.54959
hsa-mir-7151	3	0.98639	0.98638	1	37092	0	0.23814	0.013615	0.036047	0.972442	1125	3	0.23814
SPINK14:NM_001001325	1	0.98638	0.98633	1	37091	0	0.76536	0.013615	0.013561	0.935609	1126	1	0.76536
0_chr16_8876095_8876117	1	0.98638	0.98632	1	37090	0	1.3161	0.013624	0.013569	0.935609	1127	1	1.3161
GART:NM_000819;NM_175085	3	0.98636	0.98635	1	37088	0	0.49227	0.013643	0.036126	0.972442	1128	3	0.49227
PDE4A:NM_001111307	4	0.53381	0.56613	1	21397	1	0.54925	0.013655	0.037789	0.972442	1129	3	0.54925
HLA-B:NM_005514	3	0.033068	0.071337	0.991518	2427	1	0.6127	0.013656	0.036156	0.972442	1130	2	0.6127
0_chr1_154677819_154677841	1	0.98633	0.98627	1	37087	0	0.97396	0.013673	0.013614	0.935609	1131	1	0.97396
C12orf57:NM_138425	3	0.98632	0.98632	1	37086	0	0.44809	0.013676	0.036203	0.972442	1132	3	0.44809
0_chr9_137024088_137024110	1	0.98632	0.98626	1	37085	0	1.3527	0.013682	0.013622	0.935609	1133	1	1.3527
CABP1:NM_001033677	2	0.98632	0.98637	1	37084	0	0.94359	0.013684	0.025795	0.972442	1134	2	0.94359
random:random_seq_30592_0_22_-1	1	0.98631	0.98625	1	37083	0	0.87397	0.01369	0.01363	0.935609	1135	1	0.87397
COMMD1:NM_152516	5	0.2407	0.37463	1	11580	2	0.16123	0.013697	0.043842	0.976655	1136	2	0.16123
random:random_seq_173753_0_22_-1	1	0.98629	0.98623	1	37082	0	1.2044	0.013706	0.013648	0.935609	1137	1	1.2044
DCANP1:NM_130848	5	0.92439	0.92436	1	34687	0	0.43691	0.013738	0.043968	0.976655	1138	3	0.43691
0_chr15_33023852_33023874	1	0.98621	0.98614	1	37080	0	1.2015	0.013789	0.013735	0.935609	1139	1	1.2015
POP1:NM_001145860;NM_015029	8	0.35137	0.55923	1	15511	3	0.24331	0.0138	0.051282	0.978109	1140	3	0.24331
RBBP8NL:NM_080833	9	0.99871	0.99866	1	37599	0	0.24787	0.013816	0.055308	0.978109	1141	5	0.24787
EIF2D:NM_001201478;NM_006893	6	0.95093	0.95101	1	35686	0	0.42396	0.013819	0.04587	0.97697	1142	4	0.42396
NKX2-6:NM_001136271	5	0.73453	0.73991	1	27975	1	-0.35304	0.01382	0.044208	0.976655	1143	2	-0.35304
FBXO27:NM_178820	9	0.35873	0.57167	1	15751	1	0.54305	0.013865	0.055442	0.978109	1144	5	0.54305
random:random_seq_167222_0_22_-1	1	0.98609	0.98603	1	37079	0	0.87123	0.013905	0.01385	0.935609	1145	1	0.87123
CDK5RAP3:NM_001278197;NM_176096	4	0.90393	0.90409	1	33920	0	0.51032	0.013907	0.038377	0.972442	1146	2	0.51032
TAL1:NM_001287347;NM_003189	5	0.91845	0.91841	1	34470	0	0.2941	0.013916	0.044498	0.97697	1147	4	0.2941
TLDC1:NM_020947	8	0.1796	0.36428	1	9375	3	-0.28651	0.013919	0.051638	0.978109	1148	2	-0.28651
0_chr15_75760408_75760430	1	0.98605	0.98598	1	37076	0	1.5423	0.013955	0.013898	0.935609	1149	1	1.5423
random:random_seq_16229_0_22_-1	1	0.98604	0.98597	1	37075	0	0.83486	0.013963	0.013907	0.935609	1150	1	0.83486
0_chrX_47074417_47074439	1	0.98602	0.98596	1	37074	0	0.98827	0.01398	0.01392	0.935609	1151	1	0.98827
ZNF512:NM_001271286;NM_032434	5	0.68354	0.70089	1	26311	1	0.029685	0.013984	0.044693	0.97697	1152	2	0.029685
OR1E1:NM_003553	3	0.96449	0.96451	1	36248	0	1.0198	0.01401	0.037036	0.972442	1153	2	1.0198
random:random_seq_183454_0_22_-1	1	0.98599	0.98592	1	37072	0	0.94928	0.014013	0.013953	0.935609	1154	1	0.94928
RCAN2:NM_001251973;NM_005822	3	0.044855	0.089103	0.991758	3141	1	0.48153	0.014013	0.037045	0.972442	1155	2	0.48153
SLC1A2:NM_001195728;NM_004171	3	0.53503	0.5395	1	21440	1	0.86963	0.014023	0.037068	0.972442	1156	2	0.86963
ZNF713:NM_182633	7	0.082759	0.20871	0.996989	5097	3	0.36307	0.014024	0.051243	0.978109	1157	4	0.36307
DHCR7:NM_001163817;NM_001360	3	0.98597	0.98598	1	37071	0	0.66667	0.014027	0.037076	0.972442	1158	3	0.66667
LIME1:NM_017806	7	0.18621	0.35436	1	9609	1	-0.015278	0.014035	0.051275	0.978109	1159	3	-0.015278
CA11:NM_001217	6	0.22175	0.39041	1	10899	2	-0.11348	0.014058	0.04653	0.97697	1160	1	-0.11348
GLA:NM_000169	6	0.33846	0.4927	1	15067	2	0.3846	0.014059	0.046531	0.97697	1161	4	0.3846
PTK2B:NM_004103;NM_173176	10	0.81804	0.88963	1	30834	1	0.25857	0.014084	0.057298	0.978109	1162	5	0.25857
random:random_seq_122641_0_22_-1	1	0.9859	0.98582	1	37070	0	1.7673	0.014096	0.014032	0.935609	1163	1	1.7673
CCDC65:NM_001286957;NM_033124	3	0.46358	0.47888	1	19142	1	0.78157	0.01414	0.037356	0.972442	1164	2	0.78157
0_chr16_14529843_14529865	1	0.98583	0.98575	1	37068	0	1.1364	0.01417	0.014105	0.935609	1165	1	1.1364
RNF111:NM_001270528;NM_017610	5	0.36102	0.50017	1	15819	2	0.0089197	0.014189	0.045273	0.97697	1166	1	0.0089197
CCDC85C:NM_001144995	7	0.17855	0.34423	1	9346	1	0.16139	0.014189	0.051771	0.978109	1167	3	0.16139
MANSC1:NM_018050	3	0.87119	0.87126	1	32740	0	1.1296	0.014234	0.037599	0.972442	1168	2	1.1296
FAM207A:NM_058190	2	0.98576	0.98581	1	37067	0	1.1132	0.014236	0.026834	0.972442	1169	2	1.1132
HMCES:NM_001006109;NM_020187	5	0.97136	0.97135	1	36510	0	0.32707	0.014238	0.045424	0.97697	1170	4	0.32707
C11orf49:NM_001278222	2	0.13227	0.17262	0.994424	7373	1	0.085874	0.014239	0.02684	0.972442	1171	1	0.085874
CST6:NM_001323	3	0.47998	0.49233	1	19677	1	0.72297	0.014251	0.037636	0.972442	1172	2	0.72297
DOCK4:NM_014705	6	0.84973	0.8501	1	31973	0	0.27016	0.014253	0.047058	0.97697	1173	4	0.27016
USP9X:NM_001039590;NM_001039591	6	0.21789	0.38709	1	10771	2	0.14258	0.014255	0.047062	0.97697	1174	3	0.14258
ARID3C:NM_001017363	4	0.84297	0.84312	1	31737	0	0.019981	0.014255	0.039209	0.972442	1175	1	0.019981
UFC1:NM_016406	10	0.99961	0.99962	1	37646	0	0.57928	0.014261	0.057904	0.978109	1176	6	0.57928
0_chr12_69665991_69666013	1	0.98573	0.98565	1	37066	0	2.2055	0.01427	0.0142	0.935609	1177	1	2.2055
UNG:NM_003362;NM_080911	6	0.93449	0.93461	1	35041	0	0.15431	0.014325	0.047273	0.97697	1178	2	0.15431
NM_001039664;NM_148967	6	0.11926	0.24903	0.996989	6771	2	0.1762	0.014336	0.047303	0.97697	1179	3	0.1762
MCRS1:NM_001012300;NM_006337	6	0.49208	0.63413	1	20054	1	0.2441	0.014353	0.047352	0.97697	1180	3	0.2441
WIPF3:NM_001080529	4	0.02253	0.058424	0.985268	1760	2	-0.28563	0.014353	0.039454	0.972442	1181	1	-0.28563
NABP1:NM_001031716;NM_001254736	2	0.97867	0.97872	1	36806	0	1.1655	0.014371	0.027087	0.972442	1182	2	1.1655
TANK:NM_001199135;NM_133484	1	0.98562	0.98554	1	37063	0	1.4899	0.014377	0.014307	0.935609	1183	1	1.4899
hsa-mir-6843	3	0.94598	0.9459	1	35504	0	0.7197	0.014407	0.038032	0.972442	1184	2	0.7197
ADAMTSL1:NM_001040272;NM_052866	6	0.8742	0.87446	1	32845	0	0.36486	0.01441	0.047503	0.97697	1185	3	0.36486
RC3H1:NM_172071	7	0.83755	0.84517	1	31536	1	0.44533	0.014436	0.052576	0.978109	1186	4	0.44533
SH3BP5:NM_004844	2	0.0025086	0.0048446	0.840115	297	1	-0.1199	0.014437	0.027202	0.972442	1187	1	-0.1199
CTSH:NM_004390	6	0.97708	0.97722	1	36741	0	0.4646	0.014449	0.047618	0.97697	1188	3	0.4646
TNRC18:NM_001080495	7	0.97691	0.9768	1	36732	0	0.29477	0.014452	0.052627	0.978109	1189	3	0.29477
C5orf38:NM_178569	8	0.27286	0.47159	1	12806	3	0.26775	0.014452	0.053314	0.978109	1190	4	0.26775
ZNF655:NM_001085367;NM_024061	3	0.98554	0.98554	1	37060	0	0.52073	0.014461	0.038164	0.972442	1191	3	0.52073
CCDC140:NM_153038	4	0.062043	0.14186	0.992309	4092	1	0.24043	0.014475	0.039729	0.972442	1192	2	0.24043
DEFB1:NM_005218	3	0.86094	0.86101	1	32385	0	0.80063	0.014503	0.038273	0.972442	1193	2	0.80063
BBS4:NM_001252678	5	0.14351	0.27418	0.997317	7853	2	0.75555	0.014516	0.046216	0.97697	1194	3	0.75555
AKR1C3:NM_001253908;NM_003739	4	0.99177	0.99175	1	37313	0	0.58006	0.014517	0.039829	0.972442	1195	3	0.58006
TKT:NM_001064;NM_001258028	8	0.3667	0.57619	1	16009	1	0.35456	0.014538	0.053577	0.978109	1196	5	0.35456
LY6D:NM_003695	5	0.88483	0.88504	1	33228	0	0.20025	0.014557	0.046334	0.97697	1197	2	0.20025
INO80C:NM_001098817;NM_194281	6	0.026664	0.08052	0.991518	2017	3	0.088764	0.014562	0.047925	0.97697	1198	3	0.088764
BLVRB:NM_000713	7	0.021003	0.071532	0.991518	1665	4	-0.31409	0.014567	0.053006	0.978109	1199	2	-0.31409
0_chr4_109551262_109551284	1	0.98541	0.98533	1	37056	0	1.3576	0.014593	0.014524	0.935609	1200	1	1.3576
LYPLA2:NM_007260	5	0.99259	0.99252	1	37347	0	0.62374	0.014599	0.046453	0.97697	1201	4	0.62374
0_chr9_134109721_134109743	1	0.9854	0.98533	1	37055	0	1.1514	0.014601	0.014534	0.935609	1202	1	1.1514
SENP1:NM_001267594;NM_001267595	3	0.98063	0.98062	1	36865	0	0.59454	0.014604	0.038534	0.972442	1203	2	0.59454
DDX26B:NM_182540	7	0.8227	0.83492	1	30990	1	0.45903	0.014631	0.053223	0.978109	1204	5	0.45903
0_chr12_12269573_12269595	1	0.98537	0.98529	1	37053	0	1.4837	0.014634	0.01457	0.935609	1205	1	1.4837
DHRS9:NM_001142270;NM_199204	6	0.44063	0.58581	1	18447	2	0.17759	0.014651	0.048159	0.97697	1206	2	0.17759
hsa-mir-4780*	3	0.98533	0.98533	1	37051	0	0.46068	0.014673	0.03869	0.972442	1207	3	0.46068
NUDCD1:NM_001128211	5	0.74656	0.74998	1	28393	1	-0.18329	0.014677	0.046678	0.97697	1208	2	-0.18329
0_chr11_6496594_6496616	1	0.98532	0.98524	1	37050	0	1.8258	0.014684	0.014629	0.935609	1209	1	1.8258
BAIAP2L2:NM_025045	8	0.29479	0.49619	1	13594	1	0.25026	0.01471	0.054118	0.978109	1210	4	0.25026
GPRC5D:NM_018654	5	0.17196	0.30349	1	9051	1	0.58046	0.014717	0.046792	0.97697	1211	3	0.58046
APBB1IP:NM_019043	1	0.98528	0.98521	1	37048	0	1.2294	0.014717	0.014654	0.935609	1212	1	1.2294
ADCYAP1:NM_001099733;NM_001117	7	0.14335	0.29708	1	7848	2	0.31062	0.014717	0.053491	0.978109	1213	4	0.31062
SUSD3:NM_001287005;NM_145006	5	0.8022	0.80218	1	30298	0	0.18311	0.014721	0.046802	0.97697	1214	2	0.18311
hsa-mir-520f	6	0.66914	0.72276	1	25819	1	0.48964	0.014725	0.048364	0.978109	1215	4	0.48964
0_chr1_52382224_52382246	1	0.98527	0.9852	1	37047	0	1.5278	0.014725	0.014661	0.935609	1216	1	1.5278
P2RX6:NM_001159554;NM_005446	7	0.40916	0.575	1	17428	2	0.17936	0.014734	0.053544	0.978109	1217	3	0.17936
HEY1:NM_001282851	3	0.92791	0.92784	1	34814	0	0.62216	0.014737	0.038844	0.972442	1218	2	0.62216
0_chr17_47591032_47591054	1	0.98526	0.98518	1	37046	0	1.1919	0.014742	0.014678	0.935609	1219	1	1.1919
NM_001261447;NM_201592	3	0.80775	0.80771	1	30480	0	0.4151	0.014752	0.038883	0.972442	1220	2	0.4151
hsa-mir-4792*	2	0.98524	0.9853	1	37044	0	0.64705	0.014765	0.027813	0.972442	1221	2	0.64705
ZNF205:NM_001042428;NM_003456	7	0.60151	0.73264	1	23596	2	0.36281	0.014785	0.053723	0.978109	1222	5	0.36281
HMGB4:NM_145205	7	0.91123	0.91097	1	34185	0	0.27981	0.014827	0.053865	0.978109	1223	4	0.27981
RANBP2:NM_006267	5	0.013574	0.043513	0.969058	1140	2	-0.022466	0.014835	0.047136	0.97697	1224	2	-0.022466
FAM53C:NM_001135647;NM_016605	6	0.39739	0.54598	1	17050	1	0.17727	0.014857	0.048721	0.978109	1225	2	0.17727
SLC39A4:NM_017767	1	0.98514	0.98506	1	37040	0	1.3375	0.014858	0.014802	0.935609	1226	1	1.3375
PRDX1:NM_001202431;NM_181697	7	0.27564	0.47027	1	12928	2	0.4072	0.014862	0.053974	0.978109	1227	4	0.4072
hsa-mir-4475	1	0.98513	0.98505	1	37039	0	1.1431	0.014874	0.014819	0.935609	1228	1	1.1431
MS4A14:NM_001079692;NM_032597	4	0.1906	0.30025	1	9789	1	0.54597	0.014883	0.04069	0.974233	1229	2	0.54597
random:random_seq_183591_0_22_-1	1	0.98503	0.98495	1	37035	0	1.424	0.014966	0.014911	0.935609	1230	1	1.424
WRN:NM_000553	3	0.032827	0.070965	0.991518	2414	2	-0.84173	0.014973	0.039423	0.972442	1231	1	-0.84173
TMCC1:NM_001017395;NM_001128224	3	0.98498	0.98498	1	37032	0	0.31003	0.015024	0.039548	0.972442	1232	3	0.31003
POMT2:NM_013382	7	0.044727	0.12659	0.991758	3137	2	0.28195	0.01503	0.054526	0.978109	1233	5	0.28195
ALDH1L1:NM_001270364;NM_012190	6	0.17689	0.33665	1	9267	2	0.42037	0.015049	0.049275	0.978109	1234	3	0.42037
DPYSL2:NM_001197293	5	0.95297	0.95293	1	35755	0	0.37839	0.01506	0.047783	0.97697	1235	4	0.37839
MASP2:NM_006610;NM_139208	7	0.53838	0.67876	1	21532	2	0.1549	0.015066	0.05464	0.978109	1236	3	0.1549
ZNF771:NM_001142305;NM_016643	9	0.059647	0.17719	0.99515	3943	2	-0.077377	0.015071	0.059023	0.978109	1237	3	-0.077377
STAMBPL1:NM_020799	6	0.88384	0.88418	1	33193	0	0.46657	0.015072	0.049327	0.978109	1238	4	0.46657
ARMCX4:NM_001256155	6	0.31678	0.47346	1	14310	2	0.45589	0.01509	0.049379	0.978109	1239	4	0.45589
CYB5D1:NM_144607	10	0.22885	0.4536	1	11177	2	0.10869	0.015098	0.06081	0.978109	1240	4	0.10869
MEF2D:NM_001271629;NM_005920	10	0.98266	0.98265	1	36935	0	0.35363	0.015102	0.060821	0.978109	1241	6	0.35363
PNLIPRP1:NM_006229	5	0.78225	0.78234	1	29542	1	0.56383	0.015106	0.047912	0.97697	1242	3	0.56383
CDC34:NM_004359	5	0.99347	0.9934	1	37377	0	0.39625	0.015114	0.047936	0.97697	1243	3	0.39625
NUDT11:NM_018159	2	0.68572	0.68585	1	26396	0	0.69941	0.015128	0.028466	0.972442	1244	1	0.69941
NOTO:NM_001134462	8	0.7922	0.83797	1	29939	1	0.46878	0.015129	0.055401	0.978109	1245	5	0.46878
0_chr1_17301215_17301237	1	0.98487	0.98478	1	37030	0	1.1604	0.015131	0.015071	0.935609	1246	1	1.1604
0_chr11_69482214_69482236	1	0.98485	0.98476	1	37028	0	0.9634	0.015148	0.015089	0.935609	1247	1	0.9634
SGK3:NM_001033578;NM_170709	7	0.43265	0.59327	1	18177	2	0.10126	0.015181	0.055015	0.978109	1248	2	0.10126
TTC28:NM_001145418	6	0.96371	0.96378	1	36210	0	0.48	0.015193	0.049656	0.978109	1249	3	0.48
0_chr5_176725650_176725672	1	0.9848	0.98472	1	37027	0	1.7296	0.015198	0.015143	0.935609	1250	1	1.7296
THOC7:NM_025075	1	0.98479	0.98471	1	37026	0	1.3328	0.015206	0.01515	0.935609	1251	1	1.3328
0_chrX_22012481_22012503	1	0.98479	0.9847	1	37025	0	1.172	0.015214	0.015158	0.935609	1252	1	1.172
MAP10:NM_019090	4	0.95023	0.95038	1	35651	0	0.095811	0.015238	0.041516	0.974233	1253	1	0.095811
ZNF697:NM_001080470	10	0.42732	0.64405	1	18003	2	-0.010566	0.015262	0.06136	0.978109	1254	3	-0.010566
0_chr12_69665116_69665138	1	0.98473	0.98464	1	37023	0	0.93808	0.015272	0.01522	0.935609	1255	1	0.93808
MBOAT2:NM_138799	4	0.97224	0.97235	1	36547	0	0.47461	0.015282	0.041611	0.974233	1256	2	0.47461
C9orf92:NM_001271829	1	0.98468	0.98459	1	37021	0	2.1199	0.015322	0.015274	0.935609	1257	1	2.1199
random:random_seq_8639_0_22_-1	1	0.98466	0.98458	1	37020	0	0.98595	0.015338	0.015287	0.935609	1258	1	0.98595
C1QTNF7:NM_001135170;NM_031911	5	0.77164	0.77232	1	29207	1	0.022022	0.015344	0.048592	0.978109	1259	2	0.022022
KDM5A:NM_001042603	6	0.73362	0.7593	1	27945	1	-0.062656	0.015384	0.050181	0.978109	1260	1	-0.062656
ZNF436:NM_001077195;NM_030634	7	0.84095	0.84762	1	31661	1	0.35533	0.015387	0.055709	0.978109	1261	4	0.35533
SERGEF:NM_012139	4	0.97276	0.97288	1	36573	0	0.58602	0.015402	0.041898	0.974233	1262	2	0.58602
NIF3L1:NM_001142355;NM_021824	3	0.23845	0.31779	1	11502	1	0.78309	0.015417	0.040512	0.974233	1263	2	0.78309
KAT7:NM_001199155;NM_007067	6	0.85836	0.8587	1	32297	0	0.26728	0.015442	0.050332	0.978109	1264	2	0.26728
KIF24:NM_194313	7	0.89529	0.89515	1	33601	0	0.23413	0.015447	0.055905	0.978109	1265	3	0.23413
NPHS2:NM_014625	3	0.97174	0.97174	1	36526	0	0.69999	0.015458	0.040615	0.974233	1266	2	0.69999
UCHL5:NM_001199261;NM_015984	7	0.85105	0.85526	1	32028	1	0.054877	0.015467	0.055968	0.978109	1267	1	0.054877
MTFMT:NM_139242	4	0.87125	0.87152	1	32743	0	0.087956	0.015467	0.042043	0.974233	1268	1	0.087956
HAPLN2:NM_021817	9	0.098139	0.24842	0.996989	5789	2	0.61338	0.015469	0.060201	0.978109	1269	5	0.61338
AVPI1:NM_021732	5	0.88149	0.88167	1	33091	0	0.74871	0.015505	0.049058	0.978109	1270	4	0.74871
NKX2-3:NM_145285	8	0.55888	0.70571	1	22212	1	0.33566	0.01552	0.056651	0.978109	1271	5	0.33566
hsa-mir-19a	1	0.98448	0.9844	1	37019	0	1.472	0.015521	0.015469	0.935609	1272	1	1.472
GCNT1:NM_001097633;NM_001490	6	0.47054	0.61377	1	19362	2	0.54148	0.015522	0.050542	0.978109	1273	4	0.54148
MYL10:NM_138403	4	0.9768	0.97689	1	36727	0	0.5686	0.015557	0.042249	0.974233	1274	3	0.5686
0_chr10_52565887_52565909	1	0.98441	0.98433	1	37017	0	1.8092	0.015587	0.015532	0.935609	1275	1	1.8092
TIE1:NM_001253357;NM_005424	3	0.93237	0.93228	1	34974	0	0.56703	0.0156	0.040979	0.974233	1276	2	0.56703
CASP7:NM_033340	1	0.9844	0.98432	1	37016	0	1.7685	0.015604	0.015547	0.935609	1277	1	1.7685
0_chr1_28218388_28218410	1	0.98438	0.9843	1	37014	0	1.3759	0.01562	0.015564	0.935609	1278	1	1.3759
CFAP61:NM_001167816;NM_015585	8	0.87952	0.88599	1	33020	1	0.15049	0.015632	0.05699	0.978109	1279	3	0.15049
hsa-mir-450a-2	2	0.98437	0.98443	1	37013	0	1.0386	0.015635	0.029402	0.972442	1280	2	1.0386
SIPA1L1:NM_001284245;NM_015556	5	0.96161	0.96161	1	36112	0	0.77805	0.015644	0.049474	0.978109	1281	3	0.77805
TLCD1:NM_138463	2	0.98435	0.98441	1	37010	0	0.55355	0.015651	0.029429	0.972442	1282	2	0.55355
FSD1L:NM_001287192	1	0.98435	0.98427	1	37009	0	1.3441	0.015653	0.015602	0.935609	1283	1	1.3441
HCRTR1:NM_001525	5	0.39487	0.53594	1	16978	1	0.31003	0.015671	0.049548	0.978109	1284	3	0.31003
SH2D4B:NM_207372	1	0.9843	0.98422	1	37005	0	1.1172	0.015703	0.015654	0.935609	1285	1	1.1172
UPF1:NM_002911	2	0.98429	0.98436	1	37004	0	0.84547	0.015707	0.029535	0.972442	1286	2	0.84547
UBA5:NM_198329	1	0.98427	0.9842	1	37002	0	1.0972	0.015728	0.015678	0.935609	1287	1	1.0972
RUNX3:NM_001031680;NM_004350	5	0.65064	0.67837	1	25210	1	0.012104	0.015744	0.049782	0.978109	1288	1	0.012104
EVA1C:NM_001286556;NM_058187	8	0.095042	0.23466	0.996989	5639	3	-0.12462	0.015748	0.057338	0.978109	1289	2	-0.12462
PRR23A:NM_001134659	6	0.16126	0.31327	1	8614	1	0.38476	0.015779	0.05126	0.978109	1290	3	0.38476
EMP1:NM_001423	5	0.81219	0.81211	1	30640	0	0.4086	0.015781	0.049887	0.978109	1291	4	0.4086
ETS2:NM_005239	5	0.57024	0.62961	1	22581	1	-0.030895	0.015785	0.049896	0.978109	1292	2	-0.030895
GPR137:NM_001170726	3	0.54003	0.54391	1	21584	1	-0.26742	0.015785	0.041414	0.974233	1293	1	-0.26742
C8orf46:NM_152765	6	0.87448	0.87475	1	32856	0	0.46303	0.015787	0.051281	0.978109	1294	3	0.46303
ACTR10:NM_018477	2	0.87351	0.87372	1	32817	0	1.1474	0.015834	0.029753	0.972442	1295	1	1.1474
GPRC5A:NM_003979	7	0.75182	0.79419	1	28560	1	0.48059	0.015835	0.056935	0.978109	1296	4	0.48059
random:random_seq_186431_0_22_-1	1	0.98416	0.98409	1	36999	0	0.81002	0.015835	0.015789	0.935609	1297	1	0.81002
0_chr18_48475503_48475525	1	0.98416	0.98408	1	36998	0	1.6287	0.015844	0.015798	0.935609	1298	1	1.6287
ACSL1:NM_001286711	1	0.98414	0.98406	1	36997	0	1.7283	0.01586	0.015812	0.935609	1299	1	1.7283
CEP55:NM_001127182;NM_018131	4	0.94538	0.94549	1	35483	0	0.28249	0.01586	0.042931	0.974574	1300	1	0.28249
0_chr11_118916049_118916071	1	0.98411	0.98404	1	36996	0	1.1945	0.015893	0.015849	0.935609	1301	1	1.1945
CGRRF1:NM_006568	8	0.30087	0.50296	1	13779	2	0.016295	0.015912	0.057853	0.978109	1302	4	0.016295
MRPS25:NM_022497	3	0.81076	0.81074	1	30594	0	0.69881	0.015915	0.041735	0.974233	1303	2	0.69881
RBM48:NM_032120	3	0.14029	0.22711	0.996989	7730	1	0.86399	0.015925	0.041762	0.974233	1304	2	0.86399
RASD1:NM_001199989;NM_016084	6	0.12125	0.2521	0.996989	6865	2	0.30824	0.015943	0.051698	0.978109	1305	3	0.30824
SIGIRR:NM_001135053;NM_021805	7	0.74867	0.79263	1	28464	1	0.34005	0.015947	0.057211	0.978109	1306	3	0.34005
random:random_seq_163130_0_22_-1	1	0.98405	0.98398	1	36993	0	1.1466	0.015951	0.015913	0.935609	1307	1	1.1466
RIN2:NM_001242581;NM_018993	3	0.15344	0.24541	0.996989	8278	1	0.86941	0.015963	0.041858	0.974233	1308	2	0.86941
NM_001164527;NM_007134	6	0.96572	0.96579	1	36298	0	0.11976	0.015973	0.051781	0.978109	1309	2	0.11976
CYP2A13:NM_000766	5	0.75838	0.76032	1	28789	1	0.53948	0.015977	0.050465	0.978109	1310	4	0.53948
GJC2:NM_020435	10	0.26625	0.50334	1	12551	4	-0.20518	0.015992	0.0639	0.978109	1311	3	-0.20518
ZC3H15:NM_018471	3	0.95987	0.95984	1	36046	0	1.3902	0.016006	0.041965	0.974233	1312	2	1.3902
HRH2:NM_001131055;NM_022304	10	0.25041	0.48239	1	11949	2	0.38834	0.016007	0.06395	0.978109	1313	5	0.38834
hsa-mir-6130	3	0.37807	0.41322	1	16401	1	0.83721	0.016018	0.04199	0.974233	1314	2	0.83721
CDH13:NM_001220490	6	0.48697	0.62935	1	19904	1	0.041128	0.016022	0.051922	0.978109	1315	2	0.041128
EPHB3:NM_004443	5	0.11675	0.24084	0.996989	6659	2	0.2062	0.01603	0.050617	0.978109	1316	2	0.2062
random:random_seq_76866_0_22_-1	1	0.98394	0.98387	1	36989	0	1.0525	0.016059	0.01602	0.935609	1317	1	1.0525
PPM1A:NM_021003;NM_177952	6	0.95383	0.95389	1	35791	0	0.12885	0.016071	0.052053	0.978109	1318	2	0.12885
KCNK15:NM_022358	12	0.13405	0.33558	1	7462	3	0.32112	0.016071	0.069163	0.983113	1319	6	0.32112
KRT2:NM_000423	6	0.48058	0.62328	1	19697	1	0.40161	0.016103	0.052129	0.978109	1320	3	0.40161
MAPK8:NM_001278547;NM_139046	1	0.98389	0.98383	1	36988	0	1.7476	0.016109	0.01607	0.935609	1321	1	1.7476
PREX2:NM_024870;NM_025170	6	0.52239	0.65717	1	21036	1	0.33986	0.016116	0.052161	0.978109	1322	4	0.33986
APOF:NM_001638	6	0.96543	0.9655	1	36286	0	0.31907	0.016132	0.052203	0.978109	1323	3	0.31907
0_chr1_33147659_33147681	1	0.98382	0.98376	1	36986	0	1.4881	0.016175	0.016138	0.935609	1324	1	1.4881
ZCCHC2:NM_017742	6	0.7748	0.7869	1	29318	1	0.50814	0.016192	0.052357	0.978109	1325	3	0.50814
DCDC2B:NM_001099434	5	0.12323	0.25187	0.996989	6953	1	0.14963	0.016193	0.051095	0.978109	1326	2	0.14963
hsa-mir-500a	6	0.89404	0.89438	1	33543	0	0.48637	0.016202	0.052383	0.978109	1327	4	0.48637
PGR:NM_000926	9	0.095409	0.24379	0.996989	5659	3	-0.067247	0.016206	0.062309	0.978109	1328	3	-0.067247
NM_001193532	3	0.98379	0.98378	1	36983	0	0.54375	0.016208	0.042443	0.974574	1329	3	0.54375
TRIM33:NM_015906;NM_033020	3	0.97947	0.97947	1	36823	0	0.88256	0.01624	0.042526	0.974574	1330	2	0.88256
ATE1:NM_001001976;NM_007041	5	0.19066	0.3228	1	9793	1	0.4809	0.016266	0.05131	0.978109	1331	3	0.4809
random:random_seq_75505_0_22_-1	1	0.9837	0.98363	1	36981	0	1.0807	0.016299	0.016269	0.935609	1332	1	1.0807
PFKFB1:NM_001271804;NM_001271805	2	0.93112	0.93124	1	34930	0	0.81081	0.016311	0.030614	0.972442	1333	1	0.81081
MYO1G:NM_033054	5	0.95818	0.95818	1	35972	0	0.36982	0.016327	0.051479	0.978109	1334	4	0.36982
GATM:NM_001482	5	0.30703	0.44365	1	13990	2	0.72467	0.016372	0.0516	0.978109	1335	3	0.72467
CDKN2C:NM_001262;NM_078626	6	0.87567	0.87592	1	32892	0	0.54782	0.01639	0.052903	0.978109	1336	4	0.54782
random:random_seq_102300_0_22_-1	1	0.98359	0.98352	1	36977	0	0.86969	0.016407	0.016383	0.935609	1337	1	0.86969
DAGLA:NM_006133	8	0.012066	0.046513	0.969058	1023	5	-0.35629	0.016416	0.059398	0.978109	1338	1	-0.35629
TMEM81:NM_203376	5	0.25063	0.38494	1	11959	1	0.38047	0.016417	0.051739	0.978109	1339	3	0.38047
GZMA:NM_006144	4	0.48458	0.53332	1	19813	1	0.38186	0.016417	0.044194	0.976655	1340	2	0.38186
GLCE:NM_015554	5	0.85222	0.85216	1	32072	0	0.31839	0.016422	0.051754	0.978109	1341	4	0.31839
DHRS7C:NM_001105571;NM_001220493	4	0.70618	0.70649	1	27028	1	0.36552	0.016449	0.04427	0.976655	1342	3	0.36552
SPATA2:NM_001135773;NM_006038	8	0.98426	0.98425	1	37001	0	0.29035	0.016457	0.059525	0.978109	1343	5	0.29035
ARL9:NM_206919	2	0.79361	0.79378	1	30005	0	0.61786	0.016459	0.030883	0.972442	1344	1	0.61786
GRIA3:NM_001256743	3	0.98353	0.98353	1	36976	0	0.46601	0.016469	0.043082	0.974574	1345	3	0.46601
NM_001289934;NM_002319	9	0.28903	0.50274	1	13402	3	0.28239	0.016503	0.063168	0.978109	1346	4	0.28239
CHMP1A:NM_001083314;NM_002768	2	0.98346	0.98354	1	36974	0	0.84793	0.016536	0.031025	0.972442	1347	2	0.84793
HOXA13:NM_000522	8	0.5014	0.66566	1	20372	2	0.097412	0.016547	0.059809	0.978109	1348	3	0.097412
0_chr12_18801020_18801042	1	0.98344	0.98337	1	36973	0	1.3165	0.016556	0.016545	0.935609	1349	1	1.3165
hsa-mir-632	2	0.98342	0.98349	1	36971	0	0.60224	0.016579	0.031102	0.972442	1350	2	0.60224
C2CD4D:NM_001136003	6	0.56434	0.67389	1	22379	1	0.48431	0.016583	0.053433	0.978109	1351	3	0.48431
0_chr19_45263208_45263230	1	0.98337	0.9833	1	36970	0	1.2911	0.016631	0.016624	0.935609	1352	1	1.2911
PI4KB:NM_001198773;NM_002651	7	0.83724	0.84494	1	31519	1	0.36457	0.016643	0.058992	0.978109	1353	4	0.36457
KLHL29:NM_052920	7	0.96096	0.96088	1	36087	0	0.34535	0.016668	0.059058	0.978109	1354	4	0.34535
DNM1:NM_001005336;NM_004408	8	0.57594	0.71791	1	22777	1	-0.13105	0.016678	0.060205	0.978109	1355	2	-0.13105
0_chr1_154676924_154676946	1	0.98332	0.98326	1	36969	0	1.7533	0.01668	0.016665	0.935609	1356	1	1.7533
random:random_seq_179067_0_22_-1	1	0.9833	0.98324	1	36968	0	0.68192	0.016697	0.016685	0.935609	1357	1	0.68192
DPY19L4:NM_181787	5	0.56836	0.62856	1	22511	1	0.6128	0.016714	0.052615	0.978109	1358	3	0.6128
random:random_seq_138547_0_22_-1	1	0.98327	0.98321	1	36967	0	0.99925	0.01673	0.016715	0.935609	1359	1	0.99925
BMP3:NM_001201	6	0.97601	0.97611	1	36705	0	0.38708	0.016746	0.05387	0.978109	1360	4	0.38708
RP9:NM_203288	5	0.78587	0.78584	1	29692	1	0.37196	0.016766	0.052764	0.978109	1361	4	0.37196
CLDN3:NM_001306	9	0.0788	0.21504	0.996989	4910	3	0.28433	0.016791	0.063978	0.978109	1362	3	0.28433
0_chr4_153899641_153899663	1	0.9832	0.98314	1	36965	0	1.4706	0.016805	0.016796	0.935609	1363	1	1.4706
FRZB:NM_001463	8	0.56845	0.71253	1	22518	2	0.25826	0.016834	0.060676	0.978109	1364	4	0.25826
ASAH2:NM_001143974;NM_019893	8	0.26209	0.45936	1	12420	3	0.37618	0.016848	0.06072	0.978109	1365	4	0.37618
0_chr22_35820422_35820444	1	0.98315	0.98308	1	36963	0	1.2804	0.016854	0.016848	0.935609	1366	1	1.2804
XPO5:NM_020750	6	0.00621	0.024925	0.948952	603	3	-0.31542	0.016855	0.05417	0.978109	1367	2	-0.31542
CFB:NM_001710	2	0.98314	0.98321	1	36962	0	0.39752	0.016857	0.031628	0.972442	1368	2	0.39752
NM_001282674	2	0.98314	0.98321	1	36961	0	1.0061	0.01686	0.031631	0.972442	1369	2	1.0061
KIAA1257:NM_020741	4	0.3679	0.46425	1	16053	1	0.35991	0.016868	0.045221	0.97697	1370	2	0.35991
NNT:NM_012343;NM_182977	5	0.20048	0.3329	1	10177	2	0.65107	0.01687	0.053059	0.978109	1371	3	0.65107
random:random_seq_81785_0_22_-1	1	0.98313	0.98307	1	36958	0	0.95497	0.016871	0.016861	0.935609	1372	1	0.95497
0_chr8_20078617_20078639	1	0.98312	0.98306	1	36957	0	1.4623	0.016879	0.016871	0.935609	1373	1	1.4623
RASSF1:NM_007182;NM_170714	1	0.9831	0.98304	1	36956	0	1.3966	0.016896	0.016886	0.935609	1374	1	1.3966
ALPK1:NM_001253884	8	0.02768	0.093293	0.991758	2087	2	0.37401	0.016897	0.060872	0.978109	1375	5	0.37401
PATZ1:NM_014323;NM_032052	9	0.88754	0.90139	1	33321	1	0.30791	0.016899	0.064274	0.978109	1376	5	0.30791
DUSP26:NM_024025	9	0.98529	0.98517	1	37049	0	0.29539	0.016909	0.064306	0.978109	1377	4	0.29539
CHRNA2:NM_000742;NM_001282455	6	0.018554	0.059301	0.985268	1490	2	0.19047	0.016924	0.054356	0.978109	1378	3	0.19047
0_chr3_52083505_52083527	1	0.98305	0.98299	1	36955	0	1.1546	0.016946	0.016938	0.935609	1379	1	1.1546
RWDD3:NM_001128142;NM_015485	4	0.87233	0.87258	1	32778	0	0.26991	0.016973	0.04546	0.97697	1380	1	0.26991
CCDC122:NM_144974	2	0.52692	0.52713	1	21185	0	0.20479	0.017001	0.031887	0.972442	1381	1	0.20479
ITK:NM_005546	6	0.55002	0.66806	1	21906	1	0.24403	0.017004	0.054584	0.978109	1382	3	0.24403
CDV3:NM_001134422;NM_017548	3	0.98299	0.98298	1	36952	0	0.35938	0.017007	0.044381	0.97682	1383	3	0.35938
UBXN2A:NM_181713	6	0.17448	0.33309	1	9166	2	0.33239	0.017019	0.054625	0.978109	1384	3	0.33239
NRAP:NM_001261463;NM_198060	3	0.98296	0.98295	1	36951	0	0.33302	0.017039	0.044466	0.97697	1385	3	0.33302
GPS1:NM_004127;NM_212492	2	0.69327	0.69333	1	26634	0	0.63339	0.01705	0.031982	0.972442	1386	1	0.63339
random:random_seq_63671_0_22_-1	1	0.98295	0.98288	1	36949	0	1.5555	0.017053	0.017044	0.935609	1387	1	1.5555
IKBIP:NM_201612	2	0.18746	0.21657	0.996989	9659	1	0.47448	0.017067	0.032012	0.972442	1388	1	0.47448
0_chr16_86614786_86614808	1	0.98293	0.98287	1	36948	0	1.8712	0.01707	0.017061	0.935609	1389	1	1.8712
0_chr13_21722210_21722232	1	0.98292	0.98286	1	36947	0	1.8122	0.017078	0.017071	0.935609	1390	1	1.8122
ANTXRL:NM_001278688	5	0.89163	0.89176	1	33453	0	0.082927	0.017094	0.053703	0.978109	1391	2	0.082927
DNAH2:NM_020877	6	0.93624	0.93636	1	35112	0	0.010585	0.0171	0.054838	0.978109	1392	2	0.010585
0_chr1_207077021_207077043	1	0.98288	0.98282	1	36946	0	0.91577	0.01712	0.017107	0.935609	1393	1	0.91577
FGG:NM_000509;NM_021870	8	0.063013	0.17299	0.994424	4147	3	-0.0085213	0.017136	0.061601	0.978109	1394	4	-0.0085213
DIS3L2:NM_001257282	1	0.98286	0.9828	1	36945	0	0.91104	0.017136	0.017124	0.935609	1395	1	0.91104
0_chr22_23659410_23659432	1	0.98286	0.98279	1	36944	0	0.9388	0.017144	0.017134	0.935609	1396	1	0.9388
SLC25A14:NM_001282198	1	0.98284	0.98278	1	36942	0	1.6156	0.017161	0.017154	0.935609	1397	1	1.6156
SHCBP1L:NM_030933	9	0.28644	0.50017	1	13297	2	0.13181	0.017198	0.065144	0.98086	1398	3	0.13181
random:random_seq_169968_0_22_-1	1	0.9828	0.98274	1	36940	0	1.1042	0.017202	0.017195	0.935609	1399	1	1.1042
0_chr2_85772839_85772861	1	0.98277	0.98272	1	36939	0	1.8531	0.017227	0.017216	0.935609	1400	1	1.8531
CNTFR:NM_001207011;NM_147164	7	0.9985	0.99852	1	37588	0	0.35441	0.017275	0.060565	0.978109	1401	4	0.35441
CATSPER2:NM_001282309;NM_172095	6	0.94308	0.94322	1	35396	0	0.21864	0.017296	0.055384	0.978109	1402	3	0.21864
NM_001261384;NM_001261386	3	0.10973	0.18376	0.996049	6336	2	-0.61036	0.017309	0.045126	0.97697	1403	1	-0.61036
MBTD1:NM_017643	4	0.24667	0.36781	1	11812	2	-0.21014	0.017333	0.04624	0.97697	1404	1	-0.21014
LRRFIP1:NM_001137550	5	0.70224	0.71448	1	26930	1	-0.17131	0.017338	0.054407	0.978109	1405	1	-0.17131
NSFL1C:NM_018839	1	0.98266	0.9826	1	36933	0	1.3413	0.017343	0.017325	0.935609	1406	1	1.3413
SHPRH:NM_001042683;NM_173082	7	0.16414	0.325	1	8734	1	0.091851	0.017347	0.060732	0.978109	1407	3	0.091851
ZKSCAN7:NM_001288590;NM_025169	4	0.89548	0.89572	1	33609	0	0.71934	0.017366	0.046313	0.97697	1408	3	0.71934
KLHL10:NM_152467	7	0.38467	0.55619	1	16632	2	0.4845	0.017383	0.060831	0.978109	1409	4	0.4845
VAX1:NM_001112704;NM_199131	7	0.50318	0.64973	1	20427	2	-0.074583	0.017437	0.060967	0.978109	1410	2	-0.074583
KCNAB1:NM_003471;NM_172160	2	0.83832	0.83858	1	31568	0	0.88226	0.017445	0.032694	0.972442	1411	1	0.88226
MBNL1:NM_207294;NM_207295	4	0.98272	0.98278	1	36937	0	0.49619	0.017458	0.046524	0.97697	1412	3	0.49619
hsa-mir-3674	3	0.74654	0.7464	1	28392	0	0.78412	0.017461	0.045485	0.97697	1413	2	0.78412
P2RY10:NM_014499;NM_198333	5	0.91522	0.91523	1	34342	0	0.227	0.017477	0.054821	0.978109	1414	4	0.227
hsa-mir-5579	7	0.2771	0.47211	1	12970	2	0.39074	0.017487	0.061092	0.978109	1415	4	0.39074
random:random_seq_119484_0_22_-1	1	0.9825	0.98244	1	36931	0	1.0103	0.017501	0.017474	0.935609	1416	1	1.0103
YIPF2:NM_024029	5	0.27942	0.4148	1	13050	2	0.077921	0.017501	0.054885	0.978109	1417	2	0.077921
0_chr12_69235213_69235235	1	0.98248	0.98242	1	36930	0	1.3862	0.017517	0.017491	0.935609	1418	1	1.3862
hsa-mir-4259*	4	0.32501	0.44131	1	14592	1	0.33431	0.017529	0.046685	0.97697	1419	2	0.33431
hsa-mir-4525	6	0.72527	0.75419	1	27661	1	0.38809	0.01753	0.055978	0.978109	1420	4	0.38809
PRKAA2:NM_006252	8	0.8691	0.87893	1	32673	1	0.26279	0.017553	0.062882	0.978109	1421	5	0.26279
ZNF732:NM_001137608	4	0.89408	0.89431	1	33548	0	0.37997	0.017554	0.046732	0.97697	1422	3	0.37997
UCK2:NM_012474	9	0.988	0.98792	1	37157	0	0.23536	0.017556	0.066182	0.983113	1423	5	0.23536
SLC12A3:NM_000339;NM_001126108	9	0.0050537	0.023359	0.948952	503	4	-0.08644	0.017557	0.066186	0.983113	1424	4	-0.08644
COTL1:NM_021149	5	0.14906	0.27988	0.998336	8091	2	0.43043	0.017558	0.055057	0.978109	1425	3	0.43043
0_chr2_238006790_238006812	1	0.98244	0.98238	1	36929	0	1.3016	0.017559	0.01753	0.935609	1426	1	1.3016
ZNF687:NM_020832	9	0.92889	0.92975	1	34843	1	0.03397	0.017562	0.066201	0.983113	1427	3	0.03397
NMRAL1:NM_020677	8	0.26612	0.46393	1	12546	2	0.049208	0.017592	0.063006	0.978109	1428	3	0.049208
0_chr3_127790352_127790374	1	0.98241	0.98235	1	36928	0	1.246	0.017592	0.017561	0.935609	1429	1	1.246
MTMR10:NM_017762	4	0.88236	0.88262	1	33118	0	0.52114	0.017637	0.046924	0.97697	1430	3	0.52114
TMEM247:NM_001145051	8	0.53352	0.68781	1	21393	1	0.36599	0.017649	0.063186	0.978109	1431	4	0.36599
PGM1:NM_001172818;NM_002633	5	0.7958	0.79579	1	30087	0	0.25863	0.017664	0.055366	0.978109	1432	2	0.25863
0_chr20_61393889_61393911	1	0.98233	0.98228	1	36927	0	1.2395	0.017666	0.017649	0.935609	1433	1	1.2395
ZFYVE27:NM_001002261;NM_144588	5	0.89096	0.89109	1	33427	0	0.34031	0.017688	0.055431	0.978109	1434	2	0.34031
UBE3B:NM_001270449;NM_183415	5	0.87149	0.8716	1	32756	0	0.063042	0.01772	0.055525	0.978109	1435	2	0.063042
PCDHA10:NM_018901;NM_031860	7	0.55123	0.68965	1	21948	2	-0.25542	0.017727	0.061682	0.978109	1436	3	-0.25542
EBNA1BP2:NM_001159936;NM_006824	5	0.97873	0.97862	1	36809	0	0.21994	0.017746	0.055598	0.978109	1437	2	0.21994
TCF7L2:NM_001146274;NM_030756	5	0.96539	0.96539	1	36284	0	0.25177	0.01779	0.055732	0.978109	1438	2	0.25177
0_chr19_7115325_7115347	1	0.9822	0.98215	1	36923	0	1.9518	0.017799	0.017779	0.935609	1439	1	1.9518
NID1:NM_002508	7	0.41171	0.57697	1	17515	1	-0.16211	0.017811	0.061876	0.978109	1440	2	-0.16211
GPR75-ASB3:NM_001164165;NM_016115	3	0.90774	0.90767	1	34063	0	0.55408	0.017814	0.046238	0.97697	1441	2	0.55408
AOC1:NM_001091;NM_001272072	6	0.23515	0.40194	1	11390	2	0.10284	0.017847	0.056827	0.978109	1442	3	0.10284
REXO4:NM_001279350;NM_020385	1	0.98213	0.98206	1	36922	0	0.78114	0.017873	0.017852	0.935609	1443	1	0.78114
TARSL2:NM_152334	8	0.42516	0.61523	1	17930	1	0.37311	0.017876	0.063878	0.978109	1444	5	0.37311
OR6K2:NM_001005279	3	0.53255	0.53729	1	21363	1	0.83214	0.017909	0.04638	0.97697	1445	2	0.83214
NM_001242780	3	0.69789	0.69793	1	26786	0	0.71337	0.017938	0.046422	0.97697	1446	2	0.71337
RETSAT:NM_017750	4	0.96998	0.97007	1	36459	0	0.39596	0.017954	0.04766	0.97697	1447	2	0.39596
FAXC:NM_032511	2	0.98203	0.98211	1	36919	0	0.50804	0.017972	0.033639	0.972442	1448	2	0.50804
ZBED2:NM_024508	8	0.97654	0.9765	1	36719	0	0.44387	0.017977	0.064184	0.978109	1449	5	0.44387
STARD8:NM_001142504;NM_014725	2	0.98201	0.98209	1	36918	0	0.54431	0.017995	0.033673	0.972442	1450	2	0.54431
ZNF135:NM_001164530;NM_007134	3	0.97768	0.9777	1	36766	0	0.5261	0.017996	0.046519	0.97697	1451	2	0.5261
SOX3:NM_005634	6	0.97089	0.97096	1	36497	0	0.37666	0.018007	0.057268	0.978109	1452	3	0.37666
GYG1:NM_001184721	1	0.98198	0.98192	1	36916	0	0.94851	0.018023	0.017995	0.935609	1453	1	0.94851
IKBKB:NM_001190720;NM_001556	4	0.99092	0.99092	1	37284	0	0.48842	0.018034	0.047846	0.97697	1454	2	0.48842
random:random_seq_66704_0_22_-1	1	0.98195	0.98189	1	36915	0	1.0576	0.018047	0.018019	0.935609	1455	1	1.0576
0_chr19_16629460_16629482	1	0.98194	0.98188	1	36914	0	0.70335	0.018056	0.018027	0.935609	1456	1	0.70335
CHST12:NM_001243794;NM_018641	8	0.038087	0.12218	0.991758	2736	2	0.33065	0.018074	0.064484	0.978109	1457	4	0.33065
hsa-mir-6082	6	0.85733	0.8577	1	32253	0	0.41992	0.01808	0.057463	0.978109	1458	4	0.41992
SELE:NM_000450	6	0.44782	0.59248	1	18659	1	0.11825	0.018082	0.057468	0.978109	1459	3	0.11825
NCEH1:NM_001146276;NM_020792	4	0.10002	0.18963	0.996049	5875	2	0.18565	0.018085	0.047966	0.97697	1460	2	0.18565
KLHL35:NM_001039548	3	0.51764	0.52425	1	20883	1	-0.19034	0.018095	0.046681	0.97697	1461	1	-0.19034
random:random_seq_79935_0_22_-1	1	0.98189	0.98183	1	36911	0	1.4855	0.018105	0.018073	0.935846	1462	1	1.4855
ITPKC:NM_025194	7	0.39188	0.56163	1	16867	2	-0.016848	0.018139	0.062705	0.978109	1463	3	-0.016848
CPN1:NM_001308	6	0.81876	0.82139	1	30857	1	0.48529	0.018144	0.057633	0.978109	1464	4	0.48529
SPOCK2:NM_001134434;NM_014767	3	0.90887	0.90879	1	34100	0	0.56274	0.018168	0.046789	0.97697	1465	2	0.56274
SERTAD2:NM_014755	7	0.71429	0.77659	1	27299	1	0.37379	0.01821	0.062878	0.978109	1466	4	0.37379
0_chr1_183595784_183595806	1	0.98176	0.98171	1	36905	0	0.95986	0.018238	0.018199	0.935846	1467	1	0.95986
VAV2:NM_001134398;NM_003371	6	0.025741	0.07805	0.991518	1953	2	0.051779	0.018255	0.057945	0.978109	1468	2	0.051779
0_chr8_41480032_41480054	1	0.98171	0.98166	1	36903	0	1.5402	0.018288	0.018245	0.935846	1469	1	1.5402
OR2J3:NM_001005216	1	0.9817	0.98165	1	36902	0	1.0851	0.018296	0.018253	0.935846	1470	1	1.0851
MRGBP:NM_018270	2	0.17214	0.20423	0.996989	9062	1	0.39238	0.018298	0.034212	0.972442	1471	1	0.39238
ST3GAL3:NM_001270460;NM_174971	2	0.75515	0.7552	1	28678	0	0.50356	0.018331	0.034269	0.972442	1472	1	0.50356
CD3D:NM_000732;NM_001040651	4	0.63985	0.64654	1	24866	1	0.25073	0.018333	0.048535	0.978109	1473	2	0.25073
RIMS2:NM_001282881;NM_014677	6	0.51474	0.65427	1	20794	1	0.34308	0.018373	0.058266	0.978109	1474	3	0.34308
ATP8A1:NM_006095	1	0.9816	0.98155	1	36900	0	1.183	0.018395	0.018351	0.937327	1475	1	1.183
PCDH8:NM_002590;NM_032949	9	0.75138	0.8488	1	28548	1	0.23225	0.018402	0.068575	0.983113	1476	4	0.23225
0_chr20_6057153_6057175	1	0.9816	0.98154	1	36899	0	0.66707	0.018404	0.018359	0.937327	1477	1	0.66707
SOX12:NM_006943	8	0.84927	0.86665	1	31960	1	0.17778	0.018423	0.065543	0.981493	1478	3	0.17778
ZFP36L1:NM_001244701	2	0.83017	0.83037	1	31258	0	0.84307	0.01843	0.034442	0.972442	1479	1	0.84307
random:random_seq_135124_0_22_-1	1	0.98156	0.98151	1	36898	0	1.3058	0.018437	0.018395	0.937434	1480	1	1.3058
hsa-mir-2115*	4	0.32088	0.43914	1	14441	1	0.14894	0.018444	0.048797	0.978109	1481	2	0.14894
RBL2:NM_005611	6	0.53765	0.66315	1	21513	1	0.36078	0.018467	0.058526	0.978109	1482	4	0.36078
hsa-mir-3713	4	0.64474	0.65063	1	25025	1	0.42354	0.018475	0.048868	0.978109	1483	2	0.42354
0_chr11_33726886_33726908	1	0.98152	0.98147	1	36897	0	1.2664	0.018478	0.018436	0.937434	1484	1	1.2664
SLC22A10:NM_001039752	5	0.69111	0.70626	1	26555	1	0.046664	0.018481	0.057504	0.978109	1485	2	0.046664
TIAL1:NM_001033925;NM_003252	3	0.70903	0.70909	1	27108	0	0.0057962	0.018487	0.047276	0.97697	1486	1	0.0057962
KLF17:NM_173484	8	0.89571	0.8982	1	33618	1	0.33416	0.018507	0.065801	0.982804	1487	5	0.33416
NYX:NM_022567	8	0.98513	0.98512	1	37038	0	0.2724	0.018527	0.065861	0.982804	1488	5	0.2724
DDX60:NM_017631	3	0.27977	0.34469	1	13063	1	0.71181	0.018535	0.047359	0.97697	1489	2	0.71181
0_chr1_52377006_52377028	1	0.98143	0.98138	1	36895	0	1.3787	0.018569	0.018528	0.938554	1490	1	1.3787
CRYM:NM_001014444	2	0.98143	0.98152	1	36894	0	0.84482	0.018575	0.034701	0.972442	1491	2	0.84482
TFE3:NM_006521	5	0.95862	0.95862	1	35998	0	0.30427	0.018617	0.05778	0.978109	1492	3	0.30427
PI4KB:NM_001198775	7	0.44719	0.60469	1	18628	1	0.33911	0.018621	0.063889	0.978109	1493	4	0.33911
HHIPL1:NM_001127258;NM_032425	9	0.03032	0.10281	0.991758	2267	2	0.14137	0.018625	0.069216	0.983113	1494	3	0.14137
TET2:NM_001127208;NM_017628	2	0.97396	0.97401	1	36621	0	0.67884	0.018627	0.034794	0.972442	1495	2	0.67884
FASN:NM_004104	7	0.86608	0.86758	1	32579	1	0.47468	0.018689	0.064064	0.978109	1496	4	0.47468
random:random_seq_111710_0_22_-1	1	0.9813	0.98123	1	36891	0	0.80892	0.018702	0.018666	0.938554	1497	1	0.80892
TRPM3:NM_001007471	4	0.57585	0.59615	1	22770	1	0.00024359	0.018706	0.049383	0.978109	1498	1	0.00024359
PLXDC2:NM_032812	2	0.98129	0.98138	1	36890	0	0.88971	0.018711	0.034953	0.972442	1499	2	0.88971
0_chr11_94695900_94695922	1	0.98128	0.98121	1	36889	0	0.82571	0.018718	0.018682	0.938554	1500	1	0.82571
ARHGEF10:NM_014629	4	0.033649	0.082736	0.991518	2467	1	0.50128	0.01872	0.049417	0.978109	1501	3	0.50128
KCNN3:NM_170782	6	0.9506	0.9507	1	35671	0	0.51461	0.018726	0.059238	0.978109	1502	4	0.51461
ARHGEF28:NM_001244364	3	0.53142	0.5363	1	21321	1	0.42302	0.018733	0.047668	0.97697	1503	2	0.42302
REV1:NM_001037872;NM_016316	6	0.17049	0.32713	1	8986	1	0.10834	0.018736	0.059267	0.978109	1504	2	0.10834
SDC4:NM_002999	8	0.91528	0.91545	1	34343	1	0.40113	0.018737	0.066507	0.983113	1505	4	0.40113
H1FOO:NM_153833	6	0.48851	0.63078	1	19950	2	-0.17979	0.018814	0.05947	0.978109	1506	1	-0.17979
GRIN2A:NM_000833;NM_001134408	10	0.53444	0.73574	1	21415	1	0.2297	0.018824	0.073557	0.98729	1507	5	0.2297
0_chr17_30808788_30808810	1	0.98117	0.98109	1	36884	0	1.452	0.018826	0.01879	0.93867	1508	1	1.452
0_chr17_39241306_39241328	1	0.98115	0.98107	1	36882	0	1.0225	0.018851	0.018815	0.93867	1509	1	1.0225
SP2:NM_003110	6	0.77259	0.78535	1	29246	1	0.37245	0.018904	0.059717	0.978109	1510	4	0.37245
XKR5:NM_001289973	2	0.98109	0.98117	1	36881	0	0.73412	0.018906	0.035305	0.972442	1511	2	0.73412
TRIM5:NM_033034;NM_033093	7	0.25064	0.43844	1	11961	2	0.14567	0.01891	0.064621	0.979034	1512	2	0.14567
NM_001171637;NM_138803	4	0.80852	0.80858	1	30510	0	0.68913	0.018915	0.04988	0.978109	1513	2	0.68913
ZNF410:NM_001242927;NM_001242928	1	0.98108	0.981	1	36880	0	1.0577	0.018917	0.018886	0.93867	1514	1	1.0577
AFP:NM_001134	3	0.93863	0.93853	1	35217	0	0.94818	0.018936	0.047995	0.97697	1515	2	0.94818
FLVCR2:NM_001195283	6	0.12641	0.26015	0.996989	7095	1	0.5084	0.018975	0.059927	0.978109	1516	4	0.5084
hsa-mir-2117	5	0.194	0.32622	1	9934	2	0.769	0.019017	0.058622	0.978109	1517	3	0.769
PNPLA8:NM_001256007;NM_015723	3	0.54814	0.55115	1	21832	1	0.35169	0.019027	0.048126	0.97697	1518	2	0.35169
PPP1R1C:NM_001080545;NM_001261425	2	0.98094	0.98102	1	36877	0	0.52265	0.019059	0.035584	0.972442	1519	2	0.52265
OR51A7:NM_001004749	3	0.95298	0.95291	1	35757	0	0.91627	0.019089	0.048227	0.97697	1520	2	0.91627
hsa-mir-216b	4	0.16557	0.26981	0.996989	8798	2	-0.063864	0.019131	0.050362	0.978109	1521	2	-0.063864
MRGPRG:NM_001164377	11	0.65572	0.81503	1	25375	2	0.2693	0.019169	0.075696	0.98729	1522	6	0.2693
0_chr20_45363714_45363736	1	0.98083	0.98075	1	36873	0	0.86683	0.019174	0.01915	0.939898	1523	1	0.86683
MMGT1:NM_173470	5	0.25521	0.38963	1	12140	2	0.012034	0.019174	0.058947	0.978109	1524	1	0.012034
SH2B2:NM_020979	8	0.84326	0.8632	1	31747	1	0.39559	0.019186	0.067851	0.983113	1525	5	0.39559
ITPKB:NM_002221	5	0.80886	0.80879	1	30524	0	0.49625	0.019189	0.05897	0.978109	1526	3	0.49625
PPP2R1B:NM_001177563	2	0.98081	0.98089	1	36872	0	0.51744	0.019192	0.035833	0.972442	1527	2	0.51744
IFT81:NM_001143779;NM_031473	4	0.65684	0.66104	1	25420	1	0.55253	0.019203	0.050533	0.978109	1528	3	0.55253
OR1E2:NM_003554	2	0.48292	0.48317	1	19759	0	0.50657	0.019234	0.035912	0.972442	1529	1	0.50657
UBXN8:NM_001282189;NM_005671	3	0.97586	0.97589	1	36698	0	0.79358	0.019235	0.048446	0.978109	1530	2	0.79358
LETMD1:NM_001243689	1	0.98076	0.98068	1	36871	0	1.0472	0.01924	0.019222	0.939898	1531	1	1.0472
CALCR:NM_001164737;NM_001742	11	0.72187	0.8461	1	27552	2	0.21715	0.019271	0.076002	0.98729	1532	5	0.21715
CASK:NM_001126054;NM_003688	7	0.26737	0.4598	1	12594	3	-0.37915	0.019287	0.065524	0.981493	1533	2	-0.37915
VWC2L:NM_001080500	5	0.44075	0.56458	1	18451	1	0.010703	0.019318	0.05923	0.978109	1534	2	0.010703
0_chr11_1297986_1298008	1	0.98068	0.98059	1	36868	0	1.2006	0.019323	0.019303	0.939898	1535	1	1.2006
ZNF320:NM_207333	4	0.75683	0.75689	1	28737	0	0.31209	0.019326	0.050813	0.978109	1536	2	0.31209
0_chr10_52560263_52560285	1	0.98066	0.98058	1	36866	0	1.4631	0.01934	0.019325	0.939898	1537	1	1.4631
ZNF101:NM_033204	6	0.37683	0.52733	1	16361	2	0.32299	0.019375	0.060974	0.978109	1538	3	0.32299
TP53INP2:NM_021202	4	0.23333	0.35177	1	11338	1	0.26722	0.019392	0.050957	0.978109	1539	2	0.26722
OGT:NM_181672;NM_181673	5	0.70043	0.71313	1	26875	1	0.18392	0.019419	0.059435	0.978109	1540	2	0.18392
CFAP47:NM_001098843	3	0.65182	0.65193	1	25256	0	0.60047	0.01942	0.04874	0.978109	1541	2	0.60047
NEFM:NM_005382	9	0.99767	0.99763	1	37558	0	0.27296	0.019484	0.071637	0.98729	1542	3	0.27296
0_chr6_160872641_160872663	1	0.98047	0.98038	1	36859	0	1.2762	0.01953	0.019529	0.939898	1543	1	1.2762
NM_001291085	5	0.91827	0.91823	1	34460	0	0.11513	0.019582	0.059776	0.978109	1544	3	0.11513
GABARAP:NM_007278	3	0.82186	0.82186	1	30963	0	0.78047	0.019582	0.048988	0.978109	1545	2	0.78047
0_chr19_11488118_11488140	1	0.9804	0.98031	1	36858	0	1.0428	0.019597	0.019596	0.939898	1546	1	1.0428
PHF19:NM_001286842	6	0.99061	0.99071	1	37268	0	0.43917	0.019607	0.061572	0.978109	1547	4	0.43917
RASL11A:NM_206827	7	0.5965	0.72831	1	23437	1	0.29522	0.019608	0.066331	0.983113	1548	4	0.29522
PSAPL1:NM_001085382	8	0.54234	0.69393	1	21666	2	-0.071751	0.019613	0.069142	0.983113	1549	3	-0.071751
0_chr2_100016523_100016545	1	0.98039	0.98029	1	36857	0	1.4209	0.019613	0.019612	0.939898	1550	1	1.4209
WDR72:NM_182758	6	0.79024	0.79828	1	29862	1	0.21508	0.019617	0.061594	0.978109	1551	3	0.21508
GRM5:NM_000842;NM_001143831	8	0.87384	0.88208	1	32830	1	0.19595	0.019633	0.06921	0.983113	1552	3	0.19595
0_chr20_31395974_31395996	1	0.98035	0.98026	1	36854	0	1.0643	0.019646	0.019647	0.939898	1553	1	1.0643
GGCT:NM_001199815	1	0.98035	0.98025	1	36853	0	1.3358	0.019655	0.019656	0.939898	1554	1	1.3358
CASP7:NM_001267057	1	0.98032	0.98022	1	36851	0	0.87517	0.019679	0.01968	0.939898	1555	1	0.87517
random:random_seq_136444_0_22_-1	1	0.98031	0.98021	1	36850	0	1.0567	0.019688	0.01969	0.939898	1556	1	1.0567
0_chr5_134166115_134166137	1	0.9803	0.98019	1	36849	0	0.88595	0.019704	0.019706	0.939898	1557	1	0.88595
PTPN3:NM_001145368;NM_002829	5	0.22064	0.3538	1	10871	1	-0.046225	0.019704	0.060018	0.978109	1558	2	-0.046225
RHOBTB2:NM_001160036;NM_015178	8	0.96793	0.96791	1	36372	0	0.20382	0.019743	0.069562	0.983113	1559	4	0.20382
PLBD1:NM_024829	4	0.3189	0.43812	1	14384	1	0.14893	0.019751	0.051783	0.978109	1560	1	0.14893
STAC3:NM_145064	2	0.71383	0.71394	1	27282	0	0.78608	0.019808	0.036937	0.972442	1561	1	0.78608
MTFP1:NM_001003704;NM_016498	4	0.95195	0.9521	1	35714	0	0.52899	0.01981	0.051921	0.978109	1562	2	0.52899
IMPG1:NM_001282368;NM_001563	5	0.40409	0.54565	1	17270	2	0.82437	0.019825	0.060259	0.978109	1563	3	0.82437
SRM:NM_003132	4	0.12971	0.22628	0.996989	7261	1	0.46657	0.019826	0.051956	0.978109	1564	3	0.46657
0_chr15_69699339_69699361	1	0.98015	0.98005	1	36848	0	1.1281	0.019853	0.019849	0.940737	1565	1	1.1281
FXYD6:NM_001204268;NM_021603	7	0.44082	0.59969	1	18457	2	0.024422	0.019864	0.066958	0.983113	1566	2	0.024422
SMAD7:NM_001190822	1	0.98011	0.98002	1	36845	0	0.77825	0.019887	0.019882	0.94111	1567	1	0.77825
hsa-mir-1208	2	0.98011	0.98016	1	36844	0	0.5292	0.019887	0.037081	0.972442	1568	2	0.5292
BMP7:NM_001719	4	0.8554	0.8555	1	32192	0	0.53752	0.019979	0.052289	0.978109	1569	3	0.53752
SLC39A11:NM_139177	3	0.22246	0.3076	1	10923	1	0.5949	0.020032	0.049711	0.978109	1570	2	0.5949
PTPRA:NM_002836;NM_080841	5	0.98208	0.98202	1	36921	0	0.17338	0.020033	0.060689	0.978109	1571	2	0.17338
NM_001204811;NM_021049	3	0.60056	0.60061	1	23571	1	0.57451	0.020036	0.04972	0.978109	1572	2	0.57451
0_chr11_15990303_15990325	1	0.97995	0.97985	1	36840	0	1.3972	0.020052	0.020054	0.944753	1573	1	1.3972
DTNA:NM_001198942;NM_032981	2	0.97994	0.97998	1	36839	0	0.84045	0.020058	0.037394	0.972442	1574	2	0.84045
0_chr3_47628499_47628521	1	0.97992	0.97983	1	36838	0	1.0881	0.020077	0.020077	0.944753	1575	1	1.0881
0_chr1_146628013_146628035	1	0.97991	0.97982	1	36837	0	1.3281	0.020085	0.020084	0.944753	1576	1	1.3281
FAM160B2:NM_022749	6	0.99549	0.99553	1	37470	0	0.34436	0.020134	0.062986	0.978109	1577	3	0.34436
FKRP:NM_001039885;NM_024301	6	0.87833	0.87859	1	32978	0	0.053299	0.020232	0.063244	0.978109	1578	1	0.053299
NM_001178145;NM_001178146	5	0.63469	0.66807	1	24688	1	0.19955	0.020234	0.061103	0.978109	1579	2	0.19955
hsa-mir-4710	7	0.2002	0.37283	1	10163	3	0.43557	0.020243	0.067899	0.983113	1580	4	0.43557
RIT2:NM_001272077;NM_002930	5	0.79015	0.7901	1	29859	1	0.79982	0.020251	0.061131	0.978109	1581	3	0.79982
REEP4:NM_025232	5	0.81526	0.8152	1	30747	0	0.57086	0.020254	0.061138	0.978109	1582	3	0.57086
PRUNE2:NM_015225	4	0.86554	0.86575	1	32556	0	-0.020715	0.020306	0.053012	0.978109	1583	1	-0.020715
RHBDL1:NM_001278720;NM_001278721	2	0.97968	0.97973	1	36831	0	0.6614	0.020316	0.037858	0.972442	1584	2	0.6614
CASP7:NM_001267058;NM_033340	1	0.97967	0.97958	1	36830	0	1.0786	0.020326	0.020328	0.949127	1585	1	1.0786
NFS1:NM_001198989;NM_021100	3	0.93416	0.93408	1	35031	0	0.2266	0.020327	0.050165	0.978109	1586	1	0.2266
TCP11L1:NM_001145541;NM_018393	6	0.018192	0.05831	0.985268	1461	3	0.0029421	0.020329	0.063501	0.978109	1587	2	0.0029421
CAPN7:NM_014296	4	0.47088	0.52466	1	19374	1	0.40301	0.020353	0.053123	0.978109	1588	3	0.40301
SLC35F5:NM_025181	5	0.98538	0.98527	1	37054	0	0.66447	0.020374	0.061373	0.978109	1589	3	0.66447
RHPN1:NM_052924	10	0.89149	0.91485	1	33443	1	0.096769	0.020379	0.07878	0.987739	1590	2	0.096769
C17orf97:NM_001013672	4	0.94734	0.94747	1	35552	0	0.42143	0.020387	0.053198	0.978109	1591	3	0.42143
hsa-mir-3919	2	0.97961	0.97965	1	36829	0	0.89271	0.020394	0.038002	0.972442	1592	2	0.89271
MUC7:NM_001145006;NM_152291	5	0.36446	0.50384	1	15931	2	0.25325	0.020438	0.061514	0.978109	1593	2	0.25325
MCTP1:NM_024717	3	0.16139	0.25646	0.996989	8620	1	0.72544	0.020451	0.050352	0.978109	1594	2	0.72544
CYP2C9:NM_000771	3	0.56452	0.56622	1	22385	1	0.037836	0.020474	0.050388	0.978109	1595	1	0.037836
PDE5A:NM_033430;NM_033437	3	0.34329	0.38826	1	15237	1	0.63302	0.020482	0.050403	0.978109	1596	2	0.63302
INA:NM_032727	9	0.13721	0.31332	1	7588	4	-0.22516	0.020501	0.074496	0.98729	1597	2	-0.22516
GPX7:NM_015696	6	0.34476	0.4984	1	15287	2	0.45205	0.020519	0.063987	0.978109	1598	3	0.45205
hsa-mir-1249	4	0.88415	0.88441	1	33207	0	0.33873	0.020534	0.05353	0.978109	1599	2	0.33873
TRRAP:NM_001244580;NM_003496	3	0.98012	0.98012	1	36846	0	0.58542	0.02056	0.050523	0.978109	1600	2	0.58542
MN1:NM_002430	6	0.93923	0.93935	1	35237	0	-0.035145	0.020584	0.064158	0.978109	1601	2	-0.035145
FAM13A:NM_001015045;NM_001265580	4	0.68417	0.68554	1	26339	1	0.47092	0.020585	0.053646	0.978109	1602	2	0.47092
KCNA3:NM_002232	10	0.55692	0.74646	1	22137	1	0.27185	0.020591	0.079482	0.987739	1603	5	0.27185
KRT81:NM_002281	4	0.20893	0.32238	1	10495	1	0.57691	0.020614	0.053714	0.978109	1604	3	0.57691
SEPT12:NM_001154458;NM_144605	8	0.56375	0.70915	1	22366	2	0.38034	0.020653	0.072328	0.98729	1605	4	0.38034
KLK4:NM_004917	7	0.99548	0.99549	1	37469	0	0.2449	0.02067	0.068944	0.983113	1606	2	0.2449
RAB18:NM_001256410;NM_021252	6	0.93535	0.93549	1	35069	0	0.19234	0.020671	0.064405	0.978109	1607	3	0.19234
hsa-mir-658*	4	0.31619	0.43673	1	14296	1	0.56394	0.020676	0.053841	0.978109	1608	3	0.56394
hsa-mir-4734	6	0.20168	0.37311	1	10226	1	-0.085446	0.02072	0.064522	0.978109	1609	1	-0.085446
PRAMEF10:NM_001039361;NM_001291381	3	0.9545	0.95442	1	35817	0	0.77918	0.02073	0.05079	0.978109	1610	2	0.77918
CEACAM8:NM_001816	2	0.97926	0.9793	1	36820	0	0.55951	0.020744	0.038638	0.972442	1611	2	0.55951
HAVCR2:NM_032782	4	0.21536	0.33006	1	10687	1	0.40745	0.020746	0.053998	0.978109	1612	2	0.40745
ARL10:NM_173664	3	0.089761	0.15504	0.992309	5405	1	0.42121	0.020769	0.050849	0.978109	1613	2	0.42121
NME5:NM_003551	5	0.2279	0.3613	1	11142	1	0.1199	0.020805	0.062274	0.978109	1614	1	0.1199
POLL:NM_001174084;NM_013274	8	0.11173	0.2655	0.996989	6436	3	0.072512	0.020813	0.072834	0.98729	1615	3	0.072512
RBMX:NM_002139	2	0.69618	0.69624	1	26725	0	0.43934	0.020858	0.038837	0.972442	1616	1	0.43934
random:random_seq_121131_0_22_-1	1	0.97913	0.97904	1	36819	0	1.071	0.020872	0.020854	0.962656	1617	1	1.071
GCN1L1:NM_006836	6	0.98801	0.98812	1	37159	0	0.56406	0.020903	0.064994	0.980034	1618	4	0.56406
KHK:NM_000221	3	0.90961	0.90955	1	34131	0	0.47155	0.020906	0.051064	0.978109	1619	2	0.47155
ADORA3:NM_001081976;NM_020683	4	0.52848	0.56242	1	21225	1	0.42034	0.020912	0.054358	0.978109	1620	2	0.42034
ZNF791:NM_153358	5	0.72827	0.7348	1	27762	1	0.58529	0.020936	0.062536	0.978109	1621	3	0.58529
TPRG1:NM_198485	8	0.099829	0.24359	0.996989	5869	1	0.39079	0.020942	0.073229	0.98729	1622	4	0.39079
GREM1:NM_001191322;NM_013372	7	0.99521	0.99522	1	37452	0	0.33639	0.020944	0.069602	0.983113	1623	4	0.33639
TLR1:NM_003263	3	0.51236	0.51965	1	20712	1	0.59995	0.020945	0.051125	0.978109	1624	2	0.59995
ZNF622:NM_033414	6	0.40022	0.54861	1	17140	1	0.57781	0.021	0.065256	0.98086	1625	4	0.57781
random:random_seq_116897_0_22_-1	1	0.97899	0.97889	1	36816	0	1.6425	0.021013	0.02099	0.962656	1626	1	1.6425
GGT6:NM_001122890;NM_153338	6	0.7022	0.74071	1	26927	1	-0.037772	0.021013	0.065296	0.980982	1627	2	-0.037772
NDUFA12:NM_001258338;NM_018838	3	0.79598	0.79602	1	30095	0	0.48857	0.021013	0.051236	0.978109	1628	2	0.48857
SMCHD1:NM_015295	8	0.0055205	0.024797	0.948952	538	3	-0.28121	0.021016	0.07345	0.98729	1629	2	-0.28121
random:random_seq_35544_22_0_-1	1	0.97898	0.97888	1	36815	0	0.99946	0.021021	0.020998	0.962656	1630	1	0.99946
ACTR3B:NM_001040135;NM_020445	4	0.047845	0.11285	0.991758	3323	2	-0.20779	0.021023	0.054623	0.978109	1631	1	-0.20779
MUC4:NM_018406	5	0.77215	0.77281	1	29227	1	0.49777	0.021082	0.062826	0.978109	1632	3	0.49777
LACTB2:NM_016027	2	0.97892	0.97896	1	36813	0	0.82822	0.021084	0.039238	0.972442	1633	2	0.82822
OSBPL2:NM_014835;NM_144498	2	0.47545	0.47569	1	19529	0	0.49704	0.021087	0.039243	0.972442	1634	1	0.49704
NKTR:NM_005385	5	0.30207	0.43847	1	13824	1	-0.34166	0.02109	0.062843	0.978109	1635	1	-0.34166
PHYHIP:NM_001099335;NM_014759	7	0.47963	0.63063	1	19662	1	0.29486	0.021102	0.069984	0.983113	1636	4	0.29486
EYA1:NM_001288575	4	0.9809	0.98095	1	36874	0	0.23977	0.021121	0.054853	0.978109	1637	1	0.23977
SHC1:NM_001130040;NM_183001	6	0.065746	0.1636	0.992594	4279	2	0.50899	0.021129	0.065616	0.981493	1638	3	0.50899
0_chr2_26952140_26952162	1	0.97886	0.97877	1	36812	0	1.1817	0.021137	0.021111	0.962656	1639	1	1.1817
MBD4:NM_001276273	4	0.44724	0.51006	1	18631	1	0.18246	0.021183	0.054999	0.978109	1640	2	0.18246
0_chr18_55213537_55213559	1	0.9788	0.97871	1	36810	0	0.63166	0.021204	0.02118	0.962656	1641	1	0.63166
RINL:NM_001195833	3	0.8168	0.81679	1	30792	0	0.73379	0.021251	0.051599	0.978109	1642	2	0.73379
SERPINA5:NM_000624	5	0.043123	0.1079	0.991758	3037	2	-0.28727	0.021253	0.063182	0.978109	1643	1	-0.28727
STC1:NM_003155	7	0.51761	0.6615	1	20882	2	0.13464	0.021259	0.070362	0.984401	1644	3	0.13464
TMEM89:NM_001008269	2	0.97873	0.97877	1	36808	0	0.59333	0.021275	0.039578	0.972442	1645	2	0.59333
ALDH3A1:NM_000691;NM_001135168	6	0.96964	0.96968	1	36441	0	0.31492	0.021294	0.066051	0.983113	1646	4	0.31492
BMP1:NM_001199;NM_006129	7	0.93731	0.93708	1	35158	0	0.4948	0.021301	0.070466	0.984401	1647	4	0.4948
0_chr19_41082090_41082112	1	0.9787	0.97861	1	36807	0	1.5519	0.021303	0.021278	0.962656	1648	1	1.5519
TP53:NM_000546;NM_001126114	2	0.31733	0.32661	1	14333	1	0.38816	0.021349	0.039716	0.972442	1649	1	0.38816
hsa-mir-874	4	0.96115	0.96129	1	36094	0	0.2545	0.02135	0.055377	0.978109	1650	2	0.2545
SEH1L:NM_001013437;NM_031216	2	0.85952	0.8597	1	32329	0	0.75739	0.021366	0.039745	0.972442	1651	1	0.75739
FEZF1:NM_001024613	4	0.79406	0.79404	1	30024	0	0.40883	0.021383	0.055456	0.978109	1652	3	0.40883
MPPED2:NM_001145399;NM_001584	9	0.40288	0.61505	1	17234	2	0.34021	0.021391	0.077038	0.98729	1653	4	0.34021
CCDC77:NM_001130146;NM_032358	5	0.9968	0.99679	1	37526	0	0.61921	0.021393	0.063456	0.978109	1654	3	0.61921
random:random_seq_148415_0_22_-1	1	0.97861	0.97852	1	36804	0	1.0109	0.021394	0.021369	0.962656	1655	1	1.0109
0_chr5_65124762_65124784	1	0.97859	0.9785	1	36803	0	1.9184	0.021411	0.021383	0.962656	1656	1	1.9184
0_chr20_584672_584694	1	0.97858	0.9785	1	36802	0	1.4284	0.021419	0.021392	0.962656	1657	1	1.4284
TMBIM1:NM_022152	2	0.97858	0.97862	1	36801	0	0.73313	0.021422	0.039848	0.972442	1658	2	0.73313
ANKRD32:NM_032290	1	0.97855	0.97846	1	36797	0	1.0772	0.021452	0.021423	0.962656	1659	1	1.0772
PTP4A1:NM_003463	3	0.77895	0.77884	1	29440	0	0.56278	0.021454	0.051926	0.978109	1660	2	0.56278
TNS2:NM_170754	2	0.45997	0.46014	1	19019	1	0.81854	0.021497	0.039986	0.974233	1661	1	0.81854
CNTNAP3:NM_033655	4	0.14005	0.23893	0.996989	7716	1	0.28793	0.021513	0.055754	0.978109	1662	2	0.28793
TUBA4A:NM_006000	3	0.68397	0.68398	1	26328	0	0.55407	0.021519	0.052029	0.978109	1663	2	0.55407
C20orf202:NM_001009612	4	0.63414	0.64182	1	24666	1	0.64882	0.021542	0.055815	0.978109	1664	2	0.64882
MFSD12:NM_001287529;NM_174983	6	0.26175	0.42512	1	12403	2	0.197	0.021563	0.066784	0.983113	1665	3	0.197
HERC4:NM_001278185;NM_022079	5	0.068715	0.15585	0.992309	4437	2	0.3431	0.021587	0.063859	0.978109	1666	3	0.3431
LRP12:NM_001135703;NM_013437	3	0.57786	0.57872	1	22835	1	-0.053023	0.021601	0.05217	0.978109	1667	1	-0.053023
ALDH8A1:NM_022568;NM_170771	1	0.97837	0.97827	1	36788	0	0.88285	0.021634	0.021608	0.962656	1668	1	0.88285
SAMSN1:NM_001256370	4	0.71626	0.71638	1	27366	0	0.30309	0.02164	0.056044	0.978109	1669	2	0.30309
GNB3:NM_002075	6	0.97884	0.979	1	36811	0	0.33445	0.021654	0.067027	0.983113	1670	3	0.33445
SAMD4B:NM_018028	5	0.050139	0.1213	0.991758	3451	1	0.1504	0.021691	0.064074	0.978109	1671	2	0.1504
0_chr1_171766484_171766506	1	0.9783	0.97821	1	36786	0	1.1114	0.021701	0.021675	0.962656	1672	1	1.1114
SULT6B1:NM_001032377	4	0.86236	0.86255	1	32439	0	0.66133	0.021706	0.056194	0.978109	1673	3	0.66133
COPB2:NM_004766	3	0.036199	0.076068	0.991518	2635	2	-0.73196	0.021724	0.05236	0.978109	1674	1	-0.73196
AGXT2:NM_031900	5	0.49973	0.59254	1	20306	1	0.22901	0.021726	0.064144	0.978109	1675	3	0.22901
EXTL3:NM_001440	8	0.57813	0.71951	1	22843	2	0.42548	0.02176	0.075678	0.98729	1676	4	0.42548
TCEB3:NM_003198	5	0.80365	0.8036	1	30343	0	0.15584	0.021782	0.064256	0.978109	1677	1	0.15584
0_chr8_41480657_41480679	1	0.97822	0.97813	1	36784	0	1.1397	0.021784	0.021766	0.962656	1678	1	1.1397
PCNXL4:NM_022495	5	0.69232	0.70717	1	26600	1	0.48004	0.021785	0.064263	0.978109	1679	3	0.48004
0_chr8_30536832_30536854	1	0.97817	0.97809	1	36783	0	0.75659	0.021825	0.02181	0.962656	1680	1	0.75659
NEGR1:NM_173808	9	0.58146	0.73746	1	22955	1	0.49029	0.021835	0.078268	0.98729	1681	5	0.49029
HAUS5:NM_015302	4	0.32106	0.43923	1	14451	1	0.43158	0.021839	0.056492	0.978109	1682	3	0.43158
KIAA0020:NM_014878	5	0.40392	0.54546	1	17265	2	-0.21794	0.021845	0.064386	0.978109	1683	2	-0.21794
BSPRY:NM_017688	5	0.46335	0.57499	1	19131	1	0.44407	0.021866	0.064434	0.978109	1684	3	0.44407
0_chr9_133579367_133579389	1	0.97813	0.97804	1	36782	0	0.89138	0.021866	0.02185	0.962656	1685	1	0.89138
ACKR2:NM_001296	3	0.88788	0.88791	1	33333	0	0.24019	0.021871	0.052577	0.978109	1686	1	0.24019
ZNF778:NM_001201407	1	0.97803	0.97793	1	36780	0	1.1029	0.021974	0.021951	0.962656	1687	1	1.1029
SERPINB6:NM_001195291;NM_004568	5	0.79396	0.79393	1	30020	0	-0.0049342	0.022026	0.064758	0.979179	1688	2	-0.0049342
LAT2:NM_014146;NM_032464	6	0.12339	0.25549	0.996989	6965	1	-0.031829	0.022029	0.068037	0.983113	1689	2	-0.031829
random:random_seq_55357_0_22_-1	1	0.97793	0.97783	1	36774	0	0.85802	0.022074	0.022053	0.962656	1690	1	0.85802
RAB11FIP1:NM_001002814;NM_025151	8	0.98296	0.98295	1	36950	0	0.41548	0.022074	0.076604	0.98729	1691	5	0.41548
ZDHHC21:NM_178566	5	0.95458	0.95454	1	35821	0	0.41987	0.022107	0.064927	0.980034	1692	3	0.41987
PCDHGC3:NM_002588;NM_032402	9	0.60992	0.75502	1	23877	2	0.14378	0.02211	0.079043	0.987739	1693	3	0.14378
SIRT3:NM_001017524	4	0.38211	0.47209	1	16534	1	0.33572	0.022113	0.057097	0.978109	1694	2	0.33572
ETS1:NM_001162422	4	0.55744	0.58276	1	22161	1	0.42999	0.022119	0.057106	0.978109	1695	2	0.42999
PPIC:NM_000943	10	0.52472	0.72797	1	21116	2	0.0097685	0.022138	0.084582	0.995696	1696	5	0.0097685
0_chr18_33570883_33570905	1	0.97785	0.97775	1	36772	0	0.99133	0.022148	0.022128	0.962656	1697	1	0.99133
MALT1:NM_006785;NM_173844	6	0.8549	0.85531	1	32165	0	0.2586	0.022165	0.068392	0.983113	1698	2	0.2586
ZNF669:NM_001142572	1	0.97782	0.97772	1	36770	0	1.0829	0.022181	0.022164	0.962656	1699	1	1.0829
FBXO24:NM_001163499;NM_033506	8	0.91723	0.91734	1	34409	1	0.0034946	0.022216	0.077025	0.98729	1700	3	0.0034946
TMTC4:NM_001286453	4	0.57807	0.59778	1	22842	1	-0.18509	0.02223	0.057356	0.978109	1701	1	-0.18509
MCOLN2:NM_153259	7	0.87127	0.87208	1	32744	1	0.21282	0.022256	0.072805	0.98729	1702	2	0.21282
MS4A12:NM_001164470	1	0.97772	0.97762	1	36768	0	0.8629	0.022281	0.022261	0.962656	1703	1	0.8629
RALBP1:NM_006788	6	0.39488	0.54368	1	16979	1	0.32449	0.022288	0.068715	0.983113	1704	4	0.32449
random:random_seq_159566_0_22_-1	1	0.9777	0.9776	1	36767	0	1.0989	0.022297	0.022279	0.962656	1705	1	1.0989
ABLIM2:NM_001286688	9	0.34857	0.56171	1	15432	2	0.028447	0.022328	0.079657	0.987739	1706	3	0.028447
CYP26A1:NM_000783;NM_057157	5	0.53064	0.60828	1	21286	1	0.22883	0.022345	0.065406	0.981458	1707	2	0.22883
TLE6:NM_024760	3	0.55871	0.56078	1	22206	1	0.6893	0.022362	0.053348	0.978109	1708	2	0.6893
NM_018646	6	0.82363	0.82555	1	31022	1	0.3573	0.022368	0.06893	0.983113	1709	4	0.3573
FSIP1:NM_152597	3	0.90275	0.9027	1	33867	0	1.0563	0.022378	0.053374	0.978109	1710	2	1.0563
MAPK6:NM_002748	12	0.33162	0.58493	1	14817	2	0.24153	0.02238	0.089398	0.995873	1711	6	0.24153
OXNAD1:NM_138381	8	0.93426	0.93435	1	35035	0	0.32722	0.022382	0.077522	0.98729	1712	4	0.32722
NM_152460	7	0.11709	0.2612	0.996989	6674	1	-0.0084499	0.022407	0.073182	0.98729	1713	3	-0.0084499
random:random_seq_70842_0_22_-1	1	0.97759	0.97749	1	36764	0	1.2922	0.022413	0.0224	0.962656	1714	1	1.2922
LHX8:NM_001001933;NM_001256114	10	0.44804	0.6619	1	18666	1	0.24664	0.022414	0.085494	0.995873	1715	6	0.24664
IKBKB:NM_001556	6	0.93806	0.93819	1	35192	0	0.022862	0.022429	0.069085	0.983113	1716	2	0.022862
HARS:NM_001258040;NM_001289093	1	0.97755	0.97746	1	36763	0	1.0344	0.022446	0.022432	0.962656	1717	1	1.0344
0_chr4_129131868_129131890	1	0.97754	0.97744	1	36762	0	1.1546	0.022463	0.022446	0.962656	1718	1	1.1546
SLC18A1:NM_001135691;NM_003053	8	0.0020069	0.0099253	0.881228	252	3	0.11401	0.022468	0.077786	0.98729	1719	4	0.11401
AGRN:NM_198576	4	0.081471	0.16661	0.992594	5041	1	0.24797	0.022479	0.057925	0.978109	1720	2	0.24797
MAEL:NM_001286378;NM_032858	1	0.97752	0.97743	1	36761	0	1.4261	0.022479	0.022463	0.962656	1721	1	1.4261
PCDHB13:NM_018933	6	0.27931	0.44044	1	13043	2	0.023021	0.0225	0.069272	0.983113	1722	2	0.023021
hsa-mir-6509	7	0.99759	0.9976	1	37552	0	0.38991	0.022502	0.073411	0.98729	1723	4	0.38991
0_chr3_109045242_109045264	1	0.9775	0.97741	1	36759	0	1.312	0.022504	0.022491	0.962656	1724	1	1.312
RELA:NM_001145138;NM_021975	10	0.2073	0.42411	1	10430	4	-0.13016	0.022509	0.085803	0.995873	1725	3	-0.13016
ETFA:NM_000126	2	0.72041	0.72053	1	27503	0	0.91161	0.022513	0.041805	0.974233	1726	1	0.91161
ZNF546:NM_178544	7	0.093807	0.22895	0.996989	5583	3	0.55636	0.022528	0.07347	0.98729	1727	4	0.55636
N4BP1:NM_153029	5	0.92129	0.92123	1	34567	0	0.40016	0.022563	0.065853	0.982804	1728	3	0.40016
BEST1:NM_001139443;NM_004183	6	0.46944	0.61276	1	19331	2	-0.044792	0.022575	0.06947	0.983113	1729	2	-0.044792
ALDH1A1:NM_000689	4	0.034972	0.085622	0.991758	2554	2	-0.36273	0.022588	0.05817	0.978109	1730	1	-0.36273
YTHDF3:NM_152758	1	0.9774	0.97731	1	36755	0	1.045	0.022595	0.022586	0.962656	1731	1	1.045
MRPS33:NM_016071;NM_053035	2	0.97739	0.97745	1	36754	0	0.53691	0.022607	0.041964	0.974233	1732	2	0.53691
PACS1:NM_018026	4	0.86619	0.8664	1	32584	0	0.31627	0.022669	0.05834	0.978109	1733	3	0.31627
GLYATL1:NM_001220494;NM_001220496	1	0.97733	0.97724	1	36753	0	1.1785	0.02267	0.022658	0.962656	1734	1	1.1785
MRPS27:NM_001286748;NM_015084	4	0.95851	0.95871	1	35995	0	0.59683	0.022708	0.058424	0.978109	1735	3	0.59683
random:random_seq_142932_0_22_-1	1	0.97729	0.9772	1	36749	0	1.4505	0.022711	0.0227	0.962656	1736	1	1.4505
SLAMF7:NM_001282590;NM_001282596	8	0.084384	0.21453	0.996989	5180	2	0.3393	0.022726	0.078555	0.98729	1737	5	0.3393
BRIX1:NM_018321	2	0.86396	0.86414	1	32495	0	0.9747	0.022742	0.042214	0.974233	1738	1	0.9747
KIAA1211L:NM_207362	4	0.99148	0.99147	1	37306	0	0.43859	0.022749	0.058515	0.978109	1739	3	0.43859
CCL16:NM_004590	3	0.29303	0.35361	1	13528	1	0.54515	0.022783	0.054007	0.978109	1740	2	0.54515
0_chr16_66650091_66650113	1	0.9772	0.97711	1	36748	0	1.5017	0.022803	0.022784	0.962656	1741	1	1.5017
hsa-mir-155	6	0.27789	0.43924	1	12996	2	0.31612	0.02282	0.070112	0.983532	1742	4	0.31612
CLVS1:NM_173519	5	0.83471	0.83462	1	31417	0	0.5596	0.022828	0.06637	0.983113	1743	3	0.5596
random:random_seq_144188_0_22_-1	1	0.97713	0.97704	1	36745	0	0.66122	0.022869	0.022855	0.962656	1744	1	0.66122
NIPA1:NM_001142275	1	0.97712	0.97703	1	36744	0	0.8669	0.022877	0.022861	0.962656	1745	1	0.8669
ZNF227:NM_001289167;NM_001289173	1	0.9771	0.97701	1	36743	0	1.4587	0.022902	0.022884	0.962656	1746	1	1.4587
0_chr2_86018267_86018289	1	0.97709	0.977	1	36742	0	1.2199	0.02291	0.022892	0.962656	1747	1	1.2199
ZNF341:NM_001282933;NM_032819	8	0.56717	0.7116	1	22473	1	0.020315	0.02294	0.079194	0.987739	1748	4	0.020315
CA7:NM_001014435;NM_005182	4	0.7325	0.73256	1	27900	0	0.39347	0.022943	0.058943	0.978109	1749	3	0.39347
RAB30:NM_001286059;NM_014488	3	0.92294	0.92286	1	34636	0	0.98207	0.02295	0.054247	0.978109	1750	2	0.98207
LY6K:NM_017527	2	0.79269	0.79286	1	29961	0	0.66634	0.022988	0.04264	0.974574	1751	1	0.66634
NM_001146257	1	0.977	0.97692	1	36735	0	1.0137	0.023001	0.02298	0.964735	1752	1	1.0137
MAN1A2:NM_006699	9	0.48411	0.68132	1	19796	2	0.27676	0.023017	0.081611	0.990943	1753	4	0.27676
ELAC2:NM_001165962;NM_173717	5	0.94485	0.94475	1	35466	0	0.36047	0.023027	0.066771	0.983113	1754	3	0.36047
CLDN4:NM_001305	3	0.060151	0.11193	0.991758	3973	1	0.5077	0.023028	0.054364	0.978109	1755	2	0.5077
FKBP4:NM_002014	5	0.99741	0.9974	1	37542	0	0.58509	0.023035	0.066786	0.983113	1756	3	0.58509
WISP2:NM_003881	11	0.36253	0.60966	1	15869	3	0.21667	0.023035	0.087785	0.995873	1757	6	0.21667
NEK10:NM_199347	6	0.33669	0.49112	1	15002	1	0.31379	0.023074	0.070773	0.9859	1758	3	0.31379
DNAH7:NM_018897	8	0.54675	0.69704	1	21793	1	0.28995	0.023079	0.079601	0.987739	1759	4	0.28995
SLC39A4:NM_130849	2	0.97689	0.97693	1	36731	0	0.60866	0.023108	0.042838	0.974574	1760	2	0.60866
HIST3H2A:NM_033445	5	0.0996	0.21116	0.996989	5857	1	0.65439	0.023112	0.066942	0.983113	1761	3	0.65439
CASC4:NM_138423;NM_177974	5	0.10265	0.21649	0.996989	5988	2	-0.1183	0.023124	0.066966	0.983113	1762	2	-0.1183
TOR2A:NM_001085347;NM_001252021	1	0.97687	0.97678	1	36729	0	0.64106	0.023126	0.023096	0.965838	1763	1	0.64106
TMEM74:NM_153015	7	0.92941	0.92917	1	34859	0	0.59673	0.023146	0.074944	0.98729	1764	4	0.59673
random:random_seq_84428_0_22_-1	1	0.97685	0.97676	1	36728	0	0.98472	0.023151	0.023122	0.965838	1765	1	0.98472
SLC12A6:NM_001042494;NM_005135	3	0.20645	0.29757	1	10394	1	0.26757	0.023168	0.054579	0.978109	1766	1	0.26757
SEMG2:NM_003008	5	0.98301	0.98294	1	36954	0	0.5379	0.023193	0.067111	0.983113	1767	3	0.5379
FKBP15:NM_015258	2	0.97679	0.97682	1	36726	0	0.48633	0.023214	0.043021	0.974574	1768	2	0.48633
GPR161:NM_001267609;NM_153832	5	0.71083	0.72104	1	27169	1	0.023577	0.023221	0.067164	0.983113	1769	2	0.023577
NKAIN4:NM_152864	2	0.97674	0.97677	1	36725	0	0.9182	0.023262	0.043108	0.974574	1770	2	0.9182
EPB41:NM_001166005;NM_203343	6	0.61376	0.69558	1	24009	1	0.13679	0.023306	0.071394	0.98729	1771	2	0.13679
hsa-mir-4783	2	0.48868	0.48896	1	19956	0	0.3124	0.023315	0.043209	0.974827	1772	1	0.3124
0_chr17_66417872_66417894	1	0.97666	0.97658	1	36724	0	1.4222	0.023341	0.023313	0.966053	1773	1	1.4222
APCDD1L:NM_153360	4	0.65678	0.66099	1	25419	1	0.42421	0.023345	0.05986	0.978109	1774	3	0.42421
BPIFB2:NM_025227	8	0.20052	0.38859	1	10180	2	0.19168	0.02335	0.080399	0.990459	1775	3	0.19168
hsa-mir-6727	5	0.88327	0.88348	1	33166	0	0.077019	0.023368	0.067468	0.983113	1776	1	0.077019
AIFM2:NM_001198696;NM_032797	4	0.84729	0.84745	1	31882	0	0.49032	0.023369	0.059915	0.978109	1777	3	0.49032
ZPBP2:NM_198844;NM_199321	4	0.18708	0.29604	1	9640	1	0.40072	0.023415	0.060021	0.978109	1778	3	0.40072
NT5C1A:NM_032526	6	0.6836	0.73039	1	26313	1	0.51959	0.023425	0.071696	0.98729	1779	4	0.51959
0_chr4_99800541_99800563	1	0.97657	0.97649	1	36722	0	0.78606	0.023432	0.023397	0.966053	1780	1	0.78606
hsa-mir-6890	5	0.78403	0.78406	1	29620	1	0.05314	0.023452	0.06764	0.983113	1781	2	0.05314
0_chr15_49417916_49417938	1	0.97654	0.97646	1	36720	0	1.1334	0.023457	0.023415	0.966053	1782	1	1.1334
SPINT3:NM_006652	4	0.048643	0.1145	0.991758	3366	1	0.3319	0.02348	0.060181	0.978109	1783	2	0.3319
PAF1:NM_001256826	1	0.97651	0.97643	1	36718	0	1.4599	0.02349	0.023447	0.966053	1784	1	1.4599
C19orf53:NM_014047	3	0.86054	0.86061	1	32369	0	0.24532	0.023508	0.055119	0.978109	1785	2	0.24532
UNC50:NM_014044	3	0.96384	0.96387	1	36216	0	0.34	0.023511	0.055123	0.978109	1786	2	0.34
TPRA1:NM_001136053;NM_001142646	3	0.31557	0.36897	1	14276	1	0.2399	0.023535	0.055162	0.978109	1787	1	0.2399
IGSF1:NM_001170961;NM_205833	7	0.011512	0.043001	0.969058	982	1	0.41467	0.023547	0.075917	0.98729	1788	4	0.41467
0_chr17_47591175_47591197	1	0.97643	0.97634	1	36717	0	1.5972	0.023573	0.023529	0.966053	1789	1	1.5972
SF3B5:NM_031287	2	0.97642	0.97646	1	36716	0	0.63648	0.023576	0.043677	0.976655	1790	2	0.63648
SUCO:NM_001282751	8	0.19217	0.37887	1	9856	3	-0.19555	0.023579	0.081082	0.990459	1791	2	-0.19555
ZNF613:NM_001031721;NM_024840	7	0.186	0.35406	1	9601	2	-0.047638	0.023643	0.076162	0.98729	1792	3	-0.047638
0_chr1_115249478_115249500	1	0.97635	0.97627	1	36714	0	0.9251	0.023648	0.023601	0.966203	1793	1	0.9251
SULF1:NM_001128204;NM_015170	7	0.99928	0.99928	1	37631	0	0.48879	0.023653	0.076182	0.98729	1794	4	0.48879
BHLHE22:NM_152414	7	0.36209	0.53911	1	15856	1	0.12698	0.023654	0.076183	0.98729	1795	3	0.12698
ITPR3:NM_002224	8	0.90628	0.90713	1	34011	1	0.41095	0.023674	0.081365	0.990459	1796	4	0.41095
PPP1R32:NM_001170753;NM_145017	7	0.32837	0.51396	1	14703	1	0.60579	0.02369	0.076273	0.98729	1797	4	0.60579
DEPDC4:NM_152317	5	0.69237	0.70721	1	26604	1	0.57057	0.023722	0.068189	0.983113	1798	3	0.57057
hsa-mir-3678	4	0.80256	0.80262	1	30308	0	0.36427	0.023728	0.06072	0.978109	1799	3	0.36427
RAB20:NM_017817	7	0.41607	0.58035	1	17641	1	0.42899	0.023774	0.076485	0.98729	1800	4	0.42899
CTSL:NM_001257971;NM_145918	7	0.18407	0.35149	1	9526	2	-0.15712	0.023791	0.076526	0.98729	1801	1	-0.15712
hsa-mir-5091	4	0.98438	0.98442	1	37015	0	0.55689	0.023817	0.06092	0.978109	1802	3	0.55689
random:random_seq_19351_0_22_-1	1	0.97616	0.97608	1	36709	0	1.1144	0.023838	0.023791	0.966203	1803	1	1.1144
SMPD4:NM_001171083;NM_017951	2	0.97616	0.97619	1	36708	0	0.67199	0.023844	0.044151	0.976655	1804	2	0.67199
SLC25A5:NM_001152	7	0.41115	0.57656	1	17504	2	0.18226	0.023848	0.076654	0.98729	1805	3	0.18226
ADGRL3:NM_015236	7	0.81138	0.82761	1	30615	1	0.32029	0.023884	0.076742	0.98729	1806	4	0.32029
DCLRE1C:NM_001033857;NM_022487	6	0.50107	0.64276	1	20361	2	0.36108	0.023891	0.072891	0.98729	1807	4	0.36108
KLHDC1:NM_172193	5	0.72886	0.73528	1	27781	1	0.3968	0.023923	0.068589	0.983113	1808	3	0.3968
0_chr12_53068698_53068720	1	0.97607	0.97598	1	36707	0	1.1774	0.023929	0.023878	0.966203	1809	1	1.1774
FHOD3:NM_001281739;NM_025135	5	0.22538	0.35868	1	11035	2	0.32672	0.023937	0.068618	0.983113	1810	2	0.32672
SMAD2:NM_001135937	3	0.61506	0.61504	1	24043	0	-0.053455	0.023951	0.055794	0.978109	1811	1	-0.053455
PANK3:NM_024594	5	0.70395	0.71577	1	26974	1	0.25336	0.023978	0.068698	0.983113	1812	1	0.25336
IL20RA:NM_001278723;NM_001278724	4	0.98264	0.9827	1	36932	0	0.35757	0.023988	0.061296	0.978109	1813	2	0.35757
C22orf31:NM_015370	6	0.18278	0.34537	1	9483	3	-0.42026	0.023988	0.07314	0.98729	1814	1	-0.42026
0_chrX_154005660_154005682	1	0.976	0.97592	1	36704	0	0.82074	0.023996	0.023939	0.966203	1815	1	0.82074
ADRA1D:NM_000678	8	0.67753	0.79562	1	26096	2	0.2437	0.024	0.082355	0.992476	1816	4	0.2437
0_chrX_20144583_20144605	1	0.976	0.97591	1	36703	0	1.3123	0.024004	0.023944	0.966203	1817	1	1.3123
P2RX3:NM_002559	7	0.54911	0.68783	1	21870	2	-0.046336	0.024018	0.077072	0.98729	1818	2	-0.046336
KCNQ2:NM_004518;NM_172109	10	0.090674	0.24712	0.996989	5440	4	-0.0066006	0.024031	0.090801	0.995873	1819	4	-0.0066006
GREM1:NM_001191322;NM_001191323	1	0.97591	0.97583	1	36701	0	0.51846	0.024095	0.024034	0.966203	1820	1	0.51846
OR2B11:NM_001004492	5	0.87534	0.87545	1	32882	0	-0.025898	0.02412	0.068995	0.983113	1821	2	-0.025898
CWF19L2:NM_152434	1	0.97587	0.97579	1	36699	0	1.436	0.024128	0.024066	0.966203	1822	1	1.436
LXN:NM_020169	5	0.47981	0.58283	1	19672	1	-0.098497	0.02414	0.069039	0.983113	1823	2	-0.098497
0_chr11_14288450_14288472	1	0.97584	0.97577	1	36697	0	1.2466	0.024161	0.024097	0.966203	1824	1	1.2466
TAS2R41:NM_176883	3	0.15728	0.25072	0.996989	8440	1	0.654	0.024173	0.056124	0.978109	1825	2	0.654
AKAP10:NM_007202	9	0.78479	0.8587	1	29645	1	0.43894	0.024192	0.084899	0.995873	1826	5	0.43894
random:random_seq_55231_0_22_-1	1	0.97579	0.97571	1	36696	0	1.2572	0.024211	0.024145	0.966203	1827	1	1.2572
ZNF737:NM_001159293	4	0.91609	0.91627	1	34367	0	0.062674	0.024216	0.061802	0.978109	1828	1	0.062674
B4GAT1:NM_006876	4	0.52979	0.56332	1	21262	1	0.027464	0.024248	0.061871	0.978109	1829	1	0.027464
SLC2A5:NM_001135585;NM_003039	6	0.34111	0.49509	1	15149	2	0.10633	0.024281	0.073892	0.98729	1830	2	0.10633
SLC22A16:NM_033125	8	0.73215	0.81447	1	27891	1	0.022876	0.024293	0.083215	0.995652	1831	3	0.022876
DPEP3:NM_001129758;NM_022357	6	0.73603	0.76082	1	28034	1	0.35481	0.024293	0.073929	0.98729	1832	4	0.35481
TRAPPC11:NM_021942;NM_199053	4	0.95003	0.95019	1	35645	0	0.44673	0.02431	0.062009	0.978109	1833	2	0.44673
OR9A2:NM_001001658	8	0.61325	0.74554	1	24000	2	0.14556	0.024319	0.083293	0.995652	1834	4	0.14556
OR10A7:NM_001005280	6	0.79585	0.80264	1	30092	1	-0.0092132	0.024329	0.07402	0.98729	1835	1	-0.0092132
AMIGO1:NM_020703	7	0.12089	0.26646	0.996989	6843	1	0.12048	0.024335	0.07783	0.98729	1836	3	0.12048
0_chr17_37903336_37903358	1	0.97566	0.97559	1	36692	0	1.2146	0.024335	0.024262	0.966203	1837	1	1.2146
RBM23:NM_001077351;NM_018107	4	0.83453	0.83465	1	31405	0	0.42905	0.024354	0.062104	0.978109	1838	3	0.42905
CBFA2T3:NM_005187	2	0.24986	0.26825	0.996989	11931	1	0.12238	0.024363	0.045062	0.97697	1839	1	0.12238
random:random_seq_168173_0_22_-1	1	0.97563	0.97555	1	36691	0	1.3439	0.024368	0.024293	0.966203	1840	1	1.3439
HARBI1:NM_173811	6	0.9915	0.99157	1	37307	0	0.41405	0.024371	0.074127	0.98729	1841	4	0.41405
OR6C75:NM_001005497	7	0.99106	0.99102	1	37289	0	0.37634	0.024375	0.077933	0.98729	1842	4	0.37634
NDST4:NM_022569	4	0.2193	0.33483	1	10824	1	0.56145	0.024378	0.062161	0.978109	1843	3	0.56145
hsa-mir-548ab	2	0.21698	0.24078	0.996989	10739	1	0.36473	0.024379	0.045088	0.97697	1844	1	0.36473
hsa-mir-486-2	5	0.83235	0.83232	1	31344	0	0.07531	0.024384	0.06952	0.983113	1845	1	0.07531
0_chr4_124324150_124324172	1	0.97557	0.9755	1	36688	0	1.4994	0.024426	0.024352	0.966203	1846	1	1.4994
0_chr7_2420085_2420107	1	0.97554	0.97547	1	36687	0	0.59274	0.024459	0.024391	0.966203	1847	1	0.59274
KCNA4:NM_002233	11	0.10244	0.27313	0.997317	5981	5	-0.2315	0.024465	0.092264	0.995873	1848	1	-0.2315
0_chr9_33110959_33110981	1	0.97552	0.97545	1	36685	0	1.5524	0.024476	0.024405	0.966203	1849	1	1.5524
OR5M11:NM_001005245	4	0.9877	0.98767	1	37146	0	0.54801	0.024478	0.06238	0.978109	1850	2	0.54801
0_chr7_138874699_138874721	1	0.97552	0.97544	1	36684	0	1.0506	0.024484	0.024413	0.966203	1851	1	1.0506
PIM3:NM_001001852	8	0.13409	0.30555	1	7466	3	-0.071045	0.024487	0.083768	0.995652	1852	1	-0.071045
LIG3:NM_002311;NM_013975	2	0.7604	0.76042	1	28861	0	0.42184	0.02451	0.045326	0.97697	1853	1	0.42184
ACOT6:NM_001037162	4	0.53924	0.56983	1	21560	1	0.01482	0.024541	0.062526	0.978109	1854	1	0.01482
HAUS7:NM_017518	5	0.83958	0.83953	1	31616	0	0.017283	0.024546	0.069832	0.983113	1855	2	0.017283
ATP6V0E2:NM_001100592	2	0.95527	0.95536	1	35851	0	0.89717	0.024559	0.045408	0.97697	1856	2	0.89717
WDR63:NM_001288563;NM_145172	2	0.97542	0.97547	1	36682	0	0.69606	0.024579	0.045437	0.97697	1857	2	0.69606
RNF212:NM_001131034;NM_194439	6	0.040302	0.11465	0.991758	2867	3	-0.18296	0.024597	0.074711	0.98729	1858	2	-0.18296
CYP3A7:NM_000765;NM_001256497	6	0.9368	0.93694	1	35140	0	0.31188	0.024619	0.074767	0.98729	1859	3	0.31188
LMTK2:NM_014916	6	0.97336	0.97344	1	36604	0	0.41929	0.024642	0.074827	0.98729	1860	4	0.41929
TBC1D14:NM_001113363;NM_001286805	6	0.11431	0.24133	0.996989	6556	2	0.5153	0.024663	0.074877	0.98729	1861	4	0.5153
PEG10:NM_001040152;NM_015068	8	0.23876	0.43272	1	11509	3	-0.18647	0.024682	0.084333	0.995652	1862	1	-0.18647
CHD2:NM_001042572;NM_001271	2	0.65483	0.65503	1	25347	0	0.71185	0.024707	0.045665	0.97697	1863	1	0.71185
EGR3:NM_004430	4	0.80902	0.80906	1	30531	0	0.53955	0.024727	0.062929	0.978109	1864	3	0.53955
0_chr11_102813890_102813912	1	0.97524	0.97515	1	36674	0	1.0417	0.024758	0.024687	0.969962	1865	1	1.0417
TAOK1:NM_020791;NM_025142	6	0.33484	0.48949	1	14944	2	0.34184	0.024759	0.075133	0.98729	1866	3	0.34184
random:random_seq_119273_0_22_-1	1	0.97522	0.97513	1	36673	0	0.78398	0.024783	0.024713	0.969962	1867	1	0.78398
TEKT4:NM_144705	5	0.76122	0.76282	1	28888	1	0.32269	0.0248	0.070359	0.984401	1868	3	0.32269
PSTPIP1:NM_003978	9	0.95843	0.9583	1	35989	0	0.15195	0.024811	0.086621	0.995873	1869	2	0.15195
0_chr8_145539606_145539628	1	0.97518	0.97509	1	36672	0	1.0357	0.024816	0.024747	0.970015	1870	1	1.0357
hsa-mir-4456	2	0.97513	0.97518	1	36669	0	0.68434	0.024865	0.045927	0.97697	1871	2	0.68434
random:random_seq_74945_0_22_-1	1	0.97511	0.97501	1	36666	0	0.96695	0.02489	0.02482	0.970015	1872	1	0.96695
0_chr16_81993294_81993316	1	0.97509	0.975	1	36664	0	1.1809	0.024907	0.024835	0.970015	1873	1	1.1809
0_chr4_177251079_177251101	1	0.97508	0.97499	1	36663	0	1.0555	0.024915	0.024843	0.970015	1874	1	1.0555
DUOX1:NM_017434;NM_175940	10	0.13178	0.31635	1	7347	4	-0.068549	0.024921	0.093223	0.995873	1875	3	-0.068549
hsa-mir-548a-3	4	0.39485	0.47926	1	16976	1	0.23481	0.024964	0.063467	0.978109	1876	2	0.23481
DARS2:NM_018122	3	0.057836	0.10849	0.991758	3852	1	0.89393	0.024969	0.057366	0.978109	1877	2	0.89393
0_chr15_69697685_69697707	1	0.97501	0.97491	1	36660	0	0.77734	0.02499	0.024916	0.97187	1878	1	0.77734
MPLKIP:NM_138701	5	0.4508	0.56913	1	18756	1	0.54569	0.025037	0.070836	0.985911	1879	3	0.54569
PRR12:NM_020719	4	0.99324	0.99322	1	37367	0	0.64616	0.025101	0.063769	0.978109	1880	3	0.64616
PAPPA2:NM_020318;NM_021936	6	0.39904	0.54752	1	17108	2	0.18024	0.025119	0.076049	0.98729	1881	2	0.18024
MROH1:NM_001099280;NM_032450	7	0.19164	0.36156	1	9835	1	0.33518	0.025156	0.079826	0.98874	1882	4	0.33518
PSME4:NM_014614	6	0.88795	0.88825	1	33340	0	-0.025338	0.025164	0.076174	0.98729	1883	2	-0.025338
GCM1:NM_003643	5	0.55776	0.62277	1	22176	1	0.34664	0.025183	0.071134	0.986995	1884	3	0.34664
0_chr14_93401366_93401388	1	0.97479	0.9747	1	36657	0	1.0592	0.025205	0.025144	0.972442	1885	1	1.0592
ZNF577:NM_001135590;NM_032679	4	0.95373	0.9539	1	35784	0	0.40986	0.02524	0.064088	0.978109	1886	3	0.40986
hsa-mir-7152	4	0.63886	0.64571	1	24832	1	0.33086	0.025247	0.064108	0.978109	1887	2	0.33086
SLC25A26:NM_001164796	1	0.9747	0.9746	1	36653	0	1.2303	0.025304	0.025235	0.972442	1888	1	1.2303
KRT74:NM_175053	3	0.94361	0.94356	1	35419	0	0.39748	0.02532	0.057902	0.978109	1889	2	0.39748
DHRS1:NM_001136050;NM_138452	7	0.12177	0.26768	0.996989	6890	2	5.5292e-05	0.025323	0.080222	0.990459	1890	2	5.5292e-05
random:random_seq_153998_0_22_-1	1	0.97467	0.97457	1	36652	0	1.0703	0.025329	0.025257	0.972442	1891	1	1.0703
random:random_seq_114099_0_22_-1	1	0.97465	0.97455	1	36651	0	0.8837	0.025354	0.025285	0.972442	1892	1	0.8837
SSBP2:NM_001256732;NM_012446	7	0.2066	0.38134	1	10400	1	0.30795	0.025375	0.080348	0.990459	1893	4	0.30795
PAX2:NM_000278;NM_003990	6	0.97517	0.97526	1	36671	0	0.42557	0.025385	0.07673	0.98729	1894	3	0.42557
RPAP3:NM_001146075;NM_024604	4	0.91941	0.91957	1	34504	0	0.55474	0.025404	0.064455	0.978109	1895	3	0.55474
FNBP1L:NM_001024948;NM_017737	4	0.98198	0.98203	1	36917	0	0.72759	0.025419	0.064496	0.978109	1896	3	0.72759
HELB:NM_033647	7	0.92309	0.9228	1	34643	0	0.13462	0.025437	0.080493	0.990459	1897	2	0.13462
NMNAT2:NM_015039;NM_170706	5	0.34812	0.48658	1	15418	1	0.40151	0.025448	0.071667	0.98729	1898	3	0.40151
0_chr10_33189999_33190021	1	0.97449	0.9744	1	36645	0	1.2747	0.025512	0.02544	0.972442	1899	1	1.2747
hsa-mir-4480*	3	0.53899	0.54301	1	21550	1	0.84435	0.025523	0.058224	0.978109	1900	2	0.84435
ZIC4:NM_001168378	2	0.97447	0.97451	1	36644	0	0.91941	0.025531	0.047105	0.97697	1901	2	0.91941
0_chr16_2648018_2648040	1	0.97446	0.97437	1	36643	0	0.52488	0.025545	0.025475	0.972442	1902	1	0.52488
LPIN3:NM_022896	8	0.90087	0.90242	1	33796	1	0.16352	0.025554	0.086883	0.995873	1903	3	0.16352
SLC38A9:NM_001258286;NM_173514	2	0.25131	0.26948	0.996989	12005	1	0.13927	0.025557	0.047155	0.97697	1904	1	0.13927
BCAS1:NM_003657	9	0.42379	0.63553	1	17893	2	0.31495	0.025561	0.08868	0.995873	1905	5	0.31495
GPRIN3:NM_198281	7	0.48458	0.63457	1	19812	2	0.3485	0.025576	0.080825	0.990459	1906	4	0.3485
IL17RA:NM_001289905;NM_014339	6	0.9009	0.90118	1	33797	0	0.31678	0.025626	0.07737	0.98729	1907	3	0.31678
MPP7:NM_173496	11	0.80304	0.89007	1	30319	2	0.16998	0.025642	0.095899	0.995873	1908	5	0.16998
hsa-mir-562	5	0.097885	0.20815	0.996989	5777	2	0.18984	0.025647	0.072075	0.98729	1909	2	0.18984
CAMK2B:NM_001220;NM_172084	7	0.040277	0.11657	0.991758	2861	4	-0.33317	0.025664	0.081035	0.990459	1910	2	-0.33317
RC3H2:NM_001100588;NM_018835	2	0.97433	0.97438	1	36638	0	0.64192	0.025666	0.047341	0.97697	1911	2	0.64192
ZNF777:NM_015694	9	0.46561	0.67123	1	19213	2	-0.18709	0.025673	0.088983	0.995873	1912	4	-0.18709
HEPH:NM_014799	10	0.12192	0.30168	1	6901	3	0.0075041	0.025713	0.095258	0.995873	1913	4	0.0075041
SCUBE3:NM_152753	8	0.35792	0.56653	1	15726	3	-0.073703	0.025719	0.087356	0.995873	1914	2	-0.073703
EDN1:NM_001955	1	0.97428	0.97421	1	36637	0	1.0667	0.025719	0.025642	0.972442	1915	1	1.0667
LIM2:NM_030657	1	0.97427	0.97421	1	36636	0	1.0777	0.025727	0.02565	0.972442	1916	1	1.0777
RSPH10B2:NM_001099697;NM_173565	2	0.94385	0.94395	1	35430	0	0.76036	0.025737	0.047463	0.97697	1917	2	0.76036
0_chr17_47127408_47127430	1	0.97425	0.97418	1	36634	0	0.68232	0.025752	0.025674	0.972442	1918	1	0.68232
DAG1:NM_001165928;NM_004393	9	0.86654	0.89042	1	32594	1	-0.22787	0.025759	0.089225	0.995873	1919	2	-0.22787
RMND1:NM_001271937	4	0.4798	0.53029	1	19671	1	0.42652	0.02576	0.065223	0.98086	1920	2	0.42652
TCTEX1D4:NM_001013632	4	0.27476	0.40144	1	12887	1	0.31659	0.025778	0.065255	0.98086	1921	3	0.31659
0_chr13_95059463_95059485	1	0.97421	0.97414	1	36632	0	1.2227	0.025793	0.02572	0.972442	1922	1	1.2227
RNF2:NM_007212	5	0.37888	0.51909	1	16426	1	0.16099	0.025804	0.072391	0.98729	1923	1	0.16099
0_chr4_170912240_170912262	1	0.97419	0.97412	1	36630	0	1.1073	0.02581	0.025736	0.972442	1924	1	1.1073
0_chr4_38774642_38774664	1	0.97417	0.9741	1	36628	0	1.863	0.025826	0.02575	0.972442	1925	1	1.863
0_chr7_13932480_13932502	1	0.97415	0.97408	1	36627	0	1.0665	0.025851	0.025772	0.972442	1926	1	1.0665
REPS1:NM_001128617;NM_031922	5	0.95455	0.95451	1	35819	0	0.44991	0.025867	0.07251	0.98729	1927	3	0.44991
OR1J4:NM_001004452	4	0.85917	0.85932	1	32318	0	0.40916	0.025876	0.065468	0.981493	1928	3	0.40916
0_chr15_67483787_67483809	1	0.97409	0.97402	1	36625	0	1.2852	0.025909	0.02583	0.972442	1929	1	1.2852
hsa-mir-6855	5	0.76794	0.76893	1	29087	1	0.02542	0.025926	0.072625	0.98729	1930	2	0.02542
random:random_seq_168038_0_22_-1	1	0.97407	0.974	1	36624	0	1.3752	0.025934	0.025853	0.972442	1931	1	1.3752
CTBP2:NM_001083914;NM_001329	8	0.99486	0.99484	1	37433	0	0.31466	0.02595	0.088025	0.995873	1932	5	0.31466
NCOA6:NM_001242539;NM_014071	6	0.50146	0.64312	1	20374	2	0.28168	0.025984	0.078331	0.98729	1933	3	0.28168
ADAR:NM_001111;NM_015841	6	0.71638	0.74889	1	27370	1	0.23584	0.025992	0.078348	0.98729	1934	3	0.23584
CTCF:NM_006565	2	0.48555	0.48582	1	19849	0	0.56135	0.026064	0.048051	0.97697	1935	1	0.56135
PPL:NM_002705	5	0.90214	0.90223	1	33844	0	-0.085135	0.02607	0.072889	0.98729	1936	2	-0.085135
OR5AP2:NM_001002925	5	0.88379	0.88401	1	33191	0	0.42772	0.026134	0.073019	0.98729	1937	3	0.42772
SCRIB:NM_015356;NM_182706	5	0.95944	0.95943	1	36031	0	0.60358	0.026146	0.073038	0.98729	1938	3	0.60358
MSH6:NM_000179;NM_001281494	2	0.97385	0.9739	1	36619	0	0.58005	0.026151	0.048204	0.97697	1939	2	0.58005
TREX2:NM_080701	7	0.3592	0.5369	1	15761	2	0.18285	0.026174	0.082274	0.992476	1940	2	0.18285
0_chr19_55378379_55378401	1	0.97381	0.97374	1	36618	0	1.2869	0.026191	0.026107	0.972442	1941	1	1.2869
RAB11FIP4:NM_032932	5	0.75324	0.75578	1	28610	1	0.35226	0.026198	0.073137	0.98729	1942	3	0.35226
0_chr5_154195784_154195806	1	0.9738	0.97374	1	36617	0	1.0102	0.026199	0.026117	0.972442	1943	1	1.0102
SYT11:NM_152280	4	0.9412	0.94128	1	35319	0	0.61027	0.026206	0.066224	0.983113	1944	3	0.61027
hsa-mir-1207	7	0.098523	0.23552	0.996989	5809	3	-0.30834	0.026231	0.082423	0.992476	1945	2	-0.30834
0_chr8_67430127_67430149	1	0.97377	0.9737	1	36616	0	1.3618	0.026232	0.026151	0.972442	1946	1	1.3618
GLIS2:NM_032575	9	0.036704	0.11958	0.991758	2666	2	0.013348	0.026248	0.090599	0.995873	1947	3	0.013348
VMAC:NM_001017921	1	0.97373	0.97366	1	36614	0	0.58745	0.026274	0.026191	0.972442	1948	1	0.58745
0_chr7_38765202_38765224	1	0.97371	0.97364	1	36612	0	1.1315	0.02629	0.026206	0.972442	1949	1	1.1315
PLEKHA6:NM_014935	8	0.96779	0.96778	1	36366	0	0.40257	0.026297	0.089038	0.995873	1950	4	0.40257
KCNA5:NM_002234	7	0.46883	0.6219	1	19313	1	-0.028226	0.026344	0.082703	0.993678	1951	3	-0.028226
SEC16A:NM_001276418;NM_014866	7	0.49548	0.64348	1	20159	1	0.03453	0.026373	0.082773	0.993688	1952	3	0.03453
0_chr16_55539993_55540015	1	0.9736	0.97354	1	36610	0	1.0293	0.026398	0.02632	0.972442	1953	1	1.0293
SHISA2:NM_001007538	7	0.46548	0.61926	1	19208	2	0.36012	0.026401	0.082836	0.993688	1954	4	0.36012
PCDHB8:NM_019120	8	0.94766	0.94771	1	35565	0	0.19968	0.026401	0.089347	0.995873	1955	4	0.19968
ABLIM1:NM_006720	8	0.42638	0.616	1	17966	1	-0.021688	0.026401	0.089348	0.995873	1956	3	-0.021688
PDE1C:NM_001191056;NM_005020	6	0.17094	0.32778	1	9005	3	-0.074292	0.026489	0.079692	0.987739	1957	2	-0.074292
KIAA0391:NM_001256680;NM_001256681	3	0.3318	0.38017	1	14826	1	0.59774	0.026492	0.059737	0.978109	1958	2	0.59774
F5:NM_000130	8	0.40126	0.59992	1	17184	2	0.1357	0.026496	0.089632	0.995873	1959	1	0.1357
random:random_seq_164074_0_22_-1	1	0.97347	0.97341	1	36608	0	1.0964	0.026531	0.02646	0.972442	1960	1	1.0964
PRRT3:NM_207351	3	0.76842	0.76832	1	29102	0	0.63958	0.02654	0.05982	0.978109	1961	2	0.63958
GPR107:NM_001287346	3	0.751	0.75086	1	28536	0	0.14892	0.026541	0.059822	0.978109	1962	1	0.14892
C1orf131:NM_152379	5	0.23317	0.36679	1	11334	2	0.35313	0.026555	0.073858	0.98729	1963	3	0.35313
[truncated: 35,716 more rows]

## Sheet: CRISPRWT_cloneS_3rep_day14
id	num	neg|score	neg|p-value	neg|fdr	neg|rank	neg|goodsgrna	neg|lfc	pos|score	pos|p-value	pos|fdr	pos|rank	pos|goodsgrna	pos|lfc
[truncated: 37,679 more rows]
