# Supplementary material for: Tracing cellular heterogeneity in pooled genetic screens via multi-level barcoding
Source: BMC Genomics. 2019 Feb 6;20:107. doi: 10.1186/s12864-019-5480-0 (PMC6364396; doi:10.1186/s12864-019-5480-0)
Supplement: Supplementary file 6 — Tables S2-S5. MAGeCK outputs at the gene-level from CRISPRwt CloneR (Table S2), CRISPRi CloneS (Table S3), CRISPRi CloneR (Table S4) and CRISPRwt CloneS (Table S5). Columns are described at https://sourceforge.net/p/mageck/wiki/output/#gene_summary_txt. (ZIP 35431 kb) [file 12864_2019_5480_MOESM6_ESM.zip › Supplementary Table S4.xls]

## Sheet: CRISPi_CloneR_3rep_day4
id	num	neg|score	neg|p-value	neg|fdr	neg|rank	neg|goodsgrna	neg|lfc	pos|score	pos|p-value	pos|fdr	pos|rank	pos|goodsgrna	pos|lfc
PIKFYVE:NM_001178000;NM_152671_up_50	8	0.53827	0.53833	0.999496	14213	0	0.22232	1.7342e-06	1.0648e-05	0.225248	1	3	0.22232
TNFRSF10B:NM_003842;NM_147187_up_50	7	0.99933	0.99934	0.999832	26489	0	0.51406	3.2552e-06	1.6999e-05	0.225248	2	4	0.51406
PRCD:NM_001077620_up_50	8	0.91034	0.91051	0.999496	24033	0	0.6457	4.7018e-06	2.7834e-05	0.245875	3	6	0.6457
TRAK1:NM_001265609;NM_001265610_up_50	8	0.90317	0.90336	0.999496	23836	0	0.025237	2.0962e-05	0.0001033	0.394625	4	3	0.025237
RPL3L:NM_005061_up_50	7	0.11344	0.18386	0.999496	4273	1	0.2562	2.2062e-05	0.00010424	0.394625	5	1	0.2562
MEIS2:NM_170674;NM_170677_up_50	5	0.032287	0.059055	0.969514	1642	2	0.51878	2.3295e-05	9.1721e-05	0.394625	6	2	0.51878
CCDC120:NM_001163321;NM_033626_up_50	9	0.75241	0.75188	0.999496	19806	0	0.061453	3.7914e-05	0.00019185	0.524257	7	4	0.061453
FADD:NM_003824_up_50	9	0.56418	0.56414	0.999496	14890	0	0.47957	3.8529e-05	0.00019521	0.524257	8	5	0.47957
FAM126A:NM_032581_up_50	8	0.91136	0.91156	0.999496	24061	0	0.53882	6.5622e-05	0.00030281	0.59512	9	5	0.53882
SEZ6L2:NM_001114099;NM_201575_up_50	7	0.56158	0.5623	0.999496	14821	0	0.027355	6.6185e-05	0.00031439	0.59512	10	1	0.027355
GBAS:NM_001202469;NM_001483_up_50	3	0.98496	0.9851	0.999496	26096	0	0.47676	6.6186e-05	0.00019783	0.524257	11	2	0.47676
SUCO:NM_016227_up_50	5	0.56854	0.56859	0.999496	15023	0	0.016922	7.8792e-05	0.00031178	0.59512	12	1	0.016922
random:random_seq_153126_22_0_-1	1	0.99991	0.99992	1	26499	0	2.8176	8.5098e-05	8.3875e-05	0.394625	13	1	2.8176
MOCS3:NM_014484_up_50	7	0.29074	0.3123	0.999496	8244	1	0.41668	9.0917e-05	0.00041228	0.640058	14	3	0.41668
TMCC2:NM_014858_up_50	11	0.62515	0.62498	0.999496	16482	1	0.41161	9.9505e-05	0.00051801	0.640058	15	6	0.41161
ARHGEF3:NM_001289698_up_50	9	0.051567	0.10522	0.986595	2349	1	0.21833	0.00010919	0.00051465	0.640058	16	3	0.21833
SET:NM_001248000_up_50	6	0.42503	0.42504	0.999496	11401	0	0.14273	0.00011373	0.00045786	0.640058	17	3	0.14273
KCNJ16:NM_001270422;NM_170741_up_50	8	0.29034	0.32535	0.999496	8236	1	0.43074	0.00011719	0.00053183	0.640058	18	4	0.43074
THEMIS:NM_001164687_up_50	7	0.70416	0.70502	0.999496	18581	0	0.47702	0.00011797	0.00050904	0.640058	19	3	0.47702
TSKU:NM_015516_up_50	9	0.90301	0.90253	0.999496	23834	0	0.19649	0.00012133	0.00057181	0.640058	20	2	0.19649
LHB:NM_000894_up_50	6	0.97229	0.97228	0.999496	25757	0	0.27032	0.00012218	0.00048625	0.640058	21	2	0.27032
ZNF778:NM_001201407;NM_182531_up_50	5	0.49576	0.49584	0.999496	13102	0	0.67724	0.00014771	0.00057965	0.640058	22	3	0.67724
SF1:NM_001178030_up_50	9	0.51655	0.51794	0.999496	13643	1	0.259	0.0001789	0.00082437	0.873861	23	3	0.259
TRIM28:NM_005762_up_50	4	0.81564	0.81591	0.999496	21496	0	0.65269	0.00018222	0.00056452	0.640058	24	2	0.65269
MED13:NM_005121_up_50	5	0.55686	0.55694	0.999496	14694	0	0.14399	0.00023421	0.00090581	0.903589	25	2	0.14399
CREB1:NM_004379;NM_134442_up_50	11	0.59786	0.59873	0.999496	15810	1	0.2634	0.00026402	0.001223	0.903589	26	5	0.2634
UGT2A2:NM_001105677_up_50	5	0.68076	0.68081	0.999496	17948	0	0.74418	0.00026777	0.0010048	0.903589	27	3	0.74418
CST7:NM_003650_up_50	8	0.99708	0.99708	0.999496	26431	0	0.32364	0.00027311	0.0011539	0.903589	28	3	0.32364
PLSCR4:NM_001128304;NM_020353_up_50	8	0.31622	0.34409	0.999496	8810	1	-0.2066	0.00027732	0.0011662	0.903589	29	1	-0.2066
SNCG:NM_003087_up_50	9	0.94706	0.94693	0.999496	25087	0	0.064682	0.00027771	0.0012346	0.903589	30	2	0.064682
THAP3:NM_001195752;NM_138350_up_50	9	0.97784	0.97782	0.999496	25908	0	0.10282	0.00028563	0.001266	0.903589	31	3	0.10282
random:random_seq_62042_0_22_-1	1	0.99971	0.99973	0.999916	26497	0	2.3375	0.00028681	0.00028413	0.59512	32	1	2.3375
NDUFA7:NM_005001_up_50	10	0.23308	0.3276	0.999496	7019	1	0.21573	0.00028946	0.0012985	0.903589	33	3	0.21573
ARMCX3:NM_177948_up_50	10	0.41083	0.44028	0.999496	11055	1	0.30291	0.00029003	0.0013007	0.903589	34	4	0.30291
PDYN:NM_001190900_up_50	8	0.64629	0.64656	0.999496	17017	0	0.26452	0.0003083	0.0012712	0.903589	35	3	0.26452
SLIRP:NM_001267863;NM_031210_up_50	6	0.44852	0.44841	0.999496	11942	0	0.14803	0.00032144	0.0012051	0.903589	36	1	0.14803
NDUFA10:NM_004544_up_50	7	0.10236	0.16782	0.999496	3963	1	0.25442	0.00032227	0.001263	0.903589	37	3	0.25442
LYPD6:NM_001195685_up_50	9	0.47355	0.47962	0.999496	12555	1	0.1629	0.00032461	0.0014419	0.928823	38	4	0.1629
CCL28:NM_148672_up_50	8	0.94144	0.94155	0.999496	24929	0	0.39117	0.00032774	0.0013392	0.903589	39	4	0.39117
GRSF1:NM_001098477_up_50	7	0.44459	0.44585	0.999496	11846	1	0.18541	0.00034767	0.0013639	0.903589	40	3	0.18541
AES:NM_001130;NM_198970_up_50	6	0.96999	0.97	0.999496	25713	0	0.11765	0.00035926	0.0013392	0.903589	41	2	0.11765
TMPRSS11A:NM_001114387;NM_182606_up_50	9	0.23617	0.30799	0.999496	7079	1	-0.24392	0.0003919	0.0017378	0.934336	42	2	-0.24392
PKD1L2:NM_001278423;NM_001278425_up_50	8	0.90754	0.90773	0.999496	23964	0	0.42745	0.00039611	0.0015772	0.928823	43	4	0.42745
DDX41:NM_016222_up_50	6	0.30302	0.31133	0.999496	8506	1	0.45513	0.00041922	0.0015593	0.928823	44	4	0.45513
LGMN:NM_001008530;NM_005606_up_50	9	0.53043	0.53099	0.999496	14013	1	-0.16425	0.00042541	0.0018686	0.934336	45	2	-0.16425
MRGPRG:NM_001164377_up_50	7	0.94589	0.94592	0.999496	25055	0	0.42572	0.00045159	0.001721	0.934336	46	4	0.42572
FOXO3:NM_001455_up_50	10	0.65897	0.65877	0.999496	17357	0	0.08616	0.00045607	0.0020173	0.952758	47	3	0.08616
TSPAN18:NM_130783_up_50	6	0.8694	0.86936	0.999496	22903	0	-0.041792	0.00046977	0.001733	0.934336	48	2	-0.041792
NPR1:NM_000906_up_50	6	0.85324	0.85321	0.999496	22483	0	0.093	0.00054828	0.0020236	0.952758	49	1	0.093
CLEC18A:NM_001136214_up_50	5	0.4354	0.43546	0.999496	11639	0	0.1716	0.00057058	0.0018563	0.934336	50	2	0.1716
MAGEB5:NM_001271752_up_50	7	0.75698	0.75749	0.999496	19922	0	0.40114	0.00058607	0.0021948	0.952758	51	3	0.40114
COMP:NM_000095_up_50	9	0.15449	0.24126	0.999496	5261	2	-0.17919	0.00059553	0.0024245	0.952758	52	1	-0.17919
KCNQ5:NM_001160130;NM_019842_up_50	4	0.97172	0.97175	0.999496	25749	0	0.61768	0.0006062	0.0017834	0.934336	53	3	0.61768
TNFSF8:NM_001244;NM_001252290_up_50	4	0.51727	0.51758	0.999496	13666	0	0.58394	0.00063433	0.0018593	0.934336	54	2	0.58394
PHLDA2:NM_003311_up_50	9	0.86055	0.86003	0.999496	22670	0	0.31184	0.00064548	0.0025781	0.952758	55	4	0.31184
UBR3:NM_172070_up_50	6	0.96206	0.9621	0.999496	25485	0	0.45518	0.00066659	0.0024466	0.952758	56	4	0.45518
GOLGA2:NM_004486_up_50	6	0.81934	0.81912	0.999496	21585	0	0.38937	0.00067138	0.002466	0.952758	57	3	0.38937
KLHL20:NM_014458_up_50	5	0.90594	0.90595	0.999496	23919	0	0.66728	0.00067745	0.0021581	0.952758	58	3	0.66728
VHLL:NM_001004319_up_50	9	0.57118	0.57111	0.999496	15091	0	0.10198	0.00070892	0.0027918	0.952758	59	2	0.10198
OR10H1:NM_013940_up_50	7	0.22272	0.26122	0.999496	6793	1	0.39805	0.00071792	0.002667	0.952758	60	4	0.39805
YPEL3:NM_001145524;NM_031477_up_50	6	0.45805	0.45782	0.999496	12171	0	-0.040581	0.00073729	0.0026584	0.952758	61	1	-0.040581
DOT1L:NM_032482_up_50	11	0.94936	0.94937	0.999496	25145	0	0.11852	0.0007465	0.0031998	0.952758	62	3	0.11852
UBE2A:NM_001282161;NM_181762_up_50	7	0.99255	0.99249	0.999496	26305	0	0.14762	0.00077193	0.0028478	0.952758	63	2	0.14762
BCAP31:NM_001139441;NM_001139457_up_50	8	0.49674	0.49703	0.999496	13130	1	0.047298	0.00078137	0.0028781	0.952758	64	1	0.047298
C2orf44:NM_001142319;NM_025203_up_50	10	0.38275	0.42061	0.999496	10377	1	0.086945	0.00079058	0.0034011	0.952758	65	2	0.086945
OXT:NM_000915_up_50	8	0.95237	0.95244	0.999496	25225	0	0.49387	0.00079096	0.0029102	0.952758	66	4	0.49387
NTM:NM_001144058;NM_016522_up_50	11	0.99724	0.99728	0.999496	26440	0	0.11676	0.00079711	0.0033892	0.952758	67	2	0.11676
RALYL:NM_001100392;NM_001100393_up_50	2	0.86847	0.86855	0.999496	22881	0	1.3072	0.00081299	0.0015428	0.928823	68	1	1.3072
HOXB2:NM_002145_up_50	7	0.24398	0.27666	0.999496	7262	1	0.13105	0.00081602	0.0030089	0.952758	69	1	0.13105
ZNF680:NM_001130022;NM_178558_up_50	8	0.68421	0.68441	0.999496	18039	0	0.40129	0.00084962	0.0031131	0.952758	70	4	0.40129
PCDHAC2:NM_018899_up_50	6	0.2653	0.27954	0.999496	7709	1	0.1756	0.00085068	0.0029573	0.952758	71	1	0.1756
CAMKK1:NM_032294;NM_172207_up_50	11	0.83628	0.83606	0.999496	22056	0	0.30844	0.00085869	0.0036473	0.952758	72	5	0.30844
CYP4F12:NM_023944_up_50	7	0.98386	0.98383	0.999496	26067	0	0.24862	0.00086544	0.0031953	0.952758	73	2	0.24862
NM_001289610:NM_001289610;NM_206929_up_50	7	0.52603	0.52671	0.999496	13902	0	0.35441	0.00089156	0.0032793	0.952758	74	4	0.35441
NUP93:NM_001242795_up_50	5	0.99418	0.99418	0.999496	26356	0	0.95054	0.00093391	0.0028475	0.952758	75	3	0.95054
ITGAV:NM_001145000;NM_002210_up_50	7	0.23648	0.2712	0.999496	7086	1	0.27318	0.00094961	0.0034968	0.952758	76	4	0.27318
GEN1:NM_001130009_up_50	5	0.76774	0.76778	0.999496	20192	0	0.089096	0.00097537	0.0029539	0.952758	77	2	0.089096
RPL32:NM_000994;NM_001007073_up_50	4	0.9958	0.99583	0.999496	26397	0	0.71511	0.001036	0.0029644	0.952758	78	3	0.71511
TPD52L1:NM_001003395_up_50	10	0.089037	0.16102	0.999496	3568	1	-0.087114	0.0010396	0.0042212	0.952758	79	2	-0.087114
ZNF683:NM_001114759;NM_173574_up_50	9	0.83537	0.8348	0.999496	22032	0	0.34412	0.0010429	0.0039078	0.952758	80	4	0.34412
COPE:NM_007263;NM_199444_up_50	7	0.96837	0.9683	0.999496	25664	0	0.33623	0.0010526	0.0038263	0.952758	81	4	0.33623
SPTBN1:NM_003128_up_50	7	0.74816	0.74871	0.999496	19701	0	0.4024	0.0010568	0.0038383	0.952758	82	4	0.4024
RPL18:NM_000979;NM_001270490_up_50	11	0.5742	0.5773	0.999496	15184	1	0.29779	0.0010954	0.0046113	0.952758	83	5	0.29779
NM_001243202:NM_001243202;NM_012416_up_50	7	0.45053	0.45161	0.999496	11998	1	0.5477	0.0011231	0.0040669	0.952758	84	4	0.5477
S100A13:NM_005979_up_50	8	0.9826	0.98261	0.999496	26037	0	0.37005	0.0011275	0.0040714	0.952758	85	4	0.37005
FAM53B:NM_014661_up_50	9	0.68001	0.67988	0.999496	17931	0	-0.021759	0.0011624	0.0043062	0.952758	86	1	-0.021759
CEACAM21:NM_001288773_up_50	3	0.39591	0.39566	0.999496	10691	0	0.47664	0.0011626	0.0028008	0.952758	87	2	0.47664
SYT17:NM_016524_up_50	10	0.94424	0.94431	0.999496	25009	0	0.18432	0.0011685	0.0046374	0.952758	88	4	0.18432
ZNF598:NM_178167_up_50	7	0.84386	0.84409	0.999496	22247	0	0.56822	0.0011686	0.0042324	0.952758	89	4	0.56822
DYNLRB1:NM_001281727;NM_177953_up_50	8	0.39128	0.40282	0.999496	10573	1	0.12128	0.0011711	0.0042178	0.952758	90	3	0.12128
H2AFY:NM_004893_up_50	8	0.99942	0.99942	0.999838	26490	0	0.51104	0.0011934	0.0042918	0.952758	91	3	0.51104
YOD1:NM_001276320_up_50	8	0.81633	0.81648	0.999496	21519	0	0.11605	0.0011949	0.004298	0.952758	92	3	0.11605
SLC26A3:NM_000111_up_50	4	0.99199	0.99198	0.999496	26291	0	0.64855	0.0012026	0.0034236	0.952758	93	2	0.64855
WDR74:NM_018093_up_50	5	0.34789	0.34817	0.999496	9529	1	0.51886	0.0012071	0.0035954	0.952758	94	3	0.51886
HLTF:NM_003071;NM_139048_up_50	8	0.89066	0.89076	0.999496	23500	0	0.12756	0.0012348	0.0044372	0.952758	95	2	0.12756
CYP4F11:NM_001128932;NM_021187_up_50	8	0.65802	0.65821	0.999496	17330	0	0.558	0.0012379	0.0044458	0.952758	96	4	0.558
FAM63B:NM_001040450;NM_001040453_up_50	7	0.2582	0.2873	0.999496	7559	1	0.55002	0.0012556	0.0045302	0.952758	97	4	0.55002
GJA4:NM_002060_up_50	7	0.051616	0.094019	0.986595	2353	1	0.43468	0.0012569	0.0045369	0.952758	98	1	0.43468
NM_001195576:NM_001195576;NM_001195578_up_50	3	0.14459	0.14771	0.997924	5033	1	0.48813	0.0012759	0.0030081	0.952758	99	1	0.48813
RTN2:NM_005619;NM_206900_up_50	7	0.99895	0.99896	0.999736	26481	0	0.35917	0.0012764	0.004609	0.952758	100	3	0.35917
OR2G6:NM_001013355_up_50	8	0.839	0.83919	0.999496	22117	0	0.20938	0.0012802	0.0045862	0.952758	101	2	0.20938
ANKLE1:NM_001278443;NM_152363_up_50	8	0.46071	0.46323	0.999496	12241	1	-0.24705	0.0012852	0.0046068	0.952758	102	1	-0.24705
PLEKHG2:NM_022835_up_50	8	0.5931	0.59335	0.999496	15699	0	0.027609	0.0012999	0.0046602	0.952758	103	3	0.027609
SPAG9:NM_001130527;NM_003971_up_50	11	0.32772	0.40257	0.999496	9027	1	0.15271	0.0013192	0.0055064	0.952758	104	4	0.15271
SIPA1L2:NM_020808_up_50	8	0.67686	0.677	0.999496	17830	0	-0.0093832	0.0013356	0.0047854	0.952758	105	1	-0.0093832
OR4L1:NM_001004717_up_50	6	0.048369	0.085967	0.986595	2239	2	-0.23274	0.0013419	0.0042055	0.952758	106	1	-0.23274
NM_001145951:NM_001145951_up_50	10	0.020664	0.052811	0.969514	1145	2	0.11804	0.0013458	0.0052397	0.952758	107	2	0.11804
ACBD4:NM_001135705;NM_024722_up_50	7	0.47765	0.47862	0.999496	12653	0	0.60153	0.0013468	0.0048661	0.952758	108	4	0.60153
NARF:NM_001038618_up_50	11	0.86003	0.85995	0.999496	22663	0	0.061908	0.0013473	0.005611	0.952758	109	4	0.061908
SLC9C2:NM_178527_up_50	9	0.8918	0.89133	0.999496	23522	0	0.38996	0.0013528	0.0049445	0.952758	110	4	0.38996
C6orf106:NM_022758;NM_024294_up_50	6	0.96398	0.96401	0.999496	25543	0	0.25474	0.0013659	0.0042675	0.952758	111	2	0.25474
PAX6:NM_000280;NM_001604_up_50	7	0.87604	0.87613	0.999496	23095	0	0.40903	0.0013711	0.0049527	0.952758	112	2	0.40903
GAL3ST4:NM_024637_up_50	4	0.73724	0.73742	0.999496	19401	0	0.097241	0.0013735	0.0039092	0.952758	113	1	0.097241
TNFAIP8:NM_001286814_up_50	5	0.54699	0.54704	0.999496	14428	0	0.058198	0.0014348	0.0042231	0.952758	114	2	0.058198
NTSR2:NM_012344_up_50	9	0.94736	0.94725	0.999496	25093	0	0.15763	0.0014607	0.00532	0.952758	115	4	0.15763
random:random_seq_36773_0_22_-1	1	0.99852	0.99852	0.999693	26470	0	1.3837	0.0014782	0.001483	0.928823	116	1	1.3837
TAL2:NM_005421_up_50	10	0.45951	0.47642	0.999496	12209	1	-0.023679	0.0014803	0.0056787	0.952758	117	2	-0.023679
KRT10:NM_000421_up_50	3	0.84757	0.84751	0.999496	22339	0	0.051388	0.0014837	0.0034019	0.952758	118	1	0.051388
NDFIP2:NM_001161407;NM_019080_up_50	8	0.63825	0.63851	0.999496	16818	0	-0.042428	0.0014867	0.005289	0.952758	119	1	-0.042428
MEFV:NM_000243;NM_001198536_up_50	7	0.99652	0.9965	0.999496	26418	0	0.57694	0.001495	0.0053652	0.952758	120	3	0.57694
MAP4K2:NM_004579_up_50	5	0.99749	0.99748	0.999512	26448	0	0.30164	0.0014962	0.0043811	0.952758	121	2	0.30164
CACNA2D3:NM_018398_up_50	8	0.89784	0.89806	0.999496	23693	0	0.1313	0.001537	0.0054388	0.952758	122	1	0.1313
CDC25A:NM_001789;NM_201567_up_50	7	0.15371	0.21316	0.999496	5244	1	0.19335	0.0015604	0.0055367	0.952758	123	3	0.19335
COLQ:NM_080538_up_50	8	0.98486	0.98487	0.999496	26094	0	0.10146	0.0015874	0.0055957	0.952758	124	2	0.10146
SCN11A:NM_001287223_up_50	2	0.99841	0.99839	0.999693	26467	0	0.89262	0.0015934	0.0030649	0.952758	125	2	0.89262
OR6K6:NM_001005184_up_50	5	0.625	0.62507	0.999496	16477	0	0.10037	0.0016091	0.0046714	0.952758	126	2	0.10037
FOXO1:NM_002015_up_50	10	0.89918	0.89938	0.999496	23725	0	0.37976	0.0016138	0.0061079	0.952758	127	4	0.37976
GHR:NM_001242403_up_50	3	0.20345	0.20355	0.999496	6371	1	1.2548	0.0016208	0.0036672	0.952758	128	2	1.2548
DAPK1:NM_001288730;NM_004938_up_50	7	0.65986	0.66088	0.999496	17377	0	0.19534	0.0016409	0.0057392	0.952758	129	2	0.19534
ABHD17C:NM_021214_up_50	8	0.84191	0.84213	0.999496	22197	0	0.4123	0.0016477	0.0058008	0.952758	130	4	0.4123
ROBO1:NM_002941_up_50	9	0.20799	0.29083	0.999496	6481	1	0.098046	0.0016503	0.0059738	0.952758	131	2	0.098046
ANXA9:NM_003568_up_50	6	0.66003	0.65986	0.999496	17382	0	0.21693	0.0016555	0.005005	0.952758	132	2	0.21693
TCF7L1:NM_031283_up_50	8	0.31524	0.34337	0.999496	8789	1	0.23794	0.0016567	0.0058307	0.952758	133	3	0.23794
random:random_seq_23691_0_22_-1	1	0.99833	0.99832	0.999693	26465	0	2.5617	0.0016736	0.0016721	0.934336	134	1	2.5617
TRIM49B:NM_001206626_up_50	6	0.19148	0.22106	0.999496	6081	1	0.1497	0.0016819	0.0050719	0.952758	135	1	0.1497
WDR64:NM_144625_up_50	9	0.048489	0.10115	0.986595	2242	2	0.30179	0.0016877	0.00609	0.952758	136	4	0.30179
APOA1BP:NM_144772_up_50	7	0.062733	0.11036	0.98958	2750	2	0.091144	0.0017051	0.0059021	0.952758	137	3	0.091144
PLCD1:NM_006225_up_50	9	0.88706	0.88655	0.999496	23389	0	0.14059	0.0017194	0.0061935	0.952758	138	3	0.14059
C11orf44:NM_001271983_up_50	9	0.92118	0.9208	0.999496	24349	0	0.17508	0.0017299	0.0062286	0.952758	139	3	0.17508
EPC1:NM_001272004;NM_025209_up_50	10	0.9243	0.92448	0.999496	24449	0	0.054434	0.0017321	0.006495	0.952758	140	1	0.054434
BAK1:NM_001188_up_50	10	0.9063	0.90655	0.999496	23929	0	0.1905	0.0018028	0.0067311	0.952758	141	3	0.1905
KCNJ15:NM_001276435;NM_170736_up_50	5	0.38364	0.38369	0.999496	10393	0	0.049633	0.001811	0.0052131	0.952758	142	1	0.049633
SUN3:NM_001030019;NM_152782_up_50	6	0.96655	0.9666	0.999496	25614	0	0.65528	0.0018154	0.0054108	0.952758	143	3	0.65528
HKR1:NM_181786_up_50	7	0.85851	0.85862	0.999496	22618	0	-0.074165	0.0018297	0.0062159	0.952758	144	1	-0.074165
ZFAND6:NM_001242915;NM_001242916_up_50	5	0.83521	0.8351	0.999496	22030	0	0.243	0.0018312	0.0052696	0.952758	145	2	0.243
CRYGD:NM_006891_up_50	8	0.83577	0.83594	0.999496	22044	0	-0.08868	0.0018392	0.0064655	0.952758	146	2	-0.08868
AKR1C3:NM_001253908_up_50	6	0.17831	0.21108	0.999496	5813	1	0.27164	0.0018499	0.0055049	0.952758	147	2	0.27164
GPR62:NM_080865_up_50	6	0.99599	0.99593	0.999496	26402	0	0.33381	0.0018588	0.00553	0.952758	148	3	0.33381
NME3:NM_002513_up_50	8	0.88832	0.88844	0.999496	23424	0	0.49361	0.0018593	0.0065357	0.952758	149	4	0.49361
ST5:NM_213618_up_50	8	0.73772	0.73802	0.999496	19414	0	0.52567	0.0018835	0.0066127	0.952758	150	4	0.52567
CHRNA3:NM_000743;NM_001166694_up_50	8	0.95813	0.95812	0.999496	25369	0	0.35927	0.0018853	0.0066164	0.952758	151	4	0.35927
SPC24:NM_182513_up_50	9	0.77479	0.77417	0.999496	20381	0	0.053326	0.0018989	0.0067886	0.952758	152	1	0.053326
C22orf23:NM_001207062;NM_032561_up_50	7	0.69897	0.69979	0.999496	18438	0	0.19219	0.0019099	0.0064233	0.952758	153	3	0.19219
CCDC92:NM_025140_up_50	7	0.42815	0.43023	0.999496	11479	1	0.08403	0.0019515	0.0065163	0.952758	154	3	0.08403
ACVR1C:NM_001111032;NM_145259_up_50	9	0.98805	0.98801	0.999496	26193	0	-0.0050466	0.0019555	0.0069829	0.952758	155	2	-0.0050466
GINS4:NM_032336_up_50	6	0.36241	0.36447	0.999496	9856	1	-0.034536	0.0020217	0.0059566	0.952758	156	1	-0.034536
MAGI1:NM_001033057;NM_015520_up_50	7	0.37165	0.37896	0.999496	10112	1	0.44246	0.0020262	0.0067038	0.952758	157	3	0.44246
CRMP1:NM_001313_up_50	7	0.59958	0.6005	0.999496	15856	0	0.38611	0.0020629	0.0067864	0.952758	158	3	0.38611
ACSF3:NM_001127214;NM_174917_up_50	8	0.88743	0.88757	0.999496	23400	0	0.2768	0.0020829	0.0072721	0.952758	159	4	0.2768
ODF3B:NM_001014440_up_50	9	0.57568	0.57557	0.999496	15228	0	-0.087528	0.0021254	0.0075273	0.952758	160	1	-0.087528
TNRC6A:NM_014494_up_50	4	0.63711	0.63737	0.999496	16791	0	0.49158	0.0021292	0.0059746	0.952758	161	3	0.49158
IKBKG:NM_001099857;NM_001145255_up_50	9	0.31742	0.36072	0.999496	8826	1	-0.13676	0.0021324	0.0075467	0.952758	162	2	-0.13676
GCOM1:NM_001018090;NM_152451_up_50	8	0.01585	0.040048	0.969514	911	1	0.60203	0.0021406	0.0074765	0.952758	163	4	0.60203
random:random_seq_94446_0_22_-1	1	0.99783	0.99781	0.999584	26455	0	1.4497	0.0021716	0.0021746	0.952758	164	1	1.4497
ZNF3:NM_001278290;NM_032924_up_50	8	0.72578	0.726	0.999496	19105	0	0.40434	0.0021834	0.0076296	0.952758	165	4	0.40434
LRR1:NM_152329;NM_203467_up_50	8	0.93219	0.93232	0.999496	24674	0	0.086141	0.0021915	0.0076614	0.952758	166	3	0.086141
PRAME:NM_001291715;NM_001291719_up_50	6	0.48783	0.48744	0.999496	12887	0	0.38199	0.0021971	0.0063956	0.952758	167	3	0.38199
POC1B:NM_001199777_up_50	10	0.21001	0.31374	0.999496	6522	2	0.050502	0.0022038	0.0080055	0.952758	168	3	0.050502
KIFAP3:NM_001204514;NM_014970_up_50	10	0.78974	0.7897	0.999496	20806	0	0.086135	0.0022222	0.008063	0.952758	169	3	0.086135
ANKRD18B:NM_001244752_up_50	4	0.44236	0.4428	0.999496	11797	0	0.28649	0.0022296	0.006245	0.952758	170	1	0.28649
C10orf120:NM_001010912_up_50	2	0.69559	0.6953	0.999496	18344	0	1.1903	0.0022365	0.0043311	0.952758	171	1	1.1903
VTCN1:NM_001253849_up_50	4	0.93519	0.93526	0.999496	24754	0	0.53246	0.0022404	0.006269	0.952758	172	3	0.53246
SERPINB3:NM_006919_up_50	5	0.15111	0.17496	0.999496	5181	1	0.24627	0.0022515	0.0063949	0.952758	173	1	0.24627
MAT1A:NM_000429_up_50	5	0.35742	0.35752	0.999496	9741	1	0.044524	0.0022743	0.0064588	0.952758	174	2	0.044524
MIPOL1:NM_001195296;NM_138731_up_50	9	0.8	0.79938	0.999496	21098	0	0.089962	0.0022953	0.0080671	0.952758	175	2	0.089962
IL20RA:NM_001278723;NM_014432_up_50	8	0.45673	0.45962	0.999496	12141	1	0.32699	0.0023249	0.0080966	0.952758	176	4	0.32699
ZC3H12C:NM_033390_up_50	8	0.6099	0.61019	0.999496	16118	0	0.33099	0.0023413	0.0081407	0.952758	177	3	0.33099
ZNF223:NM_013361_up_50	8	0.98617	0.98618	0.999496	26130	0	0.040466	0.0023425	0.0081448	0.952758	178	2	0.040466
LMNTD1:NM_001145728;NM_152590_up_50	5	0.88794	0.88801	0.999496	23417	0	-0.061685	0.0023773	0.0067438	0.952758	179	1	-0.061685
PANK4:NM_018216_up_50	10	0.99542	0.9955	0.999496	26389	0	0.13421	0.0023908	0.0085954	0.952758	180	3	0.13421
random:random_seq_150420_0_22_-1	1	0.9976	0.99758	0.999541	26450	0	0.50348	0.0023985	0.002395	0.952758	181	1	0.50348
SMTNL2:NM_198501_up_50	8	0.20816	0.26917	0.999496	6487	1	0.20537	0.0023992	0.0083395	0.952758	182	2	0.20537
SCARA5:NM_173833_up_50	8	0.85261	0.85283	0.999496	22464	0	0.30875	0.0023999	0.0083417	0.952758	183	3	0.30875
PPP1R3D:NM_006242_up_50	9	0.83661	0.83604	0.999496	22062	0	0.16688	0.0024085	0.0084378	0.952758	184	2	0.16688
USP14:NM_001037334;NM_005151_up_50	8	0.52831	0.52832	0.999496	13955	0	0.30263	0.0024182	0.0084008	0.952758	185	2	0.30263
CCL8:NM_005623_up_50	5	0.32379	0.32493	0.999496	8955	1	-0.13725	0.0024402	0.0069118	0.952758	186	1	-0.13725
LALBA:NM_002289_up_50	7	0.33745	0.34987	0.999496	9275	1	-0.18426	0.0024464	0.0077608	0.952758	187	1	-0.18426
DMKN:NM_001126059_up_50	7	0.87376	0.87385	0.999496	23015	0	0.059589	0.0024616	0.0077927	0.952758	188	2	0.059589
DHX57:NM_198963_up_50	4	0.34961	0.35004	0.999496	9563	0	0.44867	0.0024641	0.0067434	0.952758	189	2	0.44867
FAM189A1:NM_015307_up_50	5	0.98418	0.98423	0.999496	26077	0	0.16799	0.0024853	0.0070214	0.952758	190	2	0.16799
ETNK2:NM_018208_up_50	7	0.71378	0.71458	0.999496	18801	0	0.3787	0.0024924	0.0078669	0.952758	191	3	0.3787
ZNF784:NM_203374_up_50	8	0.69007	0.69026	0.999496	18190	0	-0.099277	0.0024935	0.0086466	0.952758	192	2	-0.099277
SERP1:NM_014445_up_50	4	0.81549	0.81577	0.999496	21493	0	0.32286	0.0025064	0.0068099	0.952758	193	1	0.32286
BRF2:NM_018310_up_50	6	0.72467	0.72469	0.999496	19082	0	0.4253	0.0025098	0.0071925	0.952758	194	3	0.4253
CSPG4:NM_001897_up_50	9	0.4042	0.42339	0.999496	10893	1	0.081214	0.0025224	0.0088147	0.952758	195	3	0.081214
LUZP1:NM_001142546;NM_033631_up_50	8	0.2458	0.29422	0.999496	7302	1	-0.11038	0.0025941	0.0089743	0.952758	196	1	-0.11038
MRPL42:NM_014050;NM_172177_up_50	5	0.82176	0.82179	0.999496	21658	0	0.062388	0.0025975	0.0073195	0.952758	197	1	0.062388
SCRN1:NM_001145513;NM_001145514_up_50	6	0.93631	0.93638	0.999496	24785	0	0.37936	0.002707	0.0077081	0.952758	198	2	0.37936
FURIN:NM_001289824_up_50	7	0.21185	0.25346	0.999496	6565	1	0.29711	0.0027235	0.0084437	0.952758	199	3	0.29711
EMB:NM_198449_up_50	11	0.34576	0.41316	0.999496	9467	1	-0.071785	0.0027563	0.010043	0.952758	200	3	-0.071785
ZMIZ2:NM_031449_up_50	8	0.97076	0.97087	0.999496	25734	0	0.39409	0.0027676	0.0095601	0.952758	201	4	0.39409
OTUD7A:NM_130901_up_50	9	0.98391	0.98388	0.999496	26072	0	0.36474	0.002772	0.0096131	0.952758	202	3	0.36474
NPHS1:NM_004646_up_50	6	0.72615	0.72618	0.999496	19116	0	0.33159	0.0027763	0.0078613	0.952758	203	3	0.33159
TMTC1:NM_175861_up_50	4	0.64871	0.64894	0.999496	17080	0	0.15229	0.0027833	0.0073035	0.952758	204	1	0.15229
SPTBN5:NM_016642_up_50	5	0.5587	0.55875	0.999496	14748	0	0.25891	0.0028024	0.0078463	0.952758	205	2	0.25891
GLIPR2:NM_001287013;NM_001287014_up_50	6	0.93904	0.93907	0.999496	24861	0	0.29822	0.002809	0.0079416	0.952758	206	3	0.29822
SPZ1:NM_032567_up_50	6	0.24853	0.26574	0.999496	7357	1	0.31335	0.0028144	0.0079539	0.952758	207	2	0.31335
LAMB2:NM_002292_up_50	9	0.95888	0.95872	0.999496	25392	0	0.070399	0.0028202	0.0097742	0.952758	208	4	0.070399
REG1A:NM_002909_up_50	5	0.021296	0.04116	0.969514	1167	1	0.075007	0.0028228	0.007893	0.952758	209	2	0.075007
MUTYH:NM_001048172;NM_001048174_up_50	1	0.99717	0.99716	0.999496	26436	0	1.0638	0.0028334	0.0028239	0.952758	210	1	1.0638
FCHO2:NM_001146032;NM_138782_up_50	7	0.61842	0.61939	0.999496	16336	0	0.39331	0.002861	0.0087931	0.952758	211	3	0.39331
RFTN1:NM_015150_up_50	11	0.13607	0.22529	0.999496	4824	1	0.033723	0.0028693	0.010392	0.952758	212	3	0.033723
BCL7A:NM_001024808;NM_020993_up_50	6	0.79131	0.79101	0.999496	20849	0	0.2085	0.0029088	0.0081859	0.952758	213	2	0.2085
DHX35:NM_001190809;NM_021931_up_50	4	0.76616	0.76644	0.999496	20144	0	0.33593	0.0029091	0.0075303	0.952758	214	2	0.33593
random:random_seq_51164_0_22_-1	1	0.99709	0.99708	0.999496	26433	0	1.2201	0.0029091	0.0028942	0.952758	215	1	1.2201
PAQR4:NM_001284511;NM_152341_up_50	9	0.89269	0.89219	0.999496	23554	0	0.21307	0.0029395	0.010153	0.952758	216	4	0.21307
ZNF513:NM_144631_up_50	10	0.065348	0.13134	0.994573	2831	1	0.19395	0.0029652	0.01044	0.952758	217	4	0.19395
PSG4:NM_001276495;NM_213633_up_50	5	0.81515	0.81525	0.999496	21481	0	0.53658	0.0030063	0.0083787	0.952758	218	2	0.53658
CHODL:NM_001204174_up_50	8	0.62315	0.62349	0.999496	16436	0	0.20554	0.0030468	0.010276	0.952758	219	3	0.20554
PAX4:NM_006193_up_50	8	0.53976	0.53986	0.999496	14256	0	0.16209	0.0030684	0.010325	0.952758	220	3	0.16209
SERTAD2:NM_014755_up_50	11	0.19081	0.29117	0.999496	6071	2	-0.065029	0.0030954	0.011084	0.952758	221	4	-0.065029
SOCS1:NM_003745_up_50	3	0.41964	0.41948	0.999496	11265	0	0.50864	0.0031009	0.0063926	0.952758	222	2	0.50864
SRCAP:NM_001256829_up_50	7	0.19709	0.24301	0.999496	6215	1	-0.025763	0.0031067	0.0093871	0.952758	223	2	-0.025763
DNAJC19:NM_145261_up_50	6	0.84894	0.84888	0.999496	22372	0	0.52695	0.003115	0.0087082	0.952758	224	2	0.52695
SAMSN1:NM_001286523;NM_022136_up_50	3	0.95111	0.95105	0.999496	25194	0	0.54638	0.0031152	0.0064173	0.952758	225	2	0.54638
KBTBD12:NM_207335_up_50	9	0.7766	0.77604	0.999496	20429	0	0.17368	0.0031387	0.010777	0.952758	226	4	0.17368
RAB29:NM_001135662;NM_003929_up_50	8	0.99226	0.99227	0.999496	26297	0	0.13772	0.0031426	0.010502	0.952758	227	3	0.13772
ABCC2:NM_000392_up_50	5	0.41529	0.41533	0.999496	11168	0	0.55644	0.0031662	0.0088013	0.952758	228	3	0.55644
CXorf58:NM_001169574;NM_152761_up_50	12	0.48791	0.51861	0.999496	12889	1	0.1446	0.0031709	0.011862	0.952758	229	4	0.1446
ZNF563:NM_145276_up_50	4	0.8521	0.85224	0.999496	22453	0	0.426	0.0031858	0.0080529	0.952758	230	2	0.426
SPINK6:NM_001195290;NM_205841_up_50	6	0.60452	0.60424	0.999496	15981	0	0.30452	0.0031861	0.0088876	0.952758	231	3	0.30452
PPEF1:NM_006240;NM_152226_up_50	9	0.28841	0.34131	0.999496	8182	1	0.093171	0.0032008	0.010989	0.952758	232	2	0.093171
LMBR1:NM_022458_up_50	7	0.36126	0.36992	0.999496	9825	1	0.098143	0.0032268	0.0096785	0.952758	233	2	0.098143
FBXL17:NM_001163315_up_50	5	0.96194	0.96195	0.999496	25482	0	0.64684	0.0032892	0.0091357	0.952758	234	3	0.64684
PIP5K1B:NM_001278253;NM_003558_up_50	10	0.9055	0.90577	0.999496	23900	0	0.063055	0.0032992	0.011452	0.952758	235	2	0.063055
MEGF6:NM_001409_up_50	10	0.70547	0.70531	0.999496	18608	0	-0.097496	0.0033044	0.011471	0.952758	236	3	-0.097496
HBD:NM_000519_up_50	6	0.65298	0.65282	0.999496	17203	0	-0.0013763	0.0033048	0.0091842	0.952758	237	1	-0.0013763
C11orf42:NM_173525_up_50	6	0.97411	0.97409	0.999496	25820	0	0.34548	0.0033154	0.0092167	0.952758	238	3	0.34548
OR10W1:NM_207374_up_50	5	0.23878	0.24755	0.999496	7145	1	0.17771	0.0033233	0.0092167	0.952758	239	2	0.17771
random:random_seq_201119_0_22_-1	1	0.99666	0.99666	0.999496	26421	0	1.3384	0.003344	0.0033219	0.952758	240	1	1.3384
NM_001207030:NM_001207030_up_50	4	0.70346	0.70365	0.999496	18559	0	0.038705	0.0033618	0.0083634	0.952758	241	1	0.038705
PPFIBP2:NM_003621_up_50	10	0.68552	0.68537	0.999496	18072	0	0.31027	0.0033663	0.011668	0.952758	242	4	0.31027
PGAP2:NM_001145438;NM_001283040_up_50	9	0.88838	0.88787	0.999496	23428	0	-0.010067	0.0033705	0.011527	0.952758	243	2	-0.010067
random:random_seq_119313_22_0_-1	1	0.99659	0.99659	0.999496	26420	0	1.0866	0.0034071	0.0033866	0.952758	244	1	1.0866
random:random_seq_37813_0_22_-1	1	0.99656	0.99655	0.999496	26419	0	0.59778	0.0034449	0.0034258	0.952758	245	1	0.59778
SLC48A1:NM_017842_up_50	8	0.16067	0.23903	0.999496	5400	1	0.16699	0.0034491	0.011242	0.952758	246	1	0.16699
YIPF2:NM_024029_up_50	10	0.30949	0.37298	0.999496	8658	1	-0.093503	0.0034607	0.011973	0.952758	247	3	-0.093503
NM_001287598:NM_001287598;NM_182529_up_50	6	0.47574	0.47534	0.999496	12606	0	-0.012962	0.0034934	0.0096725	0.952758	248	1	-0.012962
PHF23:NM_001284518_up_50	7	0.82555	0.82585	0.999496	21769	0	-0.14851	0.0035027	0.010356	0.952758	249	1	-0.14851
SP100:NM_001080391;NM_003113_up_50	5	0.95203	0.95198	0.999496	25215	0	0.28196	0.0035103	0.0097136	0.952758	250	3	0.28196
FOXP2:NM_001172766;NM_148900_up_50	5	0.25493	0.26173	0.999496	7497	1	-0.30356	0.0035277	0.00976	0.952758	251	2	-0.30356
DSG4:NM_001134453;NM_177986_up_50	5	0.6301	0.6302	0.999496	16599	0	0.46838	0.0035407	0.0097954	0.952758	252	2	0.46838
IL12RB1:NM_001290023;NM_153701_up_50	6	0.34724	0.35054	0.999496	9505	1	0.07579	0.0035688	0.0098545	0.952758	253	1	0.07579
ZMYND11:NM_001202465;NM_212479_up_50	4	0.050053	0.078941	0.983931	2297	1	-0.028537	0.0035912	0.0087811	0.952758	254	2	-0.028537
USP22:NM_015276_up_50	5	0.20605	0.21957	0.999496	6436	1	0.29434	0.0035963	0.0099557	0.952758	255	3	0.29434
ENAM:NM_031889_up_50	7	0.97258	0.97249	0.999496	25766	0	0.37031	0.0036231	0.010662	0.952758	256	3	0.37031
RNF128:NM_024539_up_50	6	0.36288	0.36492	0.999496	9866	1	0.076177	0.0036373	0.010029	0.952758	257	2	0.076177
LINGO4:NM_001004432_up_50	9	0.96972	0.96965	0.999496	25709	0	0.022412	0.0036551	0.01247	0.952758	258	2	0.022412
ARL5C:NM_001143968_up_50	8	0.3948	0.40574	0.999496	10668	1	0.016406	0.0036667	0.011761	0.952758	259	2	0.016406
NTN1:NM_004822_up_50	10	0.85298	0.85307	0.999496	22478	0	0.046219	0.0036815	0.01266	0.952758	260	3	0.046219
OR2L5:NM_001258284_up_50	6	0.68077	0.68077	0.999496	17949	0	0.10021	0.0036819	0.010146	0.952758	261	1	0.10021
PTTG2:NM_006607_up_50	6	0.95996	0.96001	0.999496	25419	0	0.32468	0.0036855	0.010154	0.952758	262	2	0.32468
TRIM32:NM_001099679;NM_012210_up_50	10	0.20019	0.30125	0.999496	6286	1	0.28841	0.0037006	0.012715	0.952758	263	4	0.28841
LCAT:NM_000229_up_50	9	0.15765	0.24547	0.999496	5330	1	-0.10405	0.0037098	0.012663	0.952758	264	1	-0.10405
PRKG2:NM_001282485;NM_006259_up_50	6	0.018868	0.040333	0.969514	1070	2	-0.20359	0.0037568	0.010336	0.952758	265	2	-0.20359
DKK2:NM_014421_up_50	3	0.66992	0.66966	0.999496	17652	0	0.25724	0.0038057	0.0076666	0.952758	266	1	0.25724
EPS15L1:NM_001258374;NM_021235_up_50	6	0.73915	0.73916	0.999496	19456	0	0.4028	0.0038292	0.010515	0.952758	267	3	0.4028
ST6GALNAC4:NM_175039;NM_175040_up_50	11	0.60653	0.60682	0.999496	16039	1	0.28847	0.0038374	0.013308	0.952758	268	4	0.28847
TAAR5:NM_003967_up_50	6	0.89566	0.89553	0.999496	23634	0	0.1247	0.0039013	0.010684	0.952758	269	2	0.1247
NDRG2:NM_001282212_up_50	2	0.77806	0.77779	0.999496	20466	0	1.0064	0.0039358	0.0076024	0.952758	270	1	1.0064
SNX2:NM_001278199;NM_003100_up_50	9	0.69452	0.69437	0.999496	18318	0	0.093092	0.003936	0.013376	0.952758	271	1	0.093092
IL33:NM_001199640;NM_033439_up_50	3	0.86498	0.86492	0.999496	22786	0	0.45489	0.0039377	0.0079087	0.952758	272	1	0.45489
TRIM2:NM_015271_up_50	10	0.17287	0.26654	0.999496	5683	1	-0.067175	0.0039955	0.013633	0.952758	273	2	-0.067175
GALM:NM_138801_up_50	5	0.84896	0.84882	0.999496	22374	0	0.44298	0.0040173	0.011056	0.952758	274	3	0.44298
SMEK2:NM_001122964;NM_020463_up_50	7	0.63142	0.63239	0.999496	16630	0	0.011326	0.0040304	0.011702	0.952758	275	1	0.011326
PTPN1:NM_001278618;NM_002827_up_50	7	0.56944	0.57012	0.999496	15051	0	0.29926	0.00408	0.011829	0.952758	276	3	0.29926
ZPLD1:NM_175056_up_50	4	0.4996	0.49988	0.999496	13203	0	0.58273	0.004091	0.0097106	0.952758	277	2	0.58273
SLC2A14:NM_001286237_up_50	7	0.57051	0.5712	0.999496	15074	0	0.2657	0.0040937	0.011861	0.952758	278	2	0.2657
PTPN14:NM_005401_up_50	6	0.89304	0.8929	0.999496	23560	0	0.41968	0.0041002	0.011173	0.952758	279	3	0.41968
ARR3:NM_004312_up_50	4	0.035535	0.063748	0.969514	1772	1	-0.020315	0.0041161	0.0097547	0.952758	280	1	-0.020315
GPR22:NM_005295_up_50	6	0.83759	0.83744	0.999496	22080	0	0.34282	0.004117	0.011221	0.952758	281	3	0.34282
CD200:NM_001004196;NM_005944_up_50	6	0.721	0.72101	0.999496	18988	0	0.24019	0.004126	0.011244	0.952758	282	3	0.24019
random:random_seq_181041_0_22_-1	1	0.99585	0.99584	0.999496	26399	0	0.84797	0.0041509	0.0041155	0.952758	283	1	0.84797
GNE:NM_001190383;NM_005476_up_50	11	0.023842	0.061066	0.969514	1285	3	-0.010441	0.004202	0.014394	0.952758	284	2	-0.010441
MAMDC4:NM_206920_up_50	7	0.91942	0.91948	0.999496	24302	0	0.40694	0.0042235	0.012184	0.952758	285	3	0.40694
GHR:NM_001242460;NM_001242462_up_50	5	0.73412	0.73425	0.999496	19322	0	0.73094	0.0042267	0.011614	0.952758	286	3	0.73094
TGIF1:NM_173207_up_50	6	0.27796	0.29008	0.999496	7970	1	0.18316	0.0042268	0.011492	0.952758	287	3	0.18316
IRF8:NM_002163_up_50	10	0.55927	0.56056	0.999496	14763	1	0.2099	0.004249	0.014423	0.952758	288	4	0.2099
BMPR1B:NM_001256793_up_50	5	0.59995	0.60006	0.999496	15868	0	0.58774	0.0042576	0.011688	0.952758	289	2	0.58774
ZNF181:NM_001029997;NM_001145665_up_50	5	0.018329	0.036287	0.969514	1039	2	-0.032355	0.0043051	0.01181	0.952758	290	2	-0.032355
TMEM175:NM_032326_up_50	7	0.96288	0.96283	0.999496	25507	0	0.18363	0.0043293	0.012461	0.952758	291	2	0.18363
NCSTN:NM_001290184;NM_015331_up_50	9	0.71158	0.71129	0.999496	18755	0	-0.015569	0.0043316	0.014654	0.952758	292	1	-0.015569
RASSF10:NM_001080521_up_50	9	0.23452	0.30697	0.999496	7046	1	0.51349	0.0043646	0.014762	0.952758	293	3	0.51349
INIP:NM_021218_up_50	9	0.9768	0.97678	0.999496	25888	0	0.065532	0.0043683	0.014774	0.952758	294	4	0.065532
PITPNM3:NM_001165966;NM_031220_up_50	6	0.48638	0.48602	0.999496	12855	0	0.013085	0.004369	0.01187	0.952758	295	2	0.013085
DCAF12L1:NM_178470_up_50	6	0.15383	0.19307	0.999496	5249	1	0.042758	0.0043937	0.011934	0.952758	296	2	0.042758
DLGAP1:NM_001242761;NM_004746_up_50	5	0.98607	0.98607	0.999496	26128	0	0.3567	0.0044076	0.01208	0.952758	297	3	0.3567
FIBCD1:NM_001145106;NM_032843_up_50	5	0.69354	0.69364	0.999496	18289	0	0.14921	0.004411	0.012089	0.952758	298	2	0.14921
EBLN1:NM_001199938_up_50	8	0.37839	0.39213	0.999496	10282	1	-0.033872	0.0044123	0.013534	0.952758	299	2	-0.033872
DARS:NM_001349_up_50	7	0.93036	0.93037	0.999496	24613	0	0.58814	0.0044202	0.01268	0.952758	300	2	0.58814
NM_001166237:NM_001166237_up_50	10	0.57683	0.57712	0.999496	15256	1	-0.023703	0.0044251	0.014978	0.952758	301	2	-0.023703
NRTN:NM_004558_up_50	7	0.0065949	0.018026	0.969514	447	2	0.01447	0.0044261	0.012695	0.952758	302	2	0.01447
MCL1:NM_001197320;NM_182763_up_50	6	0.14686	0.18799	0.999496	5097	1	0.016586	0.0044735	0.012123	0.952758	303	1	0.016586
FAM193A:NM_001256666;NM_003704_up_50	6	0.87222	0.87216	0.999496	22971	0	0.35018	0.0045243	0.012265	0.952758	304	2	0.35018
ZNF577:NM_032679_up_50	2	0.93514	0.93526	0.999496	24751	0	1.2645	0.0045397	0.0087389	0.952758	305	1	1.2645
SFI1:NM_001007467;NM_014775_up_50	8	0.75589	0.75597	0.999496	19894	0	0.081091	0.0045547	0.013874	0.952758	306	2	0.081091
MRPL55:NM_181441;NM_181465_up_50	7	0.96514	0.96511	0.999496	25574	0	0.12584	0.0045601	0.013026	0.952758	307	2	0.12584
C5orf22:NM_018356_up_50	6	0.17767	0.21061	0.999496	5798	1	0.053387	0.0045865	0.012422	0.952758	308	1	0.053387
PLS1:NM_002670_up_50	3	0.18096	0.18192	0.999496	5878	1	0.20403	0.0046165	0.0091943	0.952758	309	1	0.20403
PRDM9:NM_020227_up_50	6	0.61195	0.61161	0.999496	16183	0	0.039424	0.0046242	0.012509	0.952758	310	2	0.039424
DLG2:NM_001142702_up_50	5	0.71037	0.71049	0.999496	18719	0	0.10923	0.0046402	0.01269	0.952758	311	1	0.10923
KCNH5:NM_139318;NM_172375_up_50	7	0.85379	0.85399	0.999496	22504	0	0.098294	0.0046459	0.013233	0.952758	312	1	0.098294
OR2S2:NM_019897_up_50	5	0.99881	0.99882	0.999693	26477	0	0.22067	0.0046784	0.012789	0.952758	313	2	0.22067
FAM189A2:NM_004816_up_50	5	0.88629	0.88634	0.999496	23367	0	0.55523	0.0046798	0.012793	0.952758	314	3	0.55523
DGCR6:NM_005675_up_50	5	0.84698	0.84685	0.999496	22323	0	0.13769	0.0046862	0.01281	0.952758	315	2	0.13769
GAS1:NM_002048_up_50	4	0.72391	0.72407	0.999496	19068	0	0.53362	0.0046942	0.010792	0.952758	316	1	0.53362
GALNT15:NM_054110_up_50	1	0.99529	0.99528	0.999496	26385	0	1.2558	0.0047119	0.0046613	0.952758	317	1	1.2558
PATL1:NM_152716_up_50	5	0.71893	0.71901	0.999496	18926	0	0.49476	0.0047228	0.012895	0.952758	318	2	0.49476
IGFL4:NM_001002923_up_50	7	0.98119	0.98117	0.999496	26003	0	0.25055	0.0047397	0.013458	0.952758	319	2	0.25055
TPPP2:NM_173846_up_50	4	0.19876	0.20446	0.999496	6243	1	0.010307	0.0047444	0.010893	0.952758	320	1	0.010307
ZNF596:NM_001042415;NM_001042416_up_50	4	0.92656	0.92665	0.999496	24509	0	0.61521	0.0047828	0.010958	0.952758	321	2	0.61521
SMURF2:NM_022739_up_50	9	0.78002	0.77949	0.999496	20531	0	0.012821	0.0047836	0.016013	0.952758	322	1	0.012821
CDK16:NM_001170460_up_50	6	0.9963	0.99625	0.999496	26412	0	0.44797	0.0047876	0.012955	0.952758	323	2	0.44797
WBSCR22:NM_001202560;NM_017528_up_50	7	0.7146	0.71538	0.999496	18821	0	0.24249	0.0047881	0.013564	0.952758	324	3	0.24249
TXK:NM_003328_up_50	5	0.93017	0.93032	0.999496	24610	0	0.67636	0.0047883	0.013065	0.952758	325	3	0.67636
random:random_seq_104326_22_0_-1	1	0.99516	0.99515	0.999496	26382	0	1.3103	0.0048443	0.0047887	0.952758	326	1	1.3103
TBC1D12:NM_015188_up_50	5	0.92373	0.92381	0.999496	24432	0	0.26462	0.00486	0.013244	0.952758	327	1	0.26462
PARS2:NM_152268_up_50	6	0.95727	0.95729	0.999496	25342	0	0.10033	0.0048845	0.013207	0.952758	328	2	0.10033
DAB1:NM_021080_up_50	6	0.89749	0.89737	0.999496	23682	0	0.14788	0.0048879	0.013216	0.952758	329	1	0.14788
GAS7:NM_201433_up_50	6	0.15895	0.19685	0.999496	5359	1	0.27149	0.0048943	0.013236	0.952758	330	2	0.27149
SLC3A2:NM_001012662;NM_002394_up_50	9	0.78748	0.78694	0.999496	20736	0	-0.057209	0.0048966	0.016254	0.952758	331	1	-0.057209
IRX4:NM_001278632;NM_001278633_up_50	1	0.99509	0.99507	0.999496	26380	0	1.0921	0.0049136	0.0048612	0.952758	332	1	1.0921
SMO:NM_005631_up_50	4	0.9624	0.9624	0.999496	25492	0	0.41028	0.004938	0.01123	0.952758	333	2	0.41028
CDADC1:NM_001193478;NM_030911_up_50	8	0.061825	0.11265	0.99248	2726	1	0.1954	0.0049564	0.014848	0.952758	334	2	0.1954
PGLYRP3:NM_052891_up_50	6	0.76218	0.76197	0.999496	20045	0	0.10859	0.0049632	0.013416	0.952758	335	1	0.10859
PEA15:NM_003768_up_50	10	0.75359	0.75342	0.999496	19833	0	0.25408	0.0049777	0.016674	0.952758	336	4	0.25408
NM_001287682:NM_001287682_up_50	6	0.014245	0.033144	0.969514	827	2	0.38099	0.0049922	0.01348	0.952758	337	2	0.38099
random:random_seq_87046_0_22_-1	1	0.995	0.99498	0.999496	26378	0	1.9821	0.0049956	0.0049453	0.952758	338	1	1.9821
UNC119:NM_005148;NM_054035_up_50	7	0.50525	0.50607	0.999496	13351	0	0.18794	0.0049964	0.01408	0.952758	339	3	0.18794
ACADL:NM_001608_up_50	7	0.9368	0.93681	0.999496	24803	0	0.18026	0.0050125	0.01412	0.952758	340	3	0.18026
random:random_seq_9540_0_22_-1	1	0.99499	0.99496	0.999496	26376	0	0.80755	0.0050145	0.0049643	0.952758	341	1	0.80755
PSMD5:NM_001270427;NM_005047_up_50	10	0.90912	0.90941	0.999496	24009	0	0.098529	0.0050179	0.016796	0.952758	342	2	0.098529
MMADHC:NM_015702_up_50	6	0.9852	0.98516	0.999496	26103	0	0.26186	0.0050218	0.013549	0.952758	343	2	0.26186
ZNF821:NM_001201552;NM_001201556_up_50	7	0.91778	0.91778	0.999496	24247	0	0.21608	0.0050303	0.014163	0.952758	344	3	0.21608
UIMC1:NM_001199297;NM_001199298_up_50	10	0.82399	0.82396	0.999496	21727	0	0.016811	0.0050348	0.016852	0.952758	345	3	0.016811
PTPRU:NM_001195001;NM_133178_up_50	10	0.49388	0.50381	0.999496	13043	1	0.052865	0.0050628	0.016939	0.952758	346	2	0.052865
TNFRSF4:NM_003327_up_50	11	0.024579	0.06251	0.969514	1313	3	-0.094963	0.0050846	0.017139	0.952758	347	1	-0.094963
RARG:NM_001042728;NM_001243732_up_50	7	0.9904	0.99033	0.999496	26246	0	0.35664	0.0051345	0.014421	0.952758	348	3	0.35664
PIGF:NM_002643;NM_173074_up_50	8	0.80227	0.80243	0.999496	21160	0	-0.021401	0.0051638	0.015325	0.952758	349	2	-0.021401
SEPW1:NM_003009_up_50	6	0.92552	0.92555	0.999496	24475	0	0.14722	0.0051642	0.013901	0.952758	350	2	0.14722
TSPYL2:NM_022117_up_50	7	0.57434	0.57506	0.999496	15187	0	0.086878	0.0051715	0.014503	0.952758	351	2	0.086878
CEP192:NM_032142_up_50	10	0.11009	0.18742	0.999496	4186	1	0.091488	0.0051887	0.01732	0.952758	352	2	0.091488
GABRA5:NM_000810_up_50	8	0.87994	0.8801	0.999496	23211	0	0.1943	0.0051926	0.015397	0.952758	353	3	0.1943
CARKD:NM_001242881;NM_018210_up_50	8	0.85679	0.85701	0.999496	22573	0	0.035427	0.0052001	0.015415	0.952758	354	2	0.035427
ADM2:NM_001253845_up_50	5	0.65577	0.65591	0.999496	17273	0	0.45089	0.0052038	0.014161	0.952758	355	3	0.45089
C22orf46:NM_001142964_up_50	8	0.43158	0.43708	0.999496	11559	1	-0.0040639	0.0052074	0.015429	0.952758	356	2	-0.0040639
SPAG1:NM_003114_up_50	5	0.95844	0.95841	0.999496	25381	0	0.40851	0.0052262	0.014211	0.952758	357	3	0.40851
OR52A1:NM_012375_up_50	10	0.064715	0.13055	0.994573	2810	2	0.012859	0.005251	0.017512	0.952758	358	2	0.012859
RIOK1:NM_031480_up_50	6	0.82019	0.81998	0.999496	21616	0	-0.12071	0.0052512	0.014122	0.952758	359	2	-0.12071
HBE1:NM_005330_up_50	8	0.84406	0.84429	0.999496	22254	0	0.21433	0.0052576	0.015557	0.952758	360	1	0.21433
DNMT3L:NM_013369;NM_175867_up_50	5	0.14152	0.16746	0.999496	4962	1	0.044295	0.0052681	0.014321	0.952758	361	1	0.044295
SIGMAR1:NM_001282205;NM_147157_up_50	7	0.67337	0.67433	0.999496	17744	0	0.38073	0.0052684	0.014732	0.952758	362	3	0.38073
C3orf67:NM_198463_up_50	9	0.54646	0.54654	0.999496	14417	1	0.081741	0.0052919	0.017159	0.952758	363	1	0.081741
SLC25A20:NM_000387_up_50	7	0.86946	0.86957	0.999496	22905	0	0.10052	0.0053049	0.014831	0.952758	364	1	0.10052
DPRX:NM_001012728_up_50	5	0.99052	0.99056	0.999496	26250	0	0.18865	0.0053308	0.014497	0.952758	365	1	0.18865
TJAP1:NM_001146017_up_50	8	0.71999	0.72024	0.999496	18959	0	0.17768	0.005358	0.015796	0.952758	366	2	0.17768
COMMD1:NM_152516_up_50	5	0.90099	0.90108	0.999496	23785	0	0.41319	0.0053712	0.014615	0.952758	367	3	0.41319
NHLH2:NM_005599_up_50	4	0.92152	0.92158	0.999496	24365	0	0.55981	0.0053975	0.012038	0.952758	368	1	0.55981
CLLU1:NM_001025233_up_50	2	0.89642	0.89641	0.999496	23656	0	1.0179	0.0054074	0.010389	0.952758	369	1	1.0179
AGAP6:NM_001291379_up_50	8	0.42219	0.42894	0.999496	11334	1	0.19908	0.0054082	0.015904	0.952758	370	1	0.19908
UBXN11:NM_001077262;NM_183008_up_50	8	0.52574	0.52578	0.999496	13891	0	0.12313	0.0054512	0.016013	0.952758	371	3	0.12313
NIPA1:NM_144599_up_50	6	0.6634	0.66329	0.999496	17467	0	0.24652	0.0054527	0.014629	0.952758	372	1	0.24652
COQ10A:NM_001099337_up_50	7	0.94545	0.94547	0.999496	25040	0	0.37159	0.0055013	0.015315	0.952758	373	3	0.37159
CDC7:NM_001134420_up_50	10	0.88193	0.88222	0.999496	23255	0	0.12332	0.005503	0.018313	0.952758	374	3	0.12332
MYLK4:NM_001012418_up_50	5	0.38942	0.38947	0.999496	10520	0	0.043522	0.0055191	0.014925	0.952758	375	1	0.043522
INAFM1:NM_178511_up_50	10	0.55262	0.55443	0.999496	14571	1	0.035042	0.0055503	0.018461	0.952758	376	3	0.035042
CCDC7:NM_001026383;NM_145023_up_50	7	0.93231	0.93234	0.999496	24677	0	0.40781	0.005568	0.015482	0.952758	377	3	0.40781
SORCS2:NM_020777_up_50	7	0.43514	0.43674	0.999496	11632	1	-0.034029	0.0055856	0.01553	0.952758	378	3	-0.034029
FGD6:NM_018351_up_50	5	0.5251	0.52512	0.999496	13875	0	0.20384	0.0056104	0.015078	0.952758	379	2	0.20384
MICU1:NM_001195518;NM_006077_up_50	8	0.79586	0.79602	0.999496	20975	0	0.27485	0.0056408	0.016458	0.952758	380	3	0.27485
CDK2AP1:NM_001270434_up_50	6	0.95062	0.9506	0.999496	25180	0	0.0033732	0.005641	0.0151	0.952758	381	1	0.0033732
OR5T3:NM_001004747_up_50	7	0.59422	0.59511	0.999496	15722	0	0.20916	0.0056532	0.01569	0.952758	382	3	0.20916
MICAL3:NM_015241_up_50	7	0.00018835	0.0007941	0.883465	18	2	0.078188	0.0056563	0.015697	0.952758	383	2	0.078188
CYP3A5:NM_000777;NM_001190484_up_50	2	0.99432	0.99427	0.999496	26364	0	0.7716	0.0056785	0.010891	0.952758	384	2	0.7716
SURF2:NM_001278928;NM_017503_up_50	10	0.64124	0.64113	0.999496	16889	0	0.27291	0.0056939	0.018919	0.952758	385	4	0.27291
HSD17B11:NM_016245_up_50	5	0.33421	0.3349	0.999496	9189	1	0.10058	0.0057218	0.015264	0.952758	386	2	0.10058
PTGR1:NM_001146108;NM_001146109_up_50	8	0.95322	0.95328	0.999496	25240	0	0.30899	0.0057401	0.016693	0.952758	387	3	0.30899
C12orf10:NM_021640_up_50	9	0.92289	0.92249	0.999496	24400	0	0.12079	0.0057436	0.018199	0.952758	388	2	0.12079
PARP9:NM_001146102;NM_001146105_up_50	3	0.68562	0.68546	0.999496	18076	0	-0.038361	0.0057472	0.011261	0.952758	389	1	-0.038361
LMAN1:NM_005570_up_50	8	0.11601	0.18757	0.999496	4351	1	0.17275	0.0057595	0.016737	0.952758	390	1	0.17275
LRRN2:NM_006338;NM_201630_up_50	5	0.41545	0.41551	0.999496	11169	0	0.12184	0.0057701	0.015351	0.952758	391	2	0.12184
COL20A1:NM_020882_up_50	8	0.59372	0.59397	0.999496	15714	0	0.35514	0.0058097	0.016847	0.952758	392	3	0.35514
FAM120AOS:NM_198841_up_50	5	0.91537	0.91535	0.999496	24171	0	0.021321	0.0058139	0.015434	0.952758	393	2	0.021321
SUSD2:NM_019601_up_50	8	0.90866	0.90888	0.999496	23997	0	0.062128	0.0058673	0.016987	0.952758	394	3	0.062128
ZBTB20:NM_001164343_up_50	5	0.79467	0.7947	0.999496	20946	0	-0.15501	0.0058956	0.015573	0.952758	395	1	-0.15501
GTDC1:NM_001284233_up_50	8	0.63715	0.63746	0.999496	16793	0	-0.11385	0.0059367	0.017158	0.952758	396	2	-0.11385
XCL1:NM_002995_up_50	6	0.025796	0.051134	0.969514	1373	1	0.38125	0.0059421	0.015847	0.952758	397	2	0.38125
AMER3:NM_001105193;NM_152698_up_50	2	0.99403	0.99398	0.999496	26350	0	0.63921	0.0059749	0.011451	0.952758	398	2	0.63921
IFITM5:NM_001025295_up_50	10	0.51367	0.52022	0.999496	13579	1	0.20832	0.0059968	0.019845	0.952758	399	2	0.20832
FAM229B:NM_001033564_up_50	8	0.84263	0.84285	0.999496	22211	0	-0.016908	0.0060103	0.017335	0.952758	400	2	-0.016908
SYT11:NM_152280_up_50	5	0.036472	0.065786	0.969514	1802	2	-0.22362	0.0060211	0.015778	0.952758	401	1	-0.22362
CLK1:NM_001162407;NM_004071_up_50	4	0.46351	0.46399	0.999496	12315	0	-0.053782	0.0060251	0.013117	0.952758	402	1	-0.053782
KBTBD4:NM_016506_up_50	1	0.99396	0.99395	0.999496	26347	0	0.8729	0.0060356	0.0060059	0.952758	403	1	0.8729
SUCO:NM_001282750;NM_014283_up_50	10	0.41457	0.4429	0.999496	11148	1	0.29608	0.0060644	0.020038	0.952758	404	3	0.29608
LTBP4:NM_003573_up_50	6	0.071097	0.12054	0.99376	2990	2	-0.049512	0.0060926	0.016235	0.952758	405	1	-0.049512
ECI2:NM_001166010;NM_206836_up_50	3	0.14636	0.14934	0.998152	5083	1	0.12316	0.0061051	0.011917	0.952758	406	1	0.12316
GTPBP3:NM_001128855;NM_133644_up_50	6	0.61264	0.6123	0.999496	16194	0	-0.10623	0.0061191	0.016301	0.952758	407	2	-0.10623
NFIL3:NM_005384_up_50	6	0.6266	0.62635	0.999496	16521	0	0.068243	0.0061227	0.016312	0.952758	408	2	0.068243
NCOA4:NM_001145260;NM_001145263_up_50	6	0.27548	0.28799	0.999496	7921	1	0.51512	0.0061674	0.016423	0.952758	409	3	0.51512
random:random_seq_126219_0_22_-1	1	0.99383	0.99383	0.999496	26343	0	1.0818	0.006168	0.0061438	0.952758	410	1	1.0818
MANEAL:NM_001031740;NM_001113482_up_50	7	0.18757	0.23636	0.999496	6012	1	0.17028	0.0061831	0.016981	0.952758	411	2	0.17028
FANCG:NM_004629_up_50	9	0.57286	0.57278	0.999496	15136	0	0.17315	0.006195	0.019206	0.952758	412	1	0.17315
CD19:NM_001178098;NM_001770_up_50	8	0.79764	0.79777	0.999496	21025	0	-0.02867	0.006211	0.017796	0.952758	413	1	-0.02867
PRR21:NM_001080835_up_50	10	0.91223	0.91245	0.999496	24093	0	0.081547	0.0062161	0.0205	0.952758	414	3	0.081547
TBL1XR1:NM_024665_up_50	4	0.69436	0.6946	0.999496	18314	0	0.25861	0.0062299	0.013482	0.952758	415	2	0.25861
MAOA:NM_000240;NM_001270458_up_50	10	0.099244	0.17385	0.999496	3857	1	0.37752	0.0062331	0.020553	0.952758	416	4	0.37752
PCED1B:NM_001281429;NM_138371_up_50	1	0.99375	0.99373	0.999496	26342	0	1.2466	0.00625	0.0062297	0.952758	417	1	1.2466
random:random_seq_57038_22_0_-1	1	0.99371	0.9937	0.999496	26341	0	0.69801	0.0062878	0.0062712	0.952758	418	1	0.69801
MYCBP2:NM_015057_up_50	11	0.80995	0.80968	0.999496	21340	0	-0.030703	0.0062977	0.02076	0.952758	419	3	-0.030703
FLRT1:NM_013280_up_50	9	0.65727	0.65735	0.999496	17308	0	0.11364	0.0063078	0.019462	0.952758	420	2	0.11364
STAC:NM_003149_up_50	7	0.57711	0.57782	0.999496	15267	0	0.25134	0.006395	0.017497	0.952758	421	3	0.25134
DND1:NM_194249_up_50	7	0.50414	0.50496	0.999496	13320	0	0.13821	0.0064025	0.017515	0.952758	422	2	0.13821
PLEKHG5:NM_001042663;NM_001265592_up_50	4	0.97122	0.97126	0.999496	25739	0	0.39583	0.006446	0.013863	0.952758	423	2	0.39583
METTL6:NM_152396_up_50	3	0.99167	0.99176	0.999496	26286	0	0.42725	0.0064629	0.012568	0.952758	424	1	0.42725
ZCCHC9:NM_001131035;NM_032280_up_50	8	0.57824	0.57829	0.999496	15302	0	0.064372	0.0064767	0.018444	0.952758	425	3	0.064372
NM_001290145:NM_001290145;NM_015584_up_50	4	0.31772	0.3182	0.999496	8833	0	0.27521	0.0064769	0.01392	0.952758	426	2	0.27521
KCNAB2:NM_001199860_up_50	6	0.2672	0.28113	0.999496	7751	1	0.19585	0.0064815	0.01723	0.952758	427	2	0.19585
TNFSF13:NM_001198622;NM_172088_up_50	5	0.53224	0.53219	0.999496	14062	0	0.71797	0.0065426	0.016685	0.952758	428	2	0.71797
MRPL39:NM_017446;NM_080794_up_50	6	0.23834	0.25762	0.999496	7130	1	-0.047145	0.0065441	0.017398	0.952758	429	1	-0.047145
PRRT2:NM_001256442;NM_145239_up_50	8	0.65489	0.65506	0.999496	17245	0	0.2823	0.0065494	0.018617	0.952758	430	3	0.2823
ARID4A:NM_002892;NM_023001_up_50	7	0.20708	0.2501	0.999496	6465	1	0.043658	0.0065596	0.017909	0.952758	431	2	0.043658
SLIT3:NM_001271946;NM_003062_up_50	10	0.38954	0.42532	0.999496	10526	1	0.12718	0.0065637	0.021531	0.952758	432	4	0.12718
PLXNA4:NM_181775_up_50	9	0.54753	0.54756	0.999496	14443	1	-0.026879	0.0065899	0.020091	0.952758	433	1	-0.026879
random:random_seq_214263_0_22_-1	1	0.99337	0.99332	0.999496	26330	0	0.93626	0.0066345	0.0066116	0.952758	434	1	0.93626
GTF3C3:NM_001206774;NM_012086_up_50	9	0.77143	0.77081	0.999496	20277	0	0.2281	0.0066353	0.020202	0.952758	435	2	0.2281
random:random_seq_29805_22_0_-1	1	0.99336	0.99331	0.999496	26329	0	1.2677	0.0066408	0.0066172	0.952758	436	1	1.2677
ZNF805:NM_001023563;NM_001145078_up_50	8	0.94611	0.94614	0.999496	25059	0	0.37139	0.0066626	0.018874	0.952758	437	2	0.37139
NOS3:NM_001160109;NM_001160111_up_50	7	0.99728	0.99725	0.999496	26441	0	0.26922	0.0066787	0.018208	0.952758	438	3	0.26922
DBX2:NM_001004329_up_50	9	0.70884	0.7086	0.999496	18681	0	0.31099	0.00668	0.020302	0.952758	439	3	0.31099
SCML4:NM_001286409_up_50	7	0.63146	0.63243	0.999496	16631	0	-0.072502	0.0067056	0.018285	0.952758	440	2	-0.072502
PEX11G:NM_001270539;NM_080662_up_50	6	0.22632	0.24811	0.999496	6865	1	-0.21951	0.0067321	0.017848	0.952758	441	1	-0.21951
DCAF8:NM_015726_up_50	7	0.90349	0.90353	0.999496	23842	0	0.091968	0.0067535	0.018406	0.952758	442	2	0.091968
ZXDA:NM_007156_up_50	7	0.93148	0.93153	0.999496	24647	0	0.16637	0.006759	0.018418	0.952758	443	3	0.16637
TRAF5:NM_001033910_up_50	8	0.048726	0.094429	0.986595	2250	1	0.13277	0.0067976	0.019182	0.952758	444	3	0.13277
CDC37:NM_007065_up_50	7	0.0056497	0.015721	0.969514	394	3	-0.13543	0.0068205	0.01857	0.952758	445	3	-0.13543
PRELP:NM_002725;NM_201348_up_50	6	0.81023	0.81001	0.999496	21346	0	0.41994	0.0068433	0.018127	0.952758	446	3	0.41994
ARHGAP10:NM_024605_up_50	4	0.6681	0.66836	0.999496	17599	0	0.22191	0.0068532	0.014586	0.952758	447	1	0.22191
CPS1:NM_001122633_up_50	2	0.74389	0.74362	0.999496	19575	0	0.66365	0.0068653	0.013143	0.952758	448	1	0.66365
NM_001243552:NM_001243552_up_50	4	0.707	0.70723	0.999496	18648	0	0.028817	0.0068783	0.014625	0.952758	449	1	0.028817
OR51I1:NM_001005288_up_50	6	0.9936	0.99353	0.999496	26336	0	0.57237	0.0068956	0.018257	0.952758	450	3	0.57237
MIS18BP1:NM_018353_up_50	7	0.96684	0.96682	0.999496	25625	0	0.22448	0.0069583	0.01892	0.952758	451	3	0.22448
ACOT7:NM_181864_up_50	11	0.28681	0.37939	0.999496	8149	1	-0.034945	0.0069608	0.022728	0.952758	452	3	-0.034945
ZFP36:NM_003407_up_50	8	0.57921	0.57928	0.999496	15331	0	-0.17647	0.006963	0.019569	0.952758	453	1	-0.17647
RBM48:NM_032120_up_50	7	0.57911	0.57984	0.999496	15329	0	0.21212	0.0069729	0.018955	0.952758	454	1	0.21212
CDK14:NM_001287135_up_50	8	0.74455	0.7448	0.999496	19595	0	0.15174	0.0070036	0.01967	0.952758	455	2	0.15174
GLRA2:NM_001118885;NM_002063_up_50	7	0.84397	0.84419	0.999496	22253	0	0.038841	0.0070167	0.019056	0.952758	456	2	0.038841
random:random_seq_192654_0_22_-1	1	0.99297	0.99291	0.999496	26319	0	1.0289	0.0070316	0.0070057	0.952758	457	1	1.0289
TRIM41:NM_033549;NM_201627_up_50	10	0.83368	0.83369	0.999496	21982	0	0.10839	0.0070368	0.022952	0.952758	458	3	0.10839
RPS6KA6:NM_014496_up_50	6	0.66494	0.66481	0.999496	17515	0	0.19954	0.0070476	0.018634	0.952758	459	3	0.19954
FAM46A:NM_017633_up_50	3	0.87617	0.87617	0.999496	23100	0	0.5236	0.0070653	0.013656	0.952758	460	2	0.5236
HDX:NM_001177478;NM_144657_up_50	4	0.81814	0.81838	0.999496	21555	0	0.606	0.0071081	0.015025	0.952758	461	2	0.606
MUSTN1:NM_205853_up_50	11	0.16171	0.256	0.999496	5420	2	-0.11767	0.0071387	0.023269	0.952758	462	2	-0.11767
BRMS1L:NM_032352_up_50	7	0.84792	0.84809	0.999496	22342	0	0.4372	0.0071519	0.019388	0.952758	463	3	0.4372
ATP1A1:NM_001160234_up_50	3	0.70388	0.7038	0.999496	18570	0	0.52609	0.0071594	0.013834	0.952758	464	2	0.52609
STRA6:NM_001199041_up_50	7	0.019868	0.047278	0.969514	1113	2	0.61549	0.0071721	0.019442	0.952758	465	3	0.61549
AOC2:NM_001158;NM_009590_up_50	7	0.59864	0.59957	0.999496	15830	0	0.15103	0.0071943	0.019492	0.952758	466	3	0.15103
AHCYL1:NM_001242674_up_50	4	0.83992	0.8401	0.999496	22138	0	0.2151	0.0072043	0.015195	0.952758	467	1	0.2151
DMAP1:NM_001034023;NM_019100_up_50	11	0.33066	0.40426	0.999496	9092	1	0.073067	0.0072063	0.023481	0.952758	468	3	0.073067
ZSWIM8:NM_001242487;NM_015037_up_50	8	0.79502	0.79517	0.999496	20954	0	0.058686	0.007214	0.020181	0.952758	469	2	0.058686
CPSF4:NM_001081559;NM_006693_up_50	9	0.43272	0.44583	0.999496	11582	1	0.081868	0.0072357	0.021554	0.952758	470	2	0.081868
CHKB:NM_005198_up_50	5	0.76721	0.76727	0.999496	20182	0	0.025599	0.0072438	0.017836	0.952758	471	2	0.025599
CD207:NM_015717_up_50	7	0.54045	0.54115	0.999496	14273	0	-0.0055289	0.0072798	0.019697	0.952758	472	1	-0.0055289
PTPRA:NM_080840_up_50	7	0.61858	0.61955	0.999496	16342	0	0.13686	0.0072835	0.019703	0.952758	473	3	0.13686
CNTN4:NM_001206955_up_50	3	0.87359	0.87358	0.999496	23005	0	0.048549	0.0072912	0.01408	0.952758	474	1	0.048549
UBL4A:NM_014235_up_50	8	0.58018	0.58025	0.999496	15356	0	0.046112	0.0073204	0.020427	0.952758	475	2	0.046112
random:random_seq_179111_0_22_-1	1	0.99263	0.99257	0.999496	26311	0	0.75005	0.007372	0.0073334	0.952758	476	1	0.75005
COL6A2:NM_001849;NM_058175_up_50	8	0.044325	0.088214	0.986595	2096	2	-0.068575	0.007373	0.020556	0.952758	477	3	-0.068575
URM1:NM_001135947;NM_030914_up_50	9	0.11616	0.19062	0.999496	4355	2	-0.055144	0.0073792	0.021878	0.952758	478	1	-0.055144
SLC13A4:NM_012450_up_50	7	0.73346	0.73411	0.999496	19304	0	-0.12507	0.0074114	0.020011	0.952758	479	1	-0.12507
WIBG:NM_032345_up_50	7	0.67166	0.6726	0.999496	17703	0	0.071487	0.0074125	0.020014	0.952758	480	3	0.071487
GJA5:NM_005266_up_50	6	0.15849	0.19651	0.999496	5347	1	0.038548	0.0074465	0.019622	0.952758	481	2	0.038548
GABRA5:NM_001165037_up_50	8	0.12123	0.19482	0.999496	4473	2	0.10304	0.0074812	0.020815	0.952758	482	2	0.10304
RPL15:NM_001253379;NM_002948_up_50	7	0.015395	0.03909	0.969514	889	3	-0.0052184	0.0074991	0.02023	0.952758	483	1	-0.0052184
P2RX5:NM_001204519;NM_175080_up_50	7	0.40159	0.40571	0.999496	10831	1	-0.11532	0.0074999	0.020232	0.952758	484	2	-0.11532
C5orf24:NM_152409_up_50	3	0.11081	0.11692	0.993111	4209	1	0.53255	0.0075282	0.014501	0.952758	485	2	0.53255
ZNF730:NM_001277403_up_50	4	0.75633	0.75659	0.999496	19912	0	0.24629	0.0075461	0.015797	0.952758	486	2	0.24629
RSG1:NM_030907_up_50	8	0.21014	0.27044	0.999496	6524	1	-0.27623	0.0075643	0.021	0.952758	487	1	-0.27623
SMAD2:NM_005901_up_50	6	0.34376	0.34741	0.999496	9428	1	0.27993	0.0075723	0.019955	0.952758	488	3	0.27993
GTPBP2:NM_001286216_up_50	4	0.88205	0.88219	0.999496	23256	0	0.60221	0.0075742	0.015843	0.952758	489	2	0.60221
SMIM11:NM_058182_up_50	9	0.58251	0.58247	0.999496	15416	0	0.068217	0.0075817	0.022356	0.952758	490	2	0.068217
CSTA:NM_005213_up_50	9	0.89802	0.89754	0.999496	23701	0	0.3508	0.0076131	0.022436	0.952758	491	3	0.3508
ETS1:NM_001143820_up_50	9	0.98804	0.98801	0.999496	26192	0	0.19708	0.0076379	0.02249	0.952758	492	3	0.19708
TBC1D10C:NM_001256508;NM_198517_up_50	7	0.42156	0.42405	0.999496	11315	1	0.0043623	0.0076744	0.020638	0.952758	493	1	0.0043623
ZNF20:NM_001203250;NM_021143_up_50	9	0.4505	0.46025	0.999496	11993	1	0.082348	0.0077173	0.022676	0.952758	494	3	0.082348
ZNF385A:NM_001290002;NM_001290004_up_50	4	0.74605	0.7463	0.999496	19641	0	0.26268	0.0077559	0.016167	0.952758	495	1	0.26268
POU5F1B:NM_001159542_up_50	7	0.027405	0.058415	0.969514	1445	1	0.29934	0.0078164	0.020977	0.952758	496	3	0.29934
CGA:NM_000735;NM_001252383_up_50	5	0.50951	0.50951	0.999496	13460	0	0.17989	0.007859	0.018859	0.952758	497	2	0.17989
TRPC1:NM_001251845;NM_003304_up_50	6	0.79524	0.79495	0.999496	20957	0	0.20311	0.0078704	0.020713	0.952758	498	3	0.20311
USP46:NM_001286767;NM_022832_up_50	10	0.926	0.9261	0.999496	24489	0	-0.028679	0.0078828	0.025024	0.952758	499	1	-0.028679
OR5C1:NM_001001923_up_50	8	0.13665	0.21617	0.999496	4835	2	0.10183	0.0078849	0.021768	0.952758	500	2	0.10183
TUSC2:NM_007275_up_50	8	0.13692	0.21657	0.999496	4842	2	0.24722	0.0078927	0.021784	0.952758	501	3	0.24722
EPHB1:NM_004441_up_50	9	0.94198	0.94178	0.999496	24945	0	-0.044994	0.0079116	0.023099	0.952758	502	3	-0.044994
CLECL1:NM_001253750;NM_172004_up_50	7	0.24982	0.28105	0.999496	7382	1	-0.04473	0.0079374	0.021264	0.952758	503	1	-0.04473
PHC3:NM_024947_up_50	5	0.95652	0.95651	0.999496	25326	0	0.10106	0.0079642	0.019036	0.952758	504	1	0.10106
KLK12:NM_019598;NM_145895_up_50	9	0.664	0.66407	0.999496	17487	0	0.025023	0.0079665	0.023221	0.952758	505	2	0.025023
C2CD2:NM_199050_up_50	4	0.96659	0.96659	0.999496	25617	0	0.6611	0.007986	0.016581	0.952758	506	2	0.6611
RNF14:NM_001201365;NM_183399_up_50	3	0.36981	0.36954	0.999496	10062	0	0.38951	0.0079873	0.015323	0.952758	507	1	0.38951
DUSP19:NM_001142314;NM_080876_up_50	7	0.07539	0.12874	0.994573	3135	1	0.07181	0.0079944	0.0214	0.952758	508	2	0.07181
PEX5:NM_001131023;NM_001131025_up_50	10	0.51578	0.522	0.999496	13623	1	-0.053935	0.008008	0.025296	0.952758	509	1	-0.053935
LOR:NM_000427_up_50	8	0.29176	0.32634	0.999496	8267	1	0.061207	0.0080248	0.022107	0.952758	510	3	0.061207
AK1:NM_000476_up_50	7	0.88481	0.88492	0.999496	23334	0	0.023111	0.008025	0.021467	0.952758	511	2	0.023111
AKAP4:NM_003886_up_50	4	0.91294	0.91306	0.999496	24112	0	0.17913	0.0080316	0.016659	0.952758	512	1	0.17913
NUDT8:NM_001243750;NM_181843_up_50	10	0.058803	0.12307	0.993894	2604	1	0.30644	0.0080545	0.025393	0.952758	513	3	0.30644
CD8B:NM_001178100;NM_172213_up_50	9	0.5747	0.57458	0.999496	15196	0	-0.026788	0.0080553	0.023425	0.952758	514	1	-0.026788
LIX1L:NM_153713_up_50	9	0.95156	0.95145	0.999496	25202	0	0.025217	0.0080592	0.023431	0.952758	515	3	0.025217
STK33:NM_001289061;NM_030906_up_50	8	0.63833	0.6386	0.999496	16820	0	-0.2579	0.0080651	0.022204	0.952758	516	1	-0.2579
random:random_seq_19932_0_22_-1	1	0.99191	0.99187	0.999496	26290	0	0.84615	0.0080906	0.0080668	0.952758	517	1	0.84615
RGS17:NM_012419_up_50	9	0.22931	0.30378	0.999496	6938	1	0.023659	0.0081116	0.023561	0.952758	518	2	0.023659
TBC1D4:NM_001286658;NM_014832_up_50	7	0.48561	0.4865	0.999496	12836	0	0.074842	0.0081176	0.021687	0.952758	519	3	0.074842
KATNB1:NM_005886_up_50	6	0.91359	0.91358	0.999496	24125	0	0.27343	0.00816	0.021422	0.952758	520	2	0.27343
HTR4:NM_001040169;NM_199453_up_50	3	0.73575	0.7357	0.999496	19367	0	0.2586	0.0081754	0.015651	0.952758	521	1	0.2586
ZDHHC20:NM_001286638;NM_153251_up_50	12	0.98994	0.98996	0.999496	26231	0	0.071971	0.0081764	0.026465	0.952758	522	2	0.071971
GOPC:NM_001017408;NM_020399_up_50	3	0.90379	0.90368	0.999496	23849	0	0.45829	0.0081778	0.015657	0.952758	523	2	0.45829
BAIAP2:NM_001144888;NM_017451_up_50	9	0.94224	0.94206	0.999496	24953	0	-0.014782	0.008194	0.02375	0.952758	524	3	-0.014782
AIFM1:NM_001130846_up_50	3	0.98732	0.9874	0.999496	26171	0	0.73206	0.0082331	0.01575	0.952758	525	2	0.73206
STMN1:NM_203399_up_50	5	0.87686	0.87684	0.999496	23119	0	-0.039164	0.0082461	0.019534	0.952758	526	1	-0.039164
HSF4:NM_001040667;NM_001538_up_50	12	0.42704	0.47925	0.999496	11454	1	0.035916	0.0082526	0.026692	0.952758	527	4	0.035916
NM_001290095:NM_001290095_up_50	8	0.24454	0.29336	0.999496	7271	1	0.041011	0.0082814	0.022704	0.952758	528	2	0.041011
FBLN2:NM_001004019;NM_001998_up_50	12	0.037091	0.089474	0.986595	1832	2	-0.040958	0.0083088	0.026862	0.952758	529	3	-0.040958
GSN:NM_001258030_up_50	7	0.29087	0.31241	0.999496	8249	1	0.38471	0.0083261	0.022217	0.952758	530	3	0.38471
SEPT11:NM_018243_up_50	6	0.071113	0.12056	0.99376	2991	1	-0.14042	0.0083858	0.021992	0.952758	531	1	-0.14042
TOMM22:NM_020243_up_50	11	0.75518	0.75499	0.999496	19880	0	0.28435	0.0084561	0.027143	0.952758	532	4	0.28435
random:random_seq_31599_0_22_-1	1	0.99152	0.99147	0.999496	26280	0	1.1585	0.0084814	0.008449	0.952758	533	1	1.1585
ZNF77:NM_021217_up_50	11	0.81777	0.81744	0.999496	21548	0	0.14334	0.0084867	0.027228	0.952758	534	3	0.14334
KRTAP12-3:NM_198697_up_50	7	0.44653	0.44768	0.999496	11895	1	0.27926	0.0085086	0.022646	0.952758	535	3	0.27926
RASAL1:NM_001193521_up_50	8	0.90185	0.90207	0.999496	23807	0	0.084182	0.0085373	0.023284	0.952758	536	3	0.084182
SMC1A:NM_001281463;NM_006306_up_50	7	0.47139	0.47236	0.999496	12499	0	0.27189	0.0085382	0.022719	0.952758	537	3	0.27189
random:random_seq_112802_0_22_-1	1	0.99145	0.9914	0.999496	26275	0	0.80748	0.0085508	0.0085155	0.952758	538	1	0.80748
NM_001290230:NM_001290230;NM_052827_up_50	9	0.74201	0.7415	0.999496	19531	0	0.018459	0.0085621	0.024574	0.952758	539	1	0.018459
OTP:NM_032109_up_50	7	0.94231	0.94233	0.999496	24956	0	0.052545	0.0085681	0.022785	0.952758	540	2	0.052545
ZBED5:NM_001143667;NM_021211_up_50	9	0.84124	0.84071	0.999496	22179	0	0.13669	0.0085801	0.02461	0.952758	541	3	0.13669
NEIL3:NM_018248_up_50	9	0.77181	0.77118	0.999496	20295	0	0.23795	0.0086038	0.024664	0.952758	542	3	0.23795
SNRNP70:NM_003089_up_50	9	0.43402	0.44691	0.999496	11612	1	0.0044151	0.0086184	0.024702	0.952758	543	1	0.0044151
RNASE1:NM_198232_up_50	8	0.32342	0.34948	0.999496	8946	1	0.086642	0.0086465	0.023529	0.952758	544	2	0.086642
GPC6:NM_005708_up_50	7	0.77842	0.77877	0.999496	20479	0	0.27317	0.008655	0.022998	0.952758	545	3	0.27317
GDPD1:NM_001165993;NM_182569_up_50	6	0.1193	0.16811	0.999496	4427	1	0.11735	0.0087139	0.022815	0.952758	546	2	0.11735
MRPL30:NM_145212_up_50	6	0.84546	0.84538	0.999496	22289	0	0.34554	0.008731	0.022855	0.952758	547	3	0.34554
NUP62:NM_001193357;NM_172374_up_50	12	0.028507	0.072958	0.979372	1490	3	0.0040528	0.0087493	0.028158	0.952758	548	4	0.0040528
FMO1:NM_001282692_up_50	7	0.94036	0.94037	0.999496	24903	0	0.33103	0.0087735	0.02329	0.952758	549	3	0.33103
SLC22A1:NM_003057;NM_153187_up_50	6	0.55382	0.55341	0.999496	14609	0	0.19105	0.0087771	0.022978	0.952758	550	3	0.19105
random:random_seq_53114_0_22_-1	1	0.99122	0.99118	0.999496	26268	0	1.6209	0.0087777	0.0087527	0.952758	551	1	1.6209
MBL2:NM_000242_up_50	6	0.44695	0.44685	0.999496	11905	0	0.30994	0.0087828	0.022991	0.952758	552	3	0.30994
FDX1:NM_004109_up_50	6	0.86683	0.86677	0.999496	22845	0	0.023102	0.008795	0.023023	0.952758	553	2	0.023102
ACSS2:NM_001242393_up_50	7	0.2064	0.24961	0.999496	6446	1	-0.0244	0.0088135	0.023382	0.952758	554	1	-0.0244
PPAT:NM_002703_up_50	9	0.95728	0.95713	0.999496	25343	0	0.13931	0.008815	0.025138	0.952758	555	3	0.13931
ENPP3:NM_005021_up_50	4	0.45361	0.45404	0.999496	12071	0	0.45461	0.0088584	0.018138	0.952758	556	2	0.45461
TFCP2L1:NM_014553_up_50	10	0.8318	0.8318	0.999496	21927	0	0.071452	0.0088979	0.027244	0.952758	557	2	0.071452
NM_001205273:NM_001205273_up_50	7	0.99056	0.9905	0.999496	26251	0	0.19857	0.0089011	0.023583	0.952758	558	1	0.19857
CPO:NM_173077_up_50	2	0.91938	0.91947	0.999496	24301	0	0.84404	0.0089247	0.015434	0.952758	559	1	0.84404
OR52M1:NM_001004137_up_50	6	0.82121	0.821	0.999496	21646	0	0.39572	0.0089257	0.023358	0.952758	560	3	0.39572
ELAVL1:NM_001419_up_50	3	0.90434	0.90425	0.999496	23864	0	0.55296	0.0089364	0.017027	0.952758	561	2	0.55296
ARHGEF7:NM_001113511;NM_145735_up_50	7	0.92146	0.92152	0.999496	24362	0	0.037618	0.0089887	0.023797	0.952758	562	2	0.037618
MPG:NM_001015054_up_50	6	0.88691	0.88677	0.999496	23384	0	0.54955	0.0089919	0.023519	0.952758	563	3	0.54955
SOCS5:NM_014011_up_50	8	0.38191	0.39502	0.999496	10360	1	0.19068	0.0090161	0.02442	0.952758	564	3	0.19068
PHF19:NM_001009936;NM_015651_up_50	8	0.13026	0.20727	0.999496	4684	2	0.021658	0.0090306	0.02445	0.952758	565	2	0.021658
random:random_seq_170994_0_22_-1	1	0.99094	0.9909	0.999496	26262	0	1.3122	0.009055	0.0090266	0.952758	566	1	1.3122
VGLL4:NM_001128219_up_50	5	0.32204	0.32328	0.999496	8922	1	-0.30492	0.0090598	0.020867	0.952758	567	1	-0.30492
ADCY3:NM_004036_up_50	6	0.99452	0.99445	0.999496	26368	0	0.46457	0.0090995	0.023804	0.952758	568	3	0.46457
HEMK1:NM_016173_up_50	3	0.09839	0.10577	0.986595	3837	1	0.40497	0.0091181	0.017362	0.952758	569	2	0.40497
C11orf91:NM_001166692_up_50	5	0.17637	0.19525	0.999496	5764	1	-0.027178	0.0091224	0.020963	0.952758	570	1	-0.027178
SUMO3:NM_001286416;NM_006936_up_50	8	0.62695	0.62723	0.999496	16524	0	-0.0096428	0.0091763	0.024776	0.952758	571	3	-0.0096428
RPL37A:NM_000998_up_50	8	0.95886	0.95886	0.999496	25389	0	0.22912	0.0091953	0.02482	0.952758	572	3	0.22912
GALNT2:NM_004481_up_50	10	0.60915	0.60907	0.999496	16098	0	0.23062	0.0091964	0.02791	0.952758	573	3	0.23062
STAMBPL1:NM_020799_up_50	7	0.63919	0.64009	0.999496	16837	0	-0.021482	0.0092076	0.024325	0.952758	574	2	-0.021482
TIMM9:NM_012460_up_50	1	0.99077	0.99073	0.999496	26257	0	0.95381	0.0092252	0.009198	0.952758	575	1	0.95381
ZNF438:NM_001143766;NM_182755_up_50	8	0.13823	0.21834	0.999496	4872	2	-0.085028	0.0092256	0.024894	0.952758	576	2	-0.085028
EPDR1:NM_001242948_up_50	5	0.14684	0.17166	0.999496	5095	1	-0.036643	0.0092476	0.021184	0.952758	577	1	-0.036643
CARS:NM_001014437;NM_139273_up_50	7	0.094649	0.15664	0.999496	3727	2	-0.18034	0.0092514	0.024432	0.952758	578	1	-0.18034
TP63:NM_001114980;NM_001114982_up_50	3	0.9768	0.97688	0.999496	25889	0	0.27447	0.0092658	0.017638	0.952758	579	1	0.27447
PRDM16:NM_022114;NM_199454_up_50	11	0.75462	0.75443	0.999496	19866	0	0.093064	0.0092746	0.029506	0.952758	580	4	0.093064
ZNF445:NM_181489_up_50	7	0.74353	0.74411	0.999496	19565	0	0.12073	0.0092749	0.024494	0.952758	581	3	0.12073
CLC:NM_001828_up_50	5	0.38569	0.38573	0.999496	10438	0	-0.1431	0.009324	0.021318	0.952758	582	2	-0.1431
MAP3K14:NM_003954_up_50	10	0.62354	0.62344	0.999496	16451	0	-0.02256	0.009357	0.028254	0.952758	583	3	-0.02256
random:random_seq_202689_0_22_-1	1	0.99064	0.9906	0.999496	26254	0	0.59031	0.0093576	0.009315	0.952758	584	1	0.59031
TCF24:NM_001193502_up_50	8	0.10271	0.16927	0.999496	3976	2	0.15891	0.0093595	0.025199	0.952758	585	3	0.15891
PARVG:NM_022141_up_50	7	0.7786	0.77894	0.999496	20484	0	0.18995	0.0093928	0.024777	0.952758	586	2	0.18995
TRIM6:NM_058166_up_50	9	0.96149	0.96136	0.999496	25475	0	0.1258	0.0093957	0.026458	0.952758	587	2	0.1258
KIF27:NM_001271927;NM_017576_up_50	7	0.32838	0.34228	0.999496	9048	1	0.33124	0.0093959	0.024785	0.952758	588	3	0.33124
TFPI:NM_001032281;NM_006287_up_50	6	0.23698	0.25655	0.999496	7103	1	0.074432	0.0094744	0.024719	0.952758	589	2	0.074432
SMAD1:NM_001003688_up_50	3	0.68007	0.67983	0.999496	17936	0	0.47903	0.0095583	0.018146	0.952758	590	2	0.47903
COL21A1:NM_030820_up_50	8	0.99997	0.99997	1	26501	0	0.41458	0.0095811	0.025719	0.952758	591	3	0.41458
MLST8:NM_001199174_up_50	8	0.082385	0.14115	0.997174	3358	2	-0.12888	0.009597	0.025749	0.952758	592	2	-0.12888
ZNF160:NM_001102603;NM_198893_up_50	11	0.66979	0.66977	0.999496	17647	0	0.0027278	0.0096304	0.030562	0.952758	593	2	0.0027278
NUDT12:NM_031438_up_50	8	0.27955	0.31759	0.999496	7997	1	-0.010562	0.0096663	0.025908	0.952758	594	1	-0.010562
ZBTB20:NM_001164346_up_50	6	0.1505	0.1906	0.999496	5172	1	0.033841	0.0096995	0.025264	0.952758	595	1	0.033841
CACFD1:NM_001135775;NM_017586_up_50	5	0.63186	0.63197	0.999496	16654	0	0.14931	0.0097167	0.021961	0.952758	596	1	0.14931
GGTLC1:NM_178312_up_50	8	0.8815	0.88164	0.999496	23245	0	0.22873	0.0097297	0.026065	0.952758	597	3	0.22873
FBXW12:NM_001159927;NM_207102_up_50	8	0.18227	0.25257	0.999496	5896	1	-0.15396	0.0097426	0.026095	0.952758	598	2	-0.15396
WNT8A:NM_058244_up_50	9	0.46823	0.47505	0.999496	12431	1	0.2643	0.0097438	0.027248	0.952758	599	2	0.2643
UBQLNL:NM_145053_up_50	8	0.85217	0.85238	0.999496	22456	0	0.21478	0.0097551	0.026125	0.952758	600	3	0.21478
random:random_seq_10400_22_0_-1	1	0.99022	0.99019	0.999496	26238	0	0.64689	0.0097799	0.0097372	0.952758	601	1	0.64689
DZIP1L:NM_001170538_up_50	3	0.86812	0.86808	0.999496	22873	0	0.19756	0.0097919	0.018569	0.952758	602	1	0.19756
RPS3A:NM_001006;NM_001267699_up_50	8	0.8923	0.8924	0.999496	23540	0	0.0073869	0.0098163	0.026268	0.952758	603	2	0.0073869
PER1:NM_002616_up_50	10	0.88652	0.88681	0.999496	23375	0	0.083294	0.0098214	0.029275	0.952758	604	2	0.083294
NR4A3:NM_006981;NM_173200_up_50	8	0.90335	0.90353	0.999496	23838	0	0.24511	0.009823	0.026285	0.952758	605	3	0.24511
GNG3:NM_012202_up_50	2	0.90682	0.90686	0.999496	23939	0	0.86555	0.0098407	0.016296	0.952758	606	1	0.86555
KCNN4:NM_002250_up_50	8	0.75463	0.7547	0.999496	19867	0	-0.031657	0.0098663	0.026393	0.952758	607	1	-0.031657
ABCA12:NM_015657_up_50	6	0.26114	0.27611	0.999496	7616	1	0.37543	0.0098691	0.025699	0.952758	608	3	0.37543
G0S2:NM_015714_up_50	6	0.8737	0.87363	0.999496	23011	0	0.32616	0.0098812	0.025726	0.952758	609	2	0.32616
LPA:NM_005577_up_50	7	0.95678	0.95674	0.999496	25334	0	0.14646	0.0099078	0.026025	0.952758	610	1	0.14646
IFNL3:NM_172139_up_50	7	0.62715	0.62811	0.999496	16529	0	0.029938	0.0099086	0.026027	0.952758	611	2	0.029938
RPAP2:NM_024813_up_50	6	0.65927	0.65912	0.999496	17363	0	0.093227	0.0099208	0.025811	0.952758	612	3	0.093227
RABGAP1L:NM_001243765_up_50	9	0.15809	0.24604	0.999496	5336	1	0.029235	0.0099239	0.027648	0.952758	613	2	0.029235
SMR3A:NM_012390_up_50	6	0.53561	0.53527	0.999496	14154	0	0.10323	0.0099246	0.025821	0.952758	614	1	0.10323
CCDC184:NM_001013635_up_50	6	0.77329	0.77305	0.999496	20340	0	0.022318	0.0099762	0.025948	0.952758	615	2	0.022318
DPP10:NM_020868_up_50	9	0.12026	0.19601	0.999496	4447	1	-0.088884	0.0099847	0.027779	0.952758	616	3	-0.088884
TECPR1:NM_015395_up_50	10	0.38922	0.4251	0.999496	10513	1	0.056286	0.0099884	0.029641	0.952758	617	2	0.056286
TRAT1:NM_016388_up_50	7	0.069711	0.12053	0.99376	2954	2	-0.68531	0.0099953	0.026233	0.952758	618	1	-0.68531
SLC16A7:NM_004731_up_50	5	0.41105	0.41111	0.999496	11067	0	0.54605	0.010014	0.022464	0.952758	619	2	0.54605
PNKD:NM_022572_up_50	4	0.80853	0.80882	0.999496	21310	0	0.21576	0.010026	0.020144	0.952758	620	2	0.21576
NOL12:NM_024313_up_50	5	0.99729	0.99728	0.999496	26442	0	0.44366	0.010061	0.022537	0.952758	621	2	0.44366
random:random_seq_194947_0_22_-1	1	0.98991	0.98989	0.999496	26230	0	0.55142	0.010089	0.010035	0.952758	622	1	0.55142
APOPT1:NM_032374_up_50	6	0.0021964	0.0064091	0.948649	178	2	-0.082284	0.010112	0.026274	0.952758	623	1	-0.082284
ANGPTL6:NM_031917_up_50	5	0.53048	0.53046	0.999496	14015	0	0.32496	0.010123	0.022643	0.952758	624	2	0.32496
GPM6A:NM_001261448_up_50	4	0.4148	0.41523	0.999496	11157	0	0.35463	0.010137	0.020324	0.952758	625	2	0.35463
ZNF547:NM_173631_up_50	6	0.0016063	0.0048967	0.94192	136	1	-0.016452	0.01015	0.026362	0.952758	626	2	-0.016452
IFNGR1:NM_000416_up_50	10	0.051616	0.11404	0.993111	2352	1	0.1746	0.010176	0.030037	0.952758	627	3	0.1746
FEM1C:NM_020177_up_50	8	0.83193	0.83206	0.999496	21930	0	0.075717	0.010185	0.027117	0.952758	628	3	0.075717
SARAF:NM_001284239;NM_016127_up_50	9	0.67941	0.67931	0.999496	17912	0	0.049181	0.010196	0.028268	0.952758	629	2	0.049181
CALCOCO2:NM_001261390;NM_005831_up_50	7	0.10918	0.17768	0.999496	4160	1	-0.14543	0.010214	0.026763	0.952758	630	1	-0.14543
SNX11:NM_152244_up_50	2	0.42123	0.42098	0.999496	11303	0	0.40118	0.01023	0.016648	0.952758	631	1	0.40118
GMPR:NM_006877_up_50	10	0.26489	0.34599	0.999496	7703	1	0.12241	0.010235	0.030175	0.952758	632	3	0.12241
CCDC88C:NM_001080414_up_50	4	0.69961	0.69978	0.999496	18454	0	-0.077474	0.010235	0.020501	0.952758	633	1	-0.077474
LRBA:NM_001199282_up_50	8	0.87857	0.87873	0.999496	23174	0	0.28166	0.010242	0.027246	0.952758	634	3	0.28166
TM6SF2:NM_001001524_up_50	10	0.99149	0.99153	0.999496	26277	0	0.16206	0.010246	0.030197	0.952758	635	3	0.16206
PAX2:NM_000278;NM_003990_up_50	6	0.68999	0.69002	0.999496	18188	0	0.11368	0.010259	0.026624	0.952758	636	2	0.11368
random:random_seq_54838_0_22_-1	1	0.98972	0.98971	0.999496	26225	0	1.1565	0.010278	0.010227	0.952758	637	1	1.1565
GFI1:NM_001127215_up_50	4	0.99237	0.99236	0.999496	26299	0	0.43918	0.010296	0.020604	0.952758	638	2	0.43918
random:random_seq_159396_0_22_-1	1	0.98969	0.98968	0.999496	26224	0	1.0936	0.010309	0.010261	0.952758	639	1	1.0936
RADIL:NM_018059_up_50	6	0.17991	0.21228	0.999496	5849	1	-0.067849	0.010337	0.026749	0.952758	640	1	-0.067849
MTHFD1:NM_005956_up_50	7	0.96703	0.96699	0.999496	25635	0	0.29148	0.010348	0.027076	0.952758	641	3	0.29148
CTDSPL2:NM_016396_up_50	7	0.56007	0.56079	0.999496	14786	0	0.017277	0.010389	0.02717	0.952758	642	2	0.017277
SKIL:NM_001145097;NM_001248008_up_50	7	0.7225	0.72329	0.999496	19032	0	0.074036	0.010394	0.027182	0.952758	643	2	0.074036
NDUFC1:NM_001184986;NM_002494_up_50	6	0.98577	0.98573	0.999496	26118	0	0.17652	0.010412	0.026892	0.952758	644	1	0.17652
SLC5A10:NM_001042450;NM_152351_up_50	7	0.695	0.69591	0.999496	18329	0	0.50862	0.010415	0.027236	0.952758	645	3	0.50862
SEC22A:NM_012430_up_50	10	0.10119	0.17629	0.999496	3919	1	0.1067	0.010424	0.030573	0.952758	646	3	0.1067
THAP8:NM_152658_up_50	10	0.41508	0.44328	0.999496	11163	1	-0.032607	0.010435	0.030598	0.952758	647	3	-0.032607
MUC5B:NM_002458_up_50	10	0.32293	0.38128	0.999496	8937	1	0.13904	0.010446	0.030617	0.952758	648	2	0.13904
CLCN6:NM_001256959;NM_001286_up_50	7	0.51185	0.51264	0.999496	13524	0	0.04102	0.010467	0.027368	0.952758	649	3	0.04102
OR52E6:NM_001005167_up_50	6	0.99902	0.999	0.999736	26482	0	0.25521	0.010481	0.027002	0.952758	650	2	0.25521
WASF1:NM_001024934;NM_003931_up_50	9	0.71233	0.71202	0.999496	18769	0	-0.025901	0.010486	0.028915	0.952758	651	3	-0.025901
MAP2K6:NM_002758_up_50	7	0.021117	0.049096	0.969514	1159	2	0.26431	0.010508	0.027458	0.952758	652	3	0.26431
NADK:NM_001198993_up_50	8	0.9353	0.93537	0.999496	24761	0	0.25286	0.010542	0.027946	0.952758	653	3	0.25286
random:random_seq_89102_0_22_-1	1	0.98944	0.98944	0.999496	26221	0	0.90466	0.010562	0.010512	0.952758	654	1	0.90466
CYHR1:NM_001129888_up_50	9	0.94285	0.94266	0.999496	24968	0	0.04662	0.010572	0.029102	0.952758	655	2	0.04662
SERPINB6:NM_001271822;NM_001271823_up_50	8	0.33543	0.3586	0.999496	9226	1	-0.078371	0.01065	0.02819	0.952758	656	2	-0.078371
RSAD2:NM_080657_up_50	5	0.52178	0.52184	0.999496	13782	0	0.14067	0.010655	0.02352	0.952758	657	2	0.14067
C6:NM_000065_up_50	9	0.035238	0.082736	0.986595	1761	2	0.14543	0.010699	0.02938	0.952758	658	2	0.14543
TNIP1:NM_001252385;NM_006058_up_50	11	0.72468	0.72454	0.999496	19083	0	0.10007	0.01073	0.033718	0.952758	659	2	0.10007
C1QTNF8:NM_207419_up_50	4	0.56475	0.56503	0.999496	14909	0	-0.11674	0.010736	0.021385	0.952758	660	1	-0.11674
FST:NM_006350;NM_013409_up_50	7	0.744	0.74455	0.999496	19579	0	0.12439	0.01087	0.0283	0.952758	661	1	0.12439
MYT1:NM_004535_up_50	6	0.65203	0.65186	0.999496	17178	0	0.41959	0.010874	0.027623	0.952758	662	2	0.41959
IDI2:NM_033261_up_50	2	0.95405	0.95412	0.999496	25260	0	0.66554	0.010882	0.017269	0.952758	663	1	0.66554
PLCZ1:NM_033123_up_50	9	0.66076	0.66085	0.999496	17405	0	0.010757	0.010924	0.029909	0.952758	664	1	0.010757
NEB:NM_001164507;NM_004543_up_50	3	0.044601	0.058743	0.969514	2111	1	-0.099302	0.010937	0.020719	0.952758	665	1	-0.099302
SMYD2:NM_020197_up_50	5	0.91013	0.91001	0.999496	24028	0	0.29859	0.011029	0.024127	0.952758	666	1	0.29859
CD164L2:NM_207397_up_50	8	0.49846	0.49869	0.999496	13183	1	-0.032279	0.01106	0.029142	0.952758	667	3	-0.032279
ATXN7:NM_001128149_up_50	6	0.38146	0.38228	0.999496	10352	1	0.15038	0.011083	0.027927	0.952758	668	2	0.15038
ZNF85:NM_001256171;NM_003429_up_50	9	0.7089	0.70865	0.999496	18682	0	0.32484	0.011113	0.030363	0.952758	669	3	0.32484
MRPL43:NM_032112;NM_176794_up_50	7	0.67263	0.67357	0.999496	17725	0	-0.017859	0.011163	0.029012	0.952758	670	2	-0.017859
MSL3:NM_001282174;NM_078629_up_50	4	0.30506	0.30541	0.999496	8554	0	-0.24038	0.011186	0.022156	0.952758	671	1	-0.24038
SQSTM1:NM_001142298_up_50	10	0.01661	0.044191	0.969514	955	2	0.011411	0.01121	0.032296	0.952758	672	2	0.011411
IL13:NM_002188_up_50	5	0.82474	0.82477	0.999496	21753	0	0.70719	0.011217	0.024429	0.952758	673	2	0.70719
RAP2C:NM_021183_up_50	7	0.47032	0.47127	0.999496	12477	0	-0.097119	0.011248	0.029216	0.952758	674	2	-0.097119
TRPT1:NM_001160393_up_50	5	0.74609	0.74618	0.999496	19643	0	-0.1029	0.011279	0.02454	0.952758	675	1	-0.1029
SIRPB1:NM_001083910;NM_006065_up_50	6	0.39447	0.39481	0.999496	10659	1	0.20684	0.011293	0.028258	0.952758	676	2	0.20684
SOX6:NM_001145811_up_50	6	0.75801	0.75779	0.999496	19952	0	-0.093804	0.011307	0.028279	0.952758	677	2	-0.093804
CAMKK1:NM_172206_up_50	11	0.73354	0.73331	0.999496	19307	0	0.028226	0.011347	0.035051	0.952758	678	2	0.028226
ZBTB38:NM_001080412_up_50	8	0.809	0.80915	0.999496	21322	0	0.17502	0.011354	0.029825	0.952758	679	3	0.17502
RMND1:NM_001271937;NM_017909_up_50	8	0.056513	0.10523	0.986595	2534	2	-0.15497	0.011365	0.029847	0.952758	680	1	-0.15497
OSBPL1A:NM_080597_up_50	9	0.51524	0.51673	0.999496	13615	1	0.0208	0.011401	0.031005	0.952758	681	2	0.0208
CADM1:NM_001098517;NM_014333_up_50	7	0.53659	0.53727	0.999496	14174	0	0.35468	0.011412	0.02961	0.952758	682	2	0.35468
RPEL1:NM_001143909_up_50	5	0.64259	0.64269	0.999496	16917	0	0.2203	0.011415	0.024765	0.952758	683	2	0.2203
PDE4C:NM_001098818_up_50	8	0.074894	0.13072	0.994573	3121	2	0.11092	0.011449	0.030043	0.952758	684	2	0.11092
CD63:NM_001257400_up_50	1	0.98854	0.98856	0.999496	26207	0	1.059	0.011457	0.011405	0.952758	685	1	1.059
LTBP4:NM_001042545_up_50	7	0.23244	0.2683	0.999496	7013	1	0.29856	0.011461	0.029729	0.952758	686	3	0.29856
SLC15A2:NM_001145998;NM_021082_up_50	6	0.8227	0.82248	0.999496	21681	0	0.080101	0.011466	0.028521	0.952758	687	2	0.080101
TMEM141:NM_032928_up_50	9	0.70542	0.70519	0.999496	18606	0	-0.10762	0.011486	0.031196	0.952758	688	2	-0.10762
KLF9:NM_001206_up_50	6	0.071697	0.12145	0.99376	3022	2	-0.16255	0.0115	0.028571	0.952758	689	2	-0.16255
ASH2L:NM_001105214;NM_001261832_up_50	3	0.75437	0.75426	0.999496	19859	0	0.28098	0.011524	0.021738	0.952758	690	2	0.28098
CD99L2:NM_001184808;NM_134446_up_50	5	0.58446	0.58455	0.999496	15469	0	-0.089892	0.011529	0.024944	0.952758	691	1	-0.089892
DLC1:NM_024767;NM_182643_up_50	4	0.036565	0.065499	0.969514	1807	1	-0.088367	0.011536	0.022768	0.952758	692	1	-0.088367
COPB1:NM_001144061;NM_001144062_up_50	1	0.98844	0.98846	0.999496	26205	0	1.2444	0.011558	0.0115	0.952758	693	1	1.2444
KLRC1:NM_002259;NM_007328_up_50	7	0.09797	0.16145	0.999496	3826	2	0.51345	0.01156	0.029974	0.952758	694	3	0.51345
THBS4:NM_003248_up_50	7	0.88894	0.889	0.999496	23444	0	0.12222	0.011571	0.029999	0.952758	695	3	0.12222
DIAPH1:NM_001079812;NM_005219_up_50	10	0.62535	0.62525	0.999496	16486	0	0.015346	0.011581	0.0331	0.952758	696	2	0.015346
CDK15:NM_139158_up_50	1	0.9884	0.98842	0.999496	26203	0	0.92123	0.011595	0.011536	0.952758	697	1	0.92123
CEP170:NM_001042404;NM_014812_up_50	7	0.75255	0.75308	0.999496	19807	0	0.0093937	0.011613	0.030086	0.952758	698	1	0.0093937
MCF2L:NM_001112732_up_50	10	0.070673	0.13804	0.997174	2980	1	0.080789	0.011632	0.033209	0.952758	699	2	0.080789
SNTG1:NM_001287813_up_50	9	0.019984	0.050054	0.969514	1118	2	-0.14954	0.011639	0.031537	0.952758	700	2	-0.14954
PNN:NM_002687_up_50	9	0.96652	0.96642	0.999496	25612	0	0.22523	0.011654	0.031566	0.952758	701	2	0.22523
ERCC1:NM_202001_up_50	6	0.42848	0.42846	0.999496	11485	0	-0.011895	0.01167	0.028851	0.952758	702	2	-0.011895
LSP1:NM_001242932_up_50	9	0.55538	0.55531	0.999496	14651	1	0.031866	0.01171	0.031684	0.952758	703	1	0.031866
RIC8B:NM_018157_up_50	11	0.95748	0.95755	0.999496	25344	0	0.04167	0.01173	0.035876	0.952758	704	2	0.04167
random:random_seq_112237_0_22_-1	1	0.98825	0.98826	0.999496	26199	0	0.49943	0.011753	0.011697	0.952758	705	1	0.49943
HAS3:NM_005329_up_50	6	0.04182	0.075929	0.98282	2004	1	-0.092316	0.011802	0.029066	0.952758	706	2	-0.092316
SAMD9L:NM_152703_up_50	9	0.24836	0.31549	0.999496	7353	1	0.012273	0.011826	0.03193	0.952758	707	2	0.012273
DACT3:NM_145056_up_50	11	0.5627	0.56734	0.999496	14852	1	0.18343	0.011828	0.036061	0.952758	708	1	0.18343
MIF4GD:NM_001242498;NM_020679_up_50	8	0.93503	0.93511	0.999496	24748	0	0.17578	0.011834	0.030929	0.952758	709	3	0.17578
TCF15:NM_004609_up_50	6	0.68431	0.68425	0.999496	18042	0	0.10882	0.011911	0.029226	0.952758	710	1	0.10882
C8G:NM_000606_up_50	8	0.36439	0.38102	0.999496	9911	1	-0.16781	0.011914	0.0311	0.952758	711	1	-0.16781
CYP3A43:NM_001278921;NM_057096_up_50	10	0.91916	0.91942	0.999496	24293	0	0.18979	0.011924	0.033838	0.952758	712	2	0.18979
MVP:NM_005115;NM_017458_up_50	9	0.42801	0.44207	0.999496	11475	1	0.11648	0.011935	0.032176	0.952758	713	1	0.11648
TMEM120A:NM_031925_up_50	10	0.88546	0.88575	0.999496	23353	0	0.010945	0.011944	0.033885	0.952758	714	3	0.010945
RASGRF1:NM_001145648;NM_002891_up_50	7	0.37457	0.38158	0.999496	10187	1	0.39909	0.011995	0.030976	0.952758	715	3	0.39909
CRYL1:NM_015974_up_50	7	0.062795	0.11044	0.98958	2753	2	-0.35683	0.012016	0.031022	0.952758	716	2	-0.35683
AZGP1:NM_001185_up_50	3	0.96241	0.96242	0.999496	25494	0	0.45263	0.012018	0.022672	0.952758	717	2	0.45263
DENND2D:NM_001271833_up_50	8	0.38577	0.39822	0.999496	10439	1	0.21277	0.012054	0.031424	0.952758	718	3	0.21277
NM_001178102:NM_001178102_up_50	6	0.71926	0.7193	0.999496	18935	0	0.22681	0.012063	0.029475	0.952758	719	2	0.22681
GDF9:NM_001288826;NM_001288828_up_50	9	0.52367	0.52457	0.999496	13838	1	0.34749	0.012095	0.032514	0.952758	720	3	0.34749
TMEM109:NM_024092_up_50	6	0.87559	0.87547	0.999496	23079	0	0.16792	0.012098	0.029534	0.952758	721	2	0.16792
OR8H3:NM_001005201_up_50	4	0.49475	0.49511	0.999496	13074	0	-0.020798	0.01211	0.023752	0.952758	722	1	-0.020798
SLURP1:NM_020427_up_50	8	0.8243	0.82449	0.999496	21737	0	0.25144	0.012144	0.031637	0.952758	723	3	0.25144
FUCA2:NM_032020_up_50	8	0.58712	0.58726	0.999496	15545	0	0.30472	0.012173	0.031703	0.952758	724	2	0.30472
LZTFL1:NM_020347_up_50	5	0.82489	0.82491	0.999496	21754	0	0.0062311	0.012185	0.026012	0.952758	725	1	0.0062311
FBXL16:NM_153350_up_50	8	0.13053	0.20765	0.999496	4691	2	0.063471	0.012195	0.031757	0.952758	726	3	0.063471
PIGV:NM_017837_up_50	4	0.68718	0.6874	0.999496	18114	0	0.48431	0.012233	0.023964	0.952758	727	2	0.48431
random:random_seq_91162_0_22_-1	1	0.98772	0.98773	0.999496	26178	0	0.72031	0.012282	0.012224	0.952758	728	1	0.72031
ALG1L2:NM_001136152_up_50	6	0.094097	0.15065	0.999496	3708	1	0.042386	0.012285	0.02981	0.952758	729	1	0.042386
COX4I1:NM_001861_up_50	4	0.63522	0.6355	0.999496	16736	0	0.22925	0.01231	0.024102	0.952758	730	1	0.22925
SLC8A3:NM_033262;NM_183002_up_50	7	0.55593	0.55665	0.999496	14664	0	0.26113	0.012312	0.031766	0.952758	731	2	0.26113
OSCP1:NM_145047;NM_206837_up_50	8	0.64027	0.64057	0.999496	16862	0	0.18738	0.012313	0.032014	0.952758	732	2	0.18738
UBE2W:NM_001001481;NM_018299_up_50	9	0.60679	0.60678	0.999496	16043	0	-0.024847	0.012328	0.033033	0.952758	733	3	-0.024847
PTGS1:NM_001271165_up_50	4	0.6871	0.68733	0.999496	18112	0	0.41972	0.012333	0.024146	0.952758	734	2	0.41972
SPATA16:NM_031955_up_50	9	0.41033	0.42808	0.999496	11043	1	0.33273	0.01237	0.033124	0.952758	735	3	0.33273
GSE1:NM_001278184;NM_014615_up_50	9	0.061426	0.1184	0.99376	2708	1	0.17849	0.012384	0.033156	0.952758	736	2	0.17849
ANK1:NM_001142445;NM_020480_up_50	5	0.96582	0.96582	0.999496	25593	0	0.31434	0.012403	0.026376	0.952758	737	1	0.31434
BHLHB9:NM_001142524;NM_030639_up_50	9	0.58322	0.58318	0.999496	15433	0	0.1004	0.012404	0.0332	0.952758	738	2	0.1004
TCTEX1D1:NM_152665_up_50	7	0.56548	0.56619	0.999496	14933	0	0.20713	0.012408	0.031991	0.952758	739	3	0.20713
SLC30A2:NM_001004434;NM_032513_up_50	9	0.34721	0.38139	0.999496	9504	1	-0.090778	0.01244	0.033282	0.952758	740	1	-0.090778
LILRB2:NM_001278403_up_50	6	0.74414	0.74407	0.999496	19584	0	0.046486	0.012472	0.030107	0.952758	741	2	0.046486
FGF10:NM_004465_up_50	7	0.11347	0.18389	0.999496	4275	2	-0.25491	0.012474	0.032148	0.952758	742	2	-0.25491
TACO1:NM_016360_up_50	9	0.30529	0.35256	0.999496	8560	1	0.29072	0.012482	0.033373	0.952758	743	3	0.29072
STC1:NM_003155_up_50	4	0.46745	0.4679	0.999496	12415	0	-0.0066516	0.012485	0.024411	0.952758	744	1	-0.0066516
CTSV:NM_001333_up_50	9	0.39115	0.41349	0.999496	10569	1	0.0835	0.012496	0.033411	0.952758	745	1	0.0835
MASP2:NM_006610;NM_139208_up_50	6	0.54326	0.54285	0.999496	14332	0	-0.057679	0.01251	0.030168	0.952758	746	1	-0.057679
SLCO1C1:NM_001145944;NM_017435_up_50	6	0.65129	0.65114	0.999496	17153	0	0.21685	0.012513	0.030172	0.952758	747	2	0.21685
OR4A15:NM_001005275_up_50	4	0.075582	0.099348	0.986595	3146	1	0.66383	0.012546	0.024524	0.952758	748	2	0.66383
AGBL2:NM_024783_up_50	5	0.33512	0.33578	0.999496	9219	1	0.098114	0.012559	0.026625	0.952758	749	1	0.098114
UBAP2L:NM_001287815;NM_014847_up_50	4	0.84456	0.84473	0.999496	22267	0	0.3227	0.01256	0.02455	0.952758	750	1	0.3227
B4GALNT3:NM_173593_up_50	8	0.32292	0.3491	0.999496	8936	1	-0.16382	0.012563	0.032571	0.952758	751	1	-0.16382
CLYBL:NM_206808_up_50	10	0.95782	0.95784	0.999496	25355	0	0.22484	0.012584	0.0353	0.952758	752	3	0.22484
TGM5:NM_004245;NM_201631_up_50	9	0.51228	0.51401	0.999496	13541	1	0.14712	0.012608	0.033663	0.952758	753	2	0.14712
ZNF503:NM_032772_up_50	8	0.085697	0.14576	0.997174	3470	2	0.12909	0.012646	0.032759	0.952758	754	3	0.12909
HELQ:NM_133636_up_50	6	0.66829	0.66819	0.999496	17603	0	0.17217	0.01266	0.030397	0.952758	755	1	0.17217
MTRNR2L12:NM_001190470_up_50	3	0.98197	0.98205	0.999496	26024	0	0.53708	0.012682	0.023854	0.952758	756	1	0.53708
HOXC5:NM_018953_up_50	8	0.89172	0.89184	0.999496	23520	0	0.44506	0.012695	0.032864	0.952758	757	3	0.44506
ADH1A:NM_000667_up_50	6	0.70647	0.70649	0.999496	18635	0	-0.021527	0.012697	0.030466	0.952758	758	1	-0.021527
random:random_seq_67344_0_22_-1	1	0.98726	0.98726	0.999496	26168	0	0.69625	0.012743	0.012673	0.952758	759	1	0.69625
PPIE:NM_001195007;NM_203456_up_50	7	0.77004	0.77044	0.999496	20248	0	0.090557	0.012753	0.032794	0.952758	760	2	0.090557
random:random_seq_204688_0_22_-1	1	0.98723	0.98723	0.999496	26166	0	0.92317	0.012768	0.012696	0.952758	761	1	0.92317
random:random_seq_53591_0_22_-1	1	0.98721	0.9872	0.999496	26165	0	1.1153	0.012793	0.012723	0.952758	762	1	1.1153
GRAMD3:NM_001146320;NM_023927_up_50	4	0.27315	0.27392	0.999496	7870	1	0.19285	0.012835	0.025042	0.952758	763	1	0.19285
MORC1:NM_014429_up_50	10	0.17516	0.26947	0.999496	5734	2	0.048586	0.012879	0.035947	0.952758	764	2	0.048586
PRDM8:NM_020226_up_50	6	0.78543	0.78517	0.999496	20676	0	0.41396	0.012921	0.030813	0.952758	765	1	0.41396
GSTZ1:NM_001513_up_50	4	0.93979	0.93985	0.999496	24883	0	0.34263	0.012935	0.025223	0.952758	766	1	0.34263
RHOH:NM_001278364;NM_001278367_up_50	9	0.81203	0.81155	0.999496	21399	0	0.11881	0.012945	0.034401	0.952758	767	1	0.11881
CHRNA7:NM_000746;NM_001190455_up_50	9	0.415	0.43179	0.999496	11159	1	0.27076	0.012947	0.034408	0.952758	768	2	0.27076
WDR78:NM_024763;NM_207014_up_50	8	0.78597	0.78619	0.999496	20690	0	0.062221	0.012962	0.03348	0.952758	769	1	0.062221
CECR5:NM_017829_up_50	5	0.66452	0.66458	0.999496	17499	0	0.13758	0.012965	0.027282	0.952758	770	1	0.13758
KIR3DL3:NM_153443_up_50	5	0.07444	0.11606	0.993111	3102	1	0.029849	0.012996	0.027339	0.952758	771	1	0.029849
MADD:NM_001135943;NM_130476_up_50	5	0.15981	0.1818	0.999496	5380	1	-0.34195	0.013027	0.027388	0.952758	772	1	-0.34195
random:random_seq_78154_0_22_-1	1	0.98697	0.98696	0.999496	26158	0	1.5787	0.013033	0.01297	0.952758	773	1	1.5787
C16orf13:NM_001040160;NM_032366_up_50	9	0.76276	0.76219	0.999496	20057	0	0.18829	0.013057	0.034651	0.952758	774	2	0.18829
SCHIP1:NM_001197109_up_50	8	0.13249	0.21036	0.999496	4736	1	-0.016255	0.013061	0.0337	0.952758	775	2	-0.016255
ZNF418:NM_133460_up_50	7	0.76014	0.76068	0.999496	19997	0	0.095414	0.013097	0.033621	0.952758	776	1	0.095414
ZNF700:NM_001271848;NM_144566_up_50	7	0.010564	0.027616	0.969514	644	1	0.35837	0.013099	0.033623	0.952758	777	3	0.35837
FRS3:NM_006653_up_50	8	0.53125	0.53126	0.999496	14033	0	-0.0083635	0.013112	0.033823	0.952758	778	2	-0.0083635
PTPRN:NM_001199763;NM_002846_up_50	10	0.34587	0.39594	0.999496	9470	1	0.45364	0.013134	0.036503	0.952758	779	3	0.45364
OR5L2:NM_001004739_up_50	7	0.72094	0.7217	0.999496	18986	0	0.091399	0.013137	0.033716	0.952758	780	3	0.091399
SETBP1:NM_001130110_up_50	8	0.25944	0.30351	0.999496	7581	1	0.16155	0.013147	0.033901	0.952758	781	2	0.16155
PUS3:NM_001271985;NM_031307_up_50	7	0.019073	0.04608	0.969514	1082	2	0.17297	0.013228	0.033951	0.952758	782	2	0.17297
DECR2:NM_020664_up_50	9	0.46031	0.46833	0.999496	12228	1	-0.014502	0.013262	0.035129	0.952758	783	2	-0.014502
NDUFS1:NM_001199981;NM_005006_up_50	6	0.46283	0.46254	0.999496	12298	0	-0.25522	0.013273	0.031385	0.952758	784	2	-0.25522
ALDH8A1:NM_001193480;NM_170771_up_50	4	0.28375	0.28426	0.999496	8088	1	0.25676	0.013284	0.025829	0.952758	785	1	0.25676
DBI:NM_001178017_up_50	8	0.65656	0.65674	0.999496	17290	0	0.17501	0.013287	0.034215	0.952758	786	2	0.17501
CDH1:NM_004360_up_50	11	0.85604	0.85592	0.999496	22553	0	0.076168	0.013292	0.039129	0.952758	787	3	0.076168
C11orf31:NM_170746_up_50	5	0.54976	0.54983	0.999496	14490	0	-0.31652	0.013306	0.02785	0.952758	788	2	-0.31652
FNDC4:NM_022823_up_50	8	0.62838	0.62862	0.999496	16558	0	0.25788	0.013309	0.034275	0.952758	789	3	0.25788
RORA:NM_002943;NM_134260_up_50	7	0.22126	0.26016	0.999496	6761	1	0.092196	0.013315	0.034137	0.952758	790	1	0.092196
ANAPC5:NM_016237_up_50	4	0.86307	0.8632	0.999496	22728	0	-0.0014598	0.013334	0.025913	0.952758	791	1	-0.0014598
NAV3:NM_001024383;NM_014903_up_50	4	0.073655	0.097772	0.986595	3080	1	0.069505	0.013339	0.025924	0.952758	792	2	0.069505
LATS2:NM_014572_up_50	8	0.70988	0.71007	0.999496	18708	0	0.20545	0.013374	0.034423	0.952758	793	3	0.20545
CBX5:NM_012117_up_50	9	0.40599	0.42475	0.999496	10929	1	-0.052823	0.013382	0.035385	0.952758	794	2	-0.052823
PRR22:NM_001134316_up_50	7	0.49664	0.49741	0.999496	13126	0	0.2326	0.013407	0.034336	0.952758	795	2	0.2326
ALDOA:NM_001243177;NM_184041_up_50	8	0.81047	0.81064	0.999496	21352	0	0.1916	0.01341	0.0345	0.952758	796	2	0.1916
KIAA0226:NM_001145642_up_50	3	0.90925	0.90916	0.999496	24012	0	0.22841	0.013413	0.025159	0.952758	797	1	0.22841
CYP2R1:NM_024514_up_50	8	0.33748	0.36015	0.999496	9276	1	0.09363	0.013434	0.034547	0.952758	798	2	0.09363
random:random_seq_173914_0_22_-1	1	0.98655	0.98655	0.999496	26141	0	0.3704	0.013449	0.013379	0.952758	799	1	0.3704
SALL4:NM_020436_up_50	9	0.7404	0.73988	0.999496	19483	0	0.086067	0.013449	0.035533	0.952758	800	1	0.086067
RBM46:NM_001277171;NM_144979_up_50	6	0.54487	0.54446	0.999496	14374	0	0.17142	0.01348	0.0317	0.952758	801	2	0.17142
B4GALNT2:NM_153446_up_50	6	0.44942	0.44929	0.999496	11968	0	-0.014452	0.013483	0.031704	0.952758	802	1	-0.014452
PTGES3L-AARSD1:NM_025267_up_50	9	0.19993	0.28608	0.999496	6277	1	0.33575	0.013493	0.035631	0.952758	803	2	0.33575
OGN:NM_014057;NM_033014_up_50	5	0.2457	0.25357	0.999496	7300	1	0.43992	0.01358	0.028298	0.952758	804	2	0.43992
NAA25:NM_024953_up_50	8	0.60509	0.60534	0.999496	15997	0	0.18219	0.01361	0.034942	0.952758	805	2	0.18219
ALDH1L1:NM_001270365;NM_012190_up_50	6	0.95812	0.95816	0.999496	25368	0	0.27172	0.013611	0.031885	0.952758	806	2	0.27172
IQCF6:NM_001143833_up_50	9	0.77617	0.77559	0.999496	20415	0	0.065919	0.01365	0.035981	0.952758	807	3	0.065919
SPDYE5:NM_001099435_up_50	3	0.58969	0.58957	0.999496	15618	0	0.47628	0.013697	0.025677	0.952758	808	2	0.47628
REP15:NM_001029874_up_50	5	0.4483	0.4484	0.999496	11938	0	-0.18113	0.0137	0.028496	0.952758	809	2	-0.18113
EXOSC9:NM_001034194;NM_005033_up_50	8	0.3973	0.40782	0.999496	10727	1	0.27893	0.01371	0.035168	0.952758	810	2	0.27893
PTPRE:NM_130435_up_50	5	0.41051	0.41057	0.999496	11047	0	0.25062	0.013713	0.028515	0.952758	811	1	0.25062
SAE1:NM_001145713;NM_005500_up_50	7	0.053596	0.096865	0.986595	2432	1	-0.10223	0.013725	0.035099	0.952758	812	3	-0.10223
OR51I2:NM_001004754_up_50	6	0.17283	0.20705	0.999496	5681	1	0.093419	0.013744	0.032101	0.952758	813	1	0.093419
RCAN2:NM_005822_up_50	5	0.9761	0.97608	0.999496	25874	0	0.11814	0.013744	0.02857	0.952758	814	1	0.11814
RHOU:NM_021205_up_50	7	0.014845	0.037783	0.969514	863	3	0.20382	0.013751	0.035161	0.952758	815	1	0.20382
STXBP6:NM_014178_up_50	10	0.99954	0.99955	0.999872	26492	0	0.1604	0.01377	0.037883	0.952758	816	2	0.1604
ISLR:NM_005545_up_50	5	0.78222	0.78235	0.999496	20587	0	0.096218	0.013807	0.028675	0.952758	817	1	0.096218
ADSS:NM_001126_up_50	10	0.86652	0.86671	0.999496	22837	0	0.33074	0.013809	0.037963	0.952758	818	3	0.33074
FGF6:NM_020996_up_50	8	0.41149	0.41976	0.999496	11079	1	0.069972	0.013853	0.035494	0.952758	819	2	0.069972
VAMP2:NM_014232_up_50	9	0.011935	0.032283	0.969514	707	1	0.19386	0.013859	0.036457	0.952758	820	3	0.19386
TRIM42:NM_152616_up_50	10	0.79033	0.79029	0.999496	20817	0	0.11973	0.013878	0.038105	0.952758	821	2	0.11973
CEP85L:NM_001042475;NM_206921_up_50	6	0.99091	0.99086	0.999496	26260	0	0.39897	0.013879	0.032316	0.952758	822	2	0.39897
EVA1A:NM_001135032_up_50	8	0.99403	0.99402	0.999496	26353	0	0.23905	0.013896	0.035595	0.952758	823	2	0.23905
NUBP1:NM_001278506;NM_002484_up_50	8	0.12688	0.20266	0.999496	4617	2	-0.11479	0.013908	0.035627	0.952758	824	1	-0.11479
ABI1:NM_001012750;NM_005470_up_50	9	0.23053	0.30454	0.999496	6969	1	0.15494	0.01391	0.036568	0.952758	825	3	0.15494
PBX1:NM_001204961;NM_002585_up_50	5	0.58445	0.58454	0.999496	15468	0	-0.037025	0.013916	0.028858	0.952758	826	2	-0.037025
S1PR5:NM_001166215_up_50	9	0.15533	0.24236	0.999496	5276	2	-0.18608	0.013922	0.036597	0.952758	827	3	-0.18608
random:random_seq_24138_0_22_-1	1	0.98605	0.98603	0.999496	26127	0	0.38545	0.013953	0.01388	0.952758	828	1	0.38545
ZNF558:NM_144693_up_50	11	0.17206	0.2684	0.999496	5661	2	0.017771	0.013958	0.04049	0.952758	829	3	0.017771
random:random_seq_56827_0_22_-1	1	0.98603	0.98602	0.999496	26126	0	0.68188	0.013972	0.013896	0.952758	830	1	0.68188
CTSK:NM_000396_up_50	6	0.35772	0.36013	0.999496	9746	1	0.13153	0.013979	0.032481	0.952758	831	2	0.13153
C4orf45:NM_152543_up_50	4	0.33001	0.33052	0.999496	9075	0	0.27383	0.013983	0.027016	0.952758	832	2	0.27383
SLC12A4:NM_001145961;NM_005072_up_50	8	0.30317	0.33454	0.999496	8508	1	-0.090161	0.014008	0.035847	0.952758	833	1	-0.090161
KCNJ12:NM_021012_up_50	7	0.56763	0.56834	0.999496	14992	0	0.072263	0.014036	0.035849	0.952758	834	3	0.072263
CLCA4:NM_012128_up_50	3	0.99844	0.99845	0.999693	26468	0	0.72598	0.014043	0.026273	0.952758	835	2	0.72598
HMGB1:NM_002128_up_50	7	0.061438	0.10848	0.98958	2710	1	0.41503	0.014066	0.03592	0.952758	836	3	0.41503
NUMBL:NM_001289980_up_50	10	0.7769	0.77667	0.999496	20441	0	0.024524	0.014075	0.038524	0.952758	837	3	0.024524
LRRC72:NM_001195280_up_50	8	0.7205	0.72075	0.999496	18974	0	0.075764	0.014108	0.036075	0.952758	838	2	0.075764
TSC2:NM_000548;NM_001114382_up_50	12	0.4026	0.4644	0.999496	10857	1	0.21865	0.014126	0.043436	0.956058	839	4	0.21865
PIK3R1:NM_001242466_up_50	5	0.26713	0.27268	0.999496	7747	1	0.11296	0.014181	0.029277	0.952758	840	1	0.11296
random:random_seq_8784_0_22_-1	1	0.98579	0.98575	0.999496	26120	0	0.67324	0.014205	0.01413	0.952758	841	1	0.67324
FAM170A:NM_001163991;NM_182761_up_50	8	0.61694	0.61722	0.999496	16302	0	0.0055079	0.014207	0.0363	0.952758	842	1	0.0055079
RPA2:NM_001286076;NM_002946_up_50	3	0.99886	0.99886	0.999693	26479	0	0.55212	0.014238	0.026624	0.952758	843	2	0.55212
TFAP2B:NM_003221_up_50	3	0.044381	0.058557	0.969514	2099	1	-0.18984	0.014257	0.026663	0.952758	844	1	-0.18984
KLF5:NM_001730_up_50	10	0.68093	0.68083	0.999496	17954	0	0.16772	0.014268	0.038917	0.952758	845	3	0.16772
CYSTM1:NM_032412_up_50	9	0.70545	0.70523	0.999496	18607	0	0.0134	0.014274	0.037395	0.952758	846	3	0.0134
LAT:NM_001014989_up_50	8	0.11232	0.18252	0.999496	4250	2	-0.27475	0.014328	0.036588	0.952758	847	2	-0.27475
TOP3B:NM_001282112;NM_003935_up_50	6	0.50922	0.50889	0.999496	13450	0	0.27779	0.014336	0.033051	0.952758	848	2	0.27779
GRB10:NM_001001549;NM_005311_up_50	7	0.67325	0.67421	0.999496	17740	0	0.11537	0.014362	0.036623	0.952758	849	2	0.11537
CCNI:NM_006835_up_50	5	0.60028	0.60039	0.999496	15874	0	0.055295	0.014368	0.029576	0.952758	850	1	0.055295
SLC15A1:NM_005073_up_50	10	0.8	0.7999	0.999496	21097	0	0.22995	0.01439	0.039183	0.952758	851	3	0.22995
ATRX:NM_000489;NM_138270_up_50	9	0.98559	0.98557	0.999496	26113	0	0.38509	0.014417	0.037704	0.952758	852	2	0.38509
FBXO24:NM_033506_up_50	6	0.94015	0.94017	0.999496	24896	0	0.067869	0.014417	0.033175	0.952758	853	2	0.067869
random:random_seq_22919_0_22_-1	1	0.98557	0.98554	0.999496	26111	0	0.86073	0.014432	0.014346	0.952758	854	1	0.86073
GOT1:NM_002079_up_50	4	0.27424	0.27495	0.999496	7900	1	0.28716	0.014457	0.027833	0.952758	855	2	0.28716
C16orf58:NM_022744_up_50	9	0.94248	0.94229	0.999496	24960	0	0.066167	0.014458	0.037787	0.952758	856	2	0.066167
FTO:NM_001080432_up_50	7	0.21537	0.25596	0.999496	6635	1	-0.13842	0.014464	0.036861	0.952758	857	2	-0.13842
TTLL9:NM_001008409_up_50	9	0.0065899	0.020228	0.969514	446	2	0.056137	0.014581	0.038054	0.952758	858	3	0.056137
SLC44A3:NM_001114106;NM_001258343_up_50	3	0.70991	0.70982	0.999496	18710	0	0.37613	0.014605	0.027304	0.952758	859	2	0.37613
CLINT1:NM_001195555;NM_014666_up_50	8	0.12874	0.20522	0.999496	4652	1	-0.10149	0.014606	0.037234	0.952758	860	1	-0.10149
ABL1:NM_005157_up_50	7	0.34584	0.35681	0.999496	9469	1	0.089657	0.01461	0.037215	0.952758	861	2	0.089657
TMSB10:NM_021103_up_50	7	0.56099	0.5617	0.999496	14804	0	0.088716	0.014611	0.037215	0.952758	862	3	0.088716
CCDC178:NM_198995_up_50	10	0.65878	0.65857	0.999496	17350	0	0.092341	0.014622	0.039693	0.952758	863	3	0.092341
CLUAP1:NM_015041_up_50	7	0.63512	0.63609	0.999496	16733	0	0.090923	0.014693	0.037419	0.952758	864	2	0.090923
ASF1B:NM_018154_up_50	11	0.12022	0.20633	0.999496	4446	1	0.016644	0.014695	0.041998	0.952939	865	2	0.016644
OR1I1:NM_001004713_up_50	5	0.52834	0.52827	0.999496	13956	0	0.094159	0.014717	0.030188	0.952758	866	2	0.094159
OR2A2:NM_001005480_up_50	10	0.8741	0.87431	0.999496	23029	0	0.1574	0.014718	0.039902	0.952758	867	2	0.1574
FKBP2:NM_001135208_up_50	5	0.47319	0.47327	0.999496	12542	0	0.018752	0.014741	0.030222	0.952758	868	2	0.018752
TBL2:NM_012453_up_50	8	0.10424	0.1714	0.999496	4025	2	-0.02961	0.014748	0.037562	0.952758	869	3	-0.02961
NAV1:NM_020443_up_50	6	0.080992	0.13552	0.997174	3306	1	0.31167	0.014753	0.033686	0.952758	870	1	0.31167
AMDHD2:NM_001145815;NM_015944_up_50	10	0.19191	0.29077	0.999496	6095	1	0.1255	0.014756	0.039986	0.952758	871	2	0.1255
CCR4:NM_005508_up_50	10	0.70507	0.70491	0.999496	18601	0	0.12325	0.014782	0.040045	0.952758	872	3	0.12325
RASSF1:NM_001206957;NM_170714_up_50	8	0.97288	0.97294	0.999496	25776	0	0.32848	0.014803	0.037697	0.952758	873	2	0.32848
ECM1:NM_001202858;NM_022664_up_50	8	0.60062	0.60092	0.999496	15885	0	0.012211	0.014805	0.037707	0.952758	874	2	0.012211
NM_001290746:NM_001290746_up_50	4	0.3507	0.3511	0.999496	9590	0	0.02078	0.014831	0.028494	0.952758	875	1	0.02078
PSMA5:NM_001199772;NM_002790_up_50	6	0.17712	0.21019	0.999496	5780	1	0.0026986	0.014837	0.033808	0.952758	876	2	0.0026986
SLC7A10:NM_019849_up_50	10	0.21284	0.31625	0.999496	6579	1	0.27339	0.014839	0.04018	0.952758	877	3	0.27339
random:random_seq_217483_0_22_-1	1	0.98515	0.98513	0.999496	26101	0	0.52273	0.014854	0.014778	0.952758	878	1	0.52273
RSPH10B2:NM_001099697;NM_173565_up_50	4	0.67045	0.6707	0.999496	17671	0	-0.089001	0.014881	0.028587	0.952758	879	1	-0.089001
random:random_seq_213494_0_22_-1	1	0.98508	0.98506	0.999496	26099	0	0.95466	0.014924	0.014851	0.952758	880	1	0.95466
LCTL:NM_207338_up_50	7	0.77108	0.77147	0.999496	20266	0	0.58726	0.014943	0.038023	0.952758	881	3	0.58726
FAM76B:NM_144664_up_50	11	0.69658	0.69656	0.999496	18376	0	0.031373	0.014978	0.042574	0.953747	882	1	0.031373
UBL5:NM_001048241_up_50	1	0.985	0.98498	0.999496	26098	0	0.71751	0.014999	0.014917	0.952758	883	1	0.71751
TAGLN2:NM_001277223_up_50	8	0.027081	0.064109	0.969514	1424	1	0.042475	0.015004	0.038163	0.952758	884	1	0.042475
SMIM4:NM_001124767_up_50	8	0.44951	0.45307	0.999496	11971	1	-0.020257	0.015024	0.038207	0.952758	885	2	-0.020257
NABP1:NM_001031716_up_50	4	0.9954	0.99543	0.999496	26388	0	0.39132	0.01503	0.028862	0.952758	886	2	0.39132
ZNF491:NM_152356_up_50	8	0.0085658	0.023411	0.969514	546	1	-0.18313	0.015054	0.038279	0.952758	887	2	-0.18313
UNC13A:NM_001080421_up_50	10	0.24545	0.33464	0.999496	7296	1	0.054284	0.015057	0.040645	0.952758	888	1	0.054284
PCDHA5:NM_018908;NM_031501_up_50	7	0.96895	0.9689	0.999496	25684	0	0.1685	0.015071	0.038335	0.952758	889	2	0.1685
HHATL:NM_020707_up_50	7	0.223	0.26142	0.999496	6796	1	-0.092295	0.015146	0.038499	0.952758	890	1	-0.092295
FUT8:NM_004480;NM_178156_up_50	2	0.85934	0.85937	0.999496	22646	0	0.59105	0.015153	0.021204	0.952758	891	1	0.59105
RCAN3:NM_001251980;NM_001251985_up_50	7	0.87968	0.87977	0.999496	23203	0	0.077578	0.0152	0.038631	0.952758	892	2	0.077578
MITF:NM_006722_up_50	4	0.8377	0.83794	0.999496	22084	0	0.33663	0.015224	0.029186	0.952758	893	2	0.33663
RAD1:NM_002853_up_50	7	0.95837	0.95833	0.999496	25378	0	0.1246	0.015232	0.0387	0.952758	894	3	0.1246
NM_001287580:NM_001287580;NM_022128_up_50	9	0.52933	0.52994	0.999496	13978	1	-0.0019774	0.015242	0.039538	0.952758	895	1	-0.0019774
PDLIM4:NM_001131027;NM_003687_up_50	10	0.97417	0.97427	0.999496	25822	0	0.086775	0.015244	0.041059	0.952814	896	1	0.086775
MFNG:NM_001166343;NM_002405_up_50	7	0.73168	0.73236	0.999496	19258	0	0.35069	0.015265	0.038777	0.952758	897	2	0.35069
KLRB1:NM_002258_up_50	5	0.23979	0.24839	0.999496	7168	1	0.28154	0.015271	0.031116	0.952758	898	1	0.28154
C14orf80:NM_001134877_up_50	9	0.93889	0.93866	0.999496	24854	0	0.17959	0.015276	0.039613	0.952758	899	3	0.17959
MYO6:NM_004999_up_50	10	0.8461	0.84616	0.999496	22310	0	-0.029588	0.015279	0.041128	0.952939	900	2	-0.029588
HERC2:NM_004667_up_50	7	0.14638	0.20821	0.999496	5084	1	0.3175	0.015324	0.038909	0.952758	901	3	0.3175
SPTA1:NM_003126_up_50	4	0.4026	0.40303	0.999496	10856	0	0.33926	0.01533	0.029355	0.952758	902	1	0.33926
CLSPN:NM_001190481;NM_022111_up_50	7	0.96403	0.96397	0.999496	25545	0	0.30084	0.015343	0.038954	0.952758	903	2	0.30084
KRI1:NM_023008_up_50	7	0.78471	0.7851	0.999496	20659	0	0.065958	0.01535	0.038972	0.952758	904	2	0.065958
ERCC8:NM_000082;NM_001290285_up_50	8	0.94918	0.94924	0.999496	25137	0	0.10455	0.015352	0.038926	0.952758	905	2	0.10455
SPCS2:NM_014752_up_50	7	0.72955	0.7303	0.999496	19207	0	-0.13536	0.015364	0.03901	0.952758	906	1	-0.13536
random:random_seq_97605_0_22_-1	1	0.98464	0.98462	0.999496	26090	0	0.66667	0.015365	0.015284	0.952758	907	1	0.66667
DCAF4:NM_001163508;NM_181341_up_50	5	0.84119	0.84113	0.999496	22177	0	0.29809	0.015365	0.031269	0.952758	908	2	0.29809
RLF:NM_012421_up_50	8	0.67811	0.67828	0.999496	17872	0	0.41158	0.015422	0.039093	0.952758	909	3	0.41158
FGF2:NM_002006_up_50	10	0.087877	0.15955	0.999496	3534	1	0.09444	0.01543	0.041454	0.952939	910	1	0.09444
DNMT3B:NM_001207055;NM_175849_up_50	10	0.1041	0.1799	0.999496	4017	2	0.13785	0.015467	0.041537	0.952939	911	2	0.13785
BEND5:NM_024603_up_50	8	0.73193	0.73223	0.999496	19264	0	-0.015522	0.015486	0.03922	0.952758	912	2	-0.015522
CMTM4:NM_178818;NM_181521_up_50	6	0.53112	0.53083	0.999496	14027	0	0.36278	0.015519	0.034886	0.952758	913	2	0.36278
ESCO2:NM_001017420_up_50	9	0.47342	0.4795	0.999496	12550	1	0.073441	0.015521	0.040157	0.952758	914	1	0.073441
DNAJB5:NM_001135004;NM_012266_up_50	9	0.66197	0.66206	0.999496	17429	0	0.14987	0.015529	0.040174	0.952758	915	3	0.14987
DRD1:NM_000794_up_50	7	0.83337	0.83362	0.999496	21977	0	0.29412	0.01553	0.039392	0.952758	916	3	0.29412
LBR:NM_002296_up_50	10	0.88026	0.88053	0.999496	23215	0	0.14553	0.015562	0.041747	0.952939	917	2	0.14553
VGLL4:NM_001284391_up_50	4	0.49312	0.49351	0.999496	13025	0	0.29186	0.015592	0.029808	0.952758	918	2	0.29186
random:random_seq_21646_0_22_-1	1	0.9844	0.9844	0.999496	26086	0	1.4818	0.015598	0.015509	0.952758	919	1	1.4818
LIM2:NM_001161748;NM_030657_up_50	5	0.058727	0.10129	0.986595	2599	2	-0.30938	0.015644	0.031758	0.952758	920	1	-0.30938
LIMS1:NM_001193484_up_50	8	0.93744	0.93756	0.999496	24820	0	0.1061	0.015652	0.039574	0.952758	921	2	0.1061
LEPR:NM_001003679;NM_002303_up_50	11	0.68231	0.68226	0.999496	17991	0	0.036159	0.015687	0.044061	0.956111	922	3	0.036159
INPP5B:NM_005540_up_50	9	0.81534	0.81486	0.999496	21489	0	-0.078229	0.015689	0.040541	0.952758	923	1	-0.078229
GPR141:NM_181791_up_50	6	0.61113	0.61082	0.999496	16161	0	0.021546	0.015702	0.035174	0.952758	924	2	0.021546
ST5:NM_005418_up_50	7	0.77401	0.77436	0.999496	20355	0	0.030835	0.015768	0.039942	0.952758	925	2	0.030835
CMIP:NM_030629_up_50	9	0.83047	0.82996	0.999496	21892	0	0.14821	0.015784	0.040748	0.952758	926	3	0.14821
PDE4D:NM_001104631_up_50	5	0.63178	0.63189	0.999496	16650	0	0.22219	0.015795	0.032006	0.952758	927	2	0.22219
ZNF37A:NM_001007094;NM_003421_up_50	8	0.87407	0.87423	0.999496	23027	0	0.042826	0.0158	0.039908	0.952758	928	1	0.042826
CLPTM1L:NM_030782_up_50	10	0.93909	0.93919	0.999496	24862	0	0.0077851	0.015803	0.042278	0.953747	929	1	0.0077851
CCDC124:NM_001136203_up_50	10	0.85682	0.85688	0.999496	22575	0	0.12509	0.015805	0.042281	0.953747	930	3	0.12509
CLPSL2:NM_001286550;NM_207409_up_50	7	0.9874	0.98733	0.999496	26172	0	0.32382	0.015838	0.040108	0.952758	931	3	0.32382
random:random_seq_215323_0_22_-1	1	0.98415	0.98415	0.999496	26076	0	0.81814	0.01585	0.015766	0.952758	932	1	0.81814
ZNF484:NM_001007101;NM_031486_up_50	9	0.16746	0.25854	0.999496	5561	2	-0.075784	0.015891	0.040983	0.952758	933	3	-0.075784
CKS2:NM_001827_up_50	11	0.034853	0.083186	0.986595	1750	2	0.19856	0.015924	0.04456	0.956111	934	3	0.19856
SC5D:NM_001024956_up_50	7	0.16859	0.22327	0.999496	5584	1	-0.0057981	0.01593	0.040314	0.952758	935	1	-0.0057981
NM_181429:NM_181429_up_50	8	0.38009	0.39351	0.999496	10326	1	0.043486	0.015949	0.04025	0.952758	936	1	0.043486
EPGN:NM_001270989;NM_001270993_up_50	8	0.534	0.534	0.999496	14116	0	0.21218	0.015963	0.040276	0.952758	937	3	0.21218
FZR1:NM_016263_up_50	8	0.64566	0.64595	0.999496	16996	0	0.20428	0.01597	0.040291	0.952758	938	3	0.20428
EEPD1:NM_030636_up_50	7	0.9374	0.9374	0.999496	24816	0	0.18901	0.016006	0.040484	0.952758	939	2	0.18901
ZC4H2:NM_001178033;NM_018684_up_50	8	0.62956	0.6298	0.999496	16588	0	0.30231	0.016012	0.040378	0.952758	940	3	0.30231
NAF1:NM_001128931;NM_138386_up_50	6	0.28548	0.29649	0.999496	8116	1	0.10528	0.016023	0.035677	0.952758	941	2	0.10528
RAB34:NM_001144942;NM_031934_up_50	9	0.99069	0.99064	0.999496	26256	0	0.2674	0.016046	0.041325	0.952939	942	3	0.2674
LRP2BP:NM_018409_up_50	7	0.56539	0.56611	0.999496	14928	0	0.27759	0.01606	0.040601	0.952758	943	1	0.27759
SHKBP1:NM_138392_up_50	9	0.30668	0.35346	0.999496	8594	1	0.062265	0.016081	0.041397	0.952939	944	1	0.062265
PAM16:NM_001201472;NM_024535_up_50	10	0.67903	0.67891	0.999496	17901	0	0.0048804	0.016097	0.042915	0.954327	945	2	0.0048804
GYPC:NM_001256584;NM_016815_up_50	5	0.94131	0.94135	0.999496	24924	0	0.35476	0.016105	0.03252	0.952758	946	2	0.35476
random:random_seq_147514_0_22_-1	1	0.98387	0.98388	0.999496	26069	0	0.6365	0.016134	0.016047	0.952758	947	1	0.6365
random:random_seq_207996_0_22_-1	1	0.98385	0.98386	0.999496	26066	0	0.56744	0.016147	0.01606	0.952758	948	1	0.56744
DMRTA1:NM_022160_up_50	7	0.66013	0.66114	0.999496	17383	0	-0.022338	0.016152	0.040812	0.952758	949	2	-0.022338
ZFYVE26:NM_015346_up_50	8	0.18539	0.25454	0.999496	5962	1	0.077815	0.016161	0.040703	0.952758	950	2	0.077815
POLR3K:NM_016310_up_50	9	0.72981	0.72938	0.999496	19214	0	0.13741	0.016162	0.041585	0.952939	951	3	0.13741
MYLK:NM_053025;NM_053028_up_50	8	0.79609	0.79623	0.999496	20982	0	0.078939	0.016165	0.040709	0.952758	952	3	0.078939
PIGK:NM_005482_up_50	7	0.90862	0.90865	0.999496	23996	0	0.061889	0.016198	0.040929	0.952758	953	2	0.061889
MRPL24:NM_024540;NM_145729_up_50	7	0.671	0.67195	0.999496	17686	0	-0.14527	0.016223	0.040985	0.952758	954	3	-0.14527
FAM163A:NM_173509_up_50	10	0.90426	0.90451	0.999496	23861	0	0.27241	0.016268	0.043285	0.956058	955	3	0.27241
COBLL1:NM_001278461;NM_014900_up_50	4	0.69176	0.69199	0.999496	18240	0	0.47587	0.016313	0.031047	0.952758	956	2	0.47587
ASCC1:NM_001198798_up_50	10	0.48897	0.49973	0.999496	12908	1	-0.014127	0.01632	0.043395	0.956058	957	3	-0.014127
ZNF396:NM_145756_up_50	9	0.87564	0.87511	0.999496	23082	0	-0.1007	0.016371	0.042036	0.952939	958	3	-0.1007
SMCO3:NM_001013698_up_50	6	0.4628	0.46252	0.999496	12297	0	0.23966	0.016372	0.036235	0.952758	959	2	0.23966
C1QTNF4:NM_031909_up_50	5	0.018576	0.036705	0.969514	1057	2	-0.13097	0.016391	0.032977	0.952758	960	1	-0.13097
ADTRP:NM_001143948;NM_032744_up_50	7	0.98761	0.98754	0.999496	26175	0	0.34756	0.016399	0.041395	0.952939	961	3	0.34756
random:random_seq_141242_0_22_-1	1	0.98356	0.98356	0.999496	26058	0	0.63199	0.016443	0.016378	0.952758	962	1	0.63199
C20orf141:NM_001256538;NM_080739_up_50	3	0.7217	0.72162	0.999496	19003	0	0.27671	0.016447	0.030542	0.952758	963	2	0.27671
SERPINA2:NM_006220_up_50	5	0.35901	0.35911	0.999496	9778	1	0.021768	0.016484	0.033137	0.952758	964	1	0.021768
random:random_seq_27746_22_0_-1	1	0.98349	0.9835	0.999496	26056	0	0.80864	0.016506	0.016452	0.952758	965	1	0.80864
ARMC2:NM_001286609;NM_032131_up_50	7	0.93918	0.9392	0.999496	24864	0	0.23488	0.01652	0.041654	0.952939	966	3	0.23488
KRT82:NM_033033_up_50	3	0.43428	0.43408	0.999496	11616	0	0.36067	0.016529	0.030696	0.952758	967	2	0.36067
MRPS18C:NM_016067_up_50	5	0.7739	0.77395	0.999496	20352	0	0.022646	0.016546	0.033233	0.952758	968	1	0.022646
ADGRE1:NM_001256252;NM_001974_up_50	7	0.38912	0.39444	0.999496	10510	1	0.26465	0.016547	0.041716	0.952939	969	3	0.26465
BRIP1:NM_032043_up_50	10	0.62657	0.62643	0.999496	16519	0	0.05451	0.016576	0.043963	0.956111	970	3	0.05451
BST1:NM_004334_up_50	6	0.95558	0.95559	0.999496	25299	0	0.064794	0.016582	0.036556	0.952758	971	1	0.064794
UFSP2:NM_018359_up_50	9	0.081264	0.14462	0.997174	3317	2	-0.0671	0.016617	0.042575	0.953747	972	3	-0.0671
KIF2A:NM_001098511;NM_004520_up_50	7	0.96682	0.96679	0.999496	25623	0	0.30583	0.016637	0.041931	0.952939	973	3	0.30583
RPS29:NM_001030001;NM_001032_up_50	6	0.63897	0.6388	0.999496	16836	0	0.058528	0.016664	0.036688	0.952758	974	2	0.058528
MAML2:NM_032427_up_50	5	0.96301	0.96303	0.999496	25511	0	0.20615	0.016666	0.033447	0.952758	975	2	0.20615
MID1:NM_033290_up_50	8	0.23458	0.28667	0.999496	7047	1	0.26326	0.016732	0.042012	0.952939	976	2	0.26326
KIAA1522:NM_001198972;NM_001198973_up_50	9	0.69501	0.69486	0.999496	18330	0	-0.1326	0.016738	0.04284	0.954327	977	2	-0.1326
FDXR:NM_001258012;NM_024417_up_50	9	0.92712	0.92676	0.999496	24526	0	0.2644	0.016745	0.042852	0.954327	978	3	0.2644
TMEM209:NM_032842_up_50	5	0.034667	0.062876	0.969514	1740	1	0.084808	0.016764	0.033617	0.952758	979	1	0.084808
random:random_seq_77825_0_22_-1	1	0.98324	0.98325	0.999496	26051	0	0.59179	0.016764	0.016725	0.952758	980	1	0.59179
POLN:NM_181808_up_50	2	0.59214	0.59207	0.999496	15678	0	0.423	0.016766	0.022673	0.952758	981	1	0.423
PRSS3:NM_001197097;NM_007343_up_50	4	0.001211	0.0034505	0.94192	98	2	-0.54672	0.016774	0.031839	0.952758	982	1	-0.54672
CCDC117:NM_001284265_up_50	11	0.90108	0.90089	0.999496	23789	0	-0.11132	0.016782	0.046368	0.958136	983	3	-0.11132
NM_001291085:NM_001291085_up_50	12	0.33893	0.42839	0.999496	9303	1	-0.021434	0.01685	0.049595	0.958136	984	1	-0.021434
LRRCC1:NM_033402_up_50	9	0.91431	0.91384	0.999496	24143	0	0.018112	0.016864	0.043111	0.954569	985	3	0.018112
TRAF3IP3:NM_025228_up_50	8	0.62529	0.62558	0.999496	16484	0	0.064646	0.016872	0.042327	0.953747	986	2	0.064646
TBX18:NM_001080508_up_50	6	0.83409	0.83385	0.999496	21997	0	0.26802	0.016918	0.037088	0.952758	987	1	0.26802
KIAA0319:NM_001168375;NM_001168376_up_50	2	0.021698	0.027357	0.969514	1186	1	-0.046176	0.016928	0.022833	0.952758	988	1	-0.046176
CHRNB1:NM_000747_up_50	7	0.80998	0.81035	0.999496	21341	0	0.26941	0.016972	0.042552	0.953747	989	2	0.26941
SLCO2B1:NM_001145211_up_50	5	0.19424	0.20972	0.999496	6145	1	0.079985	0.017013	0.034019	0.952758	990	1	0.079985
WEE2:NM_001105558_up_50	9	0.96125	0.96112	0.999496	25468	0	3.1414e-05	0.017031	0.043487	0.956111	991	3	3.1414e-05
FAR2:NM_001271783_up_50	8	0.63186	0.63212	0.999496	16653	0	-0.011119	0.017042	0.042707	0.954327	992	1	-0.011119
SULT1C2:NM_001056;NM_176825_up_50	5	0.019963	0.03899	0.969514	1116	2	0.36579	0.017044	0.034075	0.952758	993	1	0.36579
RGP1:NM_001080496_up_50	11	0.25071	0.3599	0.999496	7406	1	0.15923	0.017074	0.04696	0.958136	994	3	0.15923
SIGLEC11:NM_001135163;NM_052884_up_50	8	0.25368	0.29958	0.999496	7461	1	-0.09748	0.017092	0.042823	0.954327	995	1	-0.09748
PDGFRL:NM_006207_up_50	5	0.92706	0.92717	0.999496	24525	0	0.19677	0.017103	0.034166	0.952758	996	2	0.19677
PCED1A:NM_001271168_up_50	6	0.57318	0.57278	0.999496	15147	0	-0.1646	0.017104	0.037373	0.952758	997	1	-0.1646
FAM13C:NM_001001971;NM_198215_up_50	6	0.4651	0.46478	0.999496	12348	0	-0.22422	0.017142	0.037436	0.952758	998	1	-0.22422
LNPEP:NM_175920_up_50	4	0.34754	0.34797	0.999496	9517	0	0.2468	0.017172	0.032516	0.952758	999	2	0.2468
PDE3B:NM_000922_up_50	5	0.95846	0.95843	0.999496	25383	0	0.14454	0.017179	0.034298	0.952758	1000	2	0.14454
AZIN2:NM_052998_up_50	7	0.61118	0.6121	0.999496	16165	0	0.096118	0.017234	0.042964	0.954327	1001	2	0.096118
LRRC61:NM_001142928;NM_023942_up_50	4	0.8984	0.8985	0.999496	23708	0	0.39687	0.01724	0.03264	0.952758	1002	2	0.39687
ANLN:NM_001284301;NM_018685_up_50	3	0.78371	0.78362	0.999496	20625	0	0.43432	0.017253	0.031967	0.952758	1003	2	0.43432
KPNA3:NM_002267_up_50	7	0.05279	0.095707	0.986595	2399	2	-0.032536	0.017286	0.043033	0.954327	1004	2	-0.032536
ZNF419:NM_001098491;NM_024691_up_50	8	0.58138	0.58147	0.999496	15386	0	0.17096	0.017339	0.04337	0.956058	1005	3	0.17096
SQRDL:NM_001271213_up_50	2	0.10062	0.1016	0.986595	3895	1	0.35399	0.017341	0.023209	0.952758	1006	1	0.35399
EPPK1:NM_031308_up_50	11	0.45989	0.48734	0.999496	12217	1	0.086488	0.017366	0.047551	0.958136	1007	2	0.086488
HNRNPF:NM_001098207_up_50	11	0.76337	0.76321	0.999496	20067	0	0.19336	0.017377	0.047572	0.958136	1008	3	0.19336
RAPGEF4:NM_007023_up_50	8	0.064064	0.11569	0.993111	2789	1	0.11818	0.01744	0.043587	0.956111	1009	1	0.11818
NUDT4:NM_019094;NM_199040_up_50	8	0.91022	0.91039	0.999496	24031	0	0.096327	0.017489	0.043703	0.956111	1010	1	0.096327
TEX35:NM_001170722;NM_032126_up_50	4	0.87562	0.87579	0.999496	23081	0	0.18727	0.017571	0.03323	0.952758	1011	1	0.18727
ST6GALNAC1:NM_001289107;NM_018414_up_50	5	0.40149	0.40157	0.999496	10827	0	0.17364	0.017572	0.034954	0.952758	1012	2	0.17364
ESPN:NM_031475_up_50	8	0.98955	0.98952	0.999496	26223	0	0.20721	0.017628	0.044015	0.956111	1013	2	0.20721
COG7:NM_153603_up_50	8	0.11449	0.18553	0.999496	4305	2	0.0084643	0.017644	0.044045	0.956111	1014	2	0.0084643
RAPH1:NM_203365;NM_213589_up_50	10	0.67792	0.6778	0.999496	17867	0	0.15093	0.017665	0.046258	0.958136	1015	1	0.15093
TBCC:NM_003192_up_50	9	0.073476	0.1343	0.997174	3073	1	0.31301	0.017671	0.044919	0.956111	1016	3	0.31301
GALR2:NM_003857_up_50	10	0.56104	0.56227	0.999496	14809	1	0.19425	0.017691	0.046307	0.958136	1017	3	0.19425
MAGEB10:NM_182506_up_50	8	0.10559	0.17324	0.999496	4063	1	0.2865	0.017695	0.044157	0.956111	1018	3	0.2865
KLLN:NM_001126049_up_50	9	0.025418	0.061829	0.969514	1355	3	0.035874	0.017701	0.044987	0.956111	1019	1	0.035874
CXorf21:NM_025159_up_50	8	0.0087659	0.023898	0.969514	557	1	0.15068	0.017738	0.04426	0.956111	1020	1	0.15068
NM_001256408:NM_001256408_up_50	8	0.099851	0.16536	0.999496	3879	2	0.24219	0.017751	0.044287	0.956111	1021	3	0.24219
TRIQK:NM_001191036_up_50	6	0.0073053	0.019281	0.969514	495	3	-0.21091	0.017813	0.038441	0.952758	1022	1	-0.21091
SMIM19:NM_001135675_up_50	5	0.72663	0.72672	0.999496	19134	0	0.14329	0.01782	0.035359	0.952758	1023	2	0.14329
TTC9B:NM_152479_up_50	6	0.62615	0.62589	0.999496	16509	0	-0.040327	0.01785	0.038504	0.952758	1024	1	-0.040327
AK4:NM_013410_up_50	6	0.64927	0.64914	0.999496	17097	0	-0.00011108	0.017887	0.038567	0.952758	1025	1	-0.00011108
TECR:NM_138501_up_50	8	0.88385	0.88398	0.999496	23309	0	0.28982	0.017889	0.044609	0.956111	1026	3	0.28982
TMEM18:NM_152834_up_50	7	0.45702	0.45799	0.999496	12147	1	0.078682	0.01795	0.044039	0.956111	1027	2	0.078682
SEC14L1:NM_001204410_up_50	7	0.91934	0.91941	0.999496	24298	0	0.35121	0.017973	0.04407	0.956111	1028	1	0.35121
TRNT1:NM_182916_up_50	8	0.96304	0.96308	0.999496	25513	0	0.26702	0.017982	0.044817	0.956111	1029	3	0.26702
NM_015980:NM_015980_up_50	8	0.37773	0.39157	0.999496	10260	1	0.21414	0.017999	0.044857	0.956111	1030	3	0.21414
PCLO:NM_014510;NM_033026_up_50	6	0.3311	0.33596	0.999496	9106	1	0.13133	0.017999	0.038736	0.952758	1031	1	0.13133
CCDC59:NM_014167_up_50	10	0.038872	0.090586	0.986595	1915	3	0.095267	0.018001	0.04699	0.958136	1032	3	0.095267
random:random_seq_188407_22_0_-1	1	0.98199	0.98199	0.999496	26025	0	0.452	0.018006	0.017959	0.952758	1033	1	0.452
FBXO48:NM_001024680_up_50	9	0.93579	0.93561	0.999496	24767	0	0.29608	0.01801	0.045672	0.956111	1034	3	0.29608
BMP2:NM_001200_up_50	7	0.081773	0.13798	0.997174	3336	2	-0.32402	0.018017	0.044127	0.956111	1035	1	-0.32402
RILPL2:NM_145058_up_50	5	0.10646	0.1402	0.997174	4083	1	0.071155	0.018039	0.035741	0.952758	1036	2	0.071155
C11orf45:NM_001256088_up_50	3	0.9701	0.9701	0.999496	25716	0	0.25076	0.018073	0.033439	0.952758	1037	1	0.25076
random:random_seq_28702_0_22_-1	1	0.98188	0.98188	0.999496	26021	0	0.97898	0.01812	0.018063	0.952758	1038	1	0.97898
LDLRAD4:NM_001003674;NM_001003675_up_50	6	0.86139	0.86139	0.999496	22687	0	0.20317	0.018135	0.038945	0.952758	1039	2	0.20317
TXNL1:NM_004786_up_50	5	0.99634	0.99632	0.999496	26413	0	0.45767	0.018194	0.035989	0.952758	1040	1	0.45767
NDUFB8:NM_001284367;NM_005004_up_50	4	0.70384	0.70403	0.999496	18567	0	0.10821	0.018218	0.034316	0.952758	1041	1	0.10821
SLC25A14:NM_001282195;NM_001282198_up_50	6	0.44343	0.44332	0.999496	11819	0	0.079187	0.018334	0.039264	0.952758	1042	2	0.079187
METTL7B:NM_152637_up_50	5	0.2387	0.24749	0.999496	7139	1	0.19464	0.018339	0.036212	0.952758	1043	2	0.19464
AP2B1:NM_001030006;NM_001282_up_50	10	0.73404	0.73386	0.999496	19318	0	-0.066982	0.018348	0.047763	0.958136	1044	2	-0.066982
PRPH2:NM_000322_up_50	9	0.6885	0.68835	0.999496	18151	0	0.20893	0.018363	0.046456	0.958136	1045	3	0.20893
RPS5:NM_001009_up_50	4	0.91016	0.91026	0.999496	24029	0	0.098329	0.018392	0.03461	0.952758	1046	1	0.098329
MYF6:NM_002469_up_50	8	0.69741	0.69762	0.999496	18391	0	0.38672	0.018404	0.045773	0.956111	1047	3	0.38672
CTDSP2:NM_005730_up_50	6	0.53357	0.53328	0.999496	14108	0	-0.094724	0.01844	0.039435	0.952758	1048	2	-0.094724
SPTB:NM_000347;NM_001024858_up_50	9	0.40363	0.42296	0.999496	10882	1	-0.045482	0.018483	0.046704	0.958136	1049	1	-0.045482
random:random_seq_69472_0_22_-1	1	0.98151	0.98153	0.999496	26012	0	0.91904	0.018485	0.018421	0.952758	1050	1	0.91904
ZNF365:NM_014951;NM_199451_up_50	9	0.17292	0.26586	0.999496	5685	1	-0.087668	0.018494	0.046734	0.958136	1051	3	-0.087668
KIAA0319L:NM_024874_up_50	10	0.67978	0.67969	0.999496	17926	0	0.081688	0.018534	0.048169	0.958136	1052	2	0.081688
SLC25A25:NM_052901_up_50	9	0.8827	0.88217	0.999496	23278	0	0.10521	0.018539	0.046822	0.958136	1053	2	0.10521
PCGF6:NM_001011663;NM_032154_up_50	8	0.95239	0.95246	0.999496	25226	0	0.32332	0.018541	0.046085	0.958136	1054	3	0.32332
C4orf22:NM_001206997;NM_152770_up_50	4	0.22145	0.22516	0.999496	6766	1	0.18828	0.018604	0.034986	0.952758	1055	2	0.18828
random:random_seq_76336_0_22_-1	1	0.98137	0.98138	0.999496	26007	0	0.65532	0.01863	0.018581	0.952758	1056	1	0.65532
LEFTY1:NM_020997_up_50	7	0.95019	0.95022	0.999496	25165	0	0.21073	0.018703	0.04518	0.956111	1057	2	0.21073
WRB:NM_001146218_up_50	8	0.39633	0.40702	0.999496	10702	1	0.017965	0.018724	0.046507	0.958136	1058	2	0.017965
NAA11:NM_032693_up_50	10	0.96378	0.96386	0.999496	25537	0	0.21958	0.018728	0.048582	0.958136	1059	2	0.21958
PID1:NM_001100818;NM_017933_up_50	9	0.2685	0.32838	0.999496	7778	1	-0.18413	0.018739	0.047265	0.958136	1060	2	-0.18413
SMOX:NM_001270691;NM_175842_up_50	4	0.085289	0.10728	0.9886	3460	1	0.18111	0.01874	0.035212	0.952758	1061	2	0.18111
HSD3B2:NM_000198_up_50	5	0.005017	0.01366	0.958733	362	2	-0.49152	0.018753	0.036904	0.952758	1062	1	-0.49152
SMC3:NM_005445_up_50	7	0.81527	0.81568	0.999496	21487	0	0.079676	0.018755	0.045253	0.956111	1063	2	0.079676
TULP3:NM_001160408;NM_003324_up_50	9	0.21287	0.29375	0.999496	6580	1	-0.029177	0.018762	0.047317	0.958136	1064	2	-0.029177
OR2T1:NM_030904_up_50	8	0.88592	0.88608	0.999496	23358	0	0.22226	0.018769	0.046597	0.958136	1065	3	0.22226
MAPK15:NM_139021_up_50	8	0.59464	0.59491	0.999496	15733	0	-0.22792	0.018814	0.046704	0.958136	1066	2	-0.22792
random:random_seq_81821_0_22_-1	1	0.98117	0.98115	0.999496	26001	0	1.592	0.018832	0.01878	0.952758	1067	1	1.592
ARHGAP35:NM_004491_up_50	7	0.52794	0.52863	0.999496	13943	0	-0.048978	0.018842	0.045389	0.956111	1068	1	-0.048978
ECSCR:NM_001077693_up_50	10	0.55308	0.55483	0.999496	14584	1	-0.081313	0.018843	0.04884	0.958136	1069	3	-0.081313
ZNF146:NM_001099638;NM_007145_up_50	7	0.11618	0.1878	0.999496	4356	1	0.04172	0.018845	0.045391	0.956111	1070	2	0.04172
SUZ12:NM_015355_up_50	6	0.61149	0.61115	0.999496	16171	0	-0.016037	0.018855	0.040094	0.952758	1071	2	-0.016037
TMEM204:NM_001256541_up_50	9	0.088115	0.15378	0.999496	3542	2	0.25716	0.018859	0.047528	0.958136	1072	2	0.25716
RFXANK:NM_001278728_up_50	9	0.42012	0.4358	0.999496	11276	1	-0.01013	0.018868	0.047543	0.958136	1073	2	-0.01013
NM_001206748:NM_001206748_up_50	8	0.587	0.58713	0.999496	15540	0	0.16788	0.018928	0.046969	0.958136	1074	1	0.16788
MAP2:NM_002374;NM_031847_up_50	6	0.61932	0.61893	0.999496	16359	0	-0.015468	0.018967	0.040263	0.952758	1075	1	-0.015468
random:random_seq_132641_0_22_-1	1	0.981	0.981	0.999496	25994	0	0.79901	0.018996	0.01895	0.952758	1076	1	0.79901
KRT8:NM_001256282_up_50	6	0.49361	0.49321	0.999496	13037	0	0.17407	0.019004	0.04032	0.952758	1077	1	0.17407
TRPV3:NM_001258205;NM_145068_up_50	6	0.6426	0.64249	0.999496	16918	0	0.22208	0.019044	0.040386	0.952758	1078	2	0.22208
DNAJB9:NM_012328_up_50	3	0.091471	0.099577	0.986595	3634	1	0.1091	0.019081	0.035249	0.952758	1079	1	0.1091
DTNA:NM_001198941;NM_032978_up_50	4	0.93954	0.93961	0.999496	24877	0	0.55642	0.019093	0.035815	0.952758	1080	2	0.55642
RUNX1T1:NM_001198633;NM_175634_up_50	8	0.61736	0.61764	0.999496	16311	0	-0.11581	0.019151	0.047468	0.958136	1081	2	-0.11581
PPP2R3A:NM_181897_up_50	2	0.47389	0.47389	0.999496	12568	0	0.313	0.01919	0.024897	0.952758	1082	1	0.313
random:random_seq_183380_0_22_-1	1	0.98081	0.9808	0.999496	25988	0	1.1434	0.019191	0.01915	0.952758	1083	1	1.1434
random:random_seq_91644_0_22_-1	1	0.98077	0.98075	0.999496	25986	0	0.71646	0.019229	0.019191	0.952758	1084	1	0.71646
MLX:NM_170607;NM_198205_up_50	8	0.27959	0.31762	0.999496	7999	1	0.11611	0.01935	0.047932	0.958136	1085	3	0.11611
ZNF205:NM_001042428;NM_003456_up_50	4	0.88743	0.88762	0.999496	23399	0	0.25208	0.019365	0.036279	0.952758	1086	2	0.25208
ZNF75D:NM_001185063_up_50	8	0.46095	0.46344	0.999496	12247	1	-0.10365	0.019375	0.047981	0.958136	1087	1	-0.10365
INTS8:NM_017864_up_50	6	0.93923	0.93926	0.999496	24865	0	0.14785	0.019376	0.040904	0.952758	1088	2	0.14785
TST:NM_001270483_up_50	3	0.26649	0.26601	0.999496	7729	0	-0.11623	0.019398	0.035779	0.952758	1089	1	-0.11623
NCK2:NM_001004722;NM_003581_up_50	5	0.89953	0.89959	0.999496	23737	0	0.28669	0.019441	0.03803	0.952758	1090	2	0.28669
ZNF780B:NM_001005851_up_50	7	0.91618	0.9162	0.999496	24193	0	0.34408	0.019454	0.046289	0.958136	1091	2	0.34408
PLEKHG3:NM_015549_up_50	8	0.97759	0.97765	0.999496	25907	0	0.17188	0.019473	0.048194	0.958136	1092	3	0.17188
random:random_seq_66737_0_22_-1	1	0.98052	0.98049	0.999496	25980	0	0.86351	0.019481	0.019464	0.952758	1093	1	0.86351
VPS13B:NM_015243;NM_181661_up_50	9	0.47611	0.48181	0.999496	12612	1	-0.15788	0.019487	0.048874	0.958136	1094	2	-0.15788
CLUL1:NM_199167_up_50	4	0.91972	0.91981	0.999496	24309	0	0.26191	0.019535	0.036555	0.952758	1095	2	0.26191
KDM1B:NM_153042_up_50	9	0.095885	0.16395	0.999496	3764	2	-0.15188	0.019542	0.049006	0.958136	1096	1	-0.15188
BOLL:NM_001284358;NM_197970_up_50	3	0.077009	0.086837	0.986595	3183	1	0.4678	0.019544	0.036043	0.952758	1097	2	0.4678
TDRD6:NM_001010870;NM_001168359_up_50	6	0.95766	0.95771	0.999496	25349	0	0.13974	0.019546	0.041175	0.952939	1098	2	0.13974
XKR3:NM_175878_up_50	3	0.98789	0.988	0.999496	26185	0	0.45353	0.019559	0.036063	0.952758	1099	2	0.45353
PICALM:NM_001206947_up_50	5	0.024946	0.047166	0.969514	1330	1	0.24439	0.019559	0.038247	0.952758	1100	1	0.24439
MSH6:NM_000179;NM_001281493_up_50	8	0.030424	0.068775	0.975378	1571	1	-0.048341	0.019573	0.048401	0.958136	1101	1	-0.048341
NM_001256932:NM_001256932_up_50	9	0.98478	0.98476	0.999496	26091	0	0.22196	0.01962	0.049169	0.958136	1102	3	0.22196
ARHGAP29:NM_004815_up_50	10	0.30746	0.3717	0.999496	8609	1	0.090454	0.019642	0.050525	0.958451	1103	3	0.090454
PAQR7:NM_178422_up_50	5	0.54746	0.5475	0.999496	14442	0	0.68717	0.019654	0.038399	0.952758	1104	2	0.68717
HCST:NM_001007469;NM_014266_up_50	9	0.56872	0.56868	0.999496	15028	0	0.12297	0.019663	0.049267	0.958136	1105	2	0.12297
ADGRB3:NM_001704_up_50	6	0.80329	0.80299	0.999496	21186	0	0.084597	0.019674	0.041373	0.952939	1106	1	0.084597
PTPRH:NM_001161440;NM_002842_up_50	5	0.32605	0.32706	0.999496	8997	1	0.035761	0.019674	0.038434	0.952758	1107	2	0.035761
DLG3:NM_001166278_up_50	9	0.69395	0.6938	0.999496	18303	0	0.28178	0.019708	0.049368	0.958136	1108	3	0.28178
COL22A1:NM_152888_up_50	7	0.89342	0.89346	0.999496	23574	0	-0.056467	0.019753	0.046759	0.958136	1109	1	-0.056467
PMP22:NM_001281455;NM_153321_up_50	5	0.018287	0.036216	0.969514	1035	1	-0.28226	0.019777	0.0386	0.952758	1110	1	-0.28226
RPL21:NM_000982_up_50	6	0.88623	0.88609	0.999496	23365	0	0.22496	0.01978	0.041553	0.952939	1111	2	0.22496
NM_032435:NM_032435_up_50	8	0.70081	0.70101	0.999496	18484	0	0.16479	0.019803	0.048926	0.958136	1112	3	0.16479
PILRA:NM_013439;NM_178273_up_50	6	0.47812	0.47778	0.999496	12667	0	0.074042	0.01983	0.04163	0.952939	1113	2	0.074042
MYL12B:NM_001144944_up_50	5	0.96984	0.96979	0.999496	25710	0	0.067505	0.019847	0.038713	0.952758	1114	2	0.067505
P3H2:NM_018192_up_50	4	0.12059	0.13649	0.997174	4455	1	0.20211	0.019858	0.037111	0.952758	1115	1	0.20211
OR5AC2:NM_054106_up_50	3	0.12325	0.12817	0.994573	4519	1	0.31707	0.019871	0.03663	0.952758	1116	2	0.31707
IL17F:NM_052872_up_50	8	0.85288	0.85311	0.999496	22475	0	0.23096	0.019894	0.049127	0.958136	1117	3	0.23096
random:random_seq_123236_0_22_-1	1	0.98007	0.98005	0.999496	25969	0	0.99848	0.019929	0.0199	0.952758	1118	1	0.99848
PSG1:NM_001184825;NM_006905_up_50	2	0.087525	0.08901	0.986595	3522	1	0.64002	0.019988	0.025648	0.952758	1119	1	0.64002
TDRD1:NM_198795_up_50	6	0.62892	0.62869	0.999496	16574	0	0.35399	0.020003	0.041888	0.952939	1120	2	0.35399
IFI6:NM_002038;NM_022873_up_50	4	0.97734	0.97742	0.999496	25902	0	0.46081	0.020003	0.037339	0.952758	1121	2	0.46081
CST8:NM_001281730;NM_005492_up_50	7	0.13206	0.19868	0.999496	4724	1	0.21765	0.020013	0.047138	0.958136	1122	2	0.21765
SYAP1:NM_032796_up_50	9	0.89217	0.89168	0.999496	23536	0	0.32082	0.02002	0.050071	0.958136	1123	3	0.32082
KIFC2:NM_145754_up_50	5	0.97042	0.97038	0.999496	25724	0	0.28456	0.020026	0.038994	0.952758	1124	2	0.28456
RUFY1:NM_025158_up_50	7	0.83297	0.83321	0.999496	21971	0	0.25561	0.020029	0.047161	0.958136	1125	2	0.25561
FGD4:NM_139241_up_50	9	0.46749	0.47441	0.999496	12417	1	0.08701	0.020044	0.050127	0.958136	1126	1	0.08701
KRT18:NM_000224;NM_199187_up_50	5	0.17874	0.19715	0.999496	5821	1	0.12274	0.020056	0.039036	0.952758	1127	1	0.12274
CORO2B:NM_001190456_up_50	4	0.51861	0.51895	0.999496	13709	0	-0.071498	0.020057	0.037425	0.952758	1128	1	-0.071498
NM_001145971:NM_001145971_up_50	8	0.29871	0.33128	0.999496	8405	1	0.47806	0.020101	0.049594	0.958136	1129	2	0.47806
OR2B6:NM_012367_up_50	5	0.46613	0.46621	0.999496	12375	0	0.32415	0.020108	0.039134	0.952758	1130	2	0.32415
SGK2:NM_170693_up_50	9	0.44662	0.45706	0.999496	11897	1	0.20063	0.020117	0.050291	0.958136	1131	2	0.20063
NCKAP5:NM_207363;NM_207481_up_50	7	0.95307	0.95304	0.999496	25236	0	0.17491	0.020143	0.047339	0.958136	1132	1	0.17491
MCM6:NM_005915_up_50	7	0.78276	0.78309	0.999496	20601	0	0.012663	0.020161	0.04736	0.958136	1133	2	0.012663
MARS2:NM_138395_up_50	8	0.58322	0.58328	0.999496	15432	0	0.032938	0.020168	0.049751	0.958136	1134	2	0.032938
RASSF8:NM_001164747_up_50	3	0.27468	0.27417	0.999496	7906	0	0.4179	0.020177	0.037157	0.952758	1135	2	0.4179
MAB21L1:NM_005584_up_50	8	0.90945	0.90968	0.999496	24018	0	0.41937	0.020189	0.0498	0.958136	1136	3	0.41937
TEX22:NM_001195082_up_50	9	0.59733	0.59731	0.999496	15794	0	-0.050338	0.020202	0.050475	0.958451	1137	3	-0.050338
TMEM215:NM_212558_up_50	10	0.094067	0.1674	0.999496	3706	2	-0.021707	0.020268	0.051845	0.963268	1138	2	-0.021707
DFNA5:NM_001127454;NM_004403_up_50	8	0.36027	0.37785	0.999496	9800	1	0.16381	0.02027	0.049976	0.958136	1139	2	0.16381
FAM90A1:NM_018088_up_50	7	0.92557	0.92562	0.999496	24476	0	0.034191	0.020273	0.047522	0.958136	1140	1	0.034191
ROBO2:NM_001290039;NM_002942_up_50	9	0.18388	0.27671	0.999496	5929	1	0.0068736	0.020323	0.050739	0.959241	1141	2	0.0068736
PHB2:NM_001144831;NM_001267700_up_50	6	0.96313	0.96317	0.999496	25516	0	0.059247	0.020343	0.042414	0.953747	1142	1	0.059247
PLEKHG7:NM_001004330_up_50	2	0.66022	0.66006	0.999496	17388	0	0.29152	0.0204	0.026029	0.952758	1143	1	0.29152
C12orf57:NM_138425_up_50	4	0.61653	0.6169	0.999496	16292	0	0.14478	0.020431	0.038089	0.952758	1144	2	0.14478
PDK3:NM_001142386;NM_005391_up_50	6	0.42587	0.42586	0.999496	11426	0	0.26106	0.020434	0.042555	0.953747	1145	2	0.26106
NME5:NM_003551_up_50	10	0.98435	0.98444	0.999496	26082	0	0.35993	0.020455	0.052244	0.963268	1146	3	0.35993
random:random_seq_9837_22_0_-1	1	0.97952	0.9795	0.999496	25957	0	0.46354	0.020477	0.020444	0.952758	1147	1	0.46354
ARMC4:NM_018076_up_50	9	0.66692	0.66692	0.999496	17572	0	0.089875	0.02049	0.051079	0.963158	1148	2	0.089875
UAP1L1:NM_207309_up_50	7	0.83936	0.83961	0.999496	22125	0	0.14561	0.020499	0.047841	0.958136	1149	2	0.14561
CER1:NM_005454_up_50	7	0.78666	0.78703	0.999496	20712	0	0.13986	0.020529	0.047884	0.958136	1150	2	0.13986
PRKRA:NM_003690_up_50	4	0.75754	0.75782	0.999496	19940	0	0.30628	0.020541	0.038286	0.952758	1151	2	0.30628
SMIM20:NM_001145432_up_50	8	0.61875	0.61905	0.999496	16345	0	0.24718	0.020556	0.050613	0.958758	1152	3	0.24718
ZBTB20:NM_001164342_up_50	4	0.64678	0.64701	0.999496	17037	0	0.21682	0.020578	0.038356	0.952758	1153	1	0.21682
random:random_seq_7718_0_22_-1	1	0.9794	0.97939	0.999496	25953	0	0.84529	0.020597	0.020558	0.952758	1154	1	0.84529
KCNJ6:NM_002240_up_50	4	0.28831	0.28873	0.999496	8178	1	0.34278	0.020602	0.038394	0.952758	1155	2	0.34278
ANO1:NM_018043_up_50	6	0.070426	0.1195	0.99376	2971	2	0.21578	0.020604	0.042818	0.954327	1156	2	0.21578
FHL5:NM_001170807;NM_020482_up_50	8	0.82049	0.82067	0.999496	21626	0	0.087914	0.020613	0.050747	0.959241	1157	1	0.087914
C12orf65:NM_001194995_up_50	7	0.29937	0.31909	0.999496	8417	1	0.28251	0.02062	0.04802	0.958136	1158	2	0.28251
TCAF1:NM_014719_up_50	2	0.967	0.96705	0.999496	25633	0	0.50358	0.020637	0.026253	0.952758	1159	1	0.50358
NAGS:NM_153006_up_50	6	0.040322	0.07361	0.979372	1957	1	0.16946	0.020641	0.042883	0.954327	1160	1	0.16946
FKBP9:NM_001284341;NM_007270_up_50	7	0.36933	0.37689	0.999496	10048	1	-0.29263	0.020664	0.048082	0.958136	1161	1	-0.29263
NIPA2:NM_001008860;NM_030922_up_50	9	0.52703	0.52772	0.999496	13924	1	0.32331	0.02067	0.051475	0.963268	1162	3	0.32331
C21orf62:NM_001162495;NM_019596_up_50	5	0.97988	0.97993	0.999496	25965	0	0.21304	0.020707	0.040113	0.952758	1163	1	0.21304
HOXA9:NM_152739_up_50	9	0.080684	0.14389	0.997174	3300	2	0.14898	0.020712	0.051559	0.963268	1164	2	0.14898
FOXF2:NM_001452_up_50	2	0.98668	0.98669	0.999496	26152	0	0.74385	0.020737	0.026347	0.952758	1165	1	0.74385
ENPP7:NM_178543_up_50	5	0.8166	0.81664	0.999496	21523	0	0.02319	0.020893	0.040412	0.952758	1166	1	0.02319
ESPL1:NM_012291_up_50	9	0.028315	0.068119	0.975378	1482	1	0.24784	0.020895	0.051957	0.963268	1167	3	0.24784
ACAN:NM_001135;NM_013227_up_50	4	0.46011	0.46059	0.999496	12223	0	-0.059088	0.020901	0.038882	0.952758	1168	1	-0.059088
SUCLG1:NM_003849_up_50	8	0.37275	0.38758	0.999496	10140	1	0.22477	0.02091	0.051404	0.963268	1169	2	0.22477
random:random_seq_81568_0_22_-1	1	0.97909	0.97906	0.999496	25945	0	0.4059	0.020912	0.020856	0.952758	1170	1	0.4059
IRGC:NM_019612_up_50	9	0.47553	0.48131	0.999496	12601	1	-0.25727	0.020935	0.052044	0.963268	1171	1	-0.25727
CCDC172:NM_198515_up_50	8	0.84556	0.84579	0.999496	22292	0	0.37346	0.020959	0.051514	0.963268	1172	3	0.37346
GPRC5B:NM_016235_up_50	9	0.33645	0.37379	0.999496	9250	1	-0.020008	0.020991	0.052166	0.963268	1173	1	-0.020008
SLC4A3:NM_005070;NM_201574_up_50	8	0.751	0.75113	0.999496	19771	0	0.030815	0.021009	0.051635	0.963268	1174	1	0.030815
TRAF6:NM_004620;NM_145803_up_50	10	0.57645	0.57677	0.999496	15246	1	0.021321	0.021038	0.053478	0.963268	1175	3	0.021321
TUSC5:NM_172367_up_50	8	0.087415	0.14819	0.997924	3519	2	-0.315	0.021059	0.051751	0.963268	1176	1	-0.315
BHLHB9:NM_001142529;NM_001142530_up_50	9	0.79019	0.78962	0.999496	20814	0	0.25211	0.021099	0.052421	0.963268	1177	2	0.25211
SEMA6C:NM_001178061;NM_030913_up_50	7	0.80664	0.80703	0.999496	21269	0	0.11871	0.021132	0.048765	0.958136	1178	2	0.11871
random:random_seq_198058_0_22_-1	1	0.97887	0.97885	0.999496	25938	0	0.52655	0.021133	0.02107	0.952758	1179	1	0.52655
CKAP5:NM_001008938;NM_014756_up_50	5	0.38946	0.38951	0.999496	10522	0	0.25266	0.021146	0.04082	0.952758	1180	2	0.25266
ATP6V1C2:NM_001039362;NM_144583_up_50	7	0.46399	0.465	0.999496	12327	1	0.19241	0.021184	0.048846	0.958136	1181	1	0.19241
RHBDF1:NM_022450_up_50	9	0.023798	0.058366	0.969514	1281	3	-0.21989	0.021196	0.052626	0.963268	1182	2	-0.21989
STON1-GTF2A1L:NM_172311_up_50	6	0.95628	0.9563	0.999496	25320	0	0.21485	0.021206	0.043777	0.956111	1183	2	0.21485
PLP1:NM_001128834_up_50	5	0.42196	0.42201	0.999496	11329	0	0.11367	0.021234	0.040965	0.952758	1184	1	0.11367
IFNA2:NM_000605_up_50	5	0.021327	0.041207	0.969514	1170	1	-0.18992	0.021265	0.041022	0.952782	1185	1	-0.18992
ZFP69:NM_198494_up_50	8	0.99882	0.9988	0.999693	26478	0	0.25272	0.021281	0.052237	0.963268	1186	3	0.25272
NTF3:NM_002527_up_50	4	0.71017	0.71038	0.999496	18717	0	0.26647	0.0213	0.039587	0.952758	1187	2	0.26647
NDUFA4L2:NM_020142_up_50	9	0.81925	0.81879	0.999496	21582	0	0.21043	0.021343	0.052951	0.963268	1188	2	0.21043
random:random_seq_148232_0_22_-1	1	0.97865	0.97865	0.999496	25931	0	0.86389	0.021347	0.021287	0.952758	1189	1	0.86389
random:random_seq_17498_0_22_-1	1	0.97865	0.97864	0.999496	25930	0	0.67851	0.021353	0.021291	0.952758	1190	1	0.67851
ABO:NM_020469_up_50	11	0.13771	0.22725	0.999496	4859	1	0.16812	0.02136	0.0558	0.96487	1191	2	0.16812
KMO:NM_003679_up_50	7	0.89987	0.89998	0.999496	23750	0	0.116	0.021387	0.04916	0.958136	1192	2	0.116
WFDC10A:NM_080753_up_50	4	0.49816	0.49846	0.999496	13173	0	0.37138	0.021407	0.039773	0.952758	1193	2	0.37138
DDX60:NM_017631_up_50	5	0.5499	0.54995	0.999496	14493	0	0.30183	0.021446	0.041312	0.952939	1194	2	0.30183
CLDN18:NM_001002026_up_50	9	0.17275	0.26563	0.999496	5678	2	0.20123	0.021479	0.053245	0.963268	1195	3	0.20123
ARMCX6:NM_001009584;NM_019007_up_50	9	0.7597	0.75911	0.999496	19991	0	0.081749	0.021492	0.053279	0.963268	1196	1	0.081749
PVRL1:NM_002855;NM_203286_up_50	9	0.63432	0.63442	0.999496	16712	0	0.24795	0.021504	0.053315	0.963268	1197	3	0.24795
C2orf82:NM_206895_up_50	5	0.52282	0.52286	0.999496	13812	0	0.071221	0.021512	0.04141	0.952939	1198	1	0.071221
IDH2:NM_001290114;NM_002168_up_50	8	0.21749	0.27529	0.999496	6676	1	0.042928	0.021529	0.052791	0.963268	1199	2	0.042928
DEPDC1:NM_001114120;NM_017779_up_50	9	0.87548	0.87495	0.999496	23074	0	0.2185	0.021535	0.053382	0.963268	1200	3	0.2185
ZNF790:NM_001242800;NM_001242801_up_50	1	0.97844	0.97843	0.999496	25922	0	0.87782	0.021561	0.021494	0.952758	1201	1	0.87782
KLF8:NM_001159296;NM_007250_up_50	10	0.69548	0.69532	0.999496	18342	0	-0.057718	0.021584	0.054615	0.96487	1202	3	-0.057718
CCDC185:NM_152610_up_50	8	0.82191	0.82205	0.999496	21662	0	0.069889	0.021632	0.053039	0.963268	1203	3	0.069889
OR1M1:NM_001004456_up_50	6	0.25964	0.27487	0.999496	7588	1	-0.14358	0.021644	0.044451	0.956111	1204	1	-0.14358
IGSF3:NM_001007237_up_50	9	0.050593	0.10396	0.986595	2316	1	-0.057414	0.021659	0.053642	0.963268	1205	2	-0.057414
FEZF1:NM_001024613;NM_001160264_up_50	3	0.22005	0.21974	0.999496	6724	1	0.058841	0.021674	0.038853	0.952758	1206	1	0.058841
C2orf71:NM_001029883_up_50	7	0.63399	0.63493	0.999496	16705	0	0.13504	0.021735	0.049663	0.958136	1207	2	0.13504
NM_001085:NM_001085_up_50	7	0.88864	0.8887	0.999496	23439	0	0.4071	0.02179	0.049752	0.958136	1208	2	0.4071
SEMA4A:NM_001193302_up_50	4	0.47691	0.47734	0.999496	12637	0	0.10253	0.021828	0.040508	0.952758	1209	2	0.10253
CTTNBP2NL:NM_018704_up_50	7	0.94991	0.94995	0.999496	25160	0	0.16382	0.021879	0.049883	0.958136	1210	2	0.16382
UBA1:NM_153280_up_50	6	0.088227	0.14646	0.997924	3545	2	0.016942	0.021904	0.044854	0.956111	1211	1	0.016942
NM_001077686:NM_001077686;NM_001276344_up_50	2	0.82613	0.82611	0.999496	21785	0	0.74823	0.021922	0.02745	0.952758	1212	1	0.74823
BCAP31:NM_001139441_up_50	1	0.97807	0.97804	0.999496	25912	0	0.78195	0.021933	0.021878	0.952758	1213	1	0.78195
NM_001098538:NM_001098538;NM_007244_up_50	5	0.17829	0.1968	0.999496	5812	1	0.17598	0.021967	0.04217	0.953747	1214	2	0.17598
TRIP12:NM_001284215_up_50	8	0.066587	0.11923	0.99376	2866	2	-0.051679	0.021983	0.053824	0.96487	1215	2	-0.051679
ERI1:NM_153332_up_50	4	0.85262	0.85275	0.999496	22466	0	0.3361	0.021983	0.040772	0.952758	1216	2	0.3361
SLC8A1:NM_001112800;NM_021097_up_50	5	0.25463	0.26146	0.999496	7487	1	-0.0025829	0.022008	0.042237	0.953747	1217	1	-0.0025829
SART3:NM_014706_up_50	7	0.90872	0.90875	0.999496	24000	0	0.10035	0.02205	0.050122	0.958136	1218	1	0.10035
PITX2:NM_000325_up_50	6	0.85299	0.85296	0.999496	22479	0	0.0098104	0.022052	0.045075	0.956111	1219	1	0.0098104
C21orf59:NM_021254_up_50	9	0.65609	0.65617	0.999496	17282	0	-0.041072	0.022081	0.054566	0.96487	1220	2	-0.041072
AR:NM_000044_up_50	8	0.083157	0.14223	0.997174	3380	2	-0.15628	0.022098	0.05407	0.96487	1221	1	-0.15628
CCDC9:NM_015603_up_50	5	0.73991	0.74003	0.999496	19471	0	0.28321	0.022122	0.042436	0.953747	1222	2	0.28321
LHFP:NM_005780_up_50	9	0.33	0.36931	0.999496	9073	1	0.041039	0.022159	0.054723	0.96487	1223	2	0.041039
PON1:NM_000446_up_50	8	0.25	0.29708	0.999496	7389	1	-0.075972	0.022197	0.054296	0.96487	1224	2	-0.075972
CA11:NM_001217_up_50	7	0.99031	0.99024	0.999496	26243	0	0.22548	0.022223	0.050361	0.958451	1225	2	0.22548
TSNAXIP1:NM_001288990;NM_018430_up_50	8	0.62013	0.62046	0.999496	16376	0	0.21722	0.022268	0.05446	0.96487	1226	3	0.21722
SELE:NM_000450_up_50	7	0.71984	0.72062	0.999496	18954	0	0.30333	0.022309	0.050484	0.958451	1227	2	0.30333
WBP11:NM_016312_up_50	6	0.044008	0.079287	0.983931	2085	1	-0.030598	0.022349	0.045537	0.956111	1228	1	-0.030598
ZNF134:NM_003435_up_50	6	0.28914	0.29959	0.999496	8205	1	0.077334	0.022407	0.045626	0.956111	1229	2	0.077334
CCDC64:NM_207311_up_50	9	0.059937	0.11643	0.993111	2650	2	0.074618	0.022437	0.055316	0.96487	1230	2	0.074618
random:random_seq_158052_0_22_-1	1	0.97756	0.97754	0.999496	25905	0	0.33655	0.022437	0.022387	0.952758	1231	1	0.33655
random:random_seq_120830_0_22_-1	1	0.97756	0.97754	0.999496	25904	0	1.141	0.022444	0.022395	0.952758	1232	1	1.141
FOLR1:NM_016729_up_50	6	0.39	0.3905	0.999496	10536	1	-0.11921	0.022446	0.045689	0.956111	1233	2	-0.11921
GK5:NM_001039547_up_50	10	0.18888	0.28693	0.999496	6042	1	0.1922	0.022448	0.056397	0.96487	1234	3	0.1922
PDCD10:NM_007217;NM_145860_up_50	5	0.76936	0.76938	0.999496	20230	0	0.20329	0.022472	0.043033	0.954327	1235	1	0.20329
LRRC74A:NM_194287_up_50	8	0.95352	0.95357	0.999496	25249	0	0.17179	0.022476	0.054949	0.96487	1236	2	0.17179
CR1:NM_000573;NM_000651_up_50	9	0.7045	0.70426	0.999496	18585	0	0.1751	0.022509	0.055476	0.96487	1237	2	0.1751
MPP3:NM_001932_up_50	9	0.46729	0.47425	0.999496	12411	1	0.026753	0.022553	0.055568	0.96487	1238	3	0.026753
UBE2D3:NM_003340;NM_181891_up_50	6	0.97919	0.97923	0.999496	25949	0	0.30205	0.022558	0.04587	0.956111	1239	2	0.30205
PRKG2:NM_001282480;NM_001282483_up_50	4	0.98767	0.98767	0.999496	26176	0	0.30723	0.022637	0.041894	0.952939	1240	1	0.30723
SSR1:NM_003144_up_50	11	0.2024	0.30518	0.999496	6346	2	0.079503	0.022676	0.058527	0.96487	1241	2	0.079503
ENGASE:NM_001042573_up_50	10	0.70866	0.70852	0.999496	18678	0	-0.043719	0.022693	0.056904	0.96487	1242	2	-0.043719
C10orf55:NM_001001791_up_50	7	0.83199	0.83223	0.999496	21933	0	0.17857	0.022754	0.051136	0.963158	1243	2	0.17857
CCDC8:NM_032040_up_50	8	0.50659	0.50664	0.999496	13380	1	0.29018	0.022797	0.055644	0.96487	1244	3	0.29018
MYPN:NM_001256268;NM_032578_up_50	5	0.85418	0.85411	0.999496	22513	0	0.043869	0.022828	0.043607	0.956111	1245	2	0.043869
CRX:NM_000554_up_50	9	0.03262	0.077235	0.983434	1658	1	0.21065	0.022861	0.056246	0.96487	1246	2	0.21065
random:random_seq_178532_0_22_-1	1	0.9771	0.97708	0.999496	25897	0	0.8905	0.022898	0.022841	0.952758	1247	1	0.8905
FDFT1:NM_001287745;NM_004462_up_50	9	0.68374	0.68363	0.999496	18022	0	0.10007	0.022901	0.056329	0.96487	1248	2	0.10007
AS3MT:NM_020682_up_50	9	0.8349	0.83434	0.999496	22020	0	-0.052729	0.022912	0.056356	0.96487	1249	3	-0.052729
random:random_seq_184290_0_22_-1	1	0.97708	0.97706	0.999496	25896	0	0.71467	0.022917	0.02286	0.952758	1250	1	0.71467
TRPC3:NM_001130698_up_50	9	0.22471	0.30092	0.999496	6828	1	-0.018832	0.022938	0.056412	0.96487	1251	2	-0.018832
ITGA5:NM_002205_up_50	11	0.2211	0.32802	0.999496	6755	2	0.12109	0.022951	0.05908	0.96487	1252	1	0.12109
random:random_seq_198531_0_22_-1	1	0.97703	0.97701	0.999496	25894	0	0.56604	0.022967	0.022906	0.952758	1253	1	0.56604
HLCS:NM_000411_up_50	7	0.6279	0.62887	0.999496	16549	0	0.17326	0.023017	0.051519	0.963268	1254	2	0.17326
WWC1:NM_001161661;NM_015238_up_50	9	0.25253	0.31813	0.999496	7440	1	0.023042	0.023018	0.056586	0.96487	1255	3	0.023042
SPINT4:NM_178455_up_50	6	0.99036	0.99031	0.999496	26244	0	0.27314	0.023054	0.046663	0.958136	1256	2	0.27314
CCDC85C:NM_001144995_up_50	9	0.2388	0.30963	0.999496	7147	1	0.043646	0.023082	0.056724	0.96487	1257	3	0.043646
DEFA1B:NM_001042500;NM_005217_up_50	8	0.83173	0.83187	0.999496	21925	0	0.038841	0.023086	0.05627	0.96487	1258	1	0.038841
HMGN3:NM_001201362;NM_138730_up_50	5	0.83892	0.8388	0.999496	22113	0	0.18216	0.023091	0.044053	0.956111	1259	1	0.18216
PTCH1:NM_001083602;NM_001083603_up_50	9	0.80887	0.80835	0.999496	21319	0	0.18476	0.023103	0.056772	0.96487	1260	2	0.18476
CRTAC1:NM_001206528;NM_018058_up_50	10	0.037841	0.088462	0.986595	1871	2	0.0090318	0.023111	0.057782	0.96487	1261	1	0.0090318
ARRDC1:NM_152285_up_50	8	0.0092198	0.024944	0.969514	575	3	0.1281	0.023179	0.056472	0.96487	1262	2	0.1281
RNF186:NM_019062_up_50	8	0.12785	0.20399	0.999496	4639	1	0.12471	0.023185	0.056483	0.96487	1263	1	0.12471
random:random_seq_10316_0_22_-1	1	0.9768	0.97678	0.999496	25887	0	0.73772	0.0232	0.02314	0.952758	1264	1	0.73772
NUDT6:NM_007083_up_50	5	0.53318	0.53313	0.999496	14095	0	0.097892	0.023246	0.044304	0.956111	1265	1	0.097892
CDK5RAP3:NM_001278197_up_50	6	0.71959	0.71961	0.999496	18947	0	-0.066783	0.023277	0.047014	0.958136	1266	1	-0.066783
SCML2:NM_006089_up_50	8	0.91328	0.9135	0.999496	24117	0	0.24332	0.023309	0.056769	0.96487	1267	3	0.24332
SF3B5:NM_031287_up_50	4	0.36632	0.36677	0.999496	9963	0	0.090986	0.023355	0.043116	0.954569	1268	1	0.090986
ARHGAP5:NM_001030055;NM_001173_up_50	4	0.92549	0.92554	0.999496	24474	0	0.18932	0.02338	0.043153	0.954598	1269	1	0.18932
KIAA1407:NM_020817_up_50	8	0.96078	0.9608	0.999496	25446	0	0.12649	0.023395	0.056959	0.96487	1270	2	0.12649
SLC25A45:NM_001077241;NM_182556_up_50	5	0.62335	0.62347	0.999496	16443	0	-0.017905	0.0234	0.04456	0.956111	1271	1	-0.017905
NAA60:NM_001083600;NM_024845_up_50	8	0.018359	0.045695	0.969514	1040	3	-0.1758	0.023404	0.056976	0.96487	1272	2	-0.1758
KIAA1456:NM_020844_up_50	8	0.27989	0.31783	0.999496	8004	1	-0.098551	0.023432	0.057042	0.96487	1273	2	-0.098551
MTNR1B:NM_005959_up_50	9	0.045651	0.097365	0.986595	2146	1	0.083682	0.023438	0.057497	0.96487	1274	1	0.083682
C1orf162:NM_174896_up_50	5	0.94904	0.94902	0.999496	25134	0	0.13511	0.023462	0.04466	0.956111	1275	2	0.13511
PPAP2C:NM_177543_up_50	5	0.6155	0.61564	0.999496	16262	0	0.19551	0.023467	0.044668	0.956111	1276	2	0.19551
SMYD5:NM_006062_up_50	11	0.32379	0.40031	0.999496	8956	1	-0.1801	0.023509	0.060191	0.96487	1277	2	-0.1801
random:random_seq_127170_0_22_-1	1	0.97647	0.97646	0.999496	25882	0	0.7126	0.023528	0.023443	0.952758	1278	1	0.7126
VMP1:NM_030938_up_50	4	0.015055	0.028945	0.969514	872	1	0.16581	0.023538	0.043412	0.956058	1279	2	0.16581
FAM178B:NM_016490_up_50	9	0.90694	0.90641	0.999496	23943	0	0.10766	0.023539	0.057723	0.96487	1280	2	0.10766
TUBB3:NM_001197181_up_50	9	0.86012	0.8596	0.999496	22666	0	-0.085454	0.023549	0.057744	0.96487	1281	2	-0.085454
OR2W3:NM_001001957_up_50	8	0.942	0.94209	0.999496	24946	0	0.067245	0.023556	0.057323	0.96487	1282	3	0.067245
TMEM110-MUSTN1:NM_001198974;NM_198563_up_50	10	0.28778	0.35968	0.999496	8169	1	-0.040712	0.023559	0.05871	0.96487	1283	3	-0.040712
SH3BP5L:NM_030645_up_50	7	0.62091	0.62188	0.999496	16392	0	0.132	0.02358	0.052372	0.963268	1284	2	0.132
IRF5:NM_001098629;NM_001242452_up_50	5	0.90556	0.90557	0.999496	23903	0	0.06655	0.023617	0.0449	0.956111	1285	1	0.06655
ASAH2:NM_001143974;NM_019893_up_50	6	0.00044915	0.0016669	0.883465	41	2	0.24698	0.023684	0.04766	0.958136	1286	2	0.24698
SLC52A2:NM_001253816_up_50	1	0.97628	0.97626	0.999496	25880	0	0.80562	0.023717	0.023634	0.952758	1287	1	0.80562
TMEM134:NM_001078650;NM_025124_up_50	11	0.65512	0.65517	0.999496	17255	0	0.0013305	0.02376	0.060685	0.96487	1288	2	0.0013305
C9orf142:NM_183241_up_50	6	0.56867	0.56821	0.999496	15026	0	-0.17306	0.023796	0.047829	0.958136	1289	1	-0.17306
IL17RE:NM_153483_up_50	6	0.83792	0.83778	0.999496	22091	0	0.29677	0.023798	0.047833	0.958136	1290	2	0.29677
COX6A1:NM_004373_up_50	8	0.93684	0.93694	0.999496	24805	0	-0.041516	0.023809	0.057884	0.96487	1291	3	-0.041516
EXD1:NM_001286441;NM_152596_up_50	9	0.13852	0.22016	0.999496	4882	2	0.13108	0.023827	0.058364	0.96487	1292	2	0.13108
EDEM3:NM_025191_up_50	8	0.18366	0.25344	0.999496	5926	1	-0.16009	0.023827	0.057922	0.96487	1293	1	-0.16009
CYTH3:NM_004227_up_50	2	0.94082	0.94092	0.999496	24914	0	0.52203	0.023829	0.029216	0.952758	1294	1	0.52203
PEX5:NM_001131026_up_50	6	0.96689	0.96694	0.999496	25628	0	0.2435	0.023833	0.04789	0.958136	1295	1	0.2435
DEAF1:NM_021008_up_50	2	0.58246	0.58249	0.999496	15413	0	0.80769	0.023841	0.029228	0.952758	1296	1	0.80769
random:random_seq_205683_0_22_-1	1	0.97616	0.97613	0.999496	25877	0	0.71213	0.023843	0.023749	0.952758	1297	1	0.71213
random:random_seq_43006_0_22_-1	1	0.97614	0.97612	0.999496	25876	0	0.65973	0.023856	0.023763	0.952758	1298	1	0.65973
BTK:NM_000061;NM_001287345_up_50	8	0.38284	0.39575	0.999496	10378	1	-0.068205	0.023928	0.058159	0.96487	1299	2	-0.068205
random:random_seq_168430_22_0_-1	1	0.97603	0.97601	0.999496	25873	0	0.65765	0.023969	0.023867	0.952758	1300	1	0.65765
GAB2:NM_012296_up_50	8	0.31303	0.34175	0.999496	8745	1	0.094551	0.023975	0.058255	0.96487	1301	2	0.094551
WNT5A:NM_001256105_up_50	4	0.0038648	0.0093643	0.948649	294	1	0.056056	0.023985	0.044173	0.956111	1302	2	0.056056
WISP2:NM_003881_up_50	12	0.044036	0.10275	0.986595	2087	3	0.042032	0.024022	0.063804	0.96487	1303	3	0.042032
random:random_seq_37910_0_22_-1	1	0.97594	0.97593	0.999496	25870	0	0.44315	0.024057	0.023951	0.952758	1304	1	0.44315
TOR1AIP1:NM_001267578;NM_015602_up_50	6	0.37192	0.37338	0.999496	10120	1	0.23639	0.024074	0.048268	0.958136	1305	2	0.23639
ARNTL2:NM_001248002;NM_020183_up_50	5	0.5823	0.58239	0.999496	15407	0	-0.19934	0.024086	0.045689	0.956111	1306	2	-0.19934
GRAMD2:NM_001012642_up_50	10	0.74697	0.74678	0.999496	19667	0	0.087985	0.02411	0.059872	0.96487	1307	2	0.087985
MYO16:NM_015011_up_50	10	0.59015	0.59004	0.999496	15632	1	0.090544	0.024154	0.059967	0.96487	1308	3	0.090544
KCNT1:NM_001272003;NM_020822_up_50	10	0.87918	0.87946	0.999496	23194	0	-0.077866	0.024172	0.060007	0.96487	1309	3	-0.077866
ACAT1:NM_000019_up_50	9	0.21657	0.296	0.999496	6659	1	0.077609	0.024185	0.059149	0.96487	1310	2	0.077609
LCE3C:NM_178434_up_50	4	0.82874	0.82898	0.999496	21856	0	-0.029617	0.024197	0.044556	0.956111	1311	1	-0.029617
CBS:NM_000071_up_50	6	0.30246	0.31086	0.999496	8489	1	0.13107	0.024204	0.04846	0.958136	1312	1	0.13107
OR1Q1:NM_012364_up_50	9	0.58013	0.5801	0.999496	15353	0	-0.136	0.024215	0.05922	0.96487	1313	1	-0.136
BHLHA9:NM_001164405_up_50	8	0.72766	0.72788	0.999496	19161	0	0.082237	0.024222	0.058795	0.96487	1314	2	0.082237
SF3A1:NM_001005409;NM_005877_up_50	7	0.84793	0.8481	0.999496	22343	0	0.022405	0.024252	0.053363	0.963268	1315	2	0.022405
SREBF1:NM_001005291;NM_004176_up_50	10	0.16476	0.2563	0.999496	5488	2	-0.14186	0.024283	0.060232	0.96487	1316	1	-0.14186
PCDHA7:NM_018910;NM_031852_up_50	6	0.65398	0.6538	0.999496	17220	0	0.29148	0.024352	0.048681	0.958136	1317	2	0.29148
random:random_seq_49154_0_22_-1	1	0.97565	0.97564	0.999496	25865	0	0.42824	0.024354	0.024239	0.952758	1318	1	0.42824
MAP9:NM_001039580_up_50	6	0.25755	0.27315	0.999496	7544	1	0.13947	0.024392	0.048741	0.958136	1319	2	0.13947
ANKDD1A:NM_182703_up_50	8	0.17429	0.2475	0.999496	5716	1	0.20326	0.024437	0.059275	0.96487	1320	3	0.20326
CBL:NM_005188_up_50	5	0.80161	0.80165	0.999496	21142	0	0.012578	0.024443	0.046261	0.958136	1321	2	0.012578
CCDC87:NM_018219_up_50	7	0.16129	0.21828	0.999496	5410	1	0.29877	0.024471	0.053687	0.963268	1322	2	0.29877
LGR6:NM_001017403_up_50	9	0.20522	0.28922	0.999496	6418	1	0.15036	0.024509	0.059829	0.96487	1323	3	0.15036
ATRN:NM_001207047;NM_139322_up_50	8	0.56494	0.56507	0.999496	14916	0	0.43336	0.024564	0.059552	0.96487	1324	3	0.43336
HES4:NM_001142467;NM_021170_up_50	8	0.9542	0.95422	0.999496	25267	0	-0.011338	0.024577	0.059578	0.96487	1325	2	-0.011338
DCTN5:NM_001199011;NM_032486_up_50	9	0.9431	0.94291	0.999496	24974	0	0.024752	0.024608	0.060054	0.96487	1326	3	0.024752
random:random_seq_196287_0_22_-1	1	0.97539	0.97538	0.999496	25854	0	1.0685	0.024612	0.024487	0.952758	1327	1	1.0685
DCAF7:NM_005828_up_50	8	0.45528	0.45834	0.999496	12111	1	-0.075934	0.024617	0.059665	0.96487	1328	1	-0.075934
KLF6:NM_001160124;NM_001300_up_50	12	0.21429	0.32208	0.999496	6607	1	0.19421	0.024627	0.064963	0.96487	1329	3	0.19421
ERP44:NM_015051_up_50	9	0.24045	0.31064	0.999496	7187	1	0.023629	0.024659	0.060168	0.96487	1330	1	0.023629
SETDB2:NM_031915_up_50	8	0.25055	0.29745	0.999496	7405	1	-0.23107	0.024666	0.059766	0.96487	1331	2	-0.23107
TSEN34:NM_001282332_up_50	10	0.016945	0.044896	0.969514	970	3	-0.13284	0.024683	0.061069	0.96487	1332	3	-0.13284
TSC22D3:NM_001015881_up_50	10	0.81156	0.8115	0.999496	21382	0	-0.0017767	0.024714	0.061142	0.96487	1333	1	-0.0017767
ZNF653:NM_138783_up_50	8	0.19691	0.26192	0.999496	6211	1	0.13208	0.024716	0.059876	0.96487	1334	1	0.13208
random:random_seq_44782_22_0_-1	1	0.97517	0.97515	0.999496	25847	0	0.93281	0.024826	0.024713	0.952758	1335	1	0.93281
RDM1:NM_001163122;NM_001163130_up_50	4	0.78613	0.78635	0.999496	20695	0	0.59653	0.024865	0.045714	0.956111	1336	2	0.59653
SPDYE3:NM_001004351_up_50	6	0.94437	0.94437	0.999496	25012	0	0.18099	0.024871	0.049494	0.958136	1337	1	0.18099
TMEM161B:NM_001289007;NM_153354_up_50	8	0.86537	0.8656	0.999496	22800	0	0.13908	0.024872	0.060211	0.96487	1338	3	0.13908
HIST1H1B:NM_005322_up_50	4	0.66172	0.66196	0.999496	17421	0	0.028342	0.024883	0.045743	0.956111	1339	2	0.028342
HSPB3:NM_006308_up_50	10	0.82618	0.82616	0.999496	21786	0	0.060072	0.024893	0.061552	0.96487	1340	3	0.060072
random:random_seq_22152_0_22_-1	1	0.9751	0.97508	0.999496	25845	0	0.9465	0.024902	0.024791	0.952758	1341	1	0.9465
UCKL1:NM_001193379_up_50	8	0.9746	0.97466	0.999496	25828	0	0.3806	0.024921	0.06031	0.96487	1342	3	0.3806
N4BP3:NM_015111_up_50	8	0.82184	0.82197	0.999496	21661	0	0.21768	0.024937	0.060343	0.96487	1343	2	0.21768
ARHGAP12:NM_001270695;NM_018287_up_50	8	0.97017	0.97029	0.999496	25719	0	0.15678	0.024965	0.06041	0.96487	1344	3	0.15678
PTGES3:NM_001282601;NM_006601_up_50	4	0.098658	0.11821	0.99376	3845	1	0.44254	0.024972	0.045892	0.956111	1345	2	0.44254
TMEM169:NM_001142310;NM_138390_up_50	9	0.81158	0.81108	0.999496	21383	0	0.15543	0.025042	0.060977	0.96487	1346	3	0.15543
CHRNA2:NM_000742;NM_001282455_up_50	10	0.84254	0.84257	0.999496	22208	0	0.27257	0.025059	0.061897	0.96487	1347	3	0.27257
random:random_seq_119192_0_22_-1	1	0.9749	0.97488	0.999496	25840	0	0.5948	0.025098	0.024991	0.952758	1348	1	0.5948
random:random_seq_84711_0_22_-1	1	0.9749	0.97487	0.999496	25839	0	0.71437	0.025104	0.024996	0.952758	1349	1	0.71437
RGS6:NM_001204416;NM_004296_up_50	8	0.96292	0.96297	0.999496	25508	0	0.27207	0.02511	0.060735	0.96487	1350	1	0.27207
OLA1:NM_001011708;NM_013341_up_50	9	0.7635	0.76293	0.999496	20075	0	-0.068382	0.025163	0.061233	0.96487	1351	2	-0.068382
CACNB4:NM_000726;NM_001145798_up_50	5	0.26747	0.27296	0.999496	7756	1	-0.20079	0.025255	0.04759	0.958136	1352	1	-0.20079
ECI1:NM_001178029;NM_001919_up_50	6	0.30266	0.31102	0.999496	8494	1	-0.096364	0.02526	0.050103	0.958136	1353	2	-0.096364
HPGDS:NM_014485_up_50	6	0.14653	0.18776	0.999496	5087	1	0.22058	0.025352	0.050236	0.958136	1354	1	0.22058
RWDD4:NM_152682_up_50	10	0.50417	0.51228	0.999496	13323	1	0.15374	0.025375	0.062558	0.96487	1355	2	0.15374
KRT84:NM_033045_up_50	7	0.55981	0.56055	0.999496	14777	0	0.060622	0.025384	0.055069	0.96487	1356	2	0.060622
TCAF2:NM_001130026_up_50	4	0.66998	0.67023	0.999496	17655	0	0.11553	0.025385	0.04656	0.958136	1357	1	0.11553
AIMP1:NM_001142416_up_50	8	0.95043	0.9505	0.999496	25175	0	0.010563	0.025429	0.061265	0.96487	1358	2	0.010563
RCAN3:NM_001251978_up_50	4	0.99765	0.99768	0.999568	26452	0	0.41608	0.02544	0.046661	0.958136	1359	2	0.41608
FAM155B:NM_015686_up_50	9	0.44696	0.45734	0.999496	11906	1	0.1445	0.025514	0.061993	0.96487	1360	3	0.1445
CDH12:NM_004061_up_50	5	0.77168	0.77175	0.999496	20289	0	-0.11858	0.025532	0.048047	0.958136	1361	1	-0.11858
TYR:NM_000372_up_50	5	0.84001	0.83992	0.999496	22139	0	0.35824	0.025594	0.048151	0.958136	1362	2	0.35824
PNLDC1:NM_001271862;NM_173516_up_50	8	0.11171	0.18169	0.999496	4236	2	-0.2738	0.025603	0.061521	0.96487	1363	1	-0.2738
PHF13:NM_153812_up_50	11	0.86119	0.86112	0.999496	22677	0	-0.10712	0.025705	0.064608	0.96487	1364	3	-0.10712
TXNDC9:NM_005783_up_50	6	0.46337	0.46306	0.999496	12311	0	0.058435	0.025722	0.050816	0.959856	1365	1	0.058435
CLEC12B:NM_001129998;NM_205852_up_50	3	0.97987	0.97992	0.999496	25964	0	0.34822	0.025731	0.042293	0.953747	1366	1	0.34822
SNX5:NM_001282454;NM_152227_up_50	8	0.35369	0.37267	0.999496	9659	1	0.015668	0.025801	0.061813	0.96487	1367	1	0.015668
RIPPLY1:NM_001171706;NM_138382_up_50	5	0.88251	0.88258	0.999496	23271	0	0.24505	0.02581	0.048507	0.958136	1368	1	0.24505
EFHB:NM_144715_up_50	7	0.73832	0.73897	0.999496	19433	0	0.15619	0.025853	0.055777	0.96487	1369	1	0.15619
PINLYP:NM_001193621_up_50	5	0.40495	0.40505	0.999496	10909	0	-0.1893	0.025872	0.048596	0.958136	1370	1	-0.1893
random:random_seq_183999_0_22_-1	1	0.97411	0.97411	0.999496	25819	0	0.92365	0.025892	0.025765	0.952758	1371	1	0.92365
random:random_seq_204_0_22_-1	1	0.9741	0.97411	0.999496	25818	0	0.90282	0.025898	0.025771	0.952758	1372	1	0.90282
RBMXL3:NM_001145346_up_50	11	0.10458	0.18751	0.999496	4037	2	-0.10042	0.025901	0.064997	0.96487	1373	2	-0.10042
INSRR:NM_014215_up_50	7	0.87276	0.87283	0.999496	22989	0	0.099288	0.025914	0.055876	0.96487	1374	2	0.099288
NCAPG2:NM_001281932;NM_017760_up_50	7	0.91866	0.91871	0.999496	24279	0	0.19986	0.025939	0.055911	0.96487	1375	1	0.19986
OR56B1:NM_001005180_up_50	7	0.59676	0.5977	0.999496	15776	0	-0.04753	0.025982	0.055961	0.96487	1376	1	-0.04753
HIF1A:NM_001530;NM_181054_up_50	9	0.37692	0.40277	0.999496	10240	1	0.17124	0.026002	0.063045	0.96487	1377	3	0.17124
TAS1R3:NM_152228_up_50	5	0.718	0.71808	0.999496	18909	0	0.16291	0.026026	0.048842	0.958136	1378	1	0.16291
ITGB7:NM_000889_up_50	4	0.23098	0.23398	0.999496	6975	1	-0.14817	0.026028	0.047658	0.958136	1379	1	-0.14817
CSAD:NM_015989_up_50	9	0.64814	0.64826	0.999496	17067	0	0.22016	0.026036	0.063118	0.96487	1380	3	0.22016
NM_001142730:NM_001142730_up_50	5	0.26309	0.26901	0.999496	7659	1	-0.022273	0.026088	0.048942	0.958136	1381	1	-0.022273
MERTK:NM_006343_up_50	9	0.99603	0.99601	0.999496	26405	0	0.077611	0.026104	0.063266	0.96487	1382	2	0.077611
SNRPD2:NM_004597;NM_177542_up_50	7	0.27494	0.30003	0.999496	7911	1	0.10991	0.026112	0.056158	0.96487	1383	1	0.10991
ADAMTS6:NM_197941_up_50	6	0.82508	0.82485	0.999496	21758	0	0.20774	0.026129	0.051439	0.963268	1384	1	0.20774
NUAK1:NM_014840_up_50	11	0.41024	0.45354	0.999496	11041	1	-0.09163	0.026136	0.06546	0.96487	1385	2	-0.09163
PHB:NM_001281497;NM_002634_up_50	2	0.057843	0.061004	0.969514	2572	1	0.18699	0.026144	0.031308	0.952758	1386	1	0.18699
C19orf33:NM_033520_up_50	9	0.82438	0.82393	0.999496	21740	0	0.05552	0.026156	0.063385	0.96487	1387	2	0.05552
DIXDC1:NM_001278542_up_50	8	0.78056	0.78072	0.999496	20546	0	-0.01146	0.026199	0.062354	0.96487	1388	2	-0.01146
SHC4:NM_203349_up_50	9	0.94891	0.94881	0.999496	25131	0	0.12059	0.026212	0.063509	0.96487	1389	2	0.12059
TSSK1B:NM_032028_up_50	9	0.53805	0.53831	0.999496	14206	1	0.22403	0.026213	0.063512	0.96487	1390	3	0.22403
PBX3:NM_006195_up_50	5	0.47251	0.47262	0.999496	12525	0	0.19613	0.026234	0.049182	0.958136	1391	2	0.19613
DENND4A:NM_001144823;NM_005848_up_50	6	0.92722	0.9272	0.999496	24531	0	0.059434	0.026309	0.051733	0.963268	1392	2	0.059434
SEC61A2:NM_001142627;NM_018144_up_50	11	0.97526	0.97532	0.999496	25850	0	0.13019	0.02634	0.065873	0.96487	1393	1	0.13019
SDC1:NM_001006946;NM_002997_up_50	1	0.97362	0.97363	0.999496	25804	0	0.45541	0.026377	0.026252	0.952758	1394	1	0.45541
PRICKLE1:NM_153026_up_50	6	0.56479	0.56434	0.999496	14911	0	0.17824	0.026449	0.051951	0.963268	1395	2	0.17824
PYCR2:NM_001271681;NM_013328_up_50	10	0.92091	0.92115	0.999496	24342	0	0.034358	0.026476	0.064827	0.96487	1396	2	0.034358
RFK:NM_018339_up_50	9	0.11844	0.19366	0.999496	4408	1	0.20405	0.026478	0.064086	0.96487	1397	2	0.20405
TUBE1:NM_016262_up_50	5	0.7054	0.70548	0.999496	18605	0	0.048681	0.026494	0.049622	0.958136	1398	2	0.048681
TMTC3:NM_181783_up_50	6	0.63188	0.63159	0.999496	16655	0	-0.039864	0.026499	0.052033	0.963268	1399	1	-0.039864
NT5M:NM_020201_up_50	10	0.40579	0.43671	0.999496	10926	1	0.023811	0.0265	0.064876	0.96487	1400	2	0.023811
MROH1:NM_001099280;NM_032450_up_50	7	0.35683	0.36614	0.999496	9728	1	0.11052	0.026506	0.056762	0.96487	1401	2	0.11052
EXO5:NM_022774_up_50	9	0.52413	0.52502	0.999496	13846	1	-0.015759	0.026544	0.064223	0.96487	1402	2	-0.015759
DYNLRB2:NM_130897_up_50	11	0.20401	0.30714	0.999496	6391	2	-0.15303	0.026558	0.066317	0.96487	1403	3	-0.15303
MITF:NM_198159_up_50	6	0.55216	0.55175	0.999496	14562	0	0.1344	0.026562	0.05212	0.963268	1404	2	0.1344
MT2A:NM_005953_up_50	6	0.47404	0.47366	0.999496	12573	0	0.11956	0.026573	0.052139	0.963268	1405	1	0.11956
KDM2B:NM_001005366_up_50	7	0.9782	0.97813	0.999496	25917	0	0.23331	0.026586	0.056872	0.96487	1406	1	0.23331
VPS4B:NM_004869_up_50	8	0.23426	0.28647	0.999496	7040	1	0.044805	0.026589	0.062925	0.96487	1407	1	0.044805
CLEC3B:NM_003278_up_50	6	0.36927	0.37092	0.999496	10047	1	-0.034046	0.02661	0.052194	0.963268	1408	1	-0.034046
SIAH1:NM_001006610_up_50	9	0.93133	0.93107	0.999496	24639	0	-0.045096	0.026617	0.064383	0.96487	1409	2	-0.045096
GGT1:NM_013430_up_50	7	0.77125	0.77164	0.999496	20270	0	0.092161	0.026629	0.056934	0.96487	1410	1	0.092161
random:random_seq_200215_22_0_-1	1	0.97333	0.97336	0.999496	25792	0	0.51167	0.026673	0.026556	0.952758	1411	1	0.51167
LYPLA1:NM_001279360_up_50	5	0.67063	0.67072	0.999496	17677	0	0.48589	0.026674	0.049901	0.958136	1412	1	0.48589
CD55:NM_000574;NM_001114752_up_50	7	0.92442	0.92447	0.999496	24450	0	0.48127	0.026715	0.057058	0.96487	1413	1	0.48127
ANKRD28:NM_015199_up_50	6	0.083644	0.13957	0.997174	3403	2	-0.0024065	0.026721	0.052376	0.963268	1414	1	-0.0024065
C17orf58:NM_181655;NM_181656_up_50	5	0.58557	0.58569	0.999496	15502	0	0.36327	0.026736	0.050007	0.958136	1415	2	0.36327
ZPBP2:NM_198844;NM_199321_up_50	8	0.96881	0.96895	0.999496	25679	0	0.27859	0.026758	0.063149	0.96487	1416	2	0.27859
SLC16A7:NM_001270622;NM_001270623_up_50	10	0.91319	0.91345	0.999496	24116	0	0.15779	0.026775	0.06544	0.96487	1417	2	0.15779
AMPD3:NM_000480_up_50	7	0.89475	0.89482	0.999496	23609	0	-0.0052901	0.026802	0.057194	0.96487	1418	1	-0.0052901
ZC3H12D:NM_207360_up_50	8	0.079382	0.13699	0.997174	3257	2	-0.022383	0.026835	0.063265	0.96487	1419	1	-0.022383
HMBOX1:NM_001135726_up_50	7	0.74327	0.74385	0.999496	19561	0	0.115	0.026896	0.057332	0.96487	1420	2	0.115
EIF4EBP1:NM_004095_up_50	11	0.66587	0.66592	0.999496	17543	0	-0.1176	0.026901	0.067004	0.96487	1421	3	-0.1176
random:random_seq_14481_0_22_-1	1	0.97306	0.97307	0.999496	25781	0	0.88659	0.026938	0.02681	0.952758	1422	1	0.88659
FAM217A:NM_173563_up_50	9	0.66958	0.66956	0.999496	17638	0	0.13194	0.026953	0.065139	0.96487	1423	3	0.13194
UNKL:NM_001193389;NM_001276414_up_50	9	0.44719	0.45753	0.999496	11913	1	0.25486	0.026965	0.065171	0.96487	1424	3	0.25486
CLDN11:NM_005602_up_50	9	0.74153	0.74102	0.999496	19516	0	-0.032975	0.026973	0.06519	0.96487	1425	2	-0.032975
C3orf80:NM_001168214_up_50	7	0.8086	0.80898	0.999496	21315	0	0.038662	0.026974	0.057445	0.96487	1426	1	0.038662
DNASE2B:NM_021233_up_50	6	0.874	0.87392	0.999496	23024	0	0.20394	0.02698	0.052793	0.963268	1427	2	0.20394
SH2D3C:NM_001142533;NM_001142534_up_50	9	0.58933	0.5893	0.999496	15608	0	0.13057	0.026982	0.065207	0.96487	1428	3	0.13057
LYSMD3:NM_001286812;NM_198273_up_50	6	0.21446	0.23886	0.999496	6611	1	-0.089152	0.026993	0.052812	0.963268	1429	2	-0.089152
TGM4:NM_003241_up_50	4	0.64717	0.6474	0.999496	17043	0	0.5859	0.027016	0.049354	0.958136	1430	1	0.5859
TUBB2A:NM_001069_up_50	10	0.73725	0.73707	0.999496	19402	0	0.020014	0.027054	0.066022	0.96487	1431	2	0.020014
APBB1:NM_001257320_up_50	8	0.08223	0.14094	0.997174	3357	1	-0.047211	0.027074	0.063577	0.96487	1432	2	-0.047211
ANXA1:NM_000700_up_50	1	0.97292	0.97291	0.999496	25777	0	0.90852	0.027083	0.026959	0.952758	1433	1	0.90852
NM_001271849:NM_001271849_up_50	6	0.50947	0.50913	0.999496	13459	0	0.20004	0.027085	0.052948	0.963268	1434	2	0.20004
NM_001195535:NM_001195535_up_50	6	0.35158	0.35453	0.999496	9608	1	0.25701	0.027128	0.053019	0.963268	1435	1	0.25701
ZNF638:NM_001014972;NM_014497_up_50	8	0.44918	0.45278	0.999496	11961	1	0.088585	0.02717	0.063719	0.96487	1436	2	0.088585
ZSWIM5:NM_020883_up_50	10	0.97039	0.9705	0.999496	25722	0	0.1782	0.027177	0.066302	0.96487	1437	3	0.1782
random:random_seq_209366_0_22_-1	1	0.97278	0.97276	0.999496	25770	0	1.0363	0.027216	0.0271	0.952758	1438	1	1.0363
XKR8:NM_018053_up_50	10	0.79958	0.79947	0.999496	21084	0	0.15659	0.027233	0.066406	0.96487	1439	2	0.15659
OR8S1:NM_001005203_up_50	5	0.25009	0.25745	0.999496	7391	1	-0.16687	0.02727	0.050855	0.959913	1440	2	-0.16687
KIAA0368:NM_001080398_up_50	9	0.014178	0.037275	0.969514	821	2	-0.090216	0.027276	0.06584	0.96487	1441	2	-0.090216
ITGB6:NM_000888;NM_001282390_up_50	4	0.16084	0.17086	0.999496	5405	1	-0.26994	0.027288	0.049807	0.958136	1442	1	-0.26994
SF1:NM_001178031_up_50	10	0.060959	0.12579	0.994573	2692	2	-0.073176	0.027318	0.066569	0.96487	1443	2	-0.073176
OST4:NM_001134693_up_50	7	0.85994	0.86004	0.999496	22659	0	0.024234	0.027321	0.057975	0.96487	1444	2	0.024234
FGL2:NM_006682_up_50	7	0.2292	0.2659	0.999496	6936	1	0.24343	0.027447	0.058156	0.96487	1445	2	0.24343
DEFB119:NM_001271209;NM_153323_up_50	7	0.80125	0.80154	0.999496	21130	0	0.17687	0.027448	0.058157	0.96487	1446	1	0.17687
IL4R:NM_000418;NM_001257997_up_50	8	0.61609	0.61637	0.999496	16281	0	-0.095938	0.027475	0.064148	0.96487	1447	2	-0.095938
FILIP1L:NM_001042459;NM_182909_up_50	4	0.21033	0.21501	0.999496	6528	1	0.17742	0.027485	0.050147	0.958136	1448	1	0.17742
ALKBH7:NM_032306_up_50	6	0.61497	0.61459	0.999496	16249	0	0.1756	0.027491	0.053579	0.963268	1449	2	0.1756
PBDC1:NM_016500_up_50	7	0.58436	0.58517	0.999496	15465	0	0.30953	0.027491	0.058216	0.96487	1450	1	0.30953
FGF1:NM_001257210_up_50	4	0.64427	0.6445	0.999496	16963	0	-0.049657	0.02751	0.050193	0.958136	1451	1	-0.049657
SLC27A1:NM_198580_up_50	11	0.084725	0.16386	0.999496	3440	2	0.021927	0.027514	0.068254	0.96487	1452	2	0.021927
NM_001253914:NM_001253914_up_50	8	0.58923	0.5894	0.999496	15602	0	0.041173	0.027524	0.064208	0.96487	1453	2	0.041173
TMEM127:NM_001193304;NM_017849_up_50	11	0.97817	0.97822	0.999496	25915	0	0.10949	0.027527	0.068284	0.96487	1454	2	0.10949
ELK4:NM_001973;NM_021795_up_50	9	0.44504	0.45583	0.999496	11856	1	0.034862	0.027533	0.066408	0.96487	1455	3	0.034862
KIAA1614:NM_020950_up_50	4	0.92851	0.92856	0.999496	24559	0	0.11051	0.027535	0.050233	0.958136	1456	1	0.11051
AIF1L:NM_001185095;NM_031426_up_50	2	0.44575	0.44557	0.999496	11875	0	0.23149	0.027612	0.032674	0.952758	1457	1	0.23149
CFAP46:NM_001200049_up_50	8	0.021158	0.051984	0.969514	1161	1	0.036957	0.027651	0.064387	0.96487	1458	2	0.036957
KPNA7:NM_001145715_up_50	4	0.92209	0.92215	0.999496	24388	0	0.52731	0.027672	0.050481	0.958451	1459	2	0.52731
SLC2A12:NM_145176_up_50	4	0.23789	0.24036	0.999496	7119	1	0.26119	0.027686	0.050509	0.958451	1460	2	0.26119
CETN1:NM_004066_up_50	6	0.54495	0.54454	0.999496	14375	0	0.38061	0.02772	0.053944	0.96487	1461	2	0.38061
VIPAS39:NM_001193314;NM_022067_up_50	6	0.88261	0.88255	0.999496	23273	0	0.046733	0.027756	0.054004	0.96487	1462	1	0.046733
random:random_seq_184709_0_22_-1	1	0.97224	0.97222	0.999496	25756	0	0.56201	0.027764	0.027643	0.952758	1463	1	0.56201
GATA2:NM_001145662_up_50	11	0.096402	0.17777	0.999496	3782	2	-0.0055761	0.027828	0.068883	0.96487	1464	2	-0.0055761
CEACAM19:NM_001127893;NM_020219_up_50	9	0.86287	0.86232	0.999496	22724	0	0.10604	0.027843	0.067077	0.96487	1465	2	0.10604
SUMO2:NM_001005849;NM_006937_up_50	9	0.33092	0.36995	0.999496	9101	1	0.035589	0.027876	0.067148	0.96487	1466	3	0.035589
VPS37D:NM_001077621_up_50	6	0.21105	0.23621	0.999496	6548	1	0.05167	0.027986	0.054355	0.96487	1467	2	0.05167
ZNF618:NM_133374_up_50	7	0.99602	0.99601	0.999496	26403	0	0.14951	0.028008	0.058947	0.96487	1468	1	0.14951
NUDCD2:NM_145266_up_50	11	0.94705	0.94705	0.999496	25084	0	0.15182	0.028031	0.069291	0.96487	1469	1	0.15182
DPT:NM_001937_up_50	7	0.056118	0.10058	0.986595	2517	1	-0.01302	0.028037	0.058991	0.96487	1470	2	-0.01302
SFXN3:NM_030971_up_50	6	0.64646	0.64635	0.999496	17022	0	0.027977	0.028051	0.054454	0.96487	1471	1	0.027977
RGL3:NM_001035223;NM_001161616_up_50	8	0.11664	0.18846	0.999496	4368	1	0.11054	0.028066	0.064965	0.96487	1472	1	0.11054
SPIN2A:NM_019003_up_50	5	0.10375	0.13814	0.997174	4004	1	-0.025299	0.028092	0.052195	0.963268	1473	1	-0.025299
ADAMTS16:NM_139056_up_50	10	0.58746	0.58741	0.999496	15557	1	0.1042	0.028097	0.068236	0.96487	1474	2	0.1042
FAM160A1:NM_001109977_up_50	9	0.99808	0.99809	0.999693	26457	0	0.097085	0.028106	0.067642	0.96487	1475	2	0.097085
C9orf172:NM_001080482_up_50	8	0.36506	0.38153	0.999496	9930	1	0.21081	0.028115	0.065035	0.96487	1476	1	0.21081
ACD:NM_001082486;NM_022914_up_50	10	0.99021	0.99025	0.999496	26237	0	0.19666	0.028153	0.068349	0.96487	1477	3	0.19666
DOC2A:NM_003586_up_50	10	0.41012	0.43976	0.999496	11039	1	-0.066906	0.02822	0.068497	0.96487	1478	2	-0.066906
PIP4K2A:NM_005028_up_50	7	0.88471	0.88482	0.999496	23331	0	0.1943	0.028223	0.059275	0.96487	1479	1	0.1943
random:random_seq_12602_0_22_-1	1	0.97175	0.97174	0.999496	25751	0	0.53172	0.028249	0.028133	0.952758	1480	1	0.53172
SI:NM_001041_up_50	3	0.97814	0.9782	0.999496	25914	0	0.54774	0.028275	0.044449	0.956111	1481	1	0.54774
LDLRAD4:NM_001276251_up_50	10	0.30182	0.36819	0.999496	8471	1	0.19224	0.028306	0.068689	0.96487	1482	3	0.19224
CDHR1:NM_001171971;NM_033100_up_50	7	0.5727	0.5734	0.999496	15132	0	-0.1671	0.028309	0.059391	0.96487	1483	1	-0.1671
PLEC:NM_201380_up_50	8	0.25419	0.29995	0.999496	7476	1	0.035857	0.028311	0.065338	0.96487	1484	1	0.035857
CHP1:NM_007236_up_50	5	0.9866	0.98659	0.999496	26143	0	0.36118	0.0284	0.052687	0.963268	1485	2	0.36118
random:random_seq_211098_0_22_-1	1	0.97157	0.97156	0.999496	25743	0	0.58985	0.028426	0.028303	0.952758	1486	1	0.58985
GBA:NM_000157;NM_001171812_up_50	6	0.82139	0.82118	0.999496	21650	0	0.19443	0.028457	0.055105	0.96487	1487	2	0.19443
KRT77:NM_175078_up_50	8	0.69766	0.69787	0.999496	18400	0	0.078043	0.028459	0.065532	0.96487	1488	1	0.078043
TLE2:NM_001144761_up_50	5	0.79944	0.79947	0.999496	21080	0	-0.087348	0.028462	0.052798	0.963268	1489	1	-0.087348
TAZ:NM_000116;NM_181313_up_50	9	0.37632	0.40233	0.999496	10223	1	0.042612	0.028536	0.068549	0.96487	1490	1	0.042612
LYNX1:NM_177458_up_50	4	0.53289	0.53322	0.999496	14080	0	0.3764	0.028548	0.051961	0.963268	1491	2	0.3764
BCL6B:NM_181844_up_50	7	0.60203	0.60298	0.999496	15913	0	0.021694	0.028555	0.059765	0.96487	1492	2	0.021694
DICER1:NM_001291628;NM_030621_up_50	6	0.63652	0.63629	0.999496	16775	0	0.12881	0.028557	0.055261	0.96487	1493	2	0.12881
RAB11B:NM_004218_up_50	10	0.9075	0.90776	0.999496	23963	0	-0.0055871	0.028568	0.069224	0.96487	1494	3	-0.0055871
ACSBG1:NM_001199377;NM_015162_up_50	7	0.0079683	0.021362	0.969514	523	3	-0.26513	0.028568	0.059786	0.96487	1495	1	-0.26513
CITED2:NM_001168388_up_50	6	0.61613	0.61573	0.999496	16285	0	0.15041	0.028568	0.055279	0.96487	1496	1	0.15041
RNF125:NM_017831_up_50	4	0.20803	0.2129	0.999496	6483	1	0.32586	0.028571	0.051992	0.963268	1497	1	0.32586
PRIM2:NM_001282488_up_50	5	0.1087	0.14193	0.997174	4151	1	0.22003	0.028581	0.053	0.963268	1498	2	0.22003
HIST1H3G:NM_003534_up_50	7	0.21012	0.25223	0.999496	6523	1	-0.14347	0.028632	0.059871	0.96487	1499	2	-0.14347
NAPA:NM_003827_up_50	5	0.30891	0.31088	0.999496	8641	1	-0.14641	0.028647	0.053105	0.963268	1500	1	-0.14641
EIF4G1:NM_001194946;NM_198244_up_50	10	0.71357	0.71342	0.999496	18799	0	0.27382	0.028669	0.06943	0.96487	1501	3	0.27382
ZNF596:NM_001042416;NM_173539_up_50	1	0.9713	0.97129	0.999496	25741	0	0.73157	0.028703	0.028564	0.952758	1502	1	0.73157
ATP13A1:NM_020410_up_50	6	0.82669	0.82649	0.999496	21803	0	0.039377	0.028819	0.055681	0.96487	1503	2	0.039377
CCDC70:NM_031290_up_50	5	0.045799	0.080656	0.983931	2150	1	0.32514	0.028846	0.053424	0.963268	1504	2	0.32514
HIST1H2AH:NM_080596_up_50	5	0.13425	0.16171	0.999496	4782	1	0.017081	0.028924	0.053549	0.963268	1505	1	0.017081
C6:NM_001115131_up_50	4	0.91801	0.91807	0.999496	24256	0	0.42304	0.02896	0.052658	0.963268	1506	2	0.42304
RBX1:NM_014248_up_50	6	0.36291	0.36494	0.999496	9867	1	0.20363	0.028974	0.055935	0.96487	1507	1	0.20363
TLX2:NM_016170_up_50	10	0.551	0.55293	0.999496	14529	1	0.0030501	0.028997	0.070123	0.96487	1508	2	0.0030501
SERPINB9:NM_004155_up_50	8	0.25547	0.30082	0.999496	7509	1	-0.054619	0.029	0.066275	0.96487	1509	1	-0.054619
FAM222A:NM_032829_up_50	6	0.34275	0.34645	0.999496	9404	1	-0.05191	0.029011	0.055994	0.96487	1510	1	-0.05191
random:random_seq_192875_0_22_-1	1	0.97096	0.97097	0.999496	25738	0	0.78756	0.029044	0.028925	0.952758	1511	1	0.78756
RLN3:NM_080864_up_50	8	0.092329	0.15497	0.999496	3655	2	-0.19631	0.029117	0.066442	0.96487	1512	2	-0.19631
FAM151A:NM_176782_up_50	9	0.55739	0.55736	0.999496	14709	0	0.10263	0.029144	0.069835	0.96487	1513	1	0.10263
GSE1:NM_001134473_up_50	5	0.95512	0.95508	0.999496	25291	0	0.23664	0.029147	0.05392	0.96487	1514	2	0.23664
GNAS:NM_001077490;NM_080425_up_50	4	0.10869	0.12656	0.994573	4148	1	0.49974	0.029155	0.052995	0.963268	1515	2	0.49974
SERGEF:NM_012139_up_50	8	0.1216	0.19533	0.999496	4486	2	-0.17324	0.029196	0.066545	0.96487	1516	1	-0.17324
FAM26D:NM_001256887;NM_153036_up_50	5	0.94342	0.94345	0.999496	24981	0	0.17948	0.029201	0.053999	0.96487	1517	1	0.17948
UBE2D1:NM_001204880;NM_003338_up_50	9	0.89895	0.89847	0.999496	23717	0	0.091121	0.029224	0.070007	0.96487	1518	3	0.091121
ENTPD8:NM_001033113;NM_198585_up_50	1	0.97072	0.97074	0.999496	25730	0	0.87908	0.029277	0.029165	0.952758	1519	1	0.87908
IST1:NM_001270975;NM_014761_up_50	5	0.75512	0.75515	0.999496	19879	0	0.0010619	0.02928	0.054138	0.96487	1520	2	0.0010619
SDHD:NM_001276503;NM_003002_up_50	6	0.64017	0.64002	0.999496	16859	0	-0.068411	0.029338	0.056489	0.96487	1521	2	-0.068411
SHISA5:NM_001272065;NM_016479_up_50	6	0.6385	0.63831	0.999496	16827	0	0.071591	0.029368	0.056535	0.96487	1522	2	0.071591
CBLB:NM_170662_up_50	8	0.55037	0.5505	0.999496	14502	0	-0.23076	0.029384	0.066811	0.96487	1523	2	-0.23076
SOGA1:NM_199181_up_50	6	0.23423	0.25434	0.999496	7039	1	0.11996	0.029417	0.056604	0.96487	1524	2	0.11996
ADH6:NM_000672;NM_001102470_up_50	7	0.60968	0.61063	0.999496	16111	0	0.24314	0.029422	0.061046	0.96487	1525	2	0.24314
EDN1:NM_001168319;NM_001955_up_50	6	0.353	0.35581	0.999496	9636	1	0.11815	0.029449	0.056648	0.96487	1526	2	0.11815
ZDHHC6:NM_022494_up_50	7	0.23378	0.26925	0.999496	7033	1	0.15546	0.029471	0.06112	0.96487	1527	1	0.15546
POLA2:NM_002689_up_50	10	0.010925	0.031848	0.969514	665	2	-0.10024	0.029565	0.071307	0.965296	1528	3	-0.10024
PGAP2:NM_001256239;NM_014489_up_50	7	0.96383	0.96377	0.999496	25541	0	0.15012	0.029587	0.061301	0.96487	1529	2	0.15012
ZWINT:NM_001005413;NM_032997_up_50	8	0.85653	0.85675	0.999496	22567	0	0.043226	0.029633	0.067153	0.96487	1530	2	0.043226
GCHFR:NM_005258_up_50	6	0.42651	0.42648	0.999496	11445	0	-0.14967	0.029648	0.056952	0.96487	1531	2	-0.14967
MYO3B:NM_001083615;NM_138995_up_50	7	0.51712	0.51783	0.999496	13662	0	-0.1376	0.029686	0.061446	0.96487	1532	1	-0.1376
SLC10A6:NM_197965_up_50	3	0.83398	0.83392	0.999496	21992	0	0.096209	0.029721	0.045679	0.956111	1533	1	0.096209
P2RY1:NM_002563_up_50	7	0.031367	0.064243	0.969514	1604	2	-0.28479	0.029729	0.061504	0.96487	1534	1	-0.28479
PHYKPL:NM_001278346;NM_153373_up_50	8	0.96089	0.96092	0.999496	25451	0	0.01019	0.029737	0.067309	0.96487	1535	1	0.01019
CD59:NM_000611;NM_203331_up_50	6	0.69013	0.69016	0.999496	18193	0	-0.04588	0.029749	0.057111	0.96487	1536	1	-0.04588
GDNF:NM_000514_up_50	9	0.78202	0.78148	0.999496	20581	0	-0.063064	0.029753	0.071134	0.965296	1537	2	-0.063064
LRRFIP2:NM_006309_up_50	3	0.27475	0.27424	0.999496	7907	0	0.0059949	0.029777	0.045731	0.956111	1538	1	0.0059949
random:random_seq_83672_0_22_-1	1	0.97016	0.97021	0.999496	25718	0	0.37086	0.029844	0.029731	0.952758	1539	1	0.37086
TMSB4X:NM_021109_up_50	7	0.63941	0.64032	0.999496	16844	0	0.06506	0.029856	0.061682	0.96487	1540	2	0.06506
TJP2:NM_001170414_up_50	7	0.1077	0.17556	0.999496	4123	1	0.20404	0.029858	0.061686	0.96487	1541	2	0.20404
KRTAP1-5:NM_031957_up_50	5	0.12273	0.15272	0.999496	4509	1	-0.1222	0.029878	0.055102	0.96487	1542	1	-0.1222
PIK3C2G:NM_001288772;NM_004570_up_50	4	0.081368	0.1041	0.986595	3324	1	-0.026473	0.029878	0.054176	0.96487	1543	1	-0.026473
KLHL38:NM_001081675_up_50	3	0.65301	0.65298	0.999496	17205	0	0.16885	0.029907	0.045842	0.956111	1544	1	0.16885
FREM2:NM_207361_up_50	9	0.87659	0.87605	0.999496	23112	0	0.45491	0.02993	0.071517	0.965296	1545	3	0.45491
HTR1D:NM_000864_up_50	5	0.54594	0.54598	0.999496	14406	0	0.15131	0.02997	0.055247	0.96487	1546	1	0.15131
TBC1D30:NM_015279_up_50	8	0.6913	0.69146	0.999496	18219	0	-0.024155	0.030031	0.067732	0.96487	1547	1	-0.024155
ITFG2:NM_018463_up_50	7	0.091849	0.15257	0.999496	3646	1	0.18753	0.030108	0.06208	0.96487	1548	2	0.18753
CTXN2:NM_001145668_up_50	6	0.69242	0.69242	0.999496	18255	0	0.19231	0.030118	0.057679	0.96487	1549	1	0.19231
SHOX2:NM_001163678;NM_006884_up_50	9	0.34931	0.38287	0.999496	9554	1	0.19867	0.030125	0.071939	0.965296	1550	2	0.19867
random:random_seq_59595_0_22_-1	1	0.96986	0.96991	0.999496	25712	0	0.8275	0.03014	0.030027	0.952758	1551	1	0.8275
OPA1:NM_015560;NM_130837_up_50	9	0.37576	0.4019	0.999496	10217	1	0.20117	0.030191	0.072079	0.965296	1552	3	0.20117
NM_001201483:NM_001201483_up_50	6	0.076647	0.12897	0.994573	3174	2	-0.0056479	0.030192	0.05778	0.96487	1553	1	-0.0056479
PCDH12:NM_016580_up_50	9	0.89547	0.89495	0.999496	23628	0	-0.045397	0.030246	0.072197	0.965296	1554	3	-0.045397
DIEXF:NM_014388_up_50	7	0.96512	0.96509	0.999496	25572	0	0.081339	0.030288	0.062339	0.96487	1555	1	0.081339
OR6C75:NM_001005497_up_50	9	0.014682	0.038366	0.969514	854	1	-0.095907	0.030304	0.072317	0.965296	1556	2	-0.095907
CAGE1:NM_001170692;NM_205864_up_50	7	0.15352	0.21305	0.999496	5239	1	0.10041	0.030327	0.062399	0.96487	1557	2	0.10041
TMEM14B:NM_001127711;NM_030969_up_50	11	0.58314	0.58539	0.999496	15427	1	0.17218	0.030331	0.073935	0.965296	1558	3	0.17218
SPON2:NM_001199021_up_50	6	0.13988	0.18291	0.999496	4920	1	0.3535	0.030345	0.058008	0.96487	1559	2	0.3535
NM_207445:NM_207445_up_50	2	0.76938	0.76905	0.999496	20232	0	0.31645	0.030357	0.035249	0.952758	1560	1	0.31645
CTU2:NM_001012759;NM_001012762_up_50	10	0.95843	0.95844	0.999496	25380	0	0.12567	0.030394	0.073032	0.965296	1561	3	0.12567
RFPL3:NM_001098535_up_50	5	0.44092	0.44099	0.999496	11769	0	-0.18178	0.030431	0.055966	0.96487	1562	1	-0.18178
WDR59:NM_030581_up_50	9	0.59807	0.59805	0.999496	15817	0	-0.076816	0.030446	0.072615	0.965296	1563	3	-0.076816
CTSC:NM_001114173;NM_148170_up_50	8	0.51751	0.51743	0.999496	13674	0	-0.010599	0.030522	0.068413	0.96487	1564	2	-0.010599
GPN1:NM_007266_up_50	11	0.34995	0.41568	0.999496	9572	1	-0.066817	0.030528	0.074336	0.965296	1565	1	-0.066817
GHR:NM_001242405_up_50	6	0.75419	0.75405	0.999496	19852	0	-0.023304	0.030539	0.058308	0.96487	1566	2	-0.023304
ATP7A:NM_000052;NM_001282224_up_50	9	0.78632	0.78576	0.999496	20704	0	0.054478	0.030583	0.072903	0.965296	1567	3	0.054478
IQSEC1:NM_014869_up_50	10	0.33917	0.39162	0.999496	9309	1	0.068022	0.030603	0.073456	0.965296	1568	3	0.068022
ENG:NM_000118;NM_001114753_up_50	9	0.93675	0.93657	0.999496	24799	0	0.063731	0.030659	0.073081	0.965296	1569	2	0.063731
PRKRIP1:NM_024653_up_50	8	0.9499	0.94996	0.999496	25159	0	0.18768	0.030669	0.068619	0.96487	1570	1	0.18768
DRD3:NM_000796;NM_033663_up_50	9	0.60664	0.60663	0.999496	16042	0	0.049799	0.030691	0.073147	0.965296	1571	1	0.049799
FAF1:NM_007051_up_50	7	0.018132	0.044661	0.969514	1021	2	0.23589	0.030704	0.062962	0.96487	1572	2	0.23589
random:random_seq_89567_0_22_-1	1	0.96929	0.96934	0.999496	25695	0	0.50588	0.030708	0.030561	0.952758	1573	1	0.50588
NPL:NM_001200050;NM_030769_up_50	9	0.0017856	0.00643	0.948649	144	2	-0.033919	0.030728	0.073214	0.965296	1574	2	-0.033919
RPS6KL1:NM_031464_up_50	6	0.13295	0.17797	0.999496	4750	1	0.28422	0.030744	0.058602	0.96487	1575	1	0.28422
DMC1:NM_001278208_up_50	7	0.95041	0.95045	0.999496	25174	0	0.15823	0.030761	0.06305	0.96487	1576	2	0.15823
LRRC6:NM_012472_up_50	5	0.036841	0.066374	0.971059	1819	2	-0.16491	0.030769	0.056534	0.96487	1577	1	-0.16491
RUNDC1:NM_173079_up_50	8	0.3336	0.3572	0.999496	9173	1	0.25232	0.030787	0.068802	0.96487	1578	2	0.25232
AP1M1:NM_001130524;NM_032493_up_50	7	0.20567	0.24908	0.999496	6430	1	0.015816	0.030804	0.063111	0.96487	1579	1	0.015816
OMD:NM_005014_up_50	2	0.84578	0.84579	0.999496	22298	0	0.60979	0.030804	0.035663	0.952758	1580	1	0.60979
RPS13:NM_001017_up_50	9	0.88499	0.88447	0.999496	23340	0	0.060662	0.030808	0.073387	0.965296	1581	2	0.060662
SLC6A7:NM_014228_up_50	7	0.98579	0.98575	0.999496	26119	0	0.22762	0.030854	0.063201	0.96487	1582	2	0.22762
PANK1:NM_138316;NM_148978_up_50	6	0.59004	0.58974	0.999496	15626	0	-0.10523	0.030855	0.058762	0.96487	1583	1	-0.10523
APLF:NM_173545_up_50	8	0.17091	0.24541	0.999496	5632	1	0.15411	0.030866	0.068917	0.96487	1584	1	0.15411
TRO:NM_001271184_up_50	9	0.25017	0.31663	0.999496	7394	1	0.018105	0.030876	0.073534	0.965296	1585	2	0.018105
C11orf57:NM_001082969;NM_018195_up_50	5	0.34171	0.34222	0.999496	9370	1	0.032734	0.030892	0.056727	0.96487	1586	1	0.032734
SLC13A1:NM_022444_up_50	6	0.21535	0.23956	0.999496	6634	1	0.14142	0.030898	0.058834	0.96487	1587	2	0.14142
TEN1-CDK3:NM_001258_up_50	9	0.87778	0.87723	0.999496	23150	0	0.207	0.030935	0.073659	0.965296	1588	3	0.207
KHDRBS2:NM_152688_up_50	8	0.39811	0.40852	0.999496	10741	1	-0.010984	0.031013	0.069114	0.96487	1589	1	-0.010984
FGF1:NM_033137_up_50	6	0.4451	0.44495	0.999496	11859	0	-0.22767	0.031026	0.059022	0.96487	1590	2	-0.22767
FAM20A:NM_001243746;NM_017565_up_50	9	0.292	0.34367	0.999496	8270	1	0.16203	0.031105	0.074	0.965296	1591	2	0.16203
random:random_seq_157575_0_22_-1	1	0.96884	0.96889	0.999496	25681	0	0.71049	0.031155	0.031015	0.952758	1592	1	0.71049
TRAPPC2L:NM_016209_up_50	8	0.49782	0.49808	0.999496	13159	1	0.1345	0.03116	0.069306	0.96487	1593	1	0.1345
CRACR2B:NM_001286606;NM_173584_up_50	4	0.71823	0.71838	0.999496	18915	0	0.14573	0.031179	0.056369	0.96487	1594	2	0.14573
ELAVL4:NM_001144777_up_50	7	0.15615	0.2148	0.999496	5286	1	0.10809	0.03119	0.063696	0.96487	1595	1	0.10809
TBC1D14:NM_001113361_up_50	10	0.72227	0.72211	0.999496	19022	0	0.10948	0.031203	0.07473	0.965296	1596	2	0.10948
NFYC:NM_001142590_up_50	9	0.051025	0.1045	0.986595	2329	2	-0.071827	0.031209	0.074243	0.965296	1597	2	-0.071827
PICALM:NM_001008660;NM_007166_up_50	9	0.55744	0.55741	0.999496	14711	0	0.087009	0.031242	0.074324	0.965296	1598	1	0.087009
DMGDH:NM_013391_up_50	9	0.84088	0.84037	0.999496	22166	0	0.12024	0.031282	0.0744	0.965296	1599	3	0.12024
random:random_seq_117917_0_22_-1	1	0.96866	0.96872	0.999496	25676	0	0.47821	0.031338	0.031198	0.952758	1600	1	0.47821
MYLIP:NM_013262_up_50	8	0.0637	0.11521	0.993111	2777	2	-0.045613	0.031396	0.06964	0.96487	1601	2	-0.045613
ECHDC2:NM_001198961;NM_018281_up_50	10	0.87911	0.87939	0.999496	23189	0	0.038968	0.031454	0.075256	0.965858	1602	3	0.038968
CDC45:NM_001178010;NM_003504_up_50	7	0.8835	0.88366	0.999496	23302	0	0.076299	0.031456	0.064078	0.96487	1603	2	0.076299
SEPT9:NM_006640_up_50	6	0.95887	0.95892	0.999496	25391	0	0.13613	0.031479	0.059712	0.96487	1604	2	0.13613
SPATA3:NM_139073_up_50	7	0.87537	0.87549	0.999496	23069	0	0.29901	0.031534	0.064187	0.96487	1605	2	0.29901
THAP3:NM_001195753_up_50	3	0.77431	0.7743	0.999496	20365	0	0.78887	0.031555	0.047235	0.958136	1606	1	0.78887
GNPDA1:NM_005471_up_50	10	0.68389	0.68374	0.999496	18029	0	0.13055	0.031576	0.075504	0.965858	1607	2	0.13055
LNP1:NM_001085451_up_50	6	0.30908	0.31659	0.999496	8644	1	-0.15728	0.031676	0.060008	0.96487	1608	2	-0.15728
GSN:NM_001258029_up_50	6	0.87976	0.87968	0.999496	23205	0	0.24099	0.031707	0.060056	0.96487	1609	2	0.24099
XKR5:NM_001289973;NM_207411_up_50	9	0.88981	0.88928	0.999496	23470	0	0.10998	0.031738	0.075341	0.965858	1610	2	0.10998
NM_001145371:NM_001145371;NM_001145372_up_50	8	0.84379	0.844	0.999496	22244	0	0.029273	0.031749	0.070124	0.96487	1611	1	0.029273
ZBTB20:NM_015642_up_50	6	0.60576	0.60544	0.999496	16018	0	-0.23859	0.031776	0.060171	0.96487	1612	1	-0.23859
KRTAP19-7:NM_181614_up_50	7	0.36351	0.37184	0.999496	9887	1	0.11967	0.031791	0.064595	0.96487	1613	1	0.11967
ZFR:NM_016107_up_50	6	0.37264	0.37404	0.999496	10135	1	0.17941	0.031798	0.060215	0.96487	1614	2	0.17941
NM_001193537:NM_001193537;NM_018480_up_50	6	0.81659	0.81634	0.999496	21522	0	0.21428	0.031828	0.060263	0.96487	1615	2	0.21428
PPA2:NM_006903;NM_176869_up_50	8	0.41273	0.42082	0.999496	11108	1	-0.027709	0.031847	0.070256	0.96487	1616	1	-0.027709
SYT7:NM_001252065;NM_004200_up_50	9	0.74613	0.74561	0.999496	19645	0	-0.18739	0.031849	0.075574	0.965858	1617	1	-0.18739
CISD2:NM_001008388_up_50	9	0.97311	0.97308	0.999496	25784	0	0.23032	0.031854	0.075585	0.965858	1618	2	0.23032
UFM1:NM_001286703;NM_016617_up_50	9	0.88053	0.87998	0.999496	23223	0	0.13115	0.031913	0.075717	0.965858	1619	3	0.13115
AP5Z1:NM_014855_up_50	7	0.067648	0.11753	0.993453	2894	1	0.018454	0.031919	0.064801	0.96487	1620	2	0.018454
random:random_seq_17804_0_22_-1	1	0.96808	0.96816	0.999496	25656	0	0.79855	0.031924	0.031793	0.952758	1621	1	0.79855
IZUMO4:NM_001031735;NM_001039846_up_50	10	0.77333	0.7731	0.999496	20341	0	0.074709	0.031924	0.076213	0.965858	1622	3	0.074709
AQR:NM_014691_up_50	8	0.105	0.17243	0.999496	4048	1	-0.19277	0.031994	0.070469	0.96487	1623	1	-0.19277
NCOR2:NM_001077261;NM_006312_up_50	6	0.5682	0.56773	0.999496	15018	0	0.099577	0.03208	0.060664	0.96487	1624	2	0.099577
random:random_seq_2013_0_22_-1	1	0.96792	0.96801	0.999496	25653	0	0.74779	0.032082	0.03196	0.952758	1625	1	0.74779
MAGEA12:NM_001166386_up_50	3	0.41161	0.41144	0.999496	11082	0	0.125	0.032092	0.047702	0.958136	1626	1	0.125
TSGA10IP:NM_152762_up_50	8	0.935	0.93506	0.999496	24745	0	0.14634	0.032092	0.070601	0.96487	1627	2	0.14634
SAG:NM_000541_up_50	10	0.19487	0.29452	0.999496	6157	1	0.074153	0.032169	0.076735	0.965858	1628	2	0.074153
ANKRD52:NM_173595_up_50	10	0.91687	0.91712	0.999496	24214	0	0.0029412	0.032207	0.076815	0.965858	1629	1	0.0029412
APOOL:NM_198450_up_50	9	0.90498	0.90449	0.999496	23885	0	0.20733	0.032296	0.076532	0.965858	1630	2	0.20733
SIN3A:NM_001145358;NM_015477_up_50	4	0.82223	0.82249	0.999496	21674	0	0.46309	0.032306	0.058277	0.96487	1631	2	0.46309
ANKRD63:NM_001190479_up_50	10	0.021381	0.054326	0.969514	1173	1	-0.029121	0.032391	0.077186	0.965858	1632	1	-0.029121
MEF2A:NM_001130928_up_50	5	0.8439	0.84384	0.999496	22248	0	-0.0013871	0.032433	0.059217	0.96487	1633	2	-0.0013871
RAB27B:NM_004163_up_50	7	0.25296	0.28337	0.999496	7447	1	0.19785	0.032435	0.065578	0.96487	1634	1	0.19785
TSPO2:NM_001010873;NM_001159726_up_50	4	0.70272	0.70288	0.999496	18530	0	0.1616	0.032439	0.058491	0.96487	1635	1	0.1616
FZD1:NM_003505_up_50	7	0.088349	0.14748	0.997924	3552	1	0.19446	0.032478	0.065636	0.96487	1636	1	0.19446
FAM209A:NM_001012971_up_50	4	0.89983	0.8999	0.999496	23748	0	0.13238	0.032488	0.058583	0.96487	1637	1	0.13238
ACER3:NM_018367_up_50	9	0.33246	0.37105	0.999496	9141	1	-0.043721	0.032518	0.077015	0.965858	1638	2	-0.043721
ZFP3:NM_153018_up_50	11	0.13753	0.22704	0.999496	4855	1	0.047428	0.032537	0.078425	0.965858	1639	3	0.047428
STARD6:NM_139171_up_50	1	0.96745	0.96754	0.999496	25641	0	1.1313	0.032555	0.032432	0.952758	1640	1	1.1313
SGK1:NM_001143678_up_50	7	0.80167	0.80198	0.999496	21144	0	-0.13503	0.032564	0.065768	0.96487	1641	1	-0.13503
HEPH:NM_138737_up_50	6	0.77709	0.77684	0.999496	20444	0	0.097563	0.032659	0.061587	0.96487	1642	2	0.097563
C6orf48:NM_001040437;NM_001287488_up_50	2	0.88372	0.88376	0.999496	23308	0	0.4598	0.032677	0.037393	0.952758	1643	1	0.4598
TRIM67:NM_001004342_up_50	9	0.8516	0.85107	0.999496	22439	0	0.38214	0.032687	0.077363	0.965858	1644	3	0.38214
ALKBH4:NM_017621_up_50	10	0.90788	0.90815	0.999496	23972	0	0.042847	0.032753	0.077915	0.965858	1645	3	0.042847
random:random_seq_200897_22_0_-1	1	0.9672	0.9673	0.999496	25639	0	0.91514	0.0328	0.03268	0.952758	1646	1	0.91514
C7orf72:NM_001161834_up_50	4	0.58507	0.58534	0.999496	15486	0	-0.17163	0.032833	0.059156	0.96487	1647	1	-0.17163
NM_001290142:NM_001290142;NM_001290143_up_50	9	0.055673	0.11067	0.98958	2499	2	-0.083991	0.03284	0.077681	0.965858	1648	1	-0.083991
MDH1:NM_005917_up_50	9	0.056266	0.11147	0.990605	2526	2	0.18763	0.032843	0.077686	0.965858	1649	3	0.18763
NME1-NME2:NM_001018139;NM_002512_up_50	4	0.99732	0.99735	0.999496	26443	0	0.47579	0.032871	0.05922	0.96487	1650	2	0.47579
random:random_seq_25990_0_22_-1	1	0.96712	0.96721	0.999496	25638	0	1.0392	0.032882	0.032766	0.952758	1651	1	1.0392
ETV7:NM_001207035;NM_016135_up_50	6	0.51801	0.51765	0.999496	13695	0	0.10662	0.032908	0.061973	0.96487	1652	2	0.10662
FGF13:NM_004114_up_50	7	0.044	0.082911	0.986595	2084	1	0.13482	0.032918	0.066298	0.96487	1653	2	0.13482
PRDM10:NM_020228;NM_199437_up_50	6	0.48712	0.48674	0.999496	12869	0	-0.1374	0.032953	0.062052	0.96487	1654	1	-0.1374
MCC:NM_002387_up_50	4	0.48901	0.48945	0.999496	12909	0	0.10503	0.032956	0.059374	0.96487	1655	1	0.10503
STON1:NM_001198595;NM_006873_up_50	1	0.967	0.9671	0.999496	25634	0	0.63138	0.032996	0.032885	0.952758	1656	1	0.63138
random:random_seq_146770_0_22_-1	1	0.967	0.96709	0.999496	25632	0	0.37121	0.033002	0.032891	0.952758	1657	1	0.37121
XIRP1:NM_001198621;NM_194293_up_50	6	0.71202	0.71203	0.999496	18765	0	0.060437	0.033027	0.062156	0.96487	1658	1	0.060437
ATP13A3:NM_024524_up_50	4	0.23655	0.23915	0.999496	7092	1	-0.29644	0.033054	0.059537	0.96487	1659	1	-0.29644
SRD5A2:NM_000348_up_50	6	0.65198	0.65181	0.999496	17176	0	0.45276	0.033055	0.062196	0.96487	1660	2	0.45276
NGDN:NM_001042635;NM_015514_up_50	8	0.1515	0.23336	0.999496	5187	1	0.14776	0.033071	0.071974	0.965296	1661	1	0.14776
NCOA6:NM_001242539;NM_014071_up_50	8	0.34238	0.36392	0.999496	9392	1	0.12217	0.033108	0.072028	0.965296	1662	2	0.12217
ARHGAP24:NM_001287805_up_50	4	0.58123	0.58154	0.999496	15380	0	0.57911	0.033128	0.059659	0.96487	1663	1	0.57911
RNF148:NM_198085_up_50	7	0.76101	0.76153	0.999496	20019	0	0.049094	0.033164	0.066662	0.96487	1664	2	0.049094
GSTM5:NM_000851_up_50	8	0.42053	0.42752	0.999496	11285	1	-0.11506	0.033169	0.072114	0.965296	1665	2	-0.11506
KAZN:NM_001018001_up_50	6	0.82012	0.81991	0.999496	21613	0	0.12024	0.033174	0.062377	0.96487	1666	1	0.12024
VEZF1:NM_007146_up_50	7	0.046163	0.086059	0.986595	2160	1	0.13042	0.033207	0.066732	0.96487	1667	1	0.13042
random:random_seq_112770_0_22_-1	1	0.96678	0.96689	0.999496	25621	0	0.41965	0.033217	0.033096	0.952758	1668	1	0.41965
TFCP2:NM_001173452;NM_005653_up_50	11	0.37888	0.43351	0.999496	10296	1	-0.017683	0.033221	0.079727	0.965858	1669	1	-0.017683
WDR34:NM_052844_up_50	3	0.71829	0.71822	0.999496	18916	0	0.25426	0.033238	0.048674	0.958136	1670	1	0.25426
AHCTF1:NM_015446_up_50	6	0.042367	0.076777	0.983334	2027	1	-0.058237	0.03328	0.062521	0.96487	1671	2	-0.058237
ABCG5:NM_022436_up_50	6	0.95782	0.95786	0.999496	25354	0	0.24829	0.033284	0.062527	0.96487	1672	1	0.24829
random:random_seq_106083_0_22_-1	1	0.96671	0.96683	0.999496	25620	0	0.72751	0.033286	0.033164	0.952758	1673	1	0.72751
IPO11:NM_016338_up_50	7	0.72522	0.726	0.999496	19094	0	0.078482	0.033292	0.066863	0.96487	1674	1	0.078482
JAG1:NM_000214_up_50	8	0.07944	0.13708	0.997174	3258	2	-0.01083	0.033316	0.072325	0.965296	1675	1	-0.01083
CISH:NM_013324;NM_145071_up_50	10	0.25377	0.33948	0.999496	7463	1	-0.024321	0.033321	0.079049	0.965858	1676	3	-0.024321
BCL6:NM_001706_up_50	8	0.79571	0.79586	0.999496	20969	0	0.17553	0.033365	0.072391	0.965296	1677	1	0.17553
EHMT2:NM_001289413;NM_025256_up_50	5	0.93653	0.93664	0.999496	24790	0	0.0037347	0.033401	0.060744	0.96487	1678	2	0.0037347
MET:NM_000245;NM_001127500_up_50	5	0.0055082	0.014938	0.969514	388	3	-0.56149	0.03341	0.060757	0.96487	1679	1	-0.56149
OR5W2:NM_001001960_up_50	4	0.89523	0.89538	0.999496	23620	0	0.18642	0.033425	0.060152	0.96487	1680	2	0.18642
GGA3:NM_001291641;NM_138619_up_50	11	0.67833	0.67828	0.999496	17881	0	0.054824	0.033429	0.080177	0.965858	1681	3	0.054824
RNF32:NM_001184996_up_50	1	0.96656	0.96668	0.999496	25616	0	0.56355	0.033443	0.033319	0.952758	1682	1	0.56355
RASSF1:NM_170712_up_50	5	0.76156	0.76161	0.999496	20031	0	-0.0069835	0.033502	0.060908	0.96487	1683	1	-0.0069835
DCX:NM_000555_up_50	6	0.71345	0.71346	0.999496	18795	0	0.081982	0.033505	0.062857	0.96487	1684	1	0.081982
KNSTRN:NM_001142761;NM_033286_up_50	8	0.72348	0.72373	0.999496	19050	0	0.14223	0.033505	0.072588	0.965296	1685	2	0.14223
SCARB1:NM_001082959;NM_005505_up_50	9	0.72213	0.72178	0.999496	19016	0	0.030564	0.033529	0.079157	0.965858	1686	2	0.030564
FAM65B:NM_014722_up_50	9	0.08655	0.1517	0.999496	3489	2	-0.35436	0.03353	0.079162	0.965858	1687	3	-0.35436
CD302:NM_001198763;NM_014880_up_50	9	0.75829	0.75769	0.999496	19958	0	0.31209	0.033537	0.079179	0.965858	1688	3	0.31209
OGG1:NM_002542;NM_016829_up_50	10	0.0060663	0.020049	0.969514	420	1	-0.00099926	0.033542	0.079505	0.965858	1689	2	-0.00099926
AMICA1:NM_001098526;NM_001286570_up_50	7	0.99363	0.99356	0.999496	26337	0	0.17271	0.033592	0.067293	0.96487	1690	2	0.17271
NTMT1:NM_001286797_up_50	11	0.77302	0.77292	0.999496	20336	0	0.079664	0.033624	0.080579	0.965858	1691	2	0.079664
SLC6A17:NM_001010898_up_50	7	0.81194	0.81225	0.999496	21396	0	0.16313	0.033635	0.067357	0.96487	1692	2	0.16313
SYK:NM_001174168_up_50	1	0.96636	0.9665	0.999496	25606	0	0.63247	0.033639	0.033522	0.952758	1693	1	0.63247
IKZF2:NM_016260_up_50	8	0.35616	0.3746	0.999496	9708	1	0.12592	0.033662	0.0728	0.965296	1694	2	0.12592
FAM171A2:NM_198475_up_50	5	0.15486	0.17792	0.999496	5266	1	0.32818	0.033686	0.061225	0.96487	1695	1	0.32818
LRTM2:NM_001039029;NM_001163926_up_50	6	0.32411	0.32976	0.999496	8963	1	0.087127	0.033689	0.063147	0.96487	1696	1	0.087127
random:random_seq_153271_0_22_-1	1	0.96627	0.96641	0.999496	25604	0	0.65864	0.033733	0.03362	0.952758	1697	1	0.65864
CNTFR:NM_001842;NM_147164_up_50	6	0.90895	0.90891	0.999496	24004	0	0.31406	0.033754	0.063246	0.96487	1698	2	0.31406
random:random_seq_183640_0_22_-1	1	0.96624	0.96638	0.999496	25601	0	0.93813	0.033759	0.033639	0.952758	1699	1	0.93813
RPS6KB1:NM_001272042;NM_003161_up_50	8	0.65272	0.65293	0.999496	17196	0	0.10272	0.033767	0.072939	0.965296	1700	2	0.10272
TST:NM_003312_up_50	5	0.37369	0.37374	0.999496	10166	0	0.19086	0.033778	0.061373	0.96487	1701	1	0.19086
KMT2B:NM_014727_up_50	6	0.94962	0.9496	0.999496	25152	0	0.18827	0.033785	0.063289	0.96487	1702	2	0.18827
MRPS16:NM_016065_up_50	4	0.10366	0.12243	0.993894	4002	1	0.30489	0.033795	0.060759	0.96487	1703	2	0.30489
ANK3:NM_020987_up_50	7	0.9444	0.94441	0.999496	25015	0	0.13413	0.033807	0.067609	0.96487	1704	2	0.13413
ZFAND5:NM_001278243;NM_001278245_up_50	9	0.75538	0.75479	0.999496	19885	0	0.00016714	0.033831	0.079791	0.965858	1705	1	0.00016714
DACH2:NM_001139514;NM_053281_up_50	3	0.79282	0.79279	0.999496	20901	0	0.0081673	0.033848	0.049173	0.958136	1706	1	0.0081673
CHD3:NM_001005271_up_50	8	0.83266	0.83279	0.999496	21956	0	0.16232	0.033883	0.073096	0.965296	1707	2	0.16232
COPS4:NM_001258006;NM_016129_up_50	8	0.61526	0.61552	0.999496	16256	0	0.075913	0.033978	0.073231	0.965296	1708	2	0.075913
GNAO1:NM_020988;NM_138736_up_50	8	0.87012	0.87034	0.999496	22920	0	0.08016	0.034001	0.073274	0.965296	1709	1	0.08016
OR52J3:NM_001001916_up_50	6	0.7264	0.72643	0.999496	19123	0	0.08534	0.034082	0.063777	0.96487	1710	2	0.08534
RD3:NM_001164688;NM_183059_up_50	6	0.75354	0.75342	0.999496	19831	0	0.34356	0.034093	0.063796	0.96487	1711	2	0.34356
TMEM255B:NM_182614_up_50	7	0.28659	0.30909	0.999496	8147	1	0.10795	0.034096	0.068036	0.96487	1712	2	0.10795
MC4R:NM_005912_up_50	5	0.3083	0.31033	0.999496	8630	1	-0.22749	0.034177	0.062038	0.96487	1713	1	-0.22749
GABPA:NM_001197297_up_50	9	0.89806	0.89757	0.999496	23703	0	0.12229	0.034206	0.080575	0.965858	1714	2	0.12229
CMBL:NM_138809_up_50	4	0.97352	0.97357	0.999496	25801	0	0.26684	0.034213	0.061497	0.96487	1715	2	0.26684
PIAS1:NM_016166_up_50	9	0.9087	0.90821	0.999496	23998	0	0.10903	0.034219	0.080607	0.965858	1716	3	0.10903
PVRL3:NM_001243288_up_50	5	0.054811	0.095138	0.986595	2471	1	0.3365	0.034226	0.062118	0.96487	1717	2	0.3365
CCNY:NM_001282852;NM_145012_up_50	8	0.22515	0.28039	0.999496	6841	1	-0.025423	0.034246	0.073628	0.965296	1718	1	-0.025423
FOXO4:NM_001170931;NM_005938_up_50	4	0.95619	0.95626	0.999496	25318	0	0.32552	0.034258	0.061581	0.96487	1719	1	0.32552
INHBA:NM_002192_up_50	5	0.33125	0.33204	0.999496	9109	1	0.096955	0.034317	0.062255	0.96487	1720	2	0.096955
random:random_seq_136288_0_22_-1	1	0.96568	0.96582	0.999496	25589	0	0.74277	0.03432	0.034188	0.952758	1721	1	0.74277
TMEM184B:NM_001195071_up_50	5	0.070434	0.11306	0.993111	2973	1	-0.029871	0.03433	0.062274	0.96487	1722	1	-0.029871
NFRKB:NM_001143835_up_50	9	0.4176	0.43382	0.999496	11212	1	0.07162	0.034333	0.080843	0.965858	1723	3	0.07162
DALRD3:NM_018114_up_50	10	0.88118	0.88147	0.999496	23235	0	0.17619	0.034347	0.081198	0.965858	1724	1	0.17619
random:random_seq_59982_22_0_-1	1	0.96564	0.96578	0.999496	25587	0	0.76567	0.034364	0.034231	0.952758	1725	1	0.76567
CDC14A:NM_003672;NM_033313_up_50	8	0.64597	0.64624	0.999496	17006	0	-0.11757	0.034393	0.07383	0.965296	1726	1	-0.11757
random:random_seq_174666_0_22_-1	1	0.9656	0.96574	0.999496	25582	0	0.79606	0.034402	0.034271	0.952758	1727	1	0.79606
PKD1:NM_000296;NM_001009944_up_50	6	0.51634	0.51596	0.999496	13639	0	0.19979	0.034435	0.06433	0.96487	1728	2	0.19979
HLA-B:NM_005514_up_50	6	0.40655	0.40661	0.999496	10946	1	0.17001	0.034459	0.064369	0.96487	1729	2	0.17001
BRAF:NM_004333_up_50	9	0.7886	0.78807	0.999496	20775	0	0.081707	0.034491	0.081185	0.965858	1730	1	0.081707
RASSF8:NM_001164748;NM_007211_up_50	9	0.70818	0.70794	0.999496	18669	0	0.23686	0.034513	0.081226	0.965858	1731	3	0.23686
random:random_seq_57863_0_22_-1	1	0.96548	0.96564	0.999496	25581	0	0.70664	0.034515	0.034384	0.952758	1732	1	0.70664
SEC14L6:NM_001193336_up_50	7	0.43827	0.43973	0.999496	11703	1	-0.032006	0.034535	0.068668	0.96487	1733	1	-0.032006
OR2Z1:NM_001004699_up_50	5	0.91569	0.91567	0.999496	24179	0	0.35958	0.034575	0.062667	0.96487	1734	1	0.35958
ZBTB40:NM_001083621;NM_014870_up_50	8	0.17138	0.24566	0.999496	5642	1	0.051566	0.034588	0.074105	0.965296	1735	1	0.051566
random:random_seq_207551_22_0_-1	1	0.9654	0.96555	0.999496	25579	0	0.50568	0.034597	0.034475	0.952758	1736	1	0.50568
WDR62:NM_001083961;NM_173636_up_50	8	0.11165	0.1816	0.999496	4235	1	0.27007	0.034602	0.074124	0.965296	1737	2	0.27007
UGT2B11:NM_001073_up_50	5	0.2723	0.2773	0.999496	7857	1	0.2451	0.034603	0.062714	0.96487	1738	2	0.2451
ACY1:NM_000666;NM_001198898_up_50	7	0.53654	0.53722	0.999496	14172	0	0.16772	0.034663	0.068857	0.96487	1739	2	0.16772
SCN2A:NM_021007_up_50	7	0.25471	0.28464	0.999496	7488	1	0.34448	0.034668	0.068864	0.96487	1740	2	0.34448
CPT1B:NM_004377;NM_152246_up_50	9	0.99756	0.99756	0.999541	26449	0	0.19933	0.034673	0.081554	0.965858	1741	2	0.19933
SRP72:NM_001267722;NM_006947_up_50	10	0.66833	0.66818	0.999496	17606	0	0.2537	0.034714	0.081953	0.965858	1742	2	0.2537
XRCC6BP1:NM_033276_up_50	7	0.75977	0.76031	0.999496	19992	0	-0.10883	0.034714	0.068933	0.96487	1743	2	-0.10883
random:random_seq_214239_0_22_-1	1	0.96528	0.96543	0.999496	25577	0	0.92349	0.034717	0.034592	0.952758	1744	1	0.92349
TYMP:NM_001113755;NM_001953_up_50	7	0.07123	0.12273	0.993894	3000	2	-0.19887	0.034723	0.068944	0.96487	1745	2	-0.19887
C3orf38:NM_173824_up_50	4	0.55096	0.5512	0.999496	14528	0	0.0094132	0.034725	0.062358	0.96487	1746	1	0.0094132
CHRNA9:NM_017581_up_50	7	0.60783	0.6088	0.999496	16068	0	0.021297	0.034749	0.068984	0.96487	1747	1	0.021297
PUM1:NM_001020658;NM_014676_up_50	6	0.63501	0.63476	0.999496	16730	0	0.12389	0.034766	0.064852	0.96487	1748	2	0.12389
PTK2:NM_001199649;NM_153831_up_50	9	0.66536	0.66539	0.999496	17528	0	0.082171	0.034766	0.081758	0.965858	1749	1	0.082171
XRCC3:NM_001100118;NM_005432_up_50	8	0.00060359	0.0022938	0.921017	58	2	-0.040467	0.034784	0.074381	0.965296	1750	1	-0.040467
TFAP2A:NM_001042425_up_50	6	0.39862	0.39884	0.999496	10755	1	0.14162	0.034791	0.064887	0.96487	1751	1	0.14162
random:random_seq_65200_22_0_-1	1	0.9652	0.96534	0.999496	25576	0	0.46458	0.034805	0.034692	0.952758	1752	1	0.46458
RLIM:NM_016120;NM_183353_up_50	8	0.34007	0.36214	0.999496	9324	1	-0.21691	0.034868	0.074498	0.965296	1753	2	-0.21691
NAA20:NM_016100;NM_181528_up_50	10	0.83156	0.83155	0.999496	21921	0	0.021956	0.034897	0.082331	0.965858	1754	1	0.021956
IMPAD1:NM_017813_up_50	10	0.94563	0.94567	0.999496	25048	0	0.11688	0.034916	0.082376	0.965858	1755	3	0.11688
ITGA7:NM_001144996;NM_002206_up_50	8	0.93743	0.93755	0.999496	24818	0	0.17879	0.034921	0.074577	0.965296	1756	2	0.17879
random:random_seq_72669_0_22_-1	1	0.96504	0.96518	0.999496	25570	0	1.227	0.034963	0.034863	0.952758	1757	1	1.227
KIF20B:NM_001284259;NM_016195_up_50	11	0.87366	0.87363	0.999496	23008	0	0.11775	0.034968	0.083275	0.965858	1758	1	0.11775
random:random_seq_140563_0_22_-1	1	0.96497	0.9651	0.999496	25568	0	0.7464	0.035032	0.034928	0.952758	1759	1	0.7464
JMJD6:NM_001081461;NM_015167_up_50	6	0.43076	0.43075	0.999496	11542	0	0.039375	0.035035	0.065279	0.96487	1760	2	0.039375
OR5A2:NM_001001954_up_50	6	0.073174	0.1237	0.993894	3063	1	0.030992	0.035048	0.065298	0.96487	1761	1	0.030992
CALB2:NM_001740;NM_007088_up_50	2	0.50725	0.50727	0.999496	13392	0	0.21251	0.035143	0.039665	0.952758	1762	1	0.21251
SLC25A4:NM_001151_up_50	9	0.94593	0.9458	0.999496	25058	0	0.024611	0.035178	0.082608	0.965858	1763	2	0.024611
FTHL17:NM_031894_up_50	7	0.19602	0.24226	0.999496	6188	1	-0.14716	0.035206	0.069667	0.96487	1764	2	-0.14716
GHDC:NM_001142622;NM_032484_up_50	7	0.051784	0.094267	0.986595	2361	1	0.15228	0.03522	0.069688	0.96487	1765	1	0.15228
NEFL:NM_006158_up_50	7	0.32542	0.3399	0.999496	8986	1	-0.36293	0.035262	0.069745	0.96487	1766	1	-0.36293
OR6C68:NM_001005519_up_50	4	0.93515	0.93523	0.999496	24753	0	0.30241	0.035314	0.063376	0.96487	1767	1	0.30241
NM_013342:NM_013342_up_50	7	0.89724	0.89731	0.999496	23676	0	0.14186	0.035346	0.069862	0.96487	1768	2	0.14186
BEST1:NM_001139443;NM_004183_up_50	9	0.54632	0.54639	0.999496	14414	1	-0.024105	0.035371	0.08302	0.965858	1769	2	-0.024105
ZNF530:NM_020880_up_50	9	0.484	0.4886	0.999496	12802	1	-0.057201	0.035389	0.08306	0.965858	1770	3	-0.057201
PPA1:NM_021129_up_50	9	0.33254	0.37111	0.999496	9142	1	0.16792	0.035396	0.083069	0.965858	1771	3	0.16792
RPS6KA1:NM_001006665_up_50	7	0.95554	0.9555	0.999496	25297	0	0.034295	0.035439	0.070014	0.96487	1772	2	0.034295
SYNPO2:NM_001286754_up_50	4	0.84145	0.8416	0.999496	22183	0	0.17068	0.035461	0.063625	0.96487	1773	1	0.17068
PRR5-ARHGAP8:NM_181334_up_50	1	0.96452	0.96464	0.999496	25558	0	0.48169	0.035479	0.03536	0.952758	1774	1	0.48169
CCT4:NM_001256721;NM_006430_up_50	5	0.45159	0.45167	0.999496	12022	0	0.17053	0.035494	0.064138	0.96487	1775	1	0.17053
BCL6:NM_001134738_up_50	6	0.13607	0.18019	0.999496	4823	1	-0.17827	0.035525	0.06603	0.96487	1776	1	-0.17827
BACH1:NM_001186_up_50	6	0.26378	0.27826	0.999496	7680	1	0.11269	0.035527	0.066033	0.96487	1777	2	0.11269
EMP3:NM_001425_up_50	10	0.3973	0.43068	0.999496	10726	1	-0.051684	0.035568	0.08375	0.965858	1778	2	-0.051684
CCDC116:NM_152612_up_50	7	0.16337	0.21969	0.999496	5454	1	-0.043125	0.03557	0.070227	0.96487	1779	2	-0.043125
SLC34A1:NM_001167579;NM_003052_up_50	6	0.028974	0.056122	0.969514	1512	2	-0.011086	0.035599	0.066144	0.96487	1780	2	-0.011086
random:random_seq_94423_0_22_-1	1	0.96439	0.96451	0.999496	25556	0	0.65545	0.035606	0.035479	0.952758	1781	1	0.65545
SNAPC1:NM_003082_up_50	5	0.69623	0.6963	0.999496	18363	0	-0.12053	0.035611	0.064348	0.96487	1782	2	-0.12053
COX8C:NM_182971_up_50	11	0.88397	0.88384	0.999496	23313	0	0.095206	0.035613	0.084518	0.965858	1783	3	0.095206
TMEM245:NM_032012_up_50	6	0.33336	0.338	0.999496	9163	1	-0.0078961	0.035635	0.066186	0.96487	1784	1	-0.0078961
LURAP1L:NM_203403_up_50	8	0.86663	0.86686	0.999496	22841	0	-0.04971	0.035638	0.07558	0.965858	1785	2	-0.04971
YTHDF3:NM_001277813;NM_152758_up_50	5	0.58191	0.582	0.999496	15399	0	0.37815	0.035708	0.064508	0.96487	1786	1	0.37815
SLC25A47:NM_207117_up_50	7	0.66406	0.665	0.999496	17490	0	-0.042588	0.03572	0.07043	0.96487	1787	2	-0.042588
PTGES2:NM_025072;NM_198938_up_50	9	0.88772	0.88718	0.999496	23408	0	-0.010827	0.035747	0.083564	0.965858	1788	2	-0.010827
ZNF880:NM_001145434_up_50	8	0.956	0.956	0.999496	25309	0	-0.040376	0.035761	0.075756	0.965858	1789	2	-0.040376
SPRED3:NM_001042522_up_50	5	0.083265	0.12271	0.993894	3390	1	0.055205	0.03577	0.06461	0.96487	1790	1	0.055205
CUTC:NM_015960_up_50	7	0.78441	0.78479	0.999496	20645	0	0.03162	0.035814	0.070584	0.96487	1791	2	0.03162
SLC9A6:NM_001042537;NM_006359_up_50	8	0.042543	0.085799	0.986595	2035	2	-0.19147	0.035859	0.075901	0.965858	1792	1	-0.19147
SPOP:NM_001007226;NM_003563_up_50	7	0.70159	0.70242	0.999496	18501	0	0.064511	0.035861	0.070651	0.96487	1793	1	0.064511
IFT140:NM_014714_up_50	5	0.37154	0.37161	0.999496	10108	0	0.33255	0.035882	0.064786	0.96487	1794	2	0.33255
PROK1:NM_032414_up_50	7	0.38433	0.39019	0.999496	10414	1	0.20818	0.035889	0.070687	0.96487	1795	2	0.20818
CEACAM21:NM_001098506;NM_033543_up_50	4	0.41154	0.41195	0.999496	11081	0	0.048927	0.035903	0.064368	0.96487	1796	1	0.048927
ACOX2:NM_003500_up_50	10	0.0052752	0.017605	0.969514	374	3	-0.16456	0.035934	0.084464	0.965858	1797	1	-0.16456
FAM214B:NM_025182_up_50	9	0.066561	0.12516	0.994573	2864	1	0.17957	0.035975	0.083876	0.965858	1798	1	0.17957
NM_001243538:NM_001243538_up_50	5	0.43578	0.43583	0.999496	11652	0	0.31395	0.036014	0.064997	0.96487	1799	1	0.31395
CHP2:NM_022097_up_50	7	0.56101	0.56173	0.999496	14805	0	0.14146	0.036049	0.070938	0.965296	1800	2	0.14146
TP53INP1:NM_001135733;NM_033285_up_50	5	0.13076	0.15894	0.999496	4697	1	0.032611	0.036137	0.065187	0.96487	1801	1	0.032611
DCP1A:NM_001290204;NM_018403_up_50	11	0.0064049	0.021103	0.969514	437	3	-0.20119	0.036143	0.085565	0.969284	1802	3	-0.20119
CELF6:NM_001172684_up_50	1	0.96385	0.96397	0.999496	25542	0	0.85005	0.036148	0.036007	0.952758	1803	1	0.85005
TXNL4B:NM_017853_up_50	10	0.91727	0.91752	0.999496	24226	0	0.06265	0.036178	0.084993	0.968418	1804	1	0.06265
KRTAP6-1:NM_181602_up_50	5	0.18264	0.2003	0.999496	5905	1	0.31637	0.036233	0.065341	0.96487	1805	2	0.31637
HOXD11:NM_021192_up_50	7	0.81733	0.81772	0.999496	21540	0	0.53193	0.03635	0.071391	0.965296	1806	2	0.53193
random:random_seq_74958_0_22_-1	1	0.96363	0.96374	0.999496	25532	0	0.58558	0.036368	0.036232	0.952758	1807	1	0.58558
IRF5:NM_001098627_up_50	9	0.099894	0.16912	0.999496	3881	2	-0.28102	0.036414	0.084465	0.965858	1808	1	-0.28102
ACTL7B:NM_006686_up_50	7	0.67674	0.67766	0.999496	17828	0	0.016999	0.03646	0.071556	0.965296	1809	1	0.016999
TENM1:NM_001163278;NM_014253_up_50	5	0.11255	0.14487	0.997174	4255	1	0.27142	0.036535	0.065833	0.96487	1810	1	0.27142
TSSK4:NM_001184739;NM_174944_up_50	8	0.88257	0.88269	0.999496	23272	0	0.020867	0.036579	0.07692	0.965858	1811	2	0.020867
ZNF180:NM_001278508;NM_013256_up_50	10	0.093821	0.16707	0.999496	3699	2	0.013158	0.036605	0.085887	0.970151	1812	1	0.013158
LMTK2:NM_014916_up_50	7	0.97476	0.97469	0.999496	25833	0	0.25471	0.036625	0.071798	0.965296	1813	2	0.25471
SOX7:NM_031439_up_50	7	0.33338	0.34648	0.999496	9164	1	-0.073548	0.036631	0.071808	0.965296	1814	1	-0.073548
RNPC3:NM_017619_up_50	8	0.71562	0.71582	0.999496	18851	0	0.2869	0.03664	0.077	0.965858	1815	1	0.2869
CCNI2:NM_001039780;NM_001287253_up_50	7	0.2983	0.31824	0.999496	8390	1	-0.026466	0.036674	0.07187	0.965296	1816	1	-0.026466
VPS16:NM_022575;NM_080413_up_50	10	0.72249	0.72232	0.999496	19031	0	0.064716	0.036685	0.086052	0.970577	1817	2	0.064716
MGAT3:NM_002409_up_50	4	0.46096	0.46143	0.999496	12249	0	0.29368	0.036761	0.065814	0.96487	1818	1	0.29368
NM_001267568:NM_001267568;NM_182720_up_50	8	0.97848	0.97852	0.999496	25924	0	0.0037931	0.036764	0.077172	0.965858	1819	2	0.0037931
FAM210B:NM_080821_up_50	10	0.90316	0.90339	0.999496	23835	0	0.0786	0.036849	0.086387	0.970828	1820	2	0.0786
AXIN1:NM_003502;NM_181050_up_50	1	0.96315	0.96325	0.999496	25517	0	0.73064	0.036854	0.036708	0.952758	1821	1	0.73064
INSC:NM_001278313;NM_001278316_up_50	8	0.61957	0.61989	0.999496	16365	0	0.03316	0.036884	0.07733	0.965858	1822	1	0.03316
SSBP4:NM_001009998;NM_032627_up_50	4	0.37267	0.37313	0.999496	10138	0	0.31358	0.036919	0.066082	0.96487	1823	2	0.31358
random:random_seq_187004_0_22_-1	1	0.96301	0.96312	0.999496	25512	0	0.8071	0.036986	0.036857	0.952758	1824	1	0.8071
ODF1:NM_024410_up_50	5	0.35216	0.35233	0.999496	9616	1	-0.33433	0.036993	0.06656	0.96487	1825	1	-0.33433
GGA3:NM_001172703;NM_001172704_up_50	3	0.12462	0.12941	0.994573	4564	1	0.85441	0.037024	0.051866	0.963268	1826	1	0.85441
random:random_seq_171920_0_22_-1	1	0.96297	0.96308	0.999496	25509	0	0.86501	0.03703	0.036896	0.952758	1827	1	0.86501
LYRM9:NM_001076680_up_50	4	0.96417	0.96418	0.999496	25548	0	0.30005	0.03703	0.066254	0.96487	1828	2	0.30005
GEMIN4:NM_015721_up_50	10	0.0061917	0.020429	0.969514	425	1	0.12127	0.037032	0.086745	0.971211	1829	3	0.12127
OR10A6:NM_001004461_up_50	4	0.7695	0.76978	0.999496	20236	0	0.55444	0.03708	0.066336	0.96487	1830	1	0.55444
FAM110A:NM_001042353;NM_001289146_up_50	8	0.99956	0.99957	0.999872	26494	0	0.33289	0.037134	0.077684	0.965858	1831	2	0.33289
NR1I2:NM_022002_up_50	8	0.49038	0.49092	0.999496	12949	1	0.19223	0.0372	0.077772	0.965858	1832	2	0.19223
TCOF1:NM_000356;NM_001195141_up_50	6	0.9347	0.93477	0.999496	24738	0	0.10039	0.037233	0.068698	0.96487	1833	2	0.10039
KBTBD8:NM_032505_up_50	7	0.75899	0.75951	0.999496	19973	0	-0.18138	0.037242	0.072714	0.965296	1834	2	-0.18138
random:random_seq_3710_0_22_-1	1	0.96271	0.96283	0.999496	25505	0	0.69986	0.037289	0.037162	0.952758	1835	1	0.69986
SPANXN2:NM_001009615_up_50	1	0.96265	0.96275	0.999496	25501	0	0.72367	0.037352	0.037222	0.952758	1836	1	0.72367
COL24A1:NM_152890_up_50	7	0.018845	0.045746	0.969514	1069	2	0.038525	0.037357	0.072882	0.965296	1837	2	0.038525
OR8K5:NM_001004058_up_50	5	0.18315	0.20072	0.999496	5918	1	0.1588	0.03736	0.067166	0.96487	1838	1	0.1588
KIAA1217:NM_001282767;NM_019590_up_50	9	0.16249	0.25192	0.999496	5437	2	0.15625	0.037377	0.085738	0.969378	1839	2	0.15625
ANK3:NM_001204404_up_50	8	0.39301	0.40426	0.999496	10617	1	0.073695	0.037386	0.078044	0.965858	1840	2	0.073695
HDAC9:NM_001204147;NM_001204148_up_50	7	0.13946	0.20358	0.999496	4908	1	0.091506	0.0374	0.072941	0.965296	1841	2	0.091506
BMPER:NM_133468_up_50	6	0.88527	0.88513	0.999496	23350	0	0.12457	0.037412	0.068972	0.96487	1842	2	0.12457
OTX2:NM_001270523;NM_021728_up_50	8	0.13341	0.21164	0.999496	4758	2	-0.024368	0.037421	0.078094	0.965858	1843	1	-0.024368
NM_001127345:NM_001127345_up_50	1	0.96255	0.96266	0.999496	25500	0	0.38849	0.037446	0.037309	0.952758	1844	1	0.38849
PPFIBP2:NM_001256568_up_50	7	0.1429	0.20586	0.999496	4995	1	-0.026361	0.037452	0.073022	0.965296	1845	2	-0.026361
YAF2:NM_001190977;NM_005748_up_50	4	0.82332	0.82359	0.999496	21701	0	0.15566	0.037502	0.067046	0.96487	1846	2	0.15566
PNPLA5:NM_001177675;NM_138814_up_50	6	0.86335	0.86332	0.999496	22742	0	0.1529	0.037505	0.069123	0.96487	1847	2	0.1529
FGF18:NM_003862_up_50	5	0.92038	0.92044	0.999496	24326	0	0.15131	0.037513	0.06742	0.96487	1848	1	0.15131
NOL11:NM_015462_up_50	7	0.4971	0.49786	0.999496	13142	0	0.099141	0.037528	0.073132	0.965296	1849	1	0.099141
TM7SF2:NM_001277233;NM_003273_up_50	11	0.629	0.62883	0.999496	16575	1	0.19418	0.037536	0.08841	0.971587	1850	2	0.19418
THOC7:NM_001285404_up_50	4	0.67279	0.67306	0.999496	17732	0	0.38343	0.037598	0.067211	0.96487	1851	2	0.38343
STARD3NL:NM_032016_up_50	6	0.81294	0.8127	0.999496	21427	0	0.00028999	0.037615	0.069291	0.96487	1852	1	0.00028999
NAT1:NM_000662;NM_001160176_up_50	9	0.45163	0.46117	0.999496	12024	1	0.028202	0.037621	0.086067	0.970577	1853	1	0.028202
PDK1:NM_001278549;NM_002610_up_50	7	0.92694	0.927	0.999496	24521	0	0.20897	0.037625	0.073266	0.965296	1854	2	0.20897
ZNF735:NM_001159524_up_50	4	0.034643	0.062224	0.969514	1739	2	0.016133	0.037651	0.067304	0.96487	1855	2	0.016133
IQCJ:NM_001042705;NM_001197114_up_50	3	0.92897	0.92892	0.999496	24571	0	0.13226	0.037724	0.05249	0.963268	1856	1	0.13226
FHL1:NM_001159700_up_50	8	0.53968	0.53979	0.999496	14253	0	0.059374	0.037727	0.078524	0.965858	1857	2	0.059374
NM_001256579:NM_001256579_up_50	5	0.42377	0.42383	0.999496	11368	0	-0.053776	0.037727	0.067753	0.96487	1858	1	-0.053776
NHS:NM_198270_up_50	10	0.90079	0.901	0.999496	23778	0	0.10085	0.037772	0.088271	0.971587	1859	2	0.10085
HSD17B4:NM_000414;NM_001199292_up_50	9	0.59584	0.59582	0.999496	15763	0	0.17466	0.037841	0.086372	0.970828	1860	1	0.17466
SLAIN2:NM_020846_up_50	6	0.23574	0.25554	0.999496	7071	1	0.2075	0.037894	0.069725	0.96487	1861	2	0.2075
random:random_seq_3112_0_22_-1	1	0.96209	0.96222	0.999496	25486	0	0.60787	0.037906	0.037782	0.952758	1862	1	0.60787
CYP2A7:NM_000764;NM_030589_up_50	7	0.74721	0.74775	0.999496	19676	0	0.13786	0.037932	0.073711	0.965296	1863	2	0.13786
EBNA1BP2:NM_006824_up_50	5	0.80346	0.80349	0.999496	21189	0	0.14717	0.037941	0.068081	0.96487	1864	1	0.14717
GSTCD:NM_024751_up_50	8	0.70085	0.70105	0.999496	18487	0	0.22085	0.037947	0.078841	0.965858	1865	2	0.22085
HARBI1:NM_173811_up_50	7	0.33363	0.34668	0.999496	9174	1	0.24598	0.037955	0.073741	0.965296	1866	2	0.24598
OR9G1:NM_001005213;NM_001013358_up_50	10	0.29352	0.36318	0.999496	8298	1	0.06482	0.037969	0.088666	0.971587	1867	3	0.06482
AARS:NM_001605_up_50	5	0.95111	0.95105	0.999496	25192	0	0.0071144	0.037972	0.068122	0.96487	1868	1	0.0071144
MBP:NM_001025100;NM_001025101_up_50	6	0.90394	0.90391	0.999496	23851	0	0.05502	0.037981	0.069857	0.96487	1869	1	0.05502
ELMO1:NM_001206480_up_50	6	0.30213	0.31057	0.999496	8476	1	-0.23237	0.038009	0.069899	0.96487	1870	2	-0.23237
E2F1:NM_005225_up_50	4	0.88975	0.88995	0.999496	23469	0	0.36001	0.03802	0.067949	0.96487	1871	2	0.36001
SRRM3:NM_001110199_up_50	8	0.392	0.40342	0.999496	10587	1	0.24796	0.038024	0.078938	0.965858	1872	2	0.24796
random:random_seq_119484_0_22_-1	1	0.96195	0.96207	0.999496	25483	0	0.36954	0.038051	0.037922	0.952758	1873	1	0.36954
C9orf131:NM_001287391_up_50	8	0.097278	0.16178	0.999496	3809	1	0.10069	0.038055	0.078984	0.965858	1874	1	0.10069
PLK3:NM_004073_up_50	7	0.59436	0.59527	0.999496	15726	0	0.25089	0.038057	0.073882	0.965296	1875	2	0.25089
FBXO15:NM_001142958;NM_152676_up_50	2	0.85291	0.85287	0.999496	22476	0	0.37215	0.038162	0.042475	0.953747	1876	1	0.37215
CLEC4M:NM_001144904;NM_014257_up_50	6	0.63006	0.62981	0.999496	16596	0	0.064079	0.038164	0.07014	0.96487	1877	1	0.064079
CRIPT:NM_014171_up_50	3	0.55742	0.55709	0.999496	14710	0	0.17531	0.038185	0.052893	0.963268	1878	1	0.17531
LGALS16:NM_001190441_up_50	4	0.58415	0.58441	0.999496	15458	0	0.069974	0.038256	0.068344	0.96487	1879	1	0.069974
PNLIP:NM_000936_up_50	3	0.99403	0.99412	0.999496	26352	0	0.54217	0.038259	0.052961	0.963268	1880	1	0.54217
random:random_seq_25788_0_22_-1	1	0.96173	0.96185	0.999496	25479	0	0.70654	0.038272	0.038131	0.952758	1881	1	0.70654
NM_001290215:NM_001290215_up_50	8	0.3115	0.34064	0.999496	8711	1	0.059481	0.038278	0.079297	0.965858	1882	2	0.059481
CAPN13:NM_144575_up_50	7	0.88148	0.8816	0.999496	23244	0	0.5178	0.038336	0.074286	0.965296	1883	2	0.5178
CCDC36:NM_001135197_up_50	6	0.86338	0.86335	0.999496	22744	0	0.051136	0.038461	0.070568	0.96487	1884	2	0.051136
random:random_seq_61122_0_22_-1	1	0.96148	0.9616	0.999496	25474	0	0.47085	0.038524	0.038395	0.952758	1885	1	0.47085
CCER1:NM_152638_up_50	7	0.0014809	0.0053207	0.94192	122	4	-0.44139	0.038552	0.074627	0.965296	1886	1	-0.44139
NRSN2:NM_024958_up_50	6	0.58471	0.58441	0.999496	15476	0	0.055932	0.038567	0.070729	0.96487	1887	1	0.055932
ASB5:NM_080874_up_50	6	0.83079	0.83056	0.999496	21902	0	0.37506	0.038576	0.070739	0.96487	1888	2	0.37506
CEP131:NM_001009811;NM_014984_up_50	11	0.86632	0.86622	0.999496	22830	0	0.077075	0.038587	0.090481	0.975461	1889	2	0.077075
GPS1:NM_004127;NM_212492_up_50	6	0.4563	0.4561	0.999496	12132	0	0.29477	0.038604	0.070777	0.96487	1890	2	0.29477
RNF207:NM_207396_up_50	7	0.67525	0.67618	0.999496	17780	0	-0.04324	0.038626	0.074738	0.965296	1891	2	-0.04324
MARCH5:NM_017824_up_50	6	0.0076344	0.020114	0.969514	510	1	0.072534	0.03864	0.070841	0.965219	1892	1	0.072534
UBAP1:NM_001171201;NM_016525_up_50	8	0.025391	0.061387	0.969514	1350	3	0.014789	0.038644	0.079801	0.965858	1893	2	0.014789
SERPINB6:NM_001271822_up_50	3	0.97197	0.972	0.999496	25753	0	0.26909	0.038664	0.053304	0.963268	1894	1	0.26909
CECR2:NM_001290046_up_50	7	0.34218	0.35376	0.999496	9386	1	0.014451	0.03868	0.074811	0.965296	1895	1	0.014451
TRAPPC1:NM_001166621_up_50	4	0.29104	0.2914	0.999496	8255	1	0.19744	0.038761	0.069226	0.96487	1896	2	0.19744
ITFG1:NM_030790_up_50	9	0.4227	0.43785	0.999496	11343	1	0.03248	0.038849	0.087734	0.971587	1897	2	0.03248
PXDNL:NM_144651_up_50	7	0.039452	0.076232	0.98282	1931	2	0.13266	0.038859	0.075084	0.965858	1898	2	0.13266
BATF2:NM_138456_up_50	3	0.94504	0.94495	0.999496	25028	0	0.1974	0.038885	0.053498	0.963268	1899	1	0.1974
CEP41:NM_001257158;NM_018718_up_50	7	0.67766	0.6786	0.999496	17858	0	0.042863	0.038894	0.075135	0.965858	1900	1	0.042863
random:random_seq_210993_0_22_-1	1	0.96107	0.96119	0.999496	25460	0	0.58394	0.038928	0.038807	0.952758	1901	1	0.58394
NTRK1:NM_001007792_up_50	8	0.3435	0.36477	0.999496	9422	1	-0.012689	0.038932	0.080213	0.965858	1902	1	-0.012689
UGT3A1:NM_152404_up_50	6	0.083589	0.13947	0.997174	3401	2	-0.27682	0.038933	0.071283	0.965296	1903	1	-0.27682
FNBP4:NM_015308_up_50	5	0.39397	0.39407	0.999496	10644	0	0.020999	0.038949	0.069685	0.96487	1904	2	0.020999
NM_001289758:NM_001289758;NM_001549_up_50	3	0.36323	0.36286	0.999496	9878	0	0.003323	0.038996	0.053588	0.963268	1905	1	0.003323
RPS16:NM_001020_up_50	10	0.90442	0.90468	0.999496	23867	0	0.17108	0.039	0.090805	0.97572	1906	3	0.17108
random:random_seq_158023_22_0_-1	1	0.96097	0.96107	0.999496	25455	0	0.41932	0.039035	0.038913	0.952758	1907	1	0.41932
LCE6A:NM_001128600_up_50	8	0.19529	0.26087	0.999496	6164	1	0.05899	0.039078	0.080408	0.965858	1908	2	0.05899
random:random_seq_219216_0_22_-1	1	0.96091	0.96101	0.999496	25452	0	0.47147	0.039091	0.038963	0.952758	1909	1	0.47147
ABCF2:NM_005692;NM_007189_up_50	9	0.93591	0.93572	0.999496	24776	0	0.080245	0.039155	0.08813	0.971587	1910	1	0.080245
random:random_seq_84082_0_22_-1	1	0.9608	0.9609	0.999496	25447	0	0.63129	0.039199	0.039072	0.952758	1911	1	0.63129
BRPF3:NM_015695_up_50	8	0.58319	0.58326	0.999496	15430	0	-0.075126	0.039224	0.080613	0.965858	1912	1	-0.075126
LRRC10B:NM_001145077_up_50	6	0.92759	0.92758	0.999496	24542	0	0.076532	0.039226	0.071745	0.965296	1913	2	0.076532
PPAP2A:NM_003711;NM_176895_up_50	7	0.93779	0.9378	0.999496	24827	0	0.049385	0.039235	0.075637	0.965858	1914	1	0.049385
TMEM38A:NM_024074_up_50	6	0.45487	0.45468	0.999496	12100	0	0.030348	0.039262	0.071793	0.965296	1915	1	0.030348
HSPA5:NM_005347_up_50	11	0.68206	0.68202	0.999496	17984	0	-0.049842	0.039263	0.091817	0.97572	1916	3	-0.049842
MLST8:NM_001199173;NM_022372_up_50	10	0.52217	0.52745	0.999496	13793	1	0.16239	0.039334	0.09148	0.97572	1917	2	0.16239
ZNF75A:NM_153028_up_50	6	0.56035	0.55992	0.999496	14792	0	0.046022	0.039335	0.071921	0.965296	1918	1	0.046022
DNAJB2:NM_001039550;NM_006736_up_50	8	0.82106	0.82123	0.999496	21641	0	0.080572	0.039403	0.080883	0.965858	1919	2	0.080572
ST6GAL1:NM_003032_up_50	1	0.96059	0.96069	0.999496	25438	0	0.59692	0.039413	0.039288	0.952758	1920	1	0.59692
MAD2L1BP:NM_014628_up_50	7	0.65737	0.65839	0.999496	17310	0	0.25861	0.039462	0.075972	0.965858	1921	2	0.25861
MCM3:NM_001270472;NM_002388_up_50	7	0.31042	0.32786	0.999496	8686	1	0.075172	0.03949	0.076012	0.965858	1922	1	0.075172
PPAP2B:NM_003713_up_50	6	0.6157	0.61533	0.999496	16269	0	0.47991	0.039521	0.072218	0.965296	1923	2	0.47991
RAD54L2:NM_015106_up_50	5	0.51063	0.51063	0.999496	13490	0	-0.040812	0.03959	0.070713	0.96487	1924	2	-0.040812
NXT2:NM_001242618_up_50	6	0.61597	0.61559	0.999496	16278	0	0.021213	0.039604	0.072351	0.965296	1925	2	0.021213
RFPL4A:NM_001145014_up_50	5	0.59118	0.59125	0.999496	15659	0	0.17997	0.039621	0.070771	0.96487	1926	1	0.17997
PIM3:NM_001001852_up_50	5	0.99154	0.99157	0.999496	26281	0	0.27206	0.039622	0.070776	0.96487	1927	2	0.27206
TACC2:NM_006997;NM_206860_up_50	11	0.68392	0.68389	0.999496	18031	0	-0.099812	0.039628	0.09255	0.97572	1928	2	-0.099812
EXOSC3:NM_001002269;NM_016042_up_50	10	0.39686	0.43039	0.999496	10719	1	-0.18757	0.03963	0.092104	0.97572	1929	2	-0.18757
NPC1L1:NM_001101648;NM_013389_up_50	8	0.1016	0.16775	0.999496	3936	1	0.29769	0.039662	0.081251	0.965858	1930	2	0.29769
CMTM7:NM_138410;NM_181472_up_50	8	0.11756	0.18971	0.999496	4394	2	-0.19046	0.039717	0.081336	0.965858	1931	2	-0.19046
DCUN1D4:NM_001287755_up_50	9	0.17737	0.27182	0.999496	5788	1	-0.043911	0.039745	0.08891	0.971587	1932	2	-0.043911
random:random_seq_16360_0_22_-1	1	0.9602	0.96031	0.999496	25428	0	0.53707	0.039797	0.039659	0.952758	1933	1	0.53707
AFF2:NM_001170628_up_50	4	0.74967	0.74998	0.999496	19739	0	-0.11043	0.039798	0.070235	0.96487	1934	1	-0.11043
BARHL1:NM_020064_up_50	5	0.92355	0.92363	0.999496	24425	0	0.16274	0.039865	0.071162	0.965296	1935	2	0.16274
random:random_seq_41684_0_22_-1	1	0.9601	0.9602	0.999496	25422	0	0.341	0.039898	0.039751	0.952758	1936	1	0.341
KRTAP4-1:NM_033060_up_50	5	0.56713	0.56718	0.999496	14978	0	0.028789	0.039982	0.071343	0.965296	1937	2	0.028789
NM_001167992:NM_001167992_up_50	7	0.053764	0.097119	0.986595	2435	1	0.14098	0.040002	0.076777	0.965858	1938	2	0.14098
TIMP2:NM_003255_up_50	5	0.60211	0.60223	0.999496	15917	0	0.25871	0.040016	0.071408	0.965296	1939	2	0.25871
PDE1A:NM_001258313_up_50	5	0.012091	0.025982	0.969514	718	2	0.36153	0.040017	0.07141	0.965296	1940	1	0.36153
UPP2:NM_001135098_up_50	4	0.61267	0.61298	0.999496	16195	0	0.13936	0.040042	0.07042	0.96487	1941	1	0.13936
C14orf119:NM_017924_up_50	2	0.9843	0.98429	0.999496	26080	0	0.37358	0.040127	0.044346	0.956111	1942	1	0.37358
MECP2:NM_001110792;NM_004992_up_50	6	0.51413	0.5138	0.999496	13588	0	0.20221	0.040176	0.073218	0.965296	1943	1	0.20221
TEF:NM_003216_up_50	6	0.20501	0.23145	0.999496	6414	1	-0.16897	0.040213	0.073271	0.965296	1944	1	-0.16897
NM_001039905:NM_001039905_up_50	8	0.98385	0.98386	0.999496	26065	0	0.090669	0.040343	0.082207	0.965858	1945	1	0.090669
KRTAP22-2:NM_001164434_up_50	2	0.87415	0.87427	0.999496	23031	0	0.37041	0.04035	0.044543	0.956111	1946	1	0.37041
DCSTAMP:NM_001257317;NM_030788_up_50	5	0.80257	0.80262	0.999496	21169	0	0.20786	0.040356	0.071952	0.965296	1947	2	0.20786
PI4KB:NM_001198773;NM_002651_up_50	10	0.23749	0.3301	0.999496	7112	1	0.054733	0.040369	0.093592	0.97572	1948	3	0.054733
GABRB1:NM_000812_up_50	7	0.61335	0.61429	0.999496	16210	0	-0.22314	0.040428	0.077408	0.965858	1949	2	-0.22314
GPATCH2:NM_018040_up_50	10	0.16685	0.25897	0.999496	5537	2	0.20607	0.040435	0.093719	0.97572	1950	3	0.20607
ELP2:NM_001242875;NM_018255_up_50	10	0.80521	0.80513	0.999496	21234	0	0.10011	0.040565	0.093982	0.975778	1951	3	0.10011
EPHA3:NM_005233;NM_182644_up_50	8	0.016732	0.042043	0.969514	962	2	0.13732	0.040587	0.082546	0.965858	1952	2	0.13732
LILRA4:NM_012276_up_50	7	0.78638	0.78677	0.999496	20707	0	0.13204	0.040598	0.077671	0.965858	1953	1	0.13204
FKBPL:NM_022110_up_50	1	0.95938	0.95951	0.999496	25403	0	0.22879	0.040617	0.04048	0.952758	1954	1	0.22879
UBE2S:NM_014501_up_50	5	0.44009	0.44014	0.999496	11746	0	0.28904	0.040683	0.072455	0.965296	1955	2	0.28904
CCDC74B:NM_001258307;NM_207310_up_50	1	0.95931	0.95944	0.999496	25399	0	0.41181	0.040693	0.040553	0.952758	1956	1	0.41181
AKTIP:NM_001012398;NM_022476_up_50	6	0.17406	0.20793	0.999496	5707	1	0.089197	0.040724	0.074083	0.965296	1957	1	0.089197
CCM2:NM_001167934;NM_031443_up_50	9	0.36939	0.39722	0.999496	10050	1	0.12428	0.040726	0.090217	0.973472	1958	2	0.12428
PPP2R2A:NM_001177591_up_50	8	0.40812	0.41689	0.999496	10983	1	0.077791	0.040733	0.082747	0.965858	1959	2	0.077791
SEMA6D:NM_001198999_up_50	10	0.93071	0.93085	0.999496	24623	0	0.17329	0.040753	0.094374	0.975778	1960	3	0.17329
IL12B:NM_002187_up_50	7	0.068603	0.11892	0.99376	2927	1	-0.12675	0.040811	0.077972	0.965858	1961	1	-0.12675
OR13C2:NM_001004481_up_50	1	0.95912	0.95925	0.999496	25397	0	0.32423	0.040882	0.040734	0.952758	1962	1	0.32423
SLC6A8:NM_001142806_up_50	7	0.49391	0.49468	0.999496	13046	0	0.017478	0.040896	0.078097	0.965858	1963	1	0.017478
PRKCD:NM_006254;NM_212539_up_50	10	0.10188	0.17714	0.999496	3943	2	-0.22989	0.040924	0.094736	0.975778	1964	1	-0.22989
random:random_seq_25114_0_22_-1	1	0.95907	0.9592	0.999496	25396	0	0.50488	0.040932	0.040787	0.952758	1965	1	0.50488
ZSCAN10:NM_032805_up_50	7	0.39428	0.39905	0.999496	10654	1	-0.040839	0.041024	0.078297	0.965858	1966	1	-0.040839
KL:NM_004795_up_50	8	0.32774	0.35275	0.999496	9028	1	-0.068986	0.041024	0.083166	0.965858	1967	1	-0.068986
KDELR1:NM_006801_up_50	6	0.89678	0.89664	0.999496	23665	0	-0.017002	0.041163	0.074758	0.965296	1968	1	-0.017002
LUC7L2:NM_001244584;NM_197964_up_50	2	0.83244	0.83239	0.999496	21952	0	0.7975	0.041164	0.045317	0.956111	1969	1	0.7975
PPP2CA:NM_002715_up_50	6	0.84829	0.84824	0.999496	22358	0	-0.0046936	0.041199	0.074817	0.965296	1970	1	-0.0046936
IVL:NM_005547_up_50	6	0.95832	0.95836	0.999496	25376	0	0.27427	0.041312	0.07498	0.965858	1971	2	0.27427
CCT2:NM_001198842_up_50	5	0.049739	0.087005	0.986595	2284	1	0.46192	0.041328	0.073464	0.965296	1972	1	0.46192
EIF5A:NM_001143762_up_50	7	0.5854	0.5862	0.999496	15497	0	-0.041463	0.041407	0.078854	0.965858	1973	1	-0.041463
ADCY10:NM_001167749;NM_018417_up_50	6	0.96662	0.96668	0.999496	25618	0	0.27163	0.041473	0.075253	0.965858	1974	2	0.27163
OSBP2:NM_001282741_up_50	7	0.84304	0.84326	0.999496	22228	0	-0.0024758	0.041525	0.079034	0.965858	1975	2	-0.0024758
CDKN1A:NM_001220777;NM_078467_up_50	6	0.80319	0.8029	0.999496	21185	0	0.028246	0.041564	0.075392	0.965858	1976	1	0.028246
SP8:NM_182700;NM_198956_up_50	10	0.024714	0.061252	0.969514	1321	2	0.087565	0.041624	0.096183	0.978128	1977	3	0.087565
AKT3:NM_005465;NM_181690_up_50	1	0.95834	0.95846	0.999496	25377	0	0.73382	0.041663	0.04156	0.952939	1978	1	0.73382
IGFLR1:NM_024660_up_50	8	0.25313	0.29922	0.999496	7450	1	-0.012661	0.041704	0.084135	0.965858	1979	1	-0.012661
CHRM2:NM_000739;NM_001006632_up_50	10	0.021727	0.055051	0.969514	1187	3	0.0091814	0.041774	0.096485	0.978128	1980	1	0.0091814
C4orf48:NM_001168243_up_50	2	0.016216	0.022316	0.969514	934	1	-0.039572	0.041782	0.045878	0.956111	1981	1	-0.039572
POU3F3:NM_006236_up_50	7	0.91475	0.91477	0.999496	24152	0	0.012749	0.041875	0.079531	0.965858	1982	1	0.012749
CCDC153:NM_001145018_up_50	9	0.56901	0.56897	0.999496	15042	0	-0.040529	0.04189	0.091768	0.97572	1983	1	-0.040529
random:random_seq_23777_0_22_-1	1	0.9581	0.95824	0.999496	25367	0	0.68714	0.041896	0.041788	0.952939	1984	1	0.68714
RIMS2:NM_001100117_up_50	10	0.81521	0.81509	0.999496	21484	0	0.047793	0.041928	0.096798	0.978128	1985	2	0.047793
ARPP19:NM_006628_up_50	10	0.98343	0.9835	0.999496	26053	0	0.21193	0.041942	0.09683	0.978128	1986	2	0.21193
NM_001101338:NM_001101338_up_50	10	0.0063251	0.020827	0.969514	435	4	0.018203	0.041948	0.096845	0.978128	1987	3	0.018203
FRMD3:NM_001244960_up_50	4	0.65932	0.65959	0.999496	17365	0	0.12188	0.041972	0.071942	0.965296	1988	1	0.12188
ATPAF1:NM_001243728;NM_001256418_up_50	9	0.48423	0.4888	0.999496	12807	1	-0.029961	0.041989	0.091898	0.97572	1989	2	-0.029961
DHRS9:NM_001289763;NM_199204_up_50	6	0.62388	0.62356	0.999496	16461	0	0.21061	0.042002	0.076057	0.965858	1990	1	0.21061
PXMP2:NM_018663_up_50	10	0.45954	0.47645	0.999496	12210	1	0.035988	0.042029	0.09702	0.978128	1991	2	0.035988
random:random_seq_42009_0_22_-1	1	0.95797	0.9581	0.999496	25364	0	0.8525	0.042029	0.041926	0.952939	1992	1	0.8525
CLDN16:NM_006580_up_50	3	0.72078	0.72068	0.999496	18983	0	0.18572	0.042031	0.056203	0.96487	1993	1	0.18572
RPL37:NM_000997_up_50	11	0.90499	0.90478	0.999496	23886	0	0.11025	0.042046	0.097371	0.978128	1994	3	0.11025
HCFC1R1:NM_001002017;NM_017885_up_50	10	0.090659	0.16308	0.999496	3611	1	-0.0093324	0.042058	0.09708	0.978128	1995	2	-0.0093324
random:random_seq_141894_0_22_-1	1	0.95792	0.95805	0.999496	25359	0	0.85921	0.042079	0.041979	0.952939	1996	1	0.85921
TNFRSF11B:NM_002546_up_50	5	0.99694	0.99694	0.999496	26427	0	0.42366	0.042087	0.074669	0.965296	1997	2	0.42366
NFATC1:NM_001278672;NM_172389_up_50	8	0.25726	0.30202	0.999496	7538	1	-0.05515	0.042093	0.084706	0.966747	1998	1	-0.05515
random:random_seq_200494_0_22_-1	1	0.95788	0.95802	0.999496	25356	0	0.44974	0.042117	0.042015	0.952939	1999	1	0.44974
[truncated: 24,502 more rows]

## Sheet: CRISPRi_CloneR_3rep_day9
id	num	neg|score	neg|p-value	neg|fdr	neg|rank	neg|goodsgrna	neg|lfc	pos|score	pos|p-value	pos|fdr	pos|rank	pos|goodsgrna	pos|lfc
TNFRSF10B:NM_003842;NM_147187_up_50	7	1	1	1	26501	0	1.5775	2.7682e-12	1.868e-07	0.00495	1	7	1.5775
EFHD1:NM_001243252_up_50	7	0.28358	0.40936	0.996963	10005	1	1.2115	8.0659e-07	4.6701e-06	0.061881	2	5	1.2115
PCDH11X:NM_001168360;NM_001168363_up_50	7	0.99044	0.99037	0.999782	26232	0	0.84415	1.4865e-06	7.659e-06	0.067657	3	5	0.84415
TMCC2:NM_014858_up_50	11	0.31914	0.50033	0.996963	10793	2	0.55995	6.9295e-06	4.1657e-05	0.27599	4	6	0.55995
SULT1C2:NM_001056;NM_176825_up_50	5	0.015247	0.039976	0.977259	1083	2	-0.13206	1.5759e-05	7.5282e-05	0.334158	5	2	-0.13206
TNFRSF11B:NM_002546_up_50	5	0.99445	0.99447	0.999782	26339	0	1.5141	1.5924e-05	7.5656e-05	0.334158	6	4	1.5141
BAK1:NM_001188_up_50	10	0.45203	0.59292	0.996963	13638	1	0.59971	2.3895e-05	0.00016046	0.545173	7	5	0.59971
CREB1:NM_004379;NM_134442_up_50	11	0.95007	0.9501	0.999782	25155	0	0.40578	2.5226e-05	0.00016457	0.545173	8	6	0.40578
DNAAF1:NM_178452_up_50	7	0.78868	0.789	0.998152	20956	0	0.81664	8.1414e-05	0.00043918	0.844389	9	5	0.81664
PDIA2:NM_006849_up_50	5	0.70803	0.70814	0.996963	18980	0	0.58003	0.00011614	0.00051651	0.844389	10	3	0.58003
RNF138:NM_001191324;NM_198128_up_50	10	0.14829	0.29325	0.996963	6367	2	0.31014	0.0001256	0.00076197	0.844389	11	5	0.31014
CDADC1:NM_001193478;NM_030911_up_50	8	0.82988	0.83001	0.999461	22004	0	0.12574	0.00012606	0.00067511	0.844389	12	1	0.12574
GCOM1:NM_001018090;NM_152451_up_50	8	0.16593	0.30085	0.996963	6881	1	0.69434	0.00014085	0.00074778	0.844389	13	6	0.69434
MGP:NM_000900;NM_001190839_up_50	5	0.99846	0.99848	0.999998	26458	0	1.0713	0.0001421	0.00061851	0.844389	14	4	1.0713
GRSF1:NM_001098477_up_50	7	0.3021	0.42998	0.996963	10435	1	0.046341	0.00015443	0.00076422	0.844389	15	3	0.046341
COPZ1:NM_001271734;NM_016057_up_50	7	0.10327	0.21269	0.996963	4886	2	-0.23471	0.00015897	0.00079261	0.844389	16	2	-0.23471
C16orf52:NM_001164579_up_50	8	0.95413	0.95414	0.999782	25262	0	0.51173	0.00017317	0.00091515	0.844389	17	4	0.51173
COL21A1:NM_030820_up_50	8	0.97129	0.97138	0.999782	25712	0	0.48498	0.00017591	0.00093271	0.844389	18	6	0.48498
PCCB:NM_000532;NM_001178014_up_50	6	0.04408	0.10306	0.996963	2560	2	0.85256	0.00018894	0.00087929	0.844389	19	3	0.85256
WDR25:NM_024515_up_50	3	0.085284	0.13731	0.996963	4217	1	-0.069737	0.00019855	0.00056434	0.844389	20	1	-0.069737
OR4C11:NM_001004700_up_50	9	0.67066	0.70365	0.996963	18063	1	0.059726	0.00020334	0.0011079	0.860301	21	3	0.059726
CDC5L:NM_001253_up_50	5	0.86716	0.86714	0.999754	22945	0	0.86246	0.00020384	0.00084641	0.844389	22	3	0.86246
TNFSF13:NM_001198622;NM_172088_up_50	5	0.52642	0.53223	0.996963	15126	1	1.3282	0.00020492	0.00085164	0.844389	23	4	1.3282
ATPIF1:NM_016311;NM_178191_up_50	9	0.99247	0.99241	0.999782	26299	0	0.4942	0.00022254	0.0011987	0.860301	24	5	0.4942
GTPBP2:NM_001286216_up_50	4	0.9686	0.96862	0.999782	25628	0	1.0191	0.00022567	0.00086322	0.844389	25	3	1.0191
random:random_seq_192654_0_22_-1	1	0.99977	0.99979	0.999998	26494	0	2.9417	0.00023008	0.00022622	0.666117	26	1	2.9417
ATPAF1:NM_001042546;NM_022745_up_50	9	0.37014	0.51066	0.996963	11953	2	0.26854	0.000237	0.0012634	0.860301	27	3	0.26854
FER:NM_005246_up_50	3	0.99974	0.99975	0.999998	26493	0	0.88913	0.00025794	0.00073769	0.844389	28	3	0.88913
DNM1:NM_001005336;NM_004408_up_50	10	0.21558	0.38603	0.996963	8280	1	0.52559	0.0002696	0.0014554	0.860301	29	5	0.52559
PTPN12:NM_001131008;NM_001131009_up_50	4	0.042727	0.082775	0.996963	2517	2	0.37763	0.00030021	0.001158	0.860301	30	2	0.37763
FIBCD1:NM_001145106;NM_032843_up_50	5	0.63206	0.63219	0.996963	17205	0	0.11998	0.00030534	0.0012204	0.860301	31	2	0.11998
INSC:NM_001278313;NM_001278316_up_50	8	0.68738	0.69973	0.996963	18506	1	0.12364	0.00032774	0.0016213	0.860301	32	3	0.12364
APCDD1L:NM_153360_up_50	5	0.86601	0.86599	0.999754	22911	0	0.76606	0.00034116	0.0013482	0.860301	33	4	0.76606
TBCC:NM_003192_up_50	9	0.46017	0.59724	0.996963	13825	2	0.46792	0.00034133	0.0017688	0.860301	34	5	0.46792
ACAT1:NM_000019_up_50	9	0.20707	0.36301	0.996963	8038	1	0.10633	0.00035492	0.0018342	0.860301	35	3	0.10633
SLC12A4:NM_001145961;NM_005072_up_50	8	0.011429	0.037799	0.966909	883	4	-0.20126	0.00037815	0.001835	0.860301	36	1	-0.20126
SLC6A20:NM_020208;NM_022405_up_50	10	0.74025	0.7628	0.997694	19783	1	0.5284	0.00037829	0.0019967	0.860301	37	6	0.5284
SP100:NM_001080391;NM_003113_up_50	5	0.99978	0.99977	0.999998	26495	0	0.76476	0.0003808	0.0014935	0.860301	38	4	0.76476
USP14:NM_001037334;NM_005151_up_50	8	0.97828	0.97834	0.999782	25903	0	0.82715	0.00039417	0.0018992	0.860301	39	5	0.82715
HIST1H2BN:NM_003520_up_50	7	0.0062152	0.021499	0.935812	531	4	-0.26093	0.00039942	0.0018354	0.860301	40	3	-0.26093
SERPINI2:NM_001012303;NM_006217_up_50	8	0.91218	0.91238	0.999782	24156	0	-0.096305	0.00042856	0.0020319	0.860301	41	1	-0.096305
MTHFD1:NM_005956_up_50	7	0.74375	0.74432	0.996963	19876	0	0.59835	0.00042917	0.001962	0.860301	42	4	0.59835
LANCL1:NM_001136575;NM_006055_up_50	1	0.99954	0.99956	0.999998	26486	0	2.8426	0.00045701	0.00045898	0.844389	43	1	2.8426
LYSMD3:NM_001286812;NM_198273_up_50	6	0.062759	0.13992	0.996963	3353	2	-0.11263	0.00047267	0.0020588	0.860301	44	2	-0.11263
ATP4B:NM_000705_up_50	8	0.50069	0.58691	0.996963	14613	1	-0.028703	0.00047897	0.002243	0.860301	45	2	-0.028703
CACNA1B:NM_000718;NM_001243812_up_50	10	0.27332	0.44255	0.996963	9757	2	0.097005	0.0005224	0.0026748	0.860301	46	2	0.097005
PARP9:NM_001146102;NM_001146106_up_50	3	0.36233	0.36444	0.996963	11773	1	0.070139	0.00053886	0.0015402	0.860301	47	1	0.070139
SPIRE1:NM_001128627_up_50	4	0.87405	0.87424	0.999754	23124	0	0.66928	0.00054274	0.0020304	0.860301	48	2	0.66928
SPCS2:NM_014752_up_50	7	0.6526	0.66139	0.996963	17654	1	0.16996	0.00054437	0.002463	0.860301	49	3	0.16996
HIST1H2BO:NM_003527_up_50	6	0.81828	0.81806	0.998152	21728	0	0.37129	0.00057623	0.0024309	0.860301	50	3	0.37129
PHF13:NM_153812_up_50	11	0.089565	0.21823	0.996963	4367	3	-0.12778	0.00058085	0.0030754	0.860301	51	3	-0.12778
GJA10:NM_032602_up_50	7	0.89624	0.89633	0.999754	23742	0	1.0677	0.00059565	0.0026786	0.860301	52	4	1.0677
random:random_seq_57863_0_22_-1	1	0.9994	0.99942	0.999998	26481	0	2.3166	0.00060199	0.00060356	0.844389	53	1	2.3166
JAKMIP3:NM_001105521_up_50	8	0.38641	0.5222	0.996963	12284	2	0.51467	0.00060387	0.0027492	0.860301	54	4	0.51467
ITPRIPL1:NM_001163524;NM_178495_up_50	5	0.3589	0.40504	0.996963	11711	1	0.28538	0.00061444	0.002339	0.860301	55	1	0.28538
XCL1:NM_002995_up_50	6	0.21262	0.32189	0.996963	8195	2	0.23636	0.00061996	0.0025736	0.860301	56	3	0.23636
SOCS5:NM_014011_up_50	8	0.72829	0.73232	0.996963	19467	1	0.50072	0.00062309	0.0028265	0.860301	57	4	0.50072
CYC1:NM_001916_up_50	9	0.43328	0.57097	0.996963	13235	2	0.19181	0.00062748	0.0031228	0.860301	58	4	0.19181
SH2B1:NM_001145795;NM_001145797_up_50	9	0.98961	0.98959	0.999782	26201	0	0.49484	0.00064936	0.003233	0.860301	59	5	0.49484
DNASE1L2:NM_001374_up_50	8	0.72845	0.73246	0.996963	19472	1	0.43507	0.00065309	0.002942	0.860301	60	4	0.43507
KANSL3:NM_001115016_up_50	10	0.061811	0.16103	0.996963	3310	3	0.0077037	0.00067638	0.0034265	0.860301	61	3	0.0077037
ANKRD54:NM_138797_up_50	9	0.46788	0.60495	0.996963	13962	2	0.41858	0.00067656	0.0033429	0.860301	62	5	0.41858
CLSPN:NM_001190481;NM_022111_up_50	7	0.99947	0.99949	0.999998	26485	0	0.42843	0.00067678	0.0030328	0.860301	63	5	0.42843
METTL7B:NM_152637_up_50	5	0.2927	0.36201	0.996963	10221	1	0.53628	0.00068178	0.0025837	0.860301	64	3	0.53628
OR6C68:NM_001005519_up_50	4	0.5056	0.50614	0.996963	14721	1	0.44137	0.00069321	0.0024313	0.860301	65	2	0.44137
RUNX1:NM_001001890;NM_001122607_up_50	7	0.5265	0.57243	0.996963	15130	1	0.17088	0.00069795	0.0031277	0.860301	66	3	0.17088
KCP:NM_001135914;NM_199349_up_50	10	0.75567	0.77281	0.997792	20157	1	0.27416	0.00070123	0.0035401	0.860301	67	5	0.27416
ECHDC2:NM_001198961;NM_018281_up_50	10	0.67362	0.72508	0.996963	18130	1	0.39695	0.00071412	0.00361	0.860301	68	6	0.39695
NM_001024607:NM_001024607_up_50	4	0.0058243	0.016182	0.935812	490	1	0.95266	0.00071421	0.0024843	0.860301	69	3	0.95266
FEM1C:NM_020177_up_50	8	0.99496	0.99496	0.999782	26352	0	0.35827	0.00071606	0.0031762	0.860301	70	3	0.35827
HOXD4:NM_014621_up_50	10	0.14619	0.29033	0.996963	6303	2	-0.0018005	0.00072467	0.0036496	0.860301	71	1	-0.0018005
OR6K6:NM_001005184_up_50	5	0.62201	0.62212	0.996963	16999	0	0.5556	0.00072602	0.0027462	0.860301	72	4	0.5556
IGFL1:NM_198541_up_50	8	0.55117	0.61329	0.996963	15583	1	-0.054326	0.00073098	0.0032341	0.860301	73	2	-0.054326
F13B:NM_001994_up_50	4	0.62226	0.62261	0.996963	17004	0	0.38853	0.00073626	0.0025441	0.860301	74	2	0.38853
BDKRB1:NM_000710_up_50	5	0.38225	0.42107	0.996963	12200	1	0.42708	0.00074045	0.0027914	0.860301	75	2	0.42708
random:random_seq_50854_0_22_-1	1	0.99925	0.99926	0.999998	26476	0	1.7814	0.00074697	0.00075189	0.844389	76	1	1.7814
NR4A1:NM_002135;NM_173157_up_50	9	0.85237	0.85184	0.999754	22555	0	0.44607	0.00075308	0.0036388	0.860301	77	5	0.44607
random:random_seq_59595_0_22_-1	1	0.99923	0.99924	0.999998	26475	0	2.2739	0.00076588	0.00077206	0.844389	78	1	2.2739
OR1L1:NM_001005236_up_50	2	0.99923	0.99922	0.999998	26474	0	1.9067	0.00076769	0.0014561	0.860301	79	2	1.9067
SP6:NM_199262_up_50	8	0.7205	0.72581	0.996963	19284	1	0.28909	0.00078137	0.0034538	0.860301	80	3	0.28909
CDHR1:NM_001171971;NM_033100_up_50	7	0.20008	0.31752	0.996963	7844	1	0.20716	0.00081602	0.0036238	0.860301	81	1	0.20716
REP15:NM_001029874_up_50	5	0.031292	0.075874	0.996963	1959	1	-0.27101	0.00083494	0.0031026	0.860301	82	2	-0.27101
STON1-GTF2A1L:NM_172311_up_50	6	0.17044	0.2712	0.996963	7013	1	0.75541	0.00084953	0.0033492	0.860301	83	4	0.75541
PIP5K1B:NM_001278253;NM_003558_up_50	10	0.75802	0.77437	0.997825	20214	1	0.14332	0.00085065	0.0042373	0.885908	84	2	0.14332
BCL7A:NM_001024808;NM_020993_up_50	6	0.76628	0.76607	0.997694	20402	0	0.82169	0.00085159	0.00336	0.860301	85	4	0.82169
ZSWIM8:NM_001242487;NM_015037_up_50	8	0.56152	0.61902	0.996963	15788	1	0.1809	0.00089122	0.0039175	0.871003	86	4	0.1809
SAR1B:NM_001033503;NM_016103_up_50	8	0.51294	0.5931	0.996963	14846	1	0.28187	0.00089733	0.0039447	0.871003	87	4	0.28187
FADD:NM_003824_up_50	9	0.33728	0.48004	0.996963	11220	1	0.48749	0.00092301	0.0043124	0.885908	88	4	0.48749
OR10W1:NM_207374_up_50	5	0.90395	0.90396	0.999782	23949	0	0.6835	0.00092429	0.0034265	0.860301	89	3	0.6835
SLC25A31:NM_031291_up_50	6	0.23402	0.34754	0.996963	8773	2	0.068501	0.00092626	0.0036066	0.860301	90	2	0.068501
SLC22A14:NM_004803_up_50	6	0.71807	0.71811	0.996963	19223	0	0.664	0.0009483	0.003678	0.860301	91	4	0.664
AIF1:NM_001623;NM_004847_up_50	1	0.99905	0.99905	0.999998	26472	0	2.9658	0.00094868	0.00095588	0.844389	92	1	2.9658
BST2:NM_004335_up_50	7	0.82307	0.82343	0.9982	21863	0	0.48865	0.00095112	0.0042122	0.885908	93	4	0.48865
PAAF1:NM_001267806_up_50	10	0.25663	0.42922	0.996963	9361	2	0.33601	0.00095341	0.0047256	0.905964	94	6	0.33601
PITPNM3:NM_001165966;NM_031220_up_50	6	0.83069	0.83047	0.999461	22028	0	0.3785	0.00095487	0.0036997	0.860301	95	3	0.3785
RFTN1:NM_015150_up_50	11	0.42278	0.57862	0.996963	13030	2	0.064462	0.00095507	0.0047818	0.905964	96	2	0.064462
PTAFR:NM_000952;NM_001164723_up_50	6	0.87471	0.87463	0.999754	23140	0	0.39536	0.00095531	0.0037008	0.860301	97	4	0.39536
KRTAP5-10:NM_001012710_up_50	4	0.5509	0.55115	0.996963	15580	0	0.80522	0.00097097	0.0031807	0.860301	98	2	0.80522
CYB5R3:NM_001129819;NM_007326_up_50	7	0.96206	0.96201	0.999782	25467	0	0.62243	0.00097119	0.0042836	0.885908	99	4	0.62243
OR52I1:NM_001005169_up_50	4	0.85525	0.85543	0.999754	22634	0	0.9187	0.00098045	0.0032043	0.860301	100	2	0.9187
NIF3L1:NM_021824_up_50	3	0.0032208	0.0089358	0.915935	296	1	0.55442	0.00098927	0.0028194	0.860301	101	2	0.55442
ZNF75D:NM_001185063_up_50	8	0.20287	0.3367	0.996963	7926	2	-0.15165	0.0010039	0.0043467	0.886101	102	2	-0.15165
ARRDC2:NM_001286826;NM_015683_up_50	7	0.86648	0.86658	0.999754	22929	0	0.64012	0.0010307	0.0045223	0.905964	103	4	0.64012
PLCE1:NM_001288989;NM_016341_up_50	10	0.54736	0.66961	0.996963	15506	1	-0.043096	0.0010396	0.0051141	0.905964	104	2	-0.043096
MEFV:NM_000243;NM_001198536_up_50	7	0.99811	0.9981	0.999998	26451	0	0.56849	0.0010419	0.0045646	0.905964	105	4	0.56849
MYNN:NM_001185118;NM_018657_up_50	4	0.54869	0.54892	0.996963	15539	0	0.64432	0.0010563	0.0034209	0.860301	106	3	0.64432
OGT:NM_181672;NM_181673_up_50	6	0.5759	0.58582	0.996963	16067	1	0.39867	0.0010834	0.0041155	0.885908	107	4	0.39867
PC:NM_022172_up_50	4	0.42131	0.4294	0.996963	13002	1	1.1545	0.0010851	0.0034957	0.860301	108	3	1.1545
P3H4:NM_006455_up_50	10	0.046074	0.1266	0.996963	2643	2	0.02682	0.0011026	0.0053999	0.905964	109	3	0.02682
ANXA9:NM_003568_up_50	6	0.96464	0.96464	0.999782	25536	0	0.50685	0.0011054	0.0041719	0.885908	110	4	0.50685
CASP8:NM_033356_up_50	7	0.12515	0.23626	0.996963	5626	2	0.52954	0.0011211	0.0048937	0.905964	111	3	0.52954
MLLT3:NM_004529_up_50	8	0.74515	0.74698	0.996963	19910	1	0.42807	0.0011341	0.0048814	0.905964	112	2	0.42807
NM_001128223:NM_001128223_up_50	7	0.89976	0.89987	0.999754	23843	0	0.20768	0.0011534	0.0050405	0.905964	113	3	0.20768
MEGF6:NM_001409_up_50	10	0.46472	0.6043	0.996963	13910	2	0.034886	0.0011626	0.0056772	0.905964	114	3	0.034886
MAP3K4:NM_005922;NM_006724_up_50	9	0.11851	0.24305	0.996963	5417	3	0.45761	0.0012163	0.0054627	0.905964	115	5	0.45761
UBE2W:NM_001001481;NM_018299_up_50	9	0.050205	0.13493	0.996963	2812	4	-0.27549	0.0012191	0.0054754	0.905964	116	1	-0.27549
KCNAB2:NM_001199860_up_50	6	0.012964	0.038418	0.96903	966	2	-0.27337	0.0012286	0.0045873	0.905964	117	2	-0.27337
IFI6:NM_002038;NM_022873_up_50	4	0.99727	0.9973	0.999782	26432	0	0.70333	0.0012332	0.0038846	0.871003	118	2	0.70333
ZMIZ2:NM_031449_up_50	8	0.92679	0.92693	0.999782	24547	0	0.60899	0.0012433	0.0053308	0.905964	119	4	0.60899
ANAPC16:NM_001242546;NM_173473_up_50	1	0.99874	0.99873	0.999998	26468	0	2.6109	0.0012639	0.0012716	0.860301	120	1	2.6109
random:random_seq_62042_0_22_-1	1	0.99872	0.99872	0.999998	26467	0	2.3453	0.0012765	0.0012824	0.860301	121	1	2.3453
MTHFD2L:NM_001144978_up_50	8	0.45115	0.56334	0.996963	13623	1	-0.32827	0.0012852	0.0054945	0.905964	122	1	-0.32827
RNF185:NM_001135825;NM_152267_up_50	10	0.04238	0.11841	0.996963	2500	2	0.24646	0.0012915	0.0062813	0.905964	123	3	0.24646
ARAP1:NM_001040118_up_50	7	0.061242	0.13868	0.996963	3287	3	-0.029415	0.0013032	0.0056215	0.905964	124	2	-0.029415
PEA15:NM_003768_up_50	10	0.99958	0.99959	0.999998	26487	0	0.40263	0.0013064	0.0063549	0.905964	125	6	0.40263
SURF2:NM_001278928;NM_017503_up_50	10	0.7253	0.75358	0.997077	19387	1	0.26062	0.0013338	0.0064857	0.905964	126	3	0.26062
GNB5:NM_016194_up_50	5	0.049921	0.10609	0.996963	2801	1	0.29863	0.0013388	0.0049079	0.905964	127	2	0.29863
MEGF8:NM_001271938;NM_001410_up_50	9	0.91431	0.91384	0.999782	24217	0	0.59841	0.0013399	0.0059544	0.905964	128	5	0.59841
SAMSN1:NM_001286523;NM_022136_up_50	3	0.99865	0.99866	0.999998	26466	0	1.1057	0.0013473	0.0038259	0.871003	129	3	1.1057
random:random_seq_41950_0_22_-1	1	0.99863	0.99863	0.999998	26464	0	2.2464	0.001371	0.0013855	0.860301	130	1	2.2464
C19orf35:NM_198532_up_50	9	0.80864	0.80819	0.998152	21462	1	0.46553	0.0013812	0.0061251	0.905964	131	4	0.46553
TBCA:NM_004607_up_50	7	0.218	0.33698	0.996963	8339	2	-0.010166	0.0014109	0.0059839	0.905964	132	2	-0.010166
GNE:NM_001190383;NM_005476_up_50	11	0.56057	0.69243	0.996963	15776	1	0.0059362	0.0014332	0.0069325	0.905964	133	4	0.0059362
AP1G1:NM_001030007;NM_001128_up_50	7	0.94494	0.94495	0.999782	25027	0	0.61965	0.0014449	0.0060863	0.905964	134	4	0.61965
HOXD11:NM_021192_up_50	7	0.86665	0.86679	0.999754	22934	0	0.62968	0.0014513	0.0061079	0.905964	135	4	0.62968
LETM2:NM_001199660_up_50	6	0.5605	0.57361	0.996963	15774	1	-0.13019	0.0014552	0.0053488	0.905964	136	1	-0.13019
MIS18BP1:NM_018353_up_50	7	0.8743	0.87439	0.999754	23129	0	0.057613	0.0014629	0.0061434	0.905964	137	3	0.057613
AMY2A:NM_000699_up_50	5	0.026872	0.066126	0.996963	1722	3	-0.42073	0.0014647	0.0053603	0.905964	138	1	-0.42073
ZNF530:NM_020880_up_50	9	0.25638	0.40664	0.996963	9355	1	-0.15837	0.001469	0.0064815	0.905964	139	4	-0.15837
XRCC1:NM_006297_up_50	8	0.7135	0.72008	0.996963	19121	1	0.23293	0.0014867	0.0062959	0.905964	140	1	0.23293
SNAPC2:NM_003083_up_50	5	0.98341	0.98345	0.999782	26039	0	0.31906	0.0014889	0.0054394	0.905964	141	4	0.31906
SPRED1:NM_152594_up_50	7	0.40125	0.50244	0.996963	12591	1	0.049359	0.0015017	0.0062581	0.905964	142	3	0.049359
OR10H1:NM_013940_up_50	7	0.27014	0.39434	0.996963	9668	1	0.49309	0.0015157	0.0063026	0.905964	143	4	0.49309
ARHGEF10:NM_014629_up_50	7	0.9859	0.98586	0.999782	26114	0	0.13606	0.0015213	0.0063179	0.905964	144	1	0.13606
OR1D2:NM_002548_up_50	9	0.94735	0.94725	0.999782	25097	0	0.19282	0.0015564	0.0068402	0.905964	145	3	0.19282
C16orf93:NM_001014979;NM_001195620_up_50	8	0.43459	0.55573	0.996963	13258	1	-0.025065	0.0015874	0.006671	0.905964	146	1	-0.025065
CNTN1:NM_001256064_up_50	9	0.39264	0.53196	0.996963	12416	2	-0.036263	0.0015943	0.0069967	0.905964	147	2	-0.036263
NTHL1:NM_002528_up_50	10	0.22967	0.40513	0.996963	8659	3	0.40013	0.0016081	0.0075949	0.925339	148	5	0.40013
MYH7:NM_000257_up_50	6	0.22696	0.33908	0.996963	8588	1	0.33809	0.0016133	0.005877	0.905964	149	2	0.33809
MAMDC4:NM_206920_up_50	7	0.99769	0.99767	0.999782	26445	0	0.71587	0.0016523	0.0067311	0.905964	150	3	0.71587
SLC5A10:NM_001042450;NM_152351_up_50	7	0.47805	0.54385	0.996963	14156	1	0.62009	0.0016535	0.0067341	0.905964	151	4	0.62009
TJP1:NM_003257;NM_175610_up_50	4	0.97955	0.97961	0.999782	25938	0	0.47851	0.0016574	0.0050148	0.905964	152	2	0.47851
PGLYRP3:NM_052891_up_50	6	0.84839	0.84833	0.999754	22451	0	0.47514	0.0016819	0.006102	0.905964	153	2	0.47514
CDCP1:NM_022842;NM_178181_up_50	6	0.94538	0.94539	0.999782	25040	0	0.33897	0.0017222	0.0062353	0.905964	154	3	0.33897
CBLN4:NM_080617_up_50	9	0.054714	0.14304	0.996963	3017	2	-0.48889	0.001729	0.0075228	0.925339	155	2	-0.48889
OR52E6:NM_001005167_up_50	6	0.94846	0.94846	0.999782	25115	0	0.15759	0.0017375	0.0062846	0.905964	156	2	0.15759
ATP1A1:NM_001160234_up_50	3	0.95313	0.95312	0.999782	25228	0	0.92425	0.0017432	0.0049494	0.905964	157	2	0.92425
CASP6:NM_001226;NM_032992_up_50	9	0.1689	0.3189	0.996963	6972	3	0.45908	0.0017455	0.0075953	0.925339	158	4	0.45908
CASP4:NM_033306_up_50	2	0.063891	0.082719	0.996963	3399	1	0.45295	0.0017579	0.0033974	0.860301	159	1	0.45295
TTLL6:NM_173623_up_50	6	0.38199	0.4535	0.996963	12194	1	0.20021	0.0017713	0.0063814	0.905964	160	2	0.20021
NM_001282349:NM_001282349;NM_206818_up_50	8	0.90121	0.90143	0.999754	23882	0	0.22665	0.0017888	0.0075004	0.925339	161	3	0.22665
ITGA2B:NM_000419_up_50	6	0.65077	0.65127	0.996963	17619	1	0.044755	0.0017952	0.0064576	0.905964	162	1	0.044755
SYT1:NM_001135805_up_50	5	0.99984	0.99983	0.999998	26497	0	0.47209	0.0018274	0.0066097	0.905964	163	4	0.47209
LONRF2:NM_198461_up_50	7	0.73568	0.73632	0.996963	19677	0	0.29755	0.0018297	0.0072919	0.915842	164	1	0.29755
CDC42EP3:NM_001270436_up_50	5	0.32841	0.38492	0.996963	11020	1	0.19994	0.0018362	0.0066388	0.905964	165	2	0.19994
SLC10A4:NM_152679_up_50	4	0.16484	0.23792	0.996963	6851	1	0.16768	0.0018675	0.0055707	0.905964	166	2	0.16768
PRPF18:NM_003675_up_50	6	0.12255	0.21395	0.996963	5531	2	0.44138	0.0018856	0.0067655	0.905964	167	3	0.44138
TMEM141:NM_032928_up_50	9	0.38151	0.52135	0.996963	12189	2	-0.12732	0.0018989	0.0081822	0.925339	168	1	-0.12732
OR5B3:NM_001005469_up_50	5	0.99687	0.99686	0.999782	26414	0	0.50257	0.0019032	0.0068753	0.905964	169	2	0.50257
ZNF48:NM_001214909_up_50	6	0.3985	0.46334	0.996963	12531	1	0.16107	0.0019462	0.0069743	0.905964	170	2	0.16107
CD3D:NM_000732;NM_001040651_up_50	11	0.50564	0.6455	0.996963	14723	1	0.044093	0.0019563	0.0092145	0.925339	171	4	0.044093
TWSG1:NM_020648_up_50	8	0.89896	0.89914	0.999754	23822	0	0.41752	0.0019569	0.0081777	0.925339	172	4	0.41752
SENP8:NM_001166340_up_50	3	0.65209	0.65206	0.996963	17647	0	1.1453	0.0019745	0.0055856	0.905964	173	2	1.1453
MAB21L2:NM_006439_up_50	6	0.13066	0.22368	0.996963	5820	2	-0.34453	0.001984	0.007089	0.905964	174	1	-0.34453
CGA:NM_000735;NM_001252383_up_50	5	0.2209	0.31872	0.996963	8410	1	-0.079549	0.001999	0.0071858	0.908652	175	2	-0.079549
METTL6:NM_152396_up_50	3	0.97705	0.97712	0.999782	25866	0	0.95178	0.0020126	0.0056854	0.905964	176	2	0.95178
RARG:NM_001042728;NM_001243732_up_50	7	0.93991	0.93992	0.999782	24878	0	0.31513	0.0020187	0.0078829	0.925339	177	2	0.31513
ARL5B:NM_178815_up_50	8	0.20193	0.3358	0.996963	7898	1	0.49033	0.0020273	0.0084542	0.925339	178	4	0.49033
TMEM194A:NM_001130963;NM_015257_up_50	9	0.87727	0.87672	0.999754	23196	0	0.31005	0.0020299	0.0086884	0.925339	179	5	0.31005
SLC8A3:NM_033262;NM_183002_up_50	7	0.32015	0.45014	0.996963	10821	1	0.19779	0.0020464	0.007973	0.925339	180	2	0.19779
OR2G6:NM_001013355_up_50	8	0.85973	0.85992	0.999754	22746	0	0.18711	0.002074	0.0086376	0.925339	181	4	0.18711
KRT36:NM_003771_up_50	7	0.85843	0.85854	0.999754	22721	0	0.58658	0.0021071	0.0081613	0.925339	182	4	0.58658
LRRC18:NM_001006939_up_50	6	0.99522	0.99515	0.999782	26355	0	0.51963	0.0021089	0.0075075	0.925339	183	4	0.51963
PSMC2:NM_001204453;NM_002803_up_50	8	0.40095	0.5376	0.996963	12583	1	-0.10022	0.0021271	0.0088517	0.925339	184	2	-0.10022
GALM:NM_138801_up_50	5	0.5858	0.58635	0.996963	16261	1	0.38085	0.0021571	0.0077526	0.925339	185	2	0.38085
LKAAEAR1:NM_001007125_up_50	9	0.89611	0.89558	0.999754	23737	0	0.40973	0.0021599	0.0091603	0.925339	186	4	0.40973
GPX4:NM_001039848_up_50	6	0.65133	0.6518	0.996963	17631	1	0.44946	0.0021699	0.0077006	0.925339	187	3	0.44946
C2CD2:NM_199050_up_50	4	0.99391	0.9939	0.999782	26327	0	0.94106	0.0021708	0.0063874	0.905964	188	3	0.94106
GHR:NM_001242460;NM_001242462_up_50	5	0.99988	0.99989	1	26499	0	0.68364	0.0021767	0.0078179	0.925339	189	4	0.68364
OR10G7:NM_001004463_up_50	4	0.97187	0.97191	0.999782	25720	0	0.51818	0.0021805	0.0064143	0.905964	190	3	0.51818
STK25:NM_001282305_up_50	8	0.70179	0.71073	0.996963	18831	1	0.26017	0.0021915	0.00912	0.925339	191	3	0.26017
PDGFRL:NM_006207_up_50	5	0.75084	0.75089	0.997077	20038	0	0.83045	0.0021998	0.0079039	0.925339	192	3	0.83045
MYO1E:NM_004998_up_50	7	0.52059	0.56881	0.996963	15016	1	0.13725	0.0022165	0.0085091	0.925339	193	2	0.13725
MAP7D3:NM_001173517;NM_024597_up_50	10	0.18359	0.34242	0.996963	7374	3	0.030784	0.0022191	0.0098575	0.925339	194	2	0.030784
NBEA:NM_001204197_up_50	7	0.59501	0.61788	0.996963	16455	1	0.11769	0.0022375	0.0085846	0.925339	195	3	0.11769
LHB:NM_000894_up_50	6	0.90571	0.90566	0.999782	23993	0	0.60601	0.0022465	0.0079558	0.925339	196	3	0.60601
MASP2:NM_006610;NM_139208_up_50	6	0.024813	0.063449	0.996963	1611	3	-0.51384	0.0022483	0.007961	0.925339	197	1	-0.51384
NM_001243474:NM_001243474;NM_052851_up_50	4	0.88843	0.88862	0.999754	23513	0	0.6926	0.0022785	0.0066721	0.905964	198	3	0.6926
MYO3A:NM_017433_up_50	8	0.91357	0.91379	0.999782	24193	0	0.36035	0.0022842	0.0094824	0.925339	199	3	0.36035
GRWD1:NM_031485_up_50	6	0.79397	0.79368	0.998152	21083	0	0.48112	0.0022866	0.008097	0.925339	200	3	0.48112
PPFIBP2:NM_003621_up_50	10	0.8398	0.83991	0.999754	22239	1	0.32593	0.0022904	0.010119	0.925339	201	3	0.32593
ZCCHC9:NM_001131035;NM_032280_up_50	8	0.11484	0.23365	0.996963	5293	3	-0.036451	0.0022922	0.0095111	0.925339	202	2	-0.036451
CCDC85C:NM_001144995_up_50	9	0.27389	0.42242	0.996963	9776	2	0.13789	0.0022953	0.0096707	0.925339	203	3	0.13789
TP63:NM_001114980;NM_001114982_up_50	3	0.74651	0.74644	0.996963	19939	0	0.90884	0.0022974	0.006452	0.905964	204	2	0.90884
EMX1:NM_004097_up_50	4	0.038329	0.076211	0.996963	2308	1	0.23306	0.002307	0.0067449	0.905964	205	2	0.23306
OR51G2:NM_001005238_up_50	5	0.68577	0.68581	0.996963	18451	0	0.17112	0.0023225	0.0082872	0.925339	206	2	0.17112
COPE:NM_007263;NM_199444_up_50	7	0.47514	0.54221	0.996963	14101	1	0.35725	0.0023442	0.0089205	0.925339	207	3	0.35725
random:random_seq_196329_0_22_-1	1	0.99765	0.99763	0.999782	26443	0	2.7025	0.0023544	0.0023464	0.860301	208	1	2.7025
random:random_seq_50130_0_22_-1	1	0.99761	0.9976	0.999782	26441	0	2.5303	0.0023859	0.0023812	0.860301	209	1	2.5303
random:random_seq_200499_0_22_-1	1	0.9976	0.99758	0.999782	26440	0	1.5685	0.0023985	0.002395	0.860301	210	1	1.5685
PKD1L2:NM_001278423;NM_001278425_up_50	8	0.97823	0.9783	0.999782	25899	0	0.42918	0.002399	0.0099299	0.925339	211	4	0.42918
BAIAP2:NM_001144888;NM_017451_up_50	9	0.68994	0.71555	0.996963	18567	1	0.094209	0.0024009	0.010072	0.925339	212	4	0.094209
KRTAP19-4:NM_181610_up_50	6	0.58634	0.59443	0.996963	16273	1	0.50406	0.0024268	0.0085222	0.925339	213	3	0.50406
TRIM66:NM_014818_up_50	4	0.12434	0.20194	0.996963	5602	2	-0.31585	0.0024309	0.0070689	0.905964	214	1	-0.31585
ZBTB20:NM_001164346_up_50	6	0.49644	0.52655	0.996963	14517	1	-0.040767	0.002437	0.0085543	0.925339	215	1	-0.040767
DCP2:NM_001242377;NM_152624_up_50	7	0.23095	0.35116	0.996963	8690	2	0.10529	0.0024464	0.0092604	0.925339	216	1	0.10529
MAT2A:NM_005911_up_50	6	0.44236	0.49057	0.996963	13426	1	0.56725	0.0024633	0.0086447	0.925339	217	4	0.56725
NABP1:NM_001031716_up_50	4	0.96011	0.96013	0.999782	25423	0	0.58427	0.0024813	0.0072004	0.908652	218	2	0.58427
IGFL2:NM_001002915_up_50	10	0.99019	0.99024	0.999782	26220	0	0.26223	0.0024871	0.010843	0.925339	219	4	0.26223
SNRPE:NM_003094_up_50	8	0.89099	0.8911	0.999754	23588	0	-0.0063012	0.0024935	0.010293	0.925339	220	1	-0.0063012
PM20D1:NM_152491_up_50	8	0.99927	0.99927	0.999998	26477	0	0.57422	0.0025052	0.010334	0.925339	221	4	0.57422
LARS2:NM_015340_up_50	8	0.34785	0.48202	0.996963	11454	1	0.44572	0.0025137	0.01037	0.925339	222	4	0.44572
MDGA2:NM_001113498_up_50	7	0.84632	0.84654	0.999754	22390	0	0.30156	0.0025164	0.00947	0.925339	223	3	0.30156
KIAA0226:NM_001145642_up_50	3	0.45825	0.45808	0.996963	13782	0	0.58571	0.0025413	0.0071107	0.905964	224	2	0.58571
RPL32:NM_000994;NM_001007073_up_50	4	0.99653	0.99657	0.999782	26398	0	1.0268	0.0025514	0.0073872	0.923431	225	3	1.0268
random:random_seq_10400_22_0_-1	1	0.99743	0.99741	0.999782	26436	0	1.1083	0.002575	0.0025725	0.860301	226	1	1.1083
DLK2:NM_001286656;NM_023932_up_50	7	0.87712	0.8772	0.999754	23192	0	0.61387	0.0026101	0.0097592	0.925339	227	2	0.61387
EPS15L1:NM_001258374;NM_021235_up_50	6	0.74543	0.74534	0.996963	19920	0	0.44868	0.0026185	0.0091484	0.925339	228	4	0.44868
C11orf84:NM_138471_up_50	7	0.57808	0.60598	0.996963	16105	1	0.40273	0.0026321	0.0098259	0.925339	229	3	0.40273
SEC22A:NM_012430_up_50	10	0.6685	0.72244	0.996963	18014	1	0.041088	0.0026337	0.011384	0.925339	230	4	0.041088
PDGFRA:NM_006206_up_50	9	0.25262	0.40324	0.996963	9258	2	0.47131	0.0026348	0.010938	0.925339	231	4	0.47131
SUN3:NM_001030019;NM_152782_up_50	6	0.92532	0.92535	0.999782	24496	0	0.35849	0.0026634	0.0092948	0.925339	232	2	0.35849
RAB3IP:NM_022456;NM_175624_up_50	7	0.090026	0.19089	0.996963	4384	2	0.57211	0.0026819	0.0099961	0.925339	233	3	0.57211
GRM4:NM_001256812_up_50	7	0.95737	0.95735	0.999782	25343	0	0.46739	0.0026905	0.010026	0.925339	234	4	0.46739
ZNF576:NM_001145347_up_50	8	0.0661	0.15185	0.996963	3489	3	0.70001	0.002704	0.011111	0.925339	235	5	0.70001
SKI:NM_003036_up_50	4	0.76137	0.76171	0.997574	20295	0	0.45581	0.0027078	0.0077996	0.925339	236	2	0.45581
SMAD2:NM_005901_up_50	6	0.20538	0.31308	0.996963	8000	1	0.30809	0.0027078	0.0094487	0.925339	237	3	0.30809
COL6A3:NM_004369;NM_057167_up_50	7	0.78085	0.7812	0.998152	20765	0	0.13198	0.0027545	0.010241	0.925339	238	2	0.13198
BTBD8:NM_183242_up_50	8	0.62422	0.65632	0.996963	17050	1	0.17187	0.0027591	0.011337	0.925339	239	3	0.17187
random:random_seq_64535_0_22_-1	1	0.99722	0.9972	0.999782	26431	0	2.3367	0.002783	0.0027686	0.860301	240	1	2.3367
random:random_seq_202689_0_22_-1	1	0.99721	0.9972	0.999782	26430	0	1.0675	0.0027893	0.0027772	0.860301	241	1	1.0675
GXYLT2:NM_001080393_up_50	10	0.98732	0.98736	0.999782	26149	0	0.095598	0.002804	0.012024	0.925339	242	2	0.095598
PP2D1:NM_001252657_up_50	4	0.82771	0.82796	0.999256	21959	0	0.70451	0.0028144	0.0080843	0.925339	243	3	0.70451
OR4S1:NM_001004725_up_50	6	0.069663	0.15056	0.996963	3637	2	0.15562	0.0028144	0.0097689	0.925339	244	2	0.15562
HDAC11:NM_001136041_up_50	5	0.1024	0.17615	0.996963	4850	2	0.29092	0.0028177	0.0095078	0.925339	245	1	0.29092
AMER2:NM_152704;NM_199138_up_50	4	0.35463	0.37435	0.996963	11621	1	0.85012	0.0028345	0.0081363	0.925339	246	3	0.85012
APAF1:NM_001160;NM_181869_up_50	10	0.67635	0.72648	0.996963	18206	1	0.22381	0.0028537	0.012221	0.925339	247	4	0.22381
PLXNA4:NM_181775_up_50	9	0.11245	0.23375	0.996963	5205	3	0.14619	0.0028613	0.011803	0.925339	248	2	0.14619
C18orf32:NM_001035005;NM_001199346_up_50	7	0.8673	0.86741	0.999754	22947	0	0.24463	0.0028769	0.010633	0.925339	249	3	0.24463
UFD1L:NM_001035247;NM_005659_up_50	7	0.51617	0.56614	0.996963	14915	1	0.37415	0.0028906	0.010675	0.925339	250	3	0.37415
LARP7:NM_015454_up_50	2	0.9971	0.99707	0.999782	26424	0	0.83599	0.0028976	0.00558	0.905964	251	2	0.83599
KCNAB1:NM_172159_up_50	3	0.031846	0.058745	0.996963	1992	2	-0.73779	0.0029	0.0080787	0.925339	252	1	-0.73779
PRDX4:NM_006406_up_50	6	0.10877	0.19747	0.996963	5063	1	0.37044	0.0029012	0.010049	0.925339	253	3	0.37044
LIN9:NM_001270409;NM_173083_up_50	6	0.030929	0.076127	0.996963	1937	1	0.16234	0.0029276	0.01013	0.925339	254	2	0.16234
CA13:NM_198584_up_50	6	0.79824	0.79796	0.998152	21189	0	0.30251	0.0029291	0.010137	0.925339	255	2	0.30251
random:random_seq_96409_0_22_-1	1	0.99707	0.99705	0.999782	26423	0	1.9563	0.0029343	0.0029218	0.860301	256	1	1.9563
HCFC1R1:NM_001002017;NM_017885_up_50	10	0.63201	0.70481	0.996963	17203	1	-0.065676	0.0029421	0.012509	0.925339	257	4	-0.065676
B4GALNT3:NM_173593_up_50	8	0.11468	0.23338	0.996963	5282	3	0.079827	0.0029463	0.012042	0.925339	258	1	0.079827
CDK15:NM_139158_up_50	1	0.99705	0.99704	0.999782	26422	0	1.6695	0.0029469	0.0029356	0.860301	259	1	1.6695
NDRG3:NM_022477;NM_032013_up_50	8	0.10522	0.2178	0.996963	4955	1	0.51405	0.0029482	0.012046	0.925339	260	4	0.51405
random:random_seq_91162_0_22_-1	1	0.99699	0.99699	0.999782	26418	0	1.2709	0.0030099	0.0030055	0.860301	261	1	1.2709
RNF219:NM_024546_up_50	6	0.12807	0.22056	0.996963	5715	1	0.1959	0.0030111	0.010389	0.925339	262	2	0.1959
THOC2:NM_001081550_up_50	6	0.17901	0.2814	0.996963	7257	1	-0.020068	0.0030188	0.010413	0.925339	263	2	-0.020068
NFIX:NM_002501_up_50	7	0.69772	0.7	0.996963	18737	1	0.43552	0.0030193	0.011065	0.925339	264	3	0.43552
PTMA:NM_001099285;NM_002823_up_50	7	0.79105	0.79137	0.998152	21004	0	0.50246	0.0030296	0.011095	0.925339	265	4	0.50246
GFI1:NM_001127215_up_50	4	0.66162	0.66185	0.996963	17838	0	0.51939	0.0030348	0.0086799	0.925339	266	2	0.51939
LDHA:NM_001135239;NM_005566_up_50	11	0.92928	0.92903	0.999782	24613	0	-0.13205	0.0030716	0.013832	0.925339	267	5	-0.13205
OR1N2:NM_001004457_up_50	6	0.62803	0.63025	0.996963	17121	1	0.24956	0.0030732	0.010595	0.925339	268	2	0.24956
CIDEC:NM_001199623_up_50	3	0.57619	0.57599	0.996963	16076	0	0.038687	0.0030887	0.0085848	0.925339	269	1	0.038687
VAV3:NM_001079874_up_50	7	0.37215	0.48781	0.996963	12007	1	0.6075	0.0031058	0.011325	0.925339	270	4	0.6075
LRRC4B:NM_001080457_up_50	9	0.8793	0.87872	0.999754	23260	0	0.54296	0.0031168	0.01274	0.925339	271	4	0.54296
MLX:NM_170607;NM_198205_up_50	8	0.9206	0.92082	0.999782	24374	0	0.29508	0.0031295	0.012575	0.925339	272	3	0.29508
NDEL1:NM_001025579;NM_030808_up_50	9	0.046799	0.1271	0.996963	2684	2	0.43241	0.0031322	0.012794	0.925339	273	5	0.43241
PFKM:NM_000289_up_50	8	0.98858	0.98856	0.999782	26170	0	0.50373	0.0031533	0.012649	0.925339	274	3	0.50373
SYCE3:NM_001123225_up_50	8	0.94678	0.9468	0.999782	25076	0	0.32375	0.0031561	0.012655	0.925339	275	4	0.32375
random:random_seq_84082_0_22_-1	1	0.99681	0.99682	0.999782	26413	0	1.4869	0.0031864	0.0031691	0.860301	276	1	1.4869
random:random_seq_100319_0_22_-1	1	0.9968	0.99681	0.999782	26410	0	1.2508	0.003199	0.0031818	0.860301	277	1	1.2508
RALYL:NM_001287243;NM_173848_up_50	1	0.99678	0.99679	0.999782	26407	0	2.2223	0.003218	0.0032005	0.860301	278	1	2.2223
STMN4:NM_001283053;NM_030795_up_50	6	0.54071	0.55857	0.996963	15382	1	0.77139	0.0032197	0.011075	0.925339	279	4	0.77139
OR4F5:NM_001005484_up_50	4	0.9994	0.9994	0.999998	26482	0	0.62269	0.0032565	0.0092567	0.925339	280	3	0.62269
PTK2:NM_001199649;NM_153831_up_50	9	0.98139	0.98138	0.999782	25978	0	0.29295	0.0032574	0.013261	0.925339	281	2	0.29295
SETX:NM_015046_up_50	6	0.01078	0.033693	0.956209	848	3	-0.27618	0.0032671	0.011226	0.925339	282	2	-0.27618
FANCD2:NM_001018115;NM_033084_up_50	8	0.076981	0.1705	0.996963	3927	3	-0.33186	0.0032727	0.012997	0.925339	283	2	-0.33186
ENTPD4:NM_001128930;NM_004901_up_50	7	0.041067	0.10089	0.996963	2439	3	0.044011	0.0032741	0.011837	0.925339	284	2	0.044011
ZNF596:NM_001042415;NM_001042416_up_50	4	0.60463	0.60501	0.996963	16649	0	0.26535	0.0032932	0.0093505	0.925339	285	2	0.26535
ARL5C:NM_001143968_up_50	8	0.11218	0.22928	0.996963	5194	3	-0.33701	0.0032983	0.013061	0.925339	286	1	-0.33701
CPO:NM_173077_up_50	2	0.9967	0.99667	0.999782	26404	0	1.0819	0.0033016	0.006362	0.905964	287	2	1.0819
PRSS56:NM_001195129_up_50	9	0.080684	0.18464	0.996963	4069	2	0.30405	0.0033243	0.013515	0.925339	288	4	0.30405
COPS4:NM_001258006;NM_016129_up_50	8	0.74199	0.74418	0.996963	19830	1	0.63198	0.0033273	0.013156	0.925339	289	3	0.63198
P3H2:NM_018192_up_50	4	0.95502	0.95508	0.999782	25276	0	0.96812	0.0033526	0.0095052	0.925339	290	3	0.96812
CTF1:NM_001142544;NM_001330_up_50	7	0.68632	0.68983	0.996963	18467	1	-0.022747	0.0033569	0.012117	0.925339	291	2	-0.022747
CYP27C1:NM_001001665_up_50	11	0.43134	0.58535	0.996963	13198	1	-0.1098	0.0033578	0.014814	0.925339	292	2	-0.1098
BDNF:NM_001143805;NM_170732_up_50	7	0.5005	0.55679	0.996963	14608	1	0.0084126	0.0033707	0.012162	0.925339	293	2	0.0084126
CD302:NM_001198763;NM_014880_up_50	9	0.2545	0.40494	0.996963	9301	1	0.18096	0.0033842	0.013725	0.925339	294	4	0.18096
THBD:NM_000361_up_50	8	0.099125	0.20776	0.996963	4744	2	-0.074576	0.0033988	0.013379	0.925339	295	2	-0.074576
ZFP64:NM_018197;NM_199427_up_50	8	0.27576	0.40889	0.996963	9818	1	0.54762	0.0034076	0.013407	0.925339	296	4	0.54762
random:random_seq_183999_0_22_-1	1	0.99657	0.99657	0.999782	26400	0	1.933	0.003426	0.0034053	0.860301	297	1	1.933
CDX4:NM_005193_up_50	10	0.36243	0.51549	0.996963	11775	2	-0.050514	0.0034301	0.014258	0.925339	298	1	-0.050514
EMC6:NM_001014764;NM_031298_up_50	10	0.064102	0.16599	0.996963	3406	1	0.18343	0.0034349	0.014275	0.925339	299	3	0.18343
CNTD1:NM_173478_up_50	10	0.16137	0.31152	0.996963	6747	1	0.26603	0.0034435	0.014306	0.925339	300	4	0.26603
C9orf16:NM_024112_up_50	9	0.058751	0.14959	0.996963	3178	2	-0.15182	0.0034446	0.013947	0.925339	301	3	-0.15182
random:random_seq_45455_0_22_-1	1	0.99656	0.99655	0.999782	26399	0	1.1219	0.0034449	0.0034258	0.860301	302	1	1.1219
SH3PXD2A:NM_014631_up_50	8	0.15237	0.28765	0.996963	6473	1	-0.10756	0.0034502	0.013537	0.925339	303	2	-0.10756
ARHGEF18:NM_015318_up_50	9	0.87223	0.87172	0.999754	23084	0	0.39283	0.0034592	0.014007	0.925339	304	5	0.39283
ARL6IP6:NM_152522_up_50	9	0.00082231	0.0040908	0.911432	83	3	-0.55052	0.0034836	0.014109	0.925339	305	2	-0.55052
PBX1:NM_001204961;NM_002585_up_50	5	0.62849	0.62853	0.996963	17134	0	-0.17896	0.0034845	0.011172	0.925339	306	2	-0.17896
EIF3D:NM_003753_up_50	8	0.34262	0.47655	0.996963	11345	2	0.0015383	0.0034994	0.013679	0.925339	307	2	0.0015383
PCDHA7:NM_018910;NM_031852_up_50	6	0.73112	0.73114	0.996963	19541	0	0.55846	0.0035022	0.012002	0.925339	308	4	0.55846
SYNJ2:NM_003898_up_50	6	0.91882	0.91885	0.999782	24316	0	0.30345	0.0035309	0.012093	0.925339	309	3	0.30345
NM_001271560:NM_001271560_up_50	8	0.2769	0.41003	0.996963	9851	1	-0.31201	0.003533	0.01377	0.925339	310	3	-0.31201
ACVR1C:NM_001111032;NM_145259_up_50	9	0.94754	0.94744	0.999782	25103	0	0.35959	0.0035512	0.014372	0.925339	311	3	0.35959
TMEM190:NM_139172_up_50	8	0.81126	0.8114	0.998152	21530	0	0.53326	0.0035519	0.013827	0.925339	312	4	0.53326
NUP50:NM_153645_up_50	6	0.99856	0.99854	0.999998	26461	0	0.74165	0.0035599	0.012182	0.925339	313	3	0.74165
ZSWIM5:NM_020883_up_50	10	0.04243	0.11853	0.996963	2503	4	0.15343	0.0035625	0.014744	0.925339	314	5	0.15343
CRMP1:NM_001313_up_50	7	0.88081	0.8809	0.999754	23308	0	0.56284	0.0035734	0.012796	0.925339	315	4	0.56284
CEP85L:NM_001042475;NM_206921_up_50	6	0.99985	0.99985	0.999998	26498	0	0.71322	0.0035753	0.012236	0.925339	316	4	0.71322
FMR1:NM_001185075;NM_002024_up_50	7	0.79183	0.79213	0.998152	21023	0	0.48973	0.0035758	0.012804	0.925339	317	4	0.48973
PIP4K2A:NM_005028_up_50	7	0.54517	0.58419	0.996963	15462	1	0.2035	0.0035906	0.012856	0.925339	318	1	0.2035
CRYGS:NM_017541_up_50	6	0.33053	0.42439	0.996963	11069	1	0.036665	0.0035951	0.012297	0.925339	319	2	0.036665
PRKCSH:NM_001001329;NM_001289104_up_50	8	0.42502	0.55147	0.996963	13083	1	0.028548	0.0035999	0.013974	0.925339	320	1	0.028548
ODC1:NM_001287188;NM_002539_up_50	9	0.52217	0.62818	0.996963	15043	1	0.40454	0.003605	0.014592	0.925339	321	3	0.40454
RGS5:NM_001254748_up_50	5	0.19916	0.30323	0.996963	7818	1	0.27901	0.0036148	0.011503	0.925339	322	2	0.27901
OR2A14:NM_001001659_up_50	6	0.99715	0.9971	0.999782	26426	0	0.67261	0.0036159	0.012371	0.925339	323	3	0.67261
PRRT2:NM_001256442;NM_145239_up_50	8	0.54768	0.61143	0.996963	15514	1	0.38944	0.0036386	0.014088	0.925339	324	4	0.38944
C11orf68:NM_001135635;NM_031450_up_50	9	0.53837	0.63523	0.996963	15339	1	0.44617	0.0037033	0.014974	0.925339	325	5	0.44617
random:random_seq_14916_0_22_-1	1	0.9963	0.9963	0.999782	26392	0	1.2234	0.0037033	0.0036569	0.860301	326	1	1.2234
TJP3:NM_001267561_up_50	11	0.78306	0.80244	0.998152	20816	1	-0.007867	0.0037034	0.016001	0.925339	327	3	-0.007867
FCHO2:NM_001146032;NM_138782_up_50	7	0.772	0.77239	0.99775	20553	0	0.90116	0.0037101	0.013234	0.925339	328	4	0.90116
SPRY2:NM_005842_up_50	7	0.2342	0.3547	0.996963	8778	1	0.35579	0.003716	0.013255	0.925339	329	3	0.35579
ADCK1:NM_001142545;NM_020421_up_50	6	0.77984	0.77962	0.998152	20738	0	0.64229	0.0037316	0.012739	0.925339	330	4	0.64229
LACTBL1:NM_001289974_up_50	6	0.77655	0.77627	0.998152	20657	0	0.48751	0.0037621	0.01284	0.925339	331	3	0.48751
SLC22A6:NM_004790;NM_153278_up_50	9	0.049232	0.13276	0.996963	2775	2	0.10607	0.0037663	0.015195	0.925339	332	3	0.10607
AGT:NM_000029_up_50	7	0.59324	0.6166	0.996963	16415	1	0.053705	0.0037666	0.013414	0.925339	333	1	0.053705
ASB5:NM_080874_up_50	6	0.99426	0.99419	0.999782	26334	0	0.56325	0.0037938	0.012945	0.925339	334	3	0.56325
DPM1:NM_003859_up_50	9	0.92961	0.92932	0.999782	24626	0	-0.02887	0.0038407	0.015471	0.925339	335	3	-0.02887
random:random_seq_65576_22_0_-1	1	0.99615	0.99616	0.999782	26387	0	0.71789	0.0038483	0.0038046	0.871003	336	1	0.71789
PTCH1:NM_001083602;NM_001083603_up_50	9	0.61778	0.67393	0.996963	16916	1	0.24068	0.0038492	0.015506	0.925339	337	3	0.24068
MADD:NM_001135943;NM_130476_up_50	5	0.10197	0.17559	0.996963	4837	2	-0.16755	0.003855	0.012083	0.925339	338	1	-0.16755
SET:NM_001248000_up_50	6	0.5046	0.5323	0.996963	14699	1	0.32133	0.0038704	0.013189	0.925339	339	3	0.32133
DNM2:NM_001005360;NM_004945_up_50	8	0.29012	0.42325	0.996963	10162	1	0.49774	0.0038708	0.014794	0.925339	340	4	0.49774
XKR3:NM_175878_up_50	3	0.76478	0.76471	0.997694	20375	0	0.32725	0.0038811	0.010279	0.925339	341	1	0.32725
SEPT4:NM_001256822_up_50	7	0.12391	0.23494	0.996963	5592	2	0.0012864	0.0038985	0.013838	0.925339	342	2	0.0012864
LSM8:NM_016200_up_50	10	0.82545	0.82645	0.998986	21918	1	0.31018	0.0039077	0.015972	0.925339	343	4	0.31018
TXN:NM_001244938;NM_003329_up_50	11	0.3004	0.48674	0.996963	10399	2	0.23086	0.0039085	0.016693	0.925339	344	3	0.23086
CWF19L1:NM_018294_up_50	11	0.12379	0.27093	0.996963	5588	3	0.045872	0.0039107	0.0167	0.925339	345	2	0.045872
NUDT16:NM_001171906;NM_152395_up_50	4	0.48124	0.48317	0.996963	14225	1	0.04411	0.003915	0.011047	0.925339	346	1	0.04411
LRRN2:NM_006338;NM_201630_up_50	5	0.60462	0.60475	0.996963	16647	1	0.040583	0.0039178	0.012238	0.925339	347	2	0.040583
ARHGAP10:NM_024605_up_50	4	0.73241	0.73258	0.996963	19583	0	0.1519	0.0039402	0.011106	0.925339	348	1	0.1519
IRX4:NM_001278632;NM_001278633_up_50	1	0.99605	0.99605	0.999782	26383	0	1.6574	0.0039492	0.0039104	0.871003	349	1	1.6574
TAS1R3:NM_152228_up_50	5	0.42476	0.45147	0.996963	13072	1	0.15584	0.0039492	0.012323	0.925339	350	1	0.15584
GALNT14:NM_001253827_up_50	6	0.64498	0.64587	0.996963	17492	1	0.25477	0.0039716	0.01351	0.925339	351	3	0.25477
AMHR2:NM_001164690;NM_020547_up_50	9	0.56955	0.64967	0.996963	15958	1	0.43862	0.0039786	0.015973	0.925339	352	5	0.43862
SEMA6C:NM_001178061;NM_030913_up_50	7	0.4549	0.53076	0.996963	13708	1	0.60329	0.003997	0.014148	0.925339	353	4	0.60329
ZNF418:NM_133460_up_50	7	0.98347	0.98345	0.999782	26043	0	0.35733	0.0040038	0.01417	0.925339	354	3	0.35733
MMD:NM_012329_up_50	6	0.53966	0.55778	0.996963	15363	1	0.20512	0.0040277	0.013677	0.925339	355	2	0.20512
random:random_seq_76336_0_22_-1	1	0.99597	0.99597	0.999782	26380	0	1.1943	0.0040311	0.0039907	0.871003	356	1	1.1943
SYAP1:NM_032796_up_50	9	0.86621	0.86567	0.999754	22918	0	0.28492	0.0040352	0.01618	0.925339	357	3	0.28492
ZNF649:NM_023074_up_50	9	0.77096	0.77414	0.997825	20522	1	0.51676	0.0040357	0.016182	0.925339	358	5	0.51676
DSG4:NM_001134453;NM_177986_up_50	5	0.70792	0.70803	0.996963	18977	0	0.57583	0.0040435	0.012574	0.925339	359	3	0.57583
ANK1:NM_001142445;NM_020480_up_50	5	0.85408	0.85401	0.999754	22604	0	0.61419	0.0040458	0.012582	0.925339	360	3	0.61419
KBTBD4:NM_016506_up_50	1	0.99595	0.99595	0.999782	26379	0	1.196	0.00405	0.0040097	0.871003	361	1	1.196
HOXD1:NM_024501_up_50	8	0.9149	0.91514	0.999782	24236	0	0.30396	0.0040523	0.015342	0.925339	362	2	0.30396
CEBPA:NM_001285829;NM_004364_up_50	9	0.1048	0.22204	0.996963	4935	2	0.36108	0.0040811	0.016347	0.925339	363	4	0.36108
UBAP2L:NM_001287815;NM_014847_up_50	4	0.7626	0.76295	0.997694	20321	0	0.51871	0.0040878	0.011485	0.925339	364	3	0.51871
ATXN7:NM_001128149_up_50	6	0.052826	0.12044	0.996963	2929	1	-0.23895	0.004117	0.013968	0.925339	365	2	-0.23895
HCAR1:NM_032554_up_50	9	0.69671	0.71985	0.996963	18713	1	0.12681	0.0041215	0.0165	0.925339	366	3	0.12681
CCNT1:NM_001240;NM_001277842_up_50	8	0.11954	0.24142	0.996963	5442	2	-0.29321	0.0041228	0.015546	0.925339	367	3	-0.29321
ZNF7:NM_001282795;NM_003416_up_50	9	0.87344	0.87294	0.999754	23108	0	0.078791	0.0041621	0.016671	0.925339	368	3	0.078791
CER1:NM_005454_up_50	7	0.43665	0.52084	0.996963	13296	1	0.75487	0.0041623	0.014658	0.925339	369	4	0.75487
GPR107:NM_001136557;NM_020960_up_50	9	0.98809	0.98806	0.999782	26159	0	0.33298	0.0041689	0.016696	0.925339	370	3	0.33298
CYP2C8:NM_000770;NM_001198855_up_50	7	0.7635	0.76403	0.997694	20337	0	0.53419	0.0041859	0.014732	0.925339	371	3	0.53419
DNAJA4:NM_018602_up_50	8	0.50887	0.59106	0.996963	14774	1	0.3507	0.0041861	0.015732	0.925339	372	4	0.3507
RHOXF1:NM_139282_up_50	6	0.96463	0.96463	0.999782	25535	0	0.54508	0.0041867	0.014187	0.925339	373	4	0.54508
SLC26A3:NM_000111_up_50	4	0.93675	0.93682	0.999782	24804	0	0.71003	0.0042006	0.011781	0.925339	374	3	0.71003
TM2D2:NM_001024380;NM_078473_up_50	5	0.99067	0.99071	0.999782	26240	0	0.49462	0.0042104	0.012984	0.925339	375	2	0.49462
AIMP2:NM_006303_up_50	7	0.6879	0.6912	0.996963	18518	1	0.57849	0.0042233	0.01485	0.925339	376	4	0.57849
AHCTF1:NM_015446_up_50	6	0.54661	0.56293	0.996963	15492	1	0.26117	0.0042467	0.01438	0.925339	377	2	0.26117
RASSF1:NM_001206957;NM_170714_up_50	8	0.9328	0.93292	0.999782	24712	0	0.40254	0.0042467	0.015908	0.925339	378	3	0.40254
FYB:NM_001243093_up_50	3	0.45198	0.4518	0.996963	13636	0	0.57581	0.0042583	0.010949	0.925339	379	2	0.57581
RHBDF1:NM_022450_up_50	9	0.06817	0.16475	0.996963	3580	3	-0.11788	0.0042751	0.017095	0.925339	380	2	-0.11788
LGALS3BP:NM_005567_up_50	9	0.80298	0.80266	0.998152	21328	1	0.27555	0.0042797	0.017114	0.925339	381	4	0.27555
WDR74:NM_018093_up_50	5	0.13526	0.21964	0.996963	5976	1	0.74782	0.0043345	0.013288	0.925339	382	3	0.74782
FHL2:NM_001039492_up_50	2	0.99566	0.99563	0.999782	26370	0	0.88779	0.0043404	0.0083615	0.925339	383	2	0.88779
random:random_seq_183698_0_22_-1	1	0.99565	0.99565	0.999782	26369	0	1.9898	0.0043526	0.0043049	0.885908	384	1	1.9898
CHRDL1:NM_145234_up_50	5	0.66725	0.66733	0.996963	17984	0	0.2118	0.0043576	0.013341	0.925339	385	2	0.2118
CTSC:NM_001114173;NM_148170_up_50	8	0.20606	0.3398	0.996963	8012	2	0.10606	0.0043745	0.016277	0.925339	386	3	0.10606
IL4R:NM_000418;NM_001257997_up_50	8	0.79769	0.79781	0.998152	21175	0	0.010461	0.004404	0.016369	0.925339	387	2	0.010461
NM_001178102:NM_001178102_up_50	6	0.92434	0.92442	0.999782	24473	0	0.31625	0.0044515	0.01505	0.925339	388	4	0.31625
FAM46C:NM_017709_up_50	7	0.99945	0.99946	0.999998	26484	0	0.38544	0.0044576	0.015602	0.925339	389	4	0.38544
C1orf61:NM_006365_up_50	7	0.64175	0.65267	0.996963	17427	1	-0.046339	0.0044642	0.015622	0.925339	390	2	-0.046339
SMAD5:NM_001001419;NM_005903_up_50	8	0.73142	0.73504	0.996963	19550	1	0.58881	0.0044944	0.016632	0.925339	391	4	0.58881
DYRK4:NM_003845_up_50	9	0.55612	0.64334	0.996963	15688	1	0.2052	0.0045012	0.017914	0.930738	392	3	0.2052
PRR36:NM_001190467_up_50	8	0.81367	0.81378	0.998152	21601	0	0.43019	0.0045073	0.016667	0.925339	393	4	0.43019
random:random_seq_83672_0_22_-1	1	0.99549	0.99548	0.999782	26363	0	0.82625	0.0045102	0.0044592	0.902086	394	1	0.82625
ESPNL:NM_194312_up_50	5	0.973	0.97294	0.999782	25761	0	0.39164	0.0045146	0.013733	0.925339	395	1	0.39164
OR4D10:NM_001004705_up_50	7	0.32916	0.46016	0.996963	11034	1	0.048875	0.0045305	0.01583	0.925339	396	2	0.048875
ITM2A:NM_001171581;NM_004867_up_50	10	0.78421	0.79281	0.998152	20841	1	0.16125	0.0045358	0.018239	0.930738	397	4	0.16125
NM_001290341:NM_001290341;NM_001290342_up_50	3	0.99	0.99012	0.999782	26215	0	0.94158	0.0045411	0.01147	0.925339	398	2	0.94158
PDE1A:NM_001258313_up_50	5	0.55958	0.56172	0.996963	15756	1	0.57925	0.0045676	0.013863	0.925339	399	3	0.57925
TOP3B:NM_001282112;NM_003935_up_50	6	0.98514	0.98511	0.999782	26092	0	0.45439	0.0045808	0.015477	0.925339	400	3	0.45439
KAT6A:NM_001099412;NM_006766_up_50	6	0.53238	0.55242	0.996963	15225	1	0.26155	0.004603	0.01554	0.925339	401	4	0.26155
TMEM129:NM_001127266;NM_138385_up_50	9	0.82863	0.82809	0.99928	21979	0	0.5234	0.0046201	0.018354	0.930738	402	5	0.5234
ZNF772:NM_001024596;NM_001144068_up_50	5	0.26583	0.34542	0.996963	9579	1	0.32439	0.0046402	0.014049	0.925339	403	2	0.32439
SEPT2:NM_001008492;NM_004404_up_50	8	0.07316	0.16399	0.996963	3785	3	0.0036867	0.0046551	0.017102	0.925339	404	1	0.0036867
CEBPZ:NM_005760_up_50	6	0.87169	0.87161	0.999754	23068	0	0.49551	0.0047013	0.015883	0.925339	405	4	0.49551
SAP25:NM_001168682_up_50	8	0.30822	0.44145	0.996963	10555	1	-0.11078	0.0047053	0.01725	0.926817	406	2	-0.11078
GEN1:NM_182625_up_50	8	0.71451	0.72088	0.996963	19143	1	0.28114	0.0047157	0.017287	0.926817	407	2	0.28114
SMC1A:NM_001281463;NM_006306_up_50	7	0.88349	0.88364	0.999754	23369	0	0.24596	0.0047435	0.016474	0.925339	408	2	0.24596
WNT2:NM_003391_up_50	6	0.63846	0.63975	0.996963	17350	1	0.27043	0.0047562	0.01608	0.925339	409	3	0.27043
BAZ1A:NM_013448;NM_182648_up_50	5	0.16605	0.25993	0.996963	6883	2	-0.055623	0.0047658	0.014348	0.925339	410	2	-0.055623
UBXN10:NM_152376_up_50	9	0.4712	0.60702	0.996963	14033	1	0.071424	0.0047836	0.018922	0.930738	411	1	0.071424
ACSS2:NM_001242393_up_50	7	0.32475	0.45519	0.996963	10916	2	-0.047207	0.0048217	0.016696	0.925339	412	1	-0.047207
WDHD1:NM_001008396;NM_007086_up_50	6	0.94099	0.94101	0.999782	24915	0	0.52313	0.0048227	0.016297	0.925339	413	4	0.52313
TRIM71:NM_001039111_up_50	10	0.99568	0.99576	0.999782	26371	0	0.56221	0.0048312	0.019262	0.930738	414	5	0.56221
SEPT6:NM_015129;NM_145802_up_50	4	0.96001	0.96004	0.999782	25418	0	0.65799	0.0048571	0.013533	0.925339	415	3	0.65799
GALNT8:NM_017417_up_50	7	0.65074	0.65986	0.996963	17617	1	0.53271	0.0048656	0.016824	0.925339	416	4	0.53271
CCDC170:NM_025059_up_50	8	0.045584	0.1162	0.996963	2626	2	0.42423	0.0048973	0.017847	0.930738	417	3	0.42423
GGA3:NM_001172703;NM_001172704_up_50	3	0.8232	0.82315	0.998192	21868	0	1.408	0.0049025	0.012114	0.925339	418	2	1.408
FRMPD1:NM_014907_up_50	7	0.56255	0.59556	0.996963	15810	1	0.29953	0.0049096	0.016963	0.925339	419	2	0.29953
CASQ1:NM_001231_up_50	6	0.116	0.20609	0.996963	5337	2	0.48181	0.0049366	0.016657	0.925339	420	2	0.48181
LY6D:NM_003695_up_50	7	0.26147	0.3847	0.996963	9463	1	0.26231	0.004965	0.017144	0.925339	421	3	0.26231
LAMB2:NM_002292_up_50	9	0.91809	0.91767	0.999782	24302	0	0.42355	0.0049808	0.019636	0.930738	422	4	0.42355
BSN:NM_003458_up_50	7	0.67004	0.67577	0.996963	18045	1	-0.050006	0.004992	0.017224	0.926817	423	2	-0.050006
ZNF461:NM_153257_up_50	8	0.8006	0.80077	0.998152	21250	0	0.41719	0.0050066	0.018162	0.930738	424	3	0.41719
NFIL3:NM_005384_up_50	6	0.85552	0.85552	0.999754	22639	0	0.48663	0.0050142	0.016906	0.925339	425	4	0.48663
PHB:NM_001281497;NM_002634_up_50	2	0.37691	0.37679	0.996963	12098	0	0.63752	0.0050176	0.0096471	0.925339	426	1	0.63752
MID1:NM_033290_up_50	8	0.15723	0.29233	0.996963	6638	2	0.056279	0.0050202	0.018203	0.930738	427	3	0.056279
SEMA4B:NM_198925_up_50	6	0.81105	0.81082	0.998152	21527	0	0.39236	0.0050365	0.016972	0.925339	428	3	0.39236
USP17L7:NM_001256869_up_50	6	0.5618	0.57462	0.996963	15793	1	0.36508	0.0050419	0.016989	0.925339	429	3	0.36508
CCDC149:NM_173463_up_50	7	0.93074	0.93076	0.999782	24650	0	0.69928	0.0050455	0.017394	0.926817	430	4	0.69928
random:random_seq_179111_0_22_-1	1	0.99492	0.9949	0.999782	26350	0	1.1465	0.0050775	0.0050219	0.905964	431	1	1.1465
BCL6B:NM_181844_up_50	7	0.82104	0.8214	0.998152	21799	0	-0.11247	0.0050853	0.017508	0.926817	432	1	-0.11247
HIST2H2AB:NM_175065_up_50	7	0.80006	0.80033	0.998152	21239	0	0.57382	0.0050855	0.017509	0.926817	433	3	0.57382
random:random_seq_105491_0_22_-1	1	0.99491	0.99488	0.999782	26348	0	1.2034	0.0050901	0.0050361	0.905964	434	1	1.2034
GOLGA1:NM_002077_up_50	7	0.24286	0.36415	0.996963	8997	1	0.36579	0.0050994	0.017556	0.926817	435	4	0.36579
ATP5L2:NM_001165877_up_50	9	0.10279	0.21895	0.996963	4864	2	-0.054204	0.0051427	0.02022	0.930738	436	4	-0.054204
RPP40:NM_001286132;NM_006638_up_50	9	0.20012	0.35694	0.996963	7847	1	0.38178	0.0051437	0.020226	0.930738	437	5	0.38178
PLCD1:NM_001130964_up_50	8	0.68272	0.69624	0.996963	18366	1	0.33222	0.0051533	0.018593	0.930738	438	4	0.33222
RPLP2:NM_001004_up_50	7	0.98349	0.98346	0.999782	26046	0	0.29777	0.0051789	0.017788	0.930738	439	3	0.29777
MLNR:NM_001507_up_50	10	0.88259	0.88288	0.999754	23348	0	0.044948	0.0051883	0.020502	0.930738	440	3	0.044948
SUCO:NM_001282750;NM_014283_up_50	10	0.29149	0.45724	0.996963	10195	2	0.23327	0.0052036	0.020551	0.930738	441	5	0.23327
ABHD15:NM_198147_up_50	8	0.90916	0.90938	0.999782	24079	0	-0.14108	0.0052074	0.018749	0.930738	442	1	-0.14108
CCDC117:NM_001284265_up_50	11	0.92898	0.92873	0.999782	24605	0	0.28534	0.0052356	0.021295	0.930738	443	4	0.28534
SPIN1:NM_006717_up_50	8	0.04334	0.11227	0.996963	2539	3	-0.20366	0.0052576	0.018904	0.930738	444	1	-0.20366
ERRFI1:NM_018948_up_50	9	0.10747	0.22614	0.996963	5020	2	0.052383	0.0052774	0.02072	0.930738	445	2	0.052383
RNF19A:NM_001280539_up_50	9	0.20107	0.35777	0.996963	7872	2	0.40925	0.0052865	0.020747	0.930738	446	5	0.40925
C17orf105:NM_001136483_up_50	8	0.98428	0.98428	0.999782	26060	0	0.48188	0.005307	0.019057	0.930738	447	4	0.48188
GRAMD1B:NM_001286564_up_50	8	0.22183	0.35528	0.996963	8430	1	0.25045	0.0053078	0.019061	0.930738	448	1	0.25045
C1QTNF9:NM_178540_up_50	5	0.99769	0.99769	0.999782	26446	0	0.84859	0.0053154	0.015707	0.925339	449	3	0.84859
EME1:NM_001166131;NM_152463_up_50	9	0.5706	0.65017	0.996963	15974	1	0.5642	0.0053227	0.020884	0.930738	450	5	0.5642
ARHGAP32:NM_001142685_up_50	5	0.4357	0.45954	0.996963	13280	1	-0.13557	0.0053308	0.015749	0.925339	451	2	-0.13557
UBAC2:NM_177967_up_50	10	0.006693	0.026315	0.9394	568	2	0.070218	0.0053448	0.021052	0.930738	452	2	0.070218
ADSL:NM_000026;NM_001123378_up_50	6	0.69934	0.69934	0.996963	18776	0	0.54028	0.0053626	0.018008	0.930738	453	3	0.54028
ILDR1:NM_001199799;NM_175924_up_50	4	0.99639	0.99643	0.999782	26396	0	0.74228	0.0053975	0.014921	0.925339	454	2	0.74228
ITIH1:NM_002215_up_50	5	0.97733	0.97734	0.999782	25874	0	0.64875	0.0054147	0.015956	0.925339	455	3	0.64875
FOXF2:NM_001452_up_50	2	0.98862	0.9886	0.999782	26173	0	1.1503	0.0054451	0.010458	0.925339	456	2	1.1503
ATG9A:NM_001077198;NM_024085_up_50	7	0.99534	0.9953	0.999782	26359	0	0.37157	0.0054629	0.018672	0.930738	457	4	0.37157
CST7:NM_003650_up_50	8	0.88075	0.88092	0.999754	23305	0	0.23075	0.005476	0.019542	0.930738	458	4	0.23075
LAT:NM_001014989_up_50	8	0.06316	0.14685	0.996963	3370	2	0.1252	0.0054809	0.019554	0.930738	459	3	0.1252
SCARA5:NM_173833_up_50	8	0.12381	0.24841	0.996963	5589	2	0.13418	0.0055007	0.019611	0.930738	460	3	0.13418
TMEM64:NM_001008495;NM_001146273_up_50	6	0.99693	0.99688	0.999782	26415	0	0.32578	0.0055018	0.018471	0.930738	461	4	0.32578
ANXA6:NM_001155_up_50	9	0.32021	0.46439	0.996963	10823	2	-0.025233	0.0055068	0.021551	0.930738	462	4	-0.025233
MAP2K7:NM_145185_up_50	10	0.97816	0.97824	0.999782	25896	0	0.38609	0.0055231	0.021665	0.930738	463	5	0.38609
RPS10:NM_001014;NM_001204091_up_50	7	0.66002	0.66747	0.996963	17794	1	0.51639	0.0055358	0.018901	0.930738	464	4	0.51639
SPTB:NM_000347;NM_001024858_up_50	9	0.3082	0.45338	0.996963	10554	1	0.082549	0.0055553	0.021733	0.930738	465	2	0.082549
NCOA4:NM_001145260;NM_001145263_up_50	6	0.66255	0.66258	0.996963	17859	1	0.40054	0.0055739	0.018691	0.930738	466	3	0.40054
CD207:NM_015717_up_50	7	0.67593	0.6808	0.996963	18197	1	0.52859	0.0055977	0.019102	0.930738	467	3	0.52859
ATG4D:NM_001281504;NM_032885_up_50	9	0.95903	0.95887	0.999782	25389	0	-0.055063	0.0056233	0.021981	0.930738	468	4	-0.055063
KIF6:NM_001289020;NM_145027_up_50	8	0.046494	0.11781	0.996963	2660	2	0.53141	0.0056347	0.020003	0.930738	469	3	0.53141
FCN3:NM_003665;NM_173452_up_50	7	0.89595	0.89604	0.999754	23732	0	0.43342	0.0056462	0.019239	0.930738	470	3	0.43342
TOP2B:NM_001068_up_50	8	0.34362	0.47759	0.996963	11367	2	0.40857	0.0056509	0.020051	0.930738	471	4	0.40857
LRRC58:NM_001099678_up_50	10	0.18695	0.34707	0.996963	7488	1	0.35647	0.0056513	0.022121	0.930738	472	5	0.35647
CIZ1:NM_001131015;NM_012127_up_50	7	0.98798	0.98794	0.999782	26157	0	0.062539	0.0056916	0.019366	0.930738	473	3	0.062539
LYNX1:NM_177458_up_50	4	0.37703	0.39246	0.996963	12100	1	0.77614	0.0056988	0.015669	0.925339	474	2	0.77614
ADAMTS1:NM_006988_up_50	5	0.047267	0.10251	0.996963	2701	2	0.045704	0.0056988	0.016621	0.925339	475	2	0.045704
PPP1R3D:NM_006242_up_50	9	0.73968	0.74958	0.997077	19766	1	0.10633	0.0056995	0.022254	0.930738	476	2	0.10633
FST:NM_006350;NM_013409_up_50	7	0.94828	0.94836	0.999782	25112	0	0.15479	0.0057002	0.019395	0.930738	477	1	0.15479
random:random_seq_205683_0_22_-1	1	0.9943	0.9943	0.999782	26337	0	1.3233	0.0057016	0.0056794	0.905964	478	1	1.3233
ANO7:NM_001001666;NM_001001891_up_50	5	0.91922	0.91925	0.999782	24332	0	0.3998	0.0057074	0.016644	0.925339	479	2	0.3998
IKBKAP:NM_003640_up_50	11	0.078305	0.19597	0.996963	3980	3	0.18674	0.0057091	0.022903	0.930738	480	4	0.18674
random:random_seq_161163_0_22_-1	1	0.99429	0.99429	0.999782	26335	0	1.7568	0.0057142	0.0056902	0.905964	481	1	1.7568
NFATC2IP:NM_032815_up_50	9	0.046939	0.12742	0.996963	2690	3	-0.27885	0.0057436	0.022401	0.930738	482	3	-0.27885
AVPR1A:NM_000706_up_50	8	0.31853	0.45186	0.996963	10781	2	-0.11925	0.0057595	0.020368	0.930738	483	1	-0.11925
CMKLR1:NM_001142343;NM_004072_up_50	8	0.94894	0.94899	0.999782	25127	0	0.19638	0.0057932	0.020462	0.930738	484	3	0.19638
PGS1:NM_024419_up_50	9	0.23376	0.38649	0.996963	8764	2	-0.078667	0.00583	0.022634	0.930738	485	4	-0.078667
ANXA11:NM_001278407_up_50	7	0.00081948	0.0036757	0.911432	81	4	-0.31175	0.0058319	0.019789	0.930738	486	1	-0.31175
VHLL:NM_001004319_up_50	9	0.41186	0.55032	0.996963	12814	1	0.2776	0.0058618	0.022734	0.930738	487	3	0.2776
LNPEP:NM_175920_up_50	4	0.75009	0.75039	0.997077	20020	0	0.41929	0.0058736	0.016117	0.925339	488	2	0.41929
DCDC1:NM_181807_up_50	4	0.44887	0.45361	0.996963	13568	1	0.40287	0.0058827	0.016141	0.925339	489	2	0.40287
KDM4D:NM_018039_up_50	4	0.75325	0.75359	0.997077	20099	0	0.17716	0.0058996	0.016183	0.925339	490	1	0.17716
PARP8:NM_001178055_up_50	4	0.22218	0.27646	0.996963	8443	1	0.78157	0.0059117	0.016213	0.925339	491	3	0.78157
MZT2B:NM_025029_up_50	6	0.60888	0.61334	0.996963	16735	1	0.24508	0.0059421	0.019853	0.930738	492	1	0.24508
ZNF507:NM_001136156;NM_014910_up_50	7	0.059556	0.1355	0.996963	3220	2	0.038699	0.0059636	0.020176	0.930738	493	2	0.038699
CST8:NM_001281730;NM_005492_up_50	7	0.091084	0.19277	0.996963	4429	2	-0.16302	0.0059656	0.020183	0.930738	494	2	-0.16302
HMCES:NM_001006109;NM_020187_up_50	9	0.7238	0.73817	0.996963	19351	1	0.47122	0.0059681	0.023028	0.930738	495	4	0.47122
MEST:NM_001253902_up_50	5	0.96423	0.96424	0.999782	25523	0	0.27999	0.0059857	0.017335	0.926817	496	2	0.27999
EIF3L:NM_001242923;NM_016091_up_50	7	0.83102	0.83129	0.999468	22036	0	0.53686	0.0059881	0.020258	0.930738	497	3	0.53686
OR7A17:NM_030901_up_50	4	0.10932	0.18033	0.996963	5084	2	-0.42935	0.006	0.016434	0.925339	498	1	-0.42935
NM_001047980:NM_001047980_up_50	6	0.23954	0.35416	0.996963	8915	1	0.088361	0.0060173	0.020072	0.930738	499	1	0.088361
POU5F1B:NM_001159542_up_50	7	0.1246	0.23566	0.996963	5606	1	0.39826	0.0060297	0.020373	0.930738	500	3	0.39826
DCLRE1A:NM_001271816_up_50	7	0.037145	0.093451	0.996963	2269	3	-0.1548	0.0060514	0.020443	0.930738	501	1	-0.1548
RBM41:NM_001171080;NM_018301_up_50	5	0.49554	0.50634	0.996963	14499	1	0.58475	0.0060609	0.017524	0.926817	502	3	0.58475
random:random_seq_181041_0_22_-1	1	0.99393	0.99392	0.999782	26328	0	1.1449	0.0060672	0.0060411	0.905964	503	1	1.1449
ZNF577:NM_001135590;NM_032679_up_50	7	0.057159	0.13109	0.996963	3105	2	-0.15693	0.0060925	0.020578	0.930738	504	2	-0.15693
MAB21L1:NM_005584_up_50	8	0.61546	0.65076	0.996963	16868	1	0.59191	0.0061312	0.021446	0.930738	505	4	0.59191
CSRP3:NM_003476_up_50	4	0.41733	0.42594	0.996963	12921	1	0.14553	0.0061439	0.016805	0.925339	506	2	0.14553
PRR21:NM_001080835_up_50	10	0.027629	0.084634	0.996963	1764	4	0.11653	0.0061513	0.023852	0.930738	507	2	0.11653
FBXL16:NM_153350_up_50	8	0.04834	0.12105	0.996963	2744	2	0.042898	0.0062015	0.021653	0.930738	508	3	0.042898
DTD1:NM_080820_up_50	8	0.92147	0.92167	0.999782	24401	0	0.063834	0.0062186	0.021701	0.930738	509	3	0.063834
IL21R:NM_021798_up_50	4	0.072473	0.12677	0.996963	3750	2	-0.50472	0.0062259	0.01701	0.925339	510	1	-0.50472
FDFT1:NM_001287751_up_50	6	0.92242	0.92251	0.999782	24423	0	0.78823	0.0062293	0.020568	0.930738	511	3	0.78823
CADM3:NM_001127173_up_50	2	0.38613	0.38594	0.996963	12275	0	0.83876	0.0062496	0.011974	0.925339	512	1	0.83876
MSH5:NM_002441;NM_172166_up_50	9	0.82525	0.82476	0.998269	21916	0	0.23273	0.0062608	0.023857	0.930738	513	3	0.23273
RCAN3:NM_001251978_up_50	4	0.99898	0.99899	0.999998	26470	0	0.90532	0.0062713	0.017125	0.925339	514	3	0.90532
FBXO38:NM_001271723;NM_030793_up_50	10	0.86246	0.86254	0.999754	22798	0	0.66423	0.0062779	0.024283	0.930738	515	5	0.66423
PER1:NM_002616_up_50	10	0.86447	0.86462	0.999754	22873	0	0.34245	0.006317	0.024414	0.930738	516	3	0.34245
FMO4:NM_002022_up_50	6	0.92612	0.92613	0.999782	24521	0	-0.0056486	0.0063184	0.020781	0.930738	517	1	-0.0056486
N4BP2L2:NM_001278432;NM_033111_up_50	11	0.067092	0.17348	0.996963	3539	3	-0.039785	0.0063262	0.024999	0.930738	518	2	-0.039785
RFC4:NM_002916_up_50	5	0.039148	0.091526	0.996963	2347	2	-0.53162	0.0063272	0.018192	0.930738	519	2	-0.53162
ARHGEF33:NM_001145451_up_50	6	0.8582	0.85817	0.999754	22715	0	0.27861	0.0063412	0.020829	0.930738	520	2	0.27861
HLTF:NM_003071;NM_139048_up_50	8	0.97948	0.97951	0.999782	25936	0	0.19893	0.0063614	0.022127	0.930738	521	1	0.19893
random:random_seq_188734_22_0_-1	1	0.99363	0.9936	0.999782	26320	0	1.5935	0.0063697	0.0063538	0.905964	522	1	1.5935
GOSR2:NM_001012511;NM_054022_up_50	9	0.86474	0.86419	0.999754	22878	0	-0.18809	0.0064207	0.024275	0.930738	523	1	-0.18809
MMS19:NM_001289405_up_50	3	0.98928	0.98938	0.999782	26196	0	0.89795	0.0064217	0.014776	0.925339	524	2	0.89795
SLC26A5:NM_001167962;NM_206885_up_50	6	0.10459	0.19248	0.996963	4923	2	-0.078415	0.0064312	0.021045	0.930738	525	1	-0.078415
AES:NM_001130;NM_198970_up_50	6	0.71102	0.711	0.996963	19059	0	0.40021	0.0064688	0.021138	0.930738	526	2	0.40021
OR51I1:NM_001005288_up_50	6	0.9996	0.99959	0.999998	26488	0	0.76225	0.0064999	0.02122	0.930738	527	3	0.76225
SPNS3:NM_182538_up_50	7	0.86572	0.86584	0.999754	22904	0	0.45811	0.0065026	0.021858	0.930738	528	3	0.45811
YPEL3:NM_001145524;NM_031477_up_50	6	0.057509	0.12967	0.996963	3123	3	-0.24014	0.0065065	0.021238	0.930738	529	1	-0.24014
ZNF778:NM_001201407;NM_182531_up_50	5	0.75217	0.7522	0.997077	20074	0	0.31225	0.0065273	0.018685	0.930738	530	2	0.31225
C9orf117:NM_001012502_up_50	7	0.097366	0.20394	0.996963	4673	2	0.28541	0.0065464	0.021987	0.930738	531	3	0.28541
UPP2:NM_001135098_up_50	4	0.44747	0.45235	0.996963	13534	1	-0.04135	0.0065521	0.017875	0.930738	532	1	-0.04135
DHRS9:NM_001142271_up_50	5	0.72826	0.72832	0.996963	19465	0	0.090488	0.0065542	0.018746	0.930738	533	1	0.090488
CRX:NM_000554_up_50	9	0.12174	0.24789	0.996963	5505	3	0.11942	0.0065663	0.024679	0.930738	534	3	0.11942
random:random_seq_119192_0_22_-1	1	0.99342	0.99338	0.999782	26318	0	1.1147	0.0065777	0.0065585	0.905964	535	1	1.1147
HDHD3:NM_031219_up_50	7	0.77876	0.7791	0.998152	20706	0	0.11144	0.006578	0.022077	0.930738	536	1	0.11144
MSS51:NM_001024593_up_50	6	0.87095	0.87086	0.999754	23045	0	0.40395	0.0065783	0.021398	0.930738	537	3	0.40395
LRRC37B:NM_052888_up_50	5	0.23896	0.32925	0.996963	8899	1	-0.2796	0.0065855	0.018827	0.930738	538	1	-0.2796
USP5:NM_001098536;NM_003481_up_50	9	0.58863	0.65898	0.996963	16323	1	0.0027385	0.0065899	0.024741	0.930738	539	2	0.0027385
IRAK3:NM_001142523;NM_007199_up_50	8	0.86927	0.86944	0.999754	23001	0	0.29695	0.0065959	0.022797	0.930738	540	4	0.29695
random:random_seq_63714_0_22_-1	1	0.9934	0.99335	0.999782	26316	0	1.2028	0.006603	0.0065817	0.905964	541	1	1.2028
OR5AK2:NM_001005323_up_50	8	0.97077	0.97088	0.999782	25693	0	0.392	0.0066121	0.022844	0.930738	542	2	0.392
SLC7A10:NM_019849_up_50	10	0.43936	0.58172	0.996963	13356	2	-0.029509	0.0066391	0.025534	0.930738	543	4	-0.029509
NM_001290261:NM_001290261_up_50	5	0.99699	0.99699	0.999782	26419	0	0.80302	0.0066396	0.018956	0.930738	544	3	0.80302
CPXM1:NM_001184699;NM_019609_up_50	9	0.98173	0.98172	0.999782	25986	0	0.058282	0.0066463	0.024906	0.930738	545	2	0.058282
ZNF497:NM_001207009;NM_198458_up_50	7	0.22609	0.3458	0.996963	8559	1	0.31303	0.00666	0.022333	0.930738	546	4	0.31303
TCFL5:NM_006602_up_50	6	0.30579	0.41091	0.996963	10507	1	0.0042729	0.0066607	0.021588	0.930738	547	2	0.0042729
CCDC172:NM_198515_up_50	8	0.77029	0.77046	0.99775	20498	1	0.34911	0.0066641	0.022989	0.930738	548	4	0.34911
ATP1A1:NM_001160233_up_50	7	0.99196	0.99189	0.999782	26287	0	0.73889	0.0066782	0.02239	0.930738	549	4	0.73889
FAM133A:NM_001171109;NM_173698_up_50	7	0.45668	0.53173	0.996963	13753	1	0.47648	0.0067	0.022458	0.930738	550	4	0.47648
KPNA3:NM_002267_up_50	7	0.64814	0.65777	0.996963	17564	1	0.19826	0.0067484	0.022606	0.930738	551	3	0.19826
ZNF256:NM_005773_up_50	10	0.35101	0.50589	0.996963	11526	2	0.28533	0.0067516	0.025924	0.930738	552	5	0.28533
SSH1:NM_001161330;NM_018984_up_50	8	0.056603	0.13543	0.996963	3086	3	0.09949	0.0067863	0.023332	0.930738	553	3	0.09949
UROD:NM_000374_up_50	7	0.19295	0.30981	0.996963	7670	1	0.62552	0.0068037	0.022778	0.930738	554	4	0.62552
ZNF407:NM_001146189;NM_017757_up_50	10	0.11349	0.24419	0.996963	5237	1	-0.17965	0.0068183	0.026137	0.930738	555	1	-0.17965
GRSF1:NM_002092_up_50	9	0.11131	0.23203	0.996963	5171	1	0.55808	0.0068246	0.025405	0.930738	556	4	0.55808
CHST15:NM_014863;NM_015892_up_50	8	0.87521	0.87539	0.999754	23155	0	0.50707	0.0068269	0.023457	0.930738	557	3	0.50707
FAM163A:NM_173509_up_50	10	0.96196	0.96203	0.999782	25465	0	0.34313	0.0068331	0.026181	0.930738	558	4	0.34313
CA11:NM_001217_up_50	7	0.83003	0.83031	0.999461	22014	0	0.19211	0.0068421	0.022901	0.930738	559	3	0.19211
LACE1:NM_145315_up_50	10	0.62068	0.69972	0.996963	16967	1	0.17799	0.0068599	0.026267	0.930738	560	4	0.17799
RAB27A:NM_183236_up_50	6	0.16215	0.26134	0.996963	6771	2	0.13718	0.0068826	0.022079	0.930738	561	2	0.13718
CHRNA3:NM_000743;NM_001166694_up_50	8	0.74892	0.75031	0.997077	19995	1	0.005058	0.0069113	0.023702	0.930738	562	3	0.005058
SHC4:NM_203349_up_50	9	0.73272	0.74448	0.996963	19589	1	0.14501	0.0069384	0.025722	0.930738	563	3	0.14501
random:random_seq_194947_0_22_-1	1	0.99305	0.993	0.999782	26311	0	0.84062	0.0069497	0.0069273	0.905964	564	1	0.84062
ZNF160:NM_001102603;NM_198893_up_50	11	0.53593	0.67119	0.996963	15284	1	0.074393	0.0069627	0.027109	0.932919	565	4	0.074393
SHISA5:NM_001272065;NM_016479_up_50	6	0.64772	0.64843	0.996963	17548	1	-0.065307	0.0069645	0.022269	0.930738	566	2	-0.065307
IAH1:NM_001039613_up_50	9	0.055305	0.14398	0.996963	3038	3	-0.079706	0.0069846	0.025844	0.930738	567	1	-0.079706
KIAA0100:NM_014680_up_50	4	0.79845	0.79871	0.998152	21199	0	0.51712	0.0070037	0.019024	0.930738	568	2	0.51712
PATL1:NM_152716_up_50	5	0.89566	0.89569	0.999754	23718	0	0.46641	0.0070244	0.01988	0.930738	569	2	0.46641
random:random_seq_115450_22_0_-1	1	0.99291	0.99285	0.999782	26307	0	1.0538	0.0070883	0.0070625	0.905964	570	1	1.0538
BCAP29:NM_001008405_up_50	1	0.99287	0.99282	0.999782	26305	0	1.1311	0.0071262	0.0070999	0.905964	571	1	1.1311
RAB2B:NM_001163380_up_50	5	0.14024	0.22625	0.996963	6140	1	-0.13165	0.0071497	0.020187	0.930738	572	1	-0.13165
LAMP1:NM_005561_up_50	9	0.20699	0.36294	0.996963	8034	2	-0.16346	0.0071878	0.026411	0.930738	573	2	-0.16346
NM_032435:NM_032435_up_50	8	0.77097	0.77113	0.99775	20523	1	-0.080896	0.0072637	0.02476	0.930738	574	1	-0.080896
UBR3:NM_172070_up_50	6	0.96516	0.9652	0.999782	25551	0	0.64484	0.0072677	0.022952	0.930738	575	3	0.64484
COX6C:NM_004374_up_50	8	0.70347	0.71206	0.996963	18879	1	-0.1262	0.0073138	0.024897	0.930738	576	1	-0.1262
HERC6:NM_001165136;NM_017912_up_50	12	0.054382	0.15299	0.996963	3004	1	0.11246	0.0073272	0.029237	0.935154	577	5	0.11246
CBWD1:NM_001145355;NM_018491_up_50	2	0.93299	0.93308	0.999782	24719	0	1.1694	0.0073301	0.013998	0.925339	578	1	1.1694
BAG4:NM_001204878;NM_004874_up_50	5	0.98343	0.98348	0.999782	26040	0	0.44316	0.0073379	0.020629	0.930738	579	3	0.44316
CATSPERG:NM_021185_up_50	9	0.98437	0.98434	0.999782	26065	0	0.26462	0.0073586	0.026886	0.930738	580	4	0.26462
RSG1:NM_030907_up_50	8	0.027301	0.079495	0.996963	1751	4	-0.57343	0.0073639	0.025045	0.930738	581	1	-0.57343
OR2B11:NM_001004492_up_50	6	0.74598	0.74586	0.996963	19930	0	0.013496	0.0073713	0.023187	0.930738	582	3	0.013496
IL13RA2:NM_000640_up_50	9	0.00093569	0.0046105	0.911432	101	3	-0.10647	0.0073776	0.026942	0.930738	583	4	-0.10647
CAV3:NM_001234;NM_033337_up_50	9	0.71565	0.73246	0.996963	19169	1	-0.044328	0.0073792	0.026945	0.930738	584	1	-0.044328
OXCT1:NM_000436_up_50	7	0.5052	0.55961	0.996963	14714	1	0.3906	0.0073858	0.024545	0.930738	585	3	0.3906
OR11L1:NM_001001959_up_50	7	0.95928	0.95923	0.999782	25395	0	0.63757	0.0074015	0.024597	0.930738	586	4	0.63757
ZNF598:NM_178167_up_50	7	0.78053	0.78086	0.998152	20756	0	0.7703	0.0074054	0.024609	0.930738	587	4	0.7703
PRCD:NM_001077620_up_50	8	0.18539	0.31963	0.996963	7433	1	0.39785	0.007422	0.025222	0.930738	588	4	0.39785
DPP6:NM_001039350_up_50	8	0.88948	0.88958	0.999754	23539	0	0.50366	0.0074392	0.025268	0.930738	589	4	0.50366
EPDR1:NM_001242948_up_50	5	0.18592	0.28602	0.996963	7447	2	0.21588	0.0074631	0.020942	0.930738	590	1	0.21588
KANK2:NM_015493_up_50	8	0.95288	0.95293	0.999782	25226	0	0.2214	0.0074641	0.025349	0.930738	591	2	0.2214
ARPC2:NM_005731_up_50	8	0.9664	0.96648	0.999782	25580	0	0.50565	0.0074834	0.025404	0.930738	592	4	0.50565
ALYREF:NM_005782_up_50	9	0.015575	0.051564	0.996963	1095	3	0.031315	0.0074838	0.027228	0.932919	593	2	0.031315
CAPN1:NM_001198868_up_50	5	0.70852	0.70865	0.996963	18990	0	-0.34996	0.007516	0.021073	0.930738	594	2	-0.34996
KRTAP3-2:NM_031959_up_50	11	0.21553	0.3888	0.996963	8278	1	0.18581	0.0075327	0.029006	0.935154	595	5	0.18581
TACO1:NM_016360_up_50	9	0.040086	0.11148	0.996963	2396	2	0.44772	0.0075428	0.027401	0.932919	596	4	0.44772
C2orf44:NM_001142319;NM_025203_up_50	10	0.36165	0.51483	0.996963	11761	1	0.3055	0.0075481	0.028572	0.935154	597	4	0.3055
DPP10:NM_001178037_up_50	3	0.96561	0.96562	0.999782	25562	0	0.59945	0.007611	0.016849	0.925339	598	2	0.59945
GNAZ:NM_002073_up_50	6	0.80213	0.80183	0.998152	21298	0	-0.17832	0.0076391	0.023812	0.930738	599	2	-0.17832
MOK:NM_001272011;NM_014226_up_50	7	0.069308	0.15355	0.996963	3623	1	0.37462	0.0076453	0.025329	0.930738	600	3	0.37462
SSPN:NM_001135823_up_50	8	0.10792	0.22219	0.996963	5034	1	0.22269	0.0076491	0.025869	0.930738	601	3	0.22269
RNF125:NM_017831_up_50	4	0.20902	0.26744	0.996963	8087	1	0.14401	0.0076556	0.020675	0.930738	602	1	0.14401
XPC:NM_001145769;NM_004628_up_50	8	0.70109	0.71021	0.996963	18811	1	0.19495	0.0076645	0.025905	0.930738	603	1	0.19495
OR4L1:NM_001004717_up_50	6	0.03126	0.076821	0.996963	1957	2	-0.22855	0.0076832	0.023912	0.930738	604	2	-0.22855
CFHR5:NM_030787_up_50	6	0.66055	0.66063	0.996963	17810	1	0.4054	0.007685	0.023915	0.930738	605	3	0.4054
SLC22A1:NM_003057;NM_153187_up_50	6	0.16613	0.26605	0.996963	6885	2	0.4381	0.0076885	0.023924	0.930738	606	3	0.4381
ST6GALNAC1:NM_001289107;NM_018414_up_50	5	0.56458	0.56632	0.996963	15860	1	0.44866	0.007708	0.021525	0.930738	607	3	0.44866
REG1A:NM_002909_up_50	5	0.050284	0.10657	0.996963	2813	2	-0.36261	0.0077229	0.021561	0.930738	608	2	-0.36261
BRPF3:NM_015695_up_50	8	0.6953	0.70572	0.996963	18684	1	0.24647	0.007731	0.026117	0.930738	609	2	0.24647
LRRC61:NM_001142928;NM_023942_up_50	4	0.8433	0.84346	0.999754	22315	0	0.64424	0.0077465	0.020895	0.930738	610	2	0.64424
MTERF1:NM_006980_up_50	2	0.99224	0.9922	0.999782	26293	0	1.1599	0.0077563	0.014788	0.925339	611	2	1.1599
OR5H6:NM_001005479_up_50	3	0.9211	0.92104	0.999782	24390	0	0.36233	0.0077616	0.017117	0.925339	612	1	0.36233
KRTAP19-7:NM_181614_up_50	7	0.036631	0.092465	0.996963	2241	1	0.028404	0.0077621	0.025673	0.930738	613	2	0.028404
DOLK:NM_014908_up_50	11	0.95222	0.95233	0.999782	25206	0	0.17466	0.007773	0.029783	0.935493	614	1	0.17466
ABHD2:NM_007011;NM_152924_up_50	6	0.15459	0.25228	0.996963	6559	1	0.21155	0.0077847	0.024145	0.930738	615	3	0.21155
ARID4A:NM_002892;NM_023001_up_50	7	0.10087	0.21005	0.996963	4802	2	0.14323	0.0077881	0.025748	0.930738	616	2	0.14323
NM_207299:NM_207299_up_50	4	0.96894	0.96895	0.999782	25637	0	0.48266	0.0077975	0.021034	0.930738	617	3	0.48266
TEX33:NM_001163857;NM_178552_up_50	10	0.20707	0.37449	0.996963	8037	2	0.10983	0.0078235	0.029523	0.935154	618	3	0.10983
KDM2B:NM_001005366_up_50	7	0.56234	0.59541	0.996963	15806	1	0.17599	0.0078497	0.025932	0.930738	619	1	0.17599
HTR2C:NM_000868;NM_001256761_up_50	7	0.98612	0.98607	0.999782	26121	0	0.52852	0.0078668	0.025982	0.930738	620	4	0.52852
PKIG:NM_001281444;NM_181805_up_50	9	0.97422	0.97418	0.999782	25796	0	0.53388	0.007875	0.028341	0.935154	621	4	0.53388
RFPL4A:NM_001145014_up_50	5	0.83628	0.83616	0.999754	22160	0	0.66563	0.0079367	0.0221	0.930738	622	3	0.66563
NM_001282300:NM_001282300_up_50	9	0.044835	0.12253	0.996963	2593	2	-0.050379	0.0079426	0.028515	0.935154	623	1	-0.050379
FOS:NM_005252_up_50	7	0.68427	0.68804	0.996963	18413	1	0.37739	0.0079445	0.026207	0.930738	624	4	0.37739
RPTOR:NM_001163034;NM_020761_up_50	8	0.72861	0.73261	0.996963	19478	1	0.12077	0.007965	0.026816	0.930738	625	2	0.12077
UBXN11:NM_001077262;NM_183008_up_50	8	0.58467	0.63224	0.996963	16240	1	0.25907	0.007977	0.026853	0.930738	626	4	0.25907
CD99L2:NM_001184808;NM_134446_up_50	5	0.66296	0.66304	0.996963	17881	0	0.24394	0.0080269	0.022322	0.930738	627	1	0.24394
ADNP:NM_001282532_up_50	7	0.94619	0.94623	0.999782	25059	0	0.1777	0.0080282	0.026446	0.930738	628	2	0.1777
ABO:NM_020469_up_50	11	0.90583	0.90563	0.999782	23996	0	0.22131	0.0080499	0.030699	0.94162	629	4	0.22131
CCDC47:NM_020198_up_50	9	0.0063273	0.024578	0.9394	539	3	0.055013	0.0080553	0.028827	0.935154	630	1	0.055013
COPG1:NM_016128_up_50	4	0.72802	0.72814	0.996963	19460	0	0.63867	0.0080633	0.021707	0.930738	631	3	0.63867
ABCD2:NM_005164_up_50	6	0.0064379	0.021507	0.935812	546	3	-0.63421	0.0080899	0.024852	0.930738	632	2	-0.63421
KIAA1217:NM_001282767;NM_019590_up_50	9	0.066023	0.16128	0.996963	3484	3	0.080978	0.0080925	0.028934	0.935154	633	2	0.080978
XAB2:NM_020196_up_50	4	0.98839	0.98838	0.999782	26166	0	0.43385	0.0080939	0.021793	0.930738	634	2	0.43385
CCDC71L:NM_175884_up_50	7	0.8512	0.85139	0.999754	22525	0	0.18115	0.0081008	0.026664	0.930738	635	2	0.18115
RPL15:NM_001253379;NM_002948_up_50	7	0.22601	0.34571	0.996963	8557	2	-0.2081	0.0081127	0.026695	0.930738	636	2	-0.2081
KISS1R:NM_032551_up_50	7	0.72713	0.72786	0.996963	19442	1	0.027593	0.0081565	0.026833	0.930738	637	1	0.027593
SAMD3:NM_001258275_up_50	8	0.89373	0.89385	0.999754	23669	0	0.16776	0.0081632	0.027391	0.932919	638	3	0.16776
HBP1:NM_001244262;NM_012257_up_50	3	0.22104	0.24173	0.996963	8414	1	0.55492	0.008193	0.017844	0.930738	639	2	0.55492
ZNF45:NM_003425_up_50	7	0.071976	0.15838	0.996963	3728	3	-0.31935	0.0082003	0.026973	0.930738	640	1	-0.31935
MAST4:NM_001290226_up_50	9	0.048261	0.13045	0.996963	2741	2	0.11214	0.0082258	0.029292	0.935154	641	2	0.11214
FANCC:NM_001243743_up_50	8	0.23202	0.36533	0.996963	8718	1	0.29373	0.0082363	0.027606	0.932919	642	2	0.29373
C11orf45:NM_001256088_up_50	3	0.97188	0.97192	0.999782	25721	0	0.80123	0.0082426	0.017929	0.930738	643	2	0.80123
TBCCD1:NM_001134415;NM_001286749_up_50	7	0.98917	0.98914	0.999782	26194	0	0.57044	0.0082773	0.0272	0.932919	644	4	0.57044
GRASP:NM_181711_up_50	7	0.92933	0.92937	0.999782	24614	0	0.2744	0.0082787	0.027205	0.932919	645	4	0.2744
PCDHB4:NM_018938_up_50	5	0.58646	0.58697	0.996963	16278	1	0.44718	0.0082841	0.022962	0.930738	646	2	0.44718
NM_001089591:NM_001089591_up_50	7	0.091873	0.19418	0.996963	4465	3	0.21554	0.0082879	0.027238	0.932919	647	2	0.21554
C14orf159:NM_001102367_up_50	3	0.89226	0.89225	0.999754	23623	0	0.87899	0.0082924	0.018025	0.930738	648	2	0.87899
FBLN2:NM_001004019;NM_001998_up_50	12	0.21299	0.39315	0.996963	8213	3	-7.8695e-05	0.0082982	0.032366	0.941799	649	4	-7.8695e-05
MLXIPL:NM_032951;NM_032954_up_50	8	0.90551	0.90569	0.999782	23988	0	0.48025	0.0083023	0.027789	0.933372	650	4	0.48025
THOC7:NM_001285404_up_50	4	0.75164	0.75195	0.997077	20061	0	0.55777	0.0083096	0.022359	0.930738	651	3	0.55777
ACAN:NM_001135;NM_013227_up_50	4	0.29153	0.32598	0.996963	10196	1	-0.33781	0.0083323	0.02242	0.930738	652	1	-0.33781
random:random_seq_12334_22_0_-1	1	0.99164	0.9916	0.999782	26275	0	1.1145	0.0083553	0.0083156	0.925339	653	1	1.1145
BHLHB9:NM_001142529;NM_001142530_up_50	9	0.99231	0.99226	0.999782	26295	0	0.29757	0.0083565	0.029642	0.935154	654	3	0.29757
HDAC10:NM_001159286;NM_032019_up_50	6	0.10083	0.18802	0.996963	4798	2	0.21238	0.0083858	0.025534	0.930738	655	1	0.21238
PCDHA5:NM_018908;NM_031501_up_50	7	0.64344	0.65402	0.996963	17467	1	0.58033	0.0084031	0.027572	0.932919	656	4	0.58033
PIKFYVE:NM_001178000;NM_152671_up_50	8	0.52966	0.60173	0.996963	15180	1	0.46903	0.008411	0.02809	0.935154	657	3	0.46903
GPC2:NM_152742_up_50	8	0.61243	0.6489	0.996963	16810	1	-0.063115	0.0084118	0.028093	0.935154	658	3	-0.063115
GIT1:NM_001085454;NM_014030_up_50	5	0.99553	0.99552	0.999782	26366	0	0.63255	0.0084174	0.023294	0.930738	659	3	0.63255
NM_013310:NM_013310_up_50	5	0.51639	0.52375	0.996963	14921	1	0.30846	0.0084178	0.023295	0.930738	660	2	0.30846
KBTBD8:NM_032505_up_50	7	0.11058	0.22053	0.996963	5132	2	-0.20782	0.0084194	0.027613	0.932919	661	1	-0.20782
random:random_seq_152112_0_22_-1	1	0.99158	0.99153	0.999782	26273	0	1.2492	0.0084247	0.0083944	0.925339	662	1	1.2492
DNAH9:NM_004662_up_50	6	0.97361	0.9736	0.999782	25780	0	0.58636	0.008443	0.025655	0.930738	663	3	0.58636
EDN1:NM_001168319;NM_001955_up_50	6	0.20463	0.31215	0.996963	7976	2	0.39842	0.0084768	0.025739	0.930738	664	3	0.39842
OR5T1:NM_001004745_up_50	8	0.323	0.4564	0.996963	10877	2	0.21218	0.0084825	0.028278	0.935154	665	4	0.21218
CCDC107:NM_001195200;NM_174923_up_50	11	0.98331	0.98334	0.999782	26034	0	0.36941	0.0085153	0.032259	0.941799	666	5	0.36941
SPTBN5:NM_016642_up_50	5	0.70246	0.70254	0.996963	18846	0	0.65889	0.008527	0.023547	0.930738	667	3	0.65889
SMURF2:NM_022739_up_50	9	0.41019	0.54871	0.996963	12786	2	0.11327	0.0085343	0.03015	0.935552	668	2	0.11327
TXNRD3:NM_001039783_up_50	5	0.78756	0.78761	0.998152	20933	0	0.64524	0.0085377	0.023571	0.930738	669	3	0.64524
ADSS:NM_001126_up_50	10	0.75171	0.77015	0.99775	20063	1	0.060108	0.0085711	0.032047	0.941799	670	3	0.060108
CPSF1:NM_013291_up_50	7	0.99115	0.99108	0.999782	26262	0	0.42369	0.008585	0.028119	0.935154	671	3	0.42369
FAM114A1:NM_138389_up_50	5	0.73164	0.7317	0.996963	19557	0	0.5114	0.0086297	0.023797	0.930738	672	3	0.5114
EXOSC9:NM_001034194;NM_005033_up_50	8	0.057668	0.13729	0.996963	3130	2	0.48787	0.0086485	0.028741	0.935154	673	4	0.48787
TVP23C:NM_001135036;NM_145301_up_50	4	0.97224	0.97228	0.999782	25733	0	0.28768	0.008658	0.02324	0.930738	674	2	0.28768
DCAF12L1:NM_178470_up_50	6	0.78419	0.78396	0.998152	20839	0	0.30269	0.0086623	0.026167	0.930738	675	3	0.30269
GUCA2B:NM_007102_up_50	7	0.58134	0.60825	0.996963	16181	1	0.54998	0.0086719	0.028382	0.935154	676	4	0.54998
STOX1:NM_001130159;NM_152709_up_50	4	0.74794	0.74823	0.997077	19971	0	0.17687	0.0086831	0.023303	0.930738	677	1	0.17687
SLC10A7:NM_001029998;NM_032128_up_50	6	0.7558	0.75563	0.997077	20160	0	0.09113	0.0087224	0.026311	0.930738	678	2	0.09113
BPI:NM_001725_up_50	6	0.37877	0.45161	0.996963	12128	1	0.17285	0.0087613	0.026402	0.930738	679	1	0.17285
ARL8A:NM_001256129;NM_138795_up_50	8	0.60652	0.64528	0.996963	16690	1	0.38982	0.0087659	0.029099	0.935154	680	3	0.38982
N6AMT1:NM_013240;NM_182749_up_50	8	0.994	0.99399	0.999782	26329	0	0.56994	0.0087826	0.029145	0.935154	681	4	0.56994
C21orf62:NM_001162495;NM_019596_up_50	5	0.34529	0.396	0.996963	11396	1	0.62555	0.0087863	0.024164	0.930738	682	2	0.62555
FAM118A:NM_017911_up_50	8	0.68309	0.69653	0.996963	18373	1	0.23817	0.0087911	0.02917	0.935154	683	4	0.23817
FAM63B:NM_001040450;NM_001040453_up_50	7	0.94053	0.94056	0.999782	24899	0	0.40152	0.008793	0.028743	0.935154	684	4	0.40152
PCLO:NM_014510;NM_033026_up_50	6	0.72531	0.72532	0.996963	19389	0	0.34972	0.0088271	0.026568	0.930738	685	3	0.34972
ERAP2:NM_001130140;NM_022350_up_50	7	0.979	0.97894	0.999782	25920	0	0.33571	0.0088304	0.02884	0.935154	686	3	0.33571
SELE:NM_000450_up_50	7	0.24373	0.3651	0.996963	9019	1	0.28646	0.0088796	0.028985	0.935154	687	2	0.28646
SV2C:NM_014979_up_50	8	0.93261	0.93273	0.999782	24703	0	0.14764	0.0088819	0.029439	0.935154	688	4	0.14764
FAM222B:NM_001288634_up_50	6	0.88658	0.88644	0.999754	23466	0	0.026309	0.0089152	0.026774	0.930738	689	2	0.026309
IDH3B:NM_001258384;NM_174855_up_50	9	0.8365	0.83592	0.999754	22166	0	0.3689	0.0089274	0.031211	0.941799	690	4	0.3689
ZNF563:NM_145276_up_50	4	0.3615	0.37989	0.996963	11758	1	0.7132	0.0089275	0.023912	0.930738	691	3	0.7132
RAD17:NM_133343_up_50	1	0.99107	0.99102	0.999782	26257	0	1.0611	0.008929	0.0088988	0.925339	692	1	1.0611
C1orf162:NM_174896_up_50	5	0.38268	0.42137	0.996963	12208	1	0.087754	0.0089347	0.024541	0.930738	693	1	0.087754
INSIG2:NM_016133_up_50	8	0.070311	0.15914	0.996963	3668	3	-0.18368	0.0089368	0.029596	0.935154	694	2	-0.18368
SRY:NM_003140_up_50	7	0.74634	0.74685	0.996963	19938	0	0.54748	0.008971	0.029263	0.935154	695	3	0.54748
C14orf142:NM_032490_up_50	9	0.38544	0.52508	0.996963	12253	1	0.33279	0.0089826	0.03135	0.941799	696	4	0.33279
ZNF226:NM_001146220_up_50	2	0.99098	0.99092	0.999782	26252	0	0.69145	0.0090233	0.017142	0.925339	697	2	0.69145
DKK2:NM_014421_up_50	3	0.49821	0.49799	0.996963	14565	0	0.45518	0.0090403	0.019329	0.930738	698	2	0.45518
SIPA1L1:NM_001284247_up_50	5	0.96805	0.968	0.999782	25612	0	0.0992	0.0090515	0.024784	0.930738	699	2	0.0992
DCLRE1B:NM_022836_up_50	8	0.1045	0.2166	0.996963	4921	3	-0.034547	0.0090661	0.029968	0.935493	700	2	-0.034547
SYT7:NM_001252065;NM_004200_up_50	9	0.57761	0.65356	0.996963	16098	1	-0.13383	0.0090687	0.031588	0.941799	701	1	-0.13383
SUGCT:NM_001193311;NM_024728_up_50	11	0.33204	0.50981	0.996963	11111	2	-0.028806	0.0090758	0.0341	0.963828	702	5	-0.028806
random:random_seq_170909_22_0_-1	1	0.99092	0.99088	0.999782	26249	0	1.0339	0.0090803	0.0090508	0.925339	703	1	1.0339
ITGAX:NM_000887;NM_001286375_up_50	7	0.52475	0.57132	0.996963	15093	1	0.060721	0.0090833	0.029601	0.935154	704	2	0.060721
RUNDC1:NM_173079_up_50	8	0.36394	0.4987	0.996963	11825	2	0.36883	0.0090986	0.03007	0.935493	705	4	0.36883
PCED1B:NM_001281429;NM_138371_up_50	1	0.99089	0.99084	0.999782	26247	0	1.7717	0.0091118	0.0090848	0.925339	706	1	1.7717
GALNT2:NM_004481_up_50	10	0.37337	0.5248	0.996963	12029	2	0.22823	0.0091259	0.033942	0.963828	707	4	0.22823
RBL1:NM_002895;NM_183404_up_50	3	0.70869	0.70863	0.996963	19002	0	0.83641	0.0091301	0.019476	0.930738	708	2	0.83641
DCN:NM_133504;NM_133507_up_50	5	0.94303	0.94306	0.999782	24967	0	0.28368	0.0091371	0.024995	0.930738	709	2	0.28368
AARS:NM_001605_up_50	5	0.78991	0.78995	0.998152	20980	0	0.1711	0.0091537	0.025038	0.930738	710	1	0.1711
random:random_seq_72739_0_22_-1	1	0.99084	0.9908	0.999782	26246	0	0.75578	0.0091559	0.0091271	0.925339	711	1	0.75578
TEX9:NM_001286449;NM_198524_up_50	9	0.1583	0.30301	0.996963	6665	3	-0.16194	0.0091812	0.031895	0.941799	712	1	-0.16194
GNG3:NM_012202_up_50	2	0.60913	0.60902	0.996963	16741	0	0.90935	0.0091883	0.017449	0.926817	713	1	0.90935
RPS8:NM_001012_up_50	8	0.78041	0.78058	0.998152	20751	0	0.029579	0.00919	0.030324	0.935552	714	3	0.029579
PLEKHG3:NM_015549_up_50	8	0.77726	0.77743	0.998152	20668	0	0.32826	0.0092038	0.030364	0.935552	715	4	0.32826
FOXP2:NM_001172766;NM_148900_up_50	5	0.11219	0.18913	0.996963	5195	2	1.2881	0.009216	0.025189	0.930738	716	2	1.2881
ZPBP2:NM_198844;NM_199321_up_50	8	0.92018	0.92039	0.999782	24360	0	0.089516	0.0092162	0.030395	0.935552	717	2	0.089516
AP4S1:NM_001254728_up_50	10	0.88373	0.88401	0.999754	23378	0	0.26471	0.0092175	0.034248	0.963828	718	4	0.26471
KIT:NM_000222;NM_001093772_up_50	7	0.68132	0.68543	0.996963	18327	1	0.39638	0.0093429	0.030392	0.935552	719	4	0.39638
NDUFB10:NM_004548_up_50	10	0.12477	0.26016	0.996963	5610	2	-0.0054622	0.0093473	0.034699	0.964921	720	4	-0.0054622
NR1D1:NM_021724_up_50	9	0.664	0.69977	0.996963	17906	1	0.31616	0.00935	0.032372	0.941799	721	3	0.31616
FAM126A:NM_032581_up_50	8	0.89134	0.89146	0.999754	23593	0	0.25277	0.0093506	0.030771	0.941799	722	2	0.25277
ENPP6:NM_153343_up_50	4	0.77774	0.77796	0.998152	20680	0	0.16209	0.0093592	0.024993	0.930738	723	1	0.16209
C3orf18:NM_001171741_up_50	4	0.64353	0.64379	0.996963	17469	0	0.7848	0.0093599	0.024994	0.930738	724	3	0.7848
random:random_seq_44782_22_0_-1	1	0.99063	0.99059	0.999782	26237	0	2.0253	0.0093702	0.0093299	0.925339	725	1	2.0253
CD5L:NM_005894_up_50	11	0.66539	0.74303	0.996963	17934	1	0.10054	0.0093756	0.035101	0.965017	726	2	0.10054
CDK5RAP3:NM_001278197_up_50	6	0.71988	0.7199	0.996963	19267	0	-0.009766	0.0094744	0.028047	0.935154	727	1	-0.009766
DOCK8:NM_203447_up_50	8	0.12805	0.25531	0.996963	5712	3	-0.35792	0.0094782	0.031129	0.941799	728	3	-0.35792
JADE3:NM_001077445;NM_014735_up_50	5	0.89642	0.89646	0.999754	23746	0	0.53152	0.0094834	0.025824	0.930738	729	2	0.53152
MYH9:NM_002473_up_50	4	0.7136	0.71377	0.996963	19123	0	0.17	0.0095038	0.025337	0.930738	730	2	0.17
CYFIP2:NM_014376_up_50	10	0.11768	0.25009	0.996963	5391	3	0.565	0.0095434	0.035364	0.965017	731	5	0.565
PPP1R36:NM_172365_up_50	8	0.23286	0.36614	0.996963	8738	2	0.20661	0.0095644	0.031377	0.941799	732	3	0.20661
UBB:NM_018955_up_50	1	0.99042	0.9904	0.999782	26230	0	1.1558	0.0095782	0.009538	0.925339	733	1	1.1558
SPINT4:NM_178455_up_50	6	0.9478	0.94782	0.999782	25105	0	0.60904	0.0096164	0.028372	0.935154	734	3	0.60904
FLNB:NM_001164317;NM_001457_up_50	7	0.80255	0.80287	0.998152	21312	0	-0.14525	0.0096453	0.031306	0.941799	735	1	-0.14525
TBPL1:NM_004865_up_50	5	0.26514	0.34499	0.996963	9555	1	-0.156	0.0097167	0.026363	0.930738	736	1	-0.156
ANXA4:NM_001153_up_50	9	0.83373	0.83319	0.999754	22100	0	0.31058	0.0097213	0.033409	0.956114	737	4	0.31058
COL22A1:NM_152888_up_50	7	0.73637	0.73701	0.996963	19690	0	-0.25568	0.0097328	0.031568	0.941799	738	2	-0.25568
MAPK7:NM_002749;NM_139034_up_50	5	0.079584	0.14576	0.996963	4021	1	0.34445	0.009748	0.026437	0.930738	739	2	0.34445
MGARP:NM_032623_up_50	7	0.039468	0.097825	0.996963	2361	3	-0.31595	0.0097547	0.03163	0.941799	740	2	-0.31595
NM_001290095:NM_001290095_up_50	8	0.074407	0.16607	0.996963	3824	2	0.22573	0.0097663	0.031956	0.941799	741	2	0.22573
random:random_seq_31599_0_22_-1	1	0.99023	0.99021	0.999782	26223	0	1.6062	0.0097673	0.0097271	0.925339	742	1	1.6062
IL32:NM_001012632;NM_001012636_up_50	2	0.99019	0.99012	0.999782	26221	0	0.81156	0.0098098	0.018623	0.930738	743	2	0.81156
TP73:NM_001126240;NM_001204191_up_50	7	0.92738	0.92745	0.999782	24561	0	0.42645	0.0098427	0.031891	0.941799	744	3	0.42645
MED13L:NM_015335_up_50	8	0.75467	0.75554	0.997077	20128	1	0.10257	0.0098524	0.032209	0.941799	745	2	0.10257
ZNF331:NM_018555_up_50	7	0.68774	0.69107	0.996963	18514	1	0.10096	0.0098641	0.031958	0.941799	746	1	0.10096
DYNLL1:NM_001037494_up_50	7	0.52281	0.57016	0.996963	15056	1	0.1733	0.0098873	0.032027	0.941799	747	3	0.1733
SYT16:NM_031914_up_50	6	0.57401	0.58434	0.996963	16027	1	0.36173	0.0099021	0.029013	0.935154	748	3	0.36173
NABP2:NM_024068_up_50	10	0.8922	0.89246	0.999754	23619	0	0.28394	0.0099049	0.036609	0.965017	749	4	0.28394
KRTAP11-1:NM_175858_up_50	8	0.68515	0.69807	0.996963	18433	1	0.14725	0.0099163	0.032386	0.941799	750	3	0.14725
UBL5:NM_001048241_up_50	1	0.99008	0.99005	0.999782	26218	0	1.0595	0.0099249	0.0098874	0.925339	751	1	1.0595
DKKL1:NM_001197301;NM_014419_up_50	8	0.91042	0.91058	0.999782	24120	0	0.37195	0.0099281	0.032414	0.941799	752	3	0.37195
CD24:NM_013230_up_50	7	0.13716	0.24929	0.996963	6040	2	0.1456	0.009962	0.032249	0.941799	753	3	0.1456
PCDH15:NM_001142763;NM_033056_up_50	6	0.86082	0.86082	0.999754	22764	0	0.081205	0.0099621	0.029143	0.935154	754	2	0.081205
MYRIP:NM_001284424;NM_015460_up_50	8	0.12466	0.24981	0.996963	5607	3	-0.064	0.0099663	0.032519	0.941799	755	2	-0.064
GPS1:NM_004127;NM_212492_up_50	6	0.65378	0.65408	0.996963	17677	1	0.38597	0.0099727	0.029165	0.935154	756	3	0.38597
HIVEP3:NM_001127714;NM_024503_up_50	4	0.7851	0.7853	0.998152	20864	0	0.7357	0.010007	0.026612	0.930738	757	3	0.7357
TMEM186:NM_015421_up_50	3	0.5789	0.57875	0.996963	16122	0	0.93624	0.010017	0.021016	0.930738	758	2	0.93624
WNK2:NM_001282394;NM_006648_up_50	9	0.86682	0.86631	0.999754	22937	0	0.25787	0.010025	0.034234	0.963828	759	3	0.25787
MORC1:NM_014429_up_50	10	0.84678	0.84684	0.999754	22407	0	0.26128	0.010051	0.037097	0.965017	760	3	0.26128
random:random_seq_150420_0_22_-1	1	0.98994	0.98992	0.999782	26213	0	0.55215	0.010057	0.010011	0.925339	761	1	0.55215
ZEB2:NM_001171653;NM_014795_up_50	7	0.60557	0.62544	0.996963	16672	1	0.31203	0.01006	0.032553	0.941799	762	3	0.31203
KRT39:NM_213656_up_50	4	0.61616	0.61651	0.996963	16884	0	-0.20632	0.01006	0.026739	0.930738	763	1	-0.20632
SEMA6D:NM_001198999_up_50	10	0.88461	0.88488	0.999754	23403	0	0.20994	0.010069	0.037148	0.965017	764	4	0.20994
FAM160A1:NM_001109977_up_50	9	0.9702	0.97014	0.999782	25675	0	0.64873	0.010091	0.034411	0.96479	765	4	0.64873
SLC16A3:NM_001206952_up_50	8	0.78622	0.78643	0.998152	20894	0	0.2236	0.010095	0.032889	0.948157	766	4	0.2236
UGT1A6:NM_001072_up_50	4	0.22339	0.2773	0.996963	8474	1	-0.014208	0.01011	0.026859	0.930738	767	1	-0.014208
KDM2A:NM_012308_up_50	8	0.64991	0.67307	0.996963	17598	1	0.087741	0.010116	0.032945	0.948157	768	2	0.087741
random:random_seq_3112_0_22_-1	1	0.98988	0.98985	0.999782	26211	0	1.1686	0.01012	0.010066	0.925339	769	1	1.1686
SRSF7:NM_001031684;NM_001195446_up_50	10	0.8119	0.81467	0.998152	21552	1	0.13761	0.010129	0.037318	0.965017	770	4	0.13761
KDM1B:NM_153042_up_50	9	0.60174	0.66556	0.996963	16585	1	-0.068796	0.010145	0.034562	0.96479	771	3	-0.068796
BRF2:NM_018310_up_50	6	0.57701	0.58672	0.996963	16090	1	0.25061	0.010158	0.029569	0.935154	772	2	0.25061
RFPL2:NM_006605_up_50	2	0.98983	0.98978	0.999782	26210	0	0.67433	0.010166	0.019303	0.930738	773	2	0.67433
BLCAP:NM_001167821;NM_001167822_up_50	7	0.96032	0.96027	0.999782	25430	0	0.40215	0.010172	0.032876	0.948157	774	3	0.40215
LMNA:NM_001257374;NM_001282624_up_50	9	0.43436	0.57204	0.996963	13253	1	0.52076	0.010179	0.034658	0.96479	775	4	0.52076
TMEM154:NM_152680_up_50	6	0.48764	0.52039	0.996963	14344	1	0.16218	0.010187	0.029636	0.935154	776	2	0.16218
PRKAR1A:NM_001276289;NM_212472_up_50	8	0.96789	0.96802	0.999782	25609	0	0.51403	0.010231	0.033267	0.954111	777	4	0.51403
PDE1A:NM_005019_up_50	2	0.33908	0.33874	0.996963	11261	0	0.36216	0.010255	0.019476	0.930738	778	1	0.36216
C6orf106:NM_022758;NM_024294_up_50	6	0.98906	0.98899	0.999782	26192	0	0.4927	0.010262	0.029816	0.935493	779	3	0.4927
GBX1:NM_001098834_up_50	7	0.14178	0.25428	0.996963	6186	1	-0.0081532	0.010296	0.033236	0.954111	780	2	-0.0081532
random:random_seq_198058_0_22_-1	1	0.98968	0.98967	0.999782	26204	0	0.82722	0.010322	0.010277	0.925339	781	1	0.82722
SYTL4:NM_001129896_up_50	4	0.31415	0.34308	0.996963	10672	1	0.55538	0.010338	0.027429	0.932919	782	3	0.55538
CHKB:NM_005198_up_50	5	0.58119	0.58187	0.996963	16178	1	0.2359	0.010342	0.027828	0.933507	783	1	0.2359
AURKC:NM_001015879;NM_003160_up_50	4	0.99912	0.99913	0.999998	26473	0	0.42176	0.010355	0.027476	0.932919	784	3	0.42176
ELP2:NM_001242875;NM_018255_up_50	10	0.53603	0.66541	0.996963	15290	1	0.12052	0.010373	0.037937	0.965017	785	3	0.12052
TFAP2B:NM_003221_up_50	3	0.19177	0.21828	0.996963	7637	1	0.26582	0.010374	0.021663	0.930738	786	1	0.26582
UBE2D3:NM_003340;NM_181891_up_50	6	0.99011	0.99007	0.999782	26219	0	0.23828	0.010375	0.030078	0.935493	787	2	0.23828
GRIK1:NM_000830;NM_175611_up_50	4	0.17073	0.24176	0.996963	7021	1	0.66301	0.010376	0.027526	0.932919	788	2	0.66301
MEMO1:NM_001137602;NM_015955_up_50	8	0.091359	0.19476	0.996963	4439	1	0.019769	0.010416	0.033801	0.963191	789	1	0.019769
YTHDF1:NM_017798_up_50	4	0.50065	0.50141	0.996963	14612	1	0.40654	0.010444	0.027705	0.933341	790	2	0.40654
EFHB:NM_144715_up_50	7	0.4299	0.51729	0.996963	13174	1	0.13254	0.010601	0.034151	0.963828	791	2	0.13254
PLEKHG5:NM_001042663;NM_001265592_up_50	4	0.77935	0.77955	0.998152	20726	0	0.37531	0.010611	0.028124	0.935154	792	1	0.37531
random:random_seq_60995_0_22_-1	1	0.98937	0.98938	0.999782	26197	0	1.4639	0.010631	0.010596	0.925339	793	1	1.4639
ZIC3:NM_003413_up_50	12	0.040165	0.1248	0.996963	2398	3	0.19564	0.010646	0.039845	0.965017	794	5	0.19564
GAST:NM_000805_up_50	8	0.99307	0.99308	0.999782	26312	0	0.31164	0.010651	0.03446	0.96479	795	3	0.31164
random:random_seq_197700_0_22_-1	1	0.98928	0.98929	0.999782	26195	0	1.2654	0.010719	0.010664	0.925339	796	1	1.2654
HARBI1:NM_173811_up_50	7	0.97308	0.97299	0.999782	25763	0	0.58654	0.010741	0.03455	0.96479	797	4	0.58654
CCDC146:NM_020879_up_50	5	0.69647	0.69655	0.996963	18705	0	0.11407	0.010748	0.028802	0.935154	798	2	0.11407
CPEB1:NM_001079533;NM_001288820_up_50	9	0.93331	0.93307	0.999782	24726	0	0.013924	0.010751	0.036192	0.965017	799	2	0.013924
CCDC50:NM_174908;NM_178335_up_50	6	0.58396	0.59241	0.996963	16227	1	0.4151	0.010753	0.030928	0.941799	800	3	0.4151
RAB38:NM_022337_up_50	7	0.56742	0.59878	0.996963	15918	1	-0.090912	0.010767	0.034614	0.96479	801	3	-0.090912
PHKA1:NM_001122670;NM_002637_up_50	10	0.1901	0.3514	0.996963	7592	2	-0.079242	0.010788	0.039024	0.965017	802	2	-0.079242
VANGL1:NM_001172411;NM_138959_up_50	9	0.94681	0.94667	0.999782	25078	0	0.36877	0.010797	0.036318	0.965017	803	3	0.36877
TRIM3:NM_001248007;NM_033278_up_50	9	0.92777	0.92742	0.999782	24569	0	0.295	0.010809	0.036355	0.965017	804	3	0.295
ZFP28:NM_020828_up_50	8	0.054264	0.13136	0.996963	2994	2	0.042639	0.010816	0.03493	0.965017	805	1	0.042639
SIRT5:NM_001193267;NM_031244_up_50	5	0.68339	0.68342	0.996963	18385	0	0.51877	0.010829	0.028981	0.935154	806	3	0.51877
PLEKHB1:NM_001130036_up_50	8	0.98545	0.98545	0.999782	26103	0	0.33831	0.010841	0.034995	0.965017	807	2	0.33831
NHP2:NM_001034833;NM_017838_up_50	9	0.16662	0.31545	0.996963	6897	1	0.29151	0.010868	0.036528	0.965017	808	2	0.29151
CACFD1:NM_001135775;NM_017586_up_50	5	0.79687	0.79691	0.998152	21153	0	0.42787	0.01087	0.029079	0.935154	809	2	0.42787
ENPP7:NM_178543_up_50	5	0.4838	0.49688	0.996963	14275	1	-0.25454	0.010873	0.029086	0.935154	810	1	-0.25454
SYBU:NM_001099753;NM_001099755_up_50	7	0.05616	0.12919	0.996963	3071	2	0.61969	0.010888	0.034964	0.965017	811	4	0.61969
GSPT1:NM_001130007_up_50	4	0.036492	0.073446	0.996963	2234	1	0.58162	0.010892	0.028804	0.935154	812	2	0.58162
UTP14A:NM_001166221;NM_006649_up_50	6	0.28962	0.40242	0.996963	10155	1	0.16016	0.010899	0.031242	0.941799	813	1	0.16016
GATA3:NM_001002295;NM_002051_up_50	3	0.65495	0.65487	0.996963	17699	0	0.68441	0.010914	0.022652	0.930738	814	2	0.68441
PPEF1:NM_006240;NM_152226_up_50	9	0.8285	0.82797	0.999256	21976	0	0.06576	0.010924	0.036688	0.965017	815	3	0.06576
PPM1D:NM_003620_up_50	9	0.10917	0.22872	0.996963	5075	3	0.34282	0.010925	0.036691	0.965017	816	4	0.34282
DMD:NM_004006_up_50	7	0.437	0.52103	0.996963	13301	1	0.52359	0.010943	0.035119	0.965017	817	4	0.52359
LRRFIP2:NM_001134369;NM_017724_up_50	7	0.11843	0.229	0.996963	5413	2	0.28943	0.010957	0.035161	0.965017	818	2	0.28943
AIMP1:NM_001142416_up_50	8	0.37399	0.50913	0.996963	12037	2	0.15476	0.011023	0.035503	0.965017	819	3	0.15476
CACNA2D3:NM_018398_up_50	8	0.92884	0.92897	0.999782	24601	0	0.15669	0.011033	0.035529	0.965017	820	4	0.15669
GCFC2:NM_001201335;NM_003203_up_50	6	0.99931	0.9993	0.999998	26479	0	0.5077	0.011043	0.031556	0.941799	821	3	0.5077
AIFM1:NM_001130846_up_50	3	0.90492	0.90482	0.999782	23968	0	0.65766	0.01105	0.022884	0.930738	822	2	0.65766
FGD5:NM_152536_up_50	9	0.46872	0.60576	0.996963	13978	1	0.45566	0.011064	0.037074	0.965017	823	4	0.45566
OSGEP:NM_017807_up_50	2	0.98889	0.98887	0.999782	26183	0	0.78967	0.011111	0.021055	0.930738	824	2	0.78967
random:random_seq_19880_0_22_-1	1	0.98886	0.9889	0.999782	26182	0	1.7073	0.011135	0.011078	0.925339	825	1	1.7073
ABHD17C:NM_021214_up_50	8	0.7412	0.74352	0.996963	19809	1	0.23772	0.011162	0.035894	0.965017	826	2	0.23772
random:random_seq_141242_0_22_-1	1	0.98883	0.98886	0.999782	26180	0	0.97615	0.011167	0.011108	0.925339	827	1	0.97615
PPWD1:NM_001278926;NM_015342_up_50	6	0.0054151	0.018281	0.935812	461	2	0.26435	0.011199	0.031895	0.941799	828	1	0.26435
TYR:NM_000372_up_50	5	0.90357	0.90358	0.999782	23943	0	0.70555	0.011241	0.02993	0.935493	829	3	0.70555
NARS:NM_004539_up_50	5	0.62149	0.62161	0.996963	16986	0	-0.16885	0.011279	0.030032	0.935493	830	2	-0.16885
MRPL24:NM_024540;NM_145729_up_50	7	0.7984	0.79872	0.998152	21195	0	0.030626	0.011299	0.036175	0.965017	831	2	0.030626
RABEPK:NM_005833_up_50	3	0.86926	0.86924	0.999754	23000	0	1.0238	0.011302	0.023323	0.930738	832	2	1.0238
SRPK2:NM_182691_up_50	7	0.95923	0.95918	0.999782	25394	0	0.39056	0.011307	0.036198	0.965017	833	3	0.39056
OR5B17:NM_001005489_up_50	5	0.9576	0.95757	0.999782	25350	0	0.58294	0.011309	0.030102	0.935493	834	3	0.58294
OLA1:NM_001011708;NM_013341_up_50	9	0.16305	0.31008	0.996963	6802	1	0.25791	0.011335	0.037816	0.965017	835	4	0.25791
SCN4A:NM_000334_up_50	8	0.44256	0.55936	0.996963	13429	1	0.29451	0.011351	0.036415	0.965017	836	2	0.29451
KDM2B:NM_032590_up_50	9	0.98712	0.98709	0.999782	26146	0	0.54154	0.011355	0.037879	0.965017	837	4	0.54154
EPC1:NM_001282391_up_50	9	0.46816	0.60521	0.996963	13966	2	0.37251	0.011362	0.037895	0.965017	838	4	0.37251
BRIP1:NM_032043_up_50	10	0.72025	0.75063	0.997077	19277	1	0.070403	0.011367	0.040514	0.96989	839	3	0.070403
RCAN2:NM_001251973_up_50	6	0.16034	0.25919	0.996963	6717	2	-0.12027	0.011424	0.032395	0.941799	840	1	-0.12027
EIF4E3:NM_001134649_up_50	4	0.88484	0.88501	0.999754	23413	0	0.33031	0.011426	0.030111	0.935493	841	2	0.33031
NM_001040071:NM_001040071_up_50	9	0.7584	0.76392	0.997694	20227	1	0.35743	0.011467	0.03817	0.965017	842	4	0.35743
LUZP6:NM_001128619;NM_145808_up_50	8	0.2526	0.38568	0.996963	9257	2	0.6428	0.011479	0.036791	0.965017	843	4	0.6428
C1QTNF8:NM_207419_up_50	4	0.59367	0.59402	0.996963	16424	0	0.24863	0.011486	0.030257	0.935552	844	1	0.24863
SGMS2:NM_001136258_up_50	8	0.45868	0.56684	0.996963	13791	1	0.14204	0.011615	0.037171	0.965017	845	2	0.14204
AQP3:NM_004925_up_50	7	0.43689	0.52097	0.996963	13298	1	-0.15299	0.01162	0.037103	0.965017	846	3	-0.15299
PLAT:NM_000930;NM_033011_up_50	11	0.47244	0.61817	0.996963	14050	2	0.48794	0.011621	0.04233	0.98086	847	5	0.48794
APOA1BP:NM_144772_up_50	7	0.22137	0.34066	0.996963	8420	2	0.27668	0.011623	0.03711	0.965017	848	2	0.27668
NM_001190943:NM_001190943_up_50	4	0.26414	0.30592	0.996963	9532	1	0.62562	0.011632	0.030639	0.940864	849	3	0.62562
INPP5D:NM_001017915;NM_005541_up_50	7	0.40335	0.50352	0.996963	12639	1	0.16865	0.011652	0.037193	0.965017	850	2	0.16865
CHP2:NM_022097_up_50	7	0.85265	0.85285	0.999754	22563	0	0.37828	0.011668	0.03724	0.965017	851	4	0.37828
SLC4A11:NM_001174090_up_50	5	0.68726	0.68734	0.996963	18504	0	0.29598	0.011677	0.030964	0.941799	852	3	0.29598
ROPN1:NM_017578_up_50	7	0.51306	0.56429	0.996963	14852	1	0.043538	0.011677	0.037262	0.965017	853	3	0.043538
SAMD9L:NM_152703_up_50	9	0.23274	0.3856	0.996963	8735	2	-0.15798	0.01169	0.038753	0.965017	854	4	-0.15798
WISP2:NM_003881_up_50	12	0.11777	0.27136	0.996963	5394	2	-0.059257	0.011703	0.04312	0.988015	855	4	-0.059257
SVIP:NM_148893_up_50	7	0.036134	0.091503	0.996963	2220	2	0.1058	0.011721	0.037378	0.965017	856	2	0.1058
KRTAP10-10:NM_181688_up_50	7	0.0071166	0.024217	0.9394	596	4	-0.48996	0.011744	0.037456	0.965017	857	1	-0.48996
PRKCH:NM_006255_up_50	10	0.88431	0.88458	0.999754	23393	0	0.0094091	0.011756	0.041511	0.974397	858	1	0.0094091
DBH:NM_000787_up_50	7	0.75809	0.75861	0.997301	20216	0	0.26783	0.011783	0.037567	0.965017	859	4	0.26783
MUTYH:NM_001048172;NM_001048174_up_50	1	0.98821	0.98822	0.999782	26163	0	1.1253	0.011791	0.011737	0.925339	860	1	1.1253
SNRPN:NM_022805_up_50	4	0.50142	0.50216	0.996963	14630	1	0.24761	0.011811	0.031087	0.941799	861	1	0.24761
CSGALNACT1:NM_018371_up_50	7	0.017626	0.05431	0.996963	1226	2	0.18128	0.011831	0.037716	0.965017	862	1	0.18128
GCDH:NM_000159;NM_013976_up_50	8	0.5083	0.59078	0.996963	14760	1	0.33088	0.011862	0.037857	0.965017	863	3	0.33088
EDEM3:NM_025191_up_50	8	0.049634	0.1233	0.996963	2791	2	-0.21962	0.011864	0.037863	0.965017	864	2	-0.21962
PMVK:NM_006556_up_50	6	0.21203	0.32119	0.996963	8178	2	-0.040755	0.011876	0.033408	0.956114	865	3	-0.040755
VTCN1:NM_001253849_up_50	4	0.96825	0.96827	0.999782	25618	0	0.8737	0.011886	0.031281	0.941799	866	2	0.8737
ADGRA1:NM_001083909_up_50	9	0.45931	0.59639	0.996963	13812	2	0.026428	0.011892	0.039292	0.965017	867	3	0.026428
UROC1:NM_001165974;NM_144639_up_50	6	0.15297	0.25033	0.996963	6500	2	-0.40144	0.011911	0.033479	0.957101	868	1	-0.40144
PRR22:NM_001134316_up_50	7	0.66563	0.67213	0.996963	17941	1	0.1665	0.011919	0.037958	0.965017	869	2	0.1665
PTH2R:NM_005048_up_50	8	0.82313	0.82331	0.998192	21865	0	0.33765	0.011933	0.03804	0.965017	870	4	0.33765
TMEM106B:NM_001134232;NM_018374_up_50	7	0.50491	0.55944	0.996963	14704	1	0.28182	0.011946	0.038041	0.965017	871	2	0.28182
FRG1:NM_004477_up_50	3	0.49734	0.49711	0.996963	14543	0	0.62719	0.011956	0.024463	0.930738	872	2	0.62719
MPL:NM_005373_up_50	10	0.65686	0.71657	0.996963	17734	1	0.29836	0.011962	0.042041	0.979019	873	3	0.29836
IL18BP:NM_001039659;NM_173044_up_50	5	0.84491	0.84485	0.999754	22348	0	0.46886	0.011964	0.031638	0.941799	874	2	0.46886
SEPT4:NM_080415;NM_080416_up_50	8	0.99131	0.99131	0.999782	26265	0	0.23252	0.011974	0.038158	0.965017	875	3	0.23252
UFM1:NM_001286703;NM_016617_up_50	9	0.93246	0.9322	0.999782	24700	0	-0.15467	0.011997	0.039575	0.965017	876	3	-0.15467
PDE1C:NM_001191058_up_50	5	0.82131	0.82136	0.998152	21808	0	0.4024	0.012011	0.031751	0.941799	877	3	0.4024
NGDN:NM_001042635;NM_015514_up_50	8	0.17215	0.30676	0.996963	7066	2	-0.04035	0.012014	0.03827	0.965017	878	3	-0.04035
NM_001290145:NM_001290145;NM_015584_up_50	4	0.98318	0.98322	0.999782	26032	0	0.43996	0.012016	0.031606	0.941799	879	2	0.43996
FGF6:NM_020996_up_50	8	0.69872	0.70839	0.996963	18764	1	-0.17377	0.012019	0.038287	0.965017	880	2	-0.17377
KRTAP1-5:NM_031957_up_50	5	0.0221	0.055521	0.996963	1476	2	-0.34207	0.012029	0.031796	0.941799	881	1	-0.34207
LRTOMT:NM_001145307;NM_145309_up_50	7	0.29447	0.42149	0.996963	10269	2	0.34783	0.01205	0.038335	0.965017	882	1	0.34783
TBC1D5:NM_014744_up_50	5	0.88578	0.88585	0.999754	23438	0	0.18716	0.012058	0.031869	0.941799	883	2	0.18716
FHL1:NM_001159704_up_50	7	0.99663	0.99662	0.999782	26403	0	0.20262	0.012074	0.038406	0.965017	884	2	0.20262
ABCC5:NM_001023587;NM_005688_up_50	9	0.16571	0.31407	0.996963	6877	2	-0.046498	0.012114	0.039873	0.965017	885	3	-0.046498
DHX57:NM_198963_up_50	4	0.71518	0.71534	0.996963	19157	0	0.61243	0.012125	0.031861	0.941799	886	2	0.61243
ZNF205:NM_001042428;NM_003456_up_50	4	0.97767	0.97774	0.999782	25885	0	0.42874	0.012135	0.031883	0.941799	887	1	0.42874
EIF5AL1:NM_001099692_up_50	5	0.81818	0.81823	0.998152	21727	0	0.39565	0.012143	0.032061	0.941799	888	3	0.39565
SMS:NM_001258423;NM_004595_up_50	9	0.16532	0.31347	0.996963	6863	1	0.094398	0.012152	0.039983	0.965017	889	2	0.094398
PRPF39:NM_017922_up_50	8	0.90754	0.90775	0.999782	24037	0	0.36086	0.012173	0.038716	0.965017	890	4	0.36086
HPS1:NM_000195;NM_182639_up_50	3	0.021709	0.042092	0.977259	1465	2	-0.23173	0.012195	0.024884	0.930738	891	1	-0.23173
ANAPC7:NM_001137664;NM_016238_up_50	6	0.022801	0.059207	0.996963	1512	2	-0.012705	0.01221	0.03415	0.963828	892	1	-0.012705
SIPA1L2:NM_020808_up_50	8	0.094131	0.19942	0.996963	4549	3	-0.43335	0.012214	0.038834	0.965017	893	2	-0.43335
ITPA:NM_181493_up_50	6	0.94959	0.94957	0.999782	25142	0	0.40613	0.012224	0.034186	0.963828	894	3	0.40613
ASRGL1:NM_001083926;NM_025080_up_50	7	0.26419	0.38771	0.996963	9535	1	0.098971	0.012232	0.038916	0.965017	895	2	0.098971
ECI2:NM_001166010;NM_206836_up_50	3	0.034661	0.06334	0.996963	2161	1	0.45871	0.012251	0.024983	0.930738	896	1	0.45871
RASIP1:NM_017805_up_50	7	0.99571	0.99569	0.999782	26374	0	0.39792	0.01226	0.038999	0.965017	897	4	0.39792
MYADM:NM_001290193_up_50	9	0.082502	0.18751	0.996963	4135	3	-0.30676	0.012289	0.040362	0.968876	898	2	-0.30676
NRAS:NM_002524_up_50	11	0.42997	0.58425	0.996963	13177	2	0.17722	0.012299	0.044473	0.989831	899	3	0.17722
ZNF618:NM_133374_up_50	7	0.93857	0.93857	0.999782	24841	0	0.43565	0.012367	0.039287	0.965017	900	2	0.43565
LRFN5:NM_152447_up_50	7	0.98678	0.98671	0.999782	26137	0	0.48649	0.012379	0.039313	0.965017	901	3	0.48649
TAX1BP1:NM_001079864;NM_006024_up_50	11	0.16359	0.32248	0.996963	6817	3	-0.14841	0.012431	0.044906	0.989831	902	3	-0.14841
TNFRSF17:NM_001192_up_50	6	0.29585	0.40566	0.996963	10304	1	0.13207	0.012435	0.034656	0.96479	903	2	0.13207
DEPDC4:NM_152317_up_50	9	0.7828	0.78427	0.998152	20807	1	0.24966	0.01244	0.040771	0.970857	904	4	0.24966
MRGPRG:NM_001164377_up_50	7	0.86597	0.86608	0.999754	22909	0	0.10959	0.012443	0.039435	0.965017	905	2	0.10959
ZNF652:NM_001145365_up_50	8	0.82182	0.82195	0.998152	21820	0	0.27121	0.012485	0.039578	0.965017	906	3	0.27121
MICU1:NM_001195518;NM_006077_up_50	8	0.54022	0.6074	0.996963	15370	1	0.3383	0.012493	0.0396	0.965017	907	4	0.3383
MRPL49:NM_004927_up_50	4	0.72098	0.72115	0.996963	19297	0	-0.34258	0.01251	0.03251	0.941799	908	1	-0.34258
SNX5:NM_001282454;NM_152227_up_50	8	0.11015	0.22591	0.996963	5116	2	0.086395	0.012524	0.03969	0.965017	909	3	0.086395
SLC23A1:NM_005847;NM_152685_up_50	5	0.88221	0.88228	0.999754	23339	0	-0.024632	0.012528	0.032952	0.948157	910	1	-0.024632
TRIM28:NM_005762_up_50	4	0.94031	0.94037	0.999782	24891	0	0.44062	0.012535	0.032552	0.941799	911	1	0.44062
SYT4:NM_020783_up_50	8	0.9749	0.97495	0.999782	25807	0	0.41686	0.012563	0.039786	0.965017	912	3	0.41686
RLN1:NM_006911_up_50	3	0.75657	0.75649	0.997077	20184	0	0.7495	0.012563	0.025509	0.930738	913	2	0.7495
AARSD1:NM_001261434_up_50	8	0.74461	0.74653	0.996963	19891	1	0.20775	0.012565	0.039794	0.965017	914	4	0.20775
NIPSNAP1:NM_001202502;NM_003634_up_50	7	0.57964	0.60704	0.996963	16138	1	0.035427	0.012573	0.039712	0.965017	915	2	0.035427
ZBED8:NM_022090_up_50	10	0.52887	0.66274	0.996963	15168	1	-0.0097655	0.012581	0.043651	0.989831	916	2	-0.0097655
RNF148:NM_198085_up_50	7	0.8666	0.86673	0.999754	22933	0	0.088802	0.012652	0.039872	0.965017	917	2	0.088802
NDUFS2:NM_004550_up_50	7	0.81812	0.8185	0.998152	21725	0	0.011228	0.012661	0.039888	0.965017	918	2	0.011228
CA10:NM_001082533_up_50	12	0.44898	0.61245	0.996963	13573	1	0.10766	0.012672	0.046114	0.989831	919	2	0.10766
KLC3:NM_177417_up_50	8	0.87138	0.8716	0.999754	23053	0	0.010041	0.012712	0.040194	0.967256	920	2	0.010041
KRTAP4-3:NM_033187_up_50	3	0.67714	0.67688	0.996963	18222	0	-0.25018	0.01272	0.02578	0.930738	921	1	-0.25018
SC5D:NM_001024956_up_50	7	0.092125	0.19465	0.996963	4472	3	-0.1687	0.01274	0.04005	0.965752	922	3	-0.1687
IGLL1:NM_020070;NM_152855_up_50	9	0.95661	0.95646	0.999782	25322	0	0.00069773	0.012744	0.041586	0.974425	923	2	0.00069773
GLRA2:NM_001118885;NM_002063_up_50	7	0.758	0.75851	0.997301	20213	0	0.29642	0.01276	0.040092	0.965882	924	3	0.29642
ETFB:NM_001014763_up_50	2	0.98723	0.98721	0.999782	26147	0	0.5959	0.012771	0.024127	0.930738	925	2	0.5959
OTUD7A:NM_130901_up_50	9	0.99998	0.99998	1	26500	0	0.49184	0.012871	0.041909	0.977675	926	4	0.49184
LILRA5:NM_021250;NM_181986_up_50	6	0.34791	0.43401	0.996963	11457	1	0.18189	0.012893	0.035679	0.965017	927	2	0.18189
SORBS1:NM_001034954;NM_006434_up_50	6	0.61563	0.61915	0.996963	16873	1	0.18124	0.012923	0.035755	0.965017	928	3	0.18124
NOSIP:NM_001270960;NM_015953_up_50	4	0.81568	0.81596	0.998152	21659	0	0.51388	0.012938	0.033215	0.954111	929	2	0.51388
random:random_seq_19663_0_22_-1	1	0.98706	0.98705	0.999782	26143	0	1.5814	0.012944	0.012883	0.925339	930	1	1.5814
SLC35E2:NM_001199787;NM_182838_up_50	3	0.14744	0.18366	0.996963	6338	1	0.10141	0.012982	0.026225	0.930738	931	1	0.10141
HTR1D:NM_000864_up_50	5	0.78754	0.7876	0.998152	20931	0	0.12738	0.012996	0.034015	0.963828	932	1	0.12738
OR5AR1:NM_001004730_up_50	6	0.94405	0.94404	0.999782	25000	0	0.30761	0.013	0.035935	0.965017	933	2	0.30761
PPM1L:NM_139245_up_50	8	0.36912	0.50402	0.996963	11938	1	-0.061221	0.013011	0.041027	0.970857	934	2	-0.061221
NXPH4:NM_007224_up_50	8	0.74111	0.74344	0.996963	19805	1	0.28985	0.013021	0.041054	0.970857	935	4	0.28985
PITPNM2:NM_020845_up_50	7	0.68385	0.68767	0.996963	18401	1	0.25735	0.013024	0.040649	0.970857	936	3	0.25735
SLC47A2:NM_001099646;NM_152908_up_50	8	0.099236	0.20794	0.996963	4748	2	-0.15295	0.013043	0.041103	0.970857	937	2	-0.15295
SEMA3B:NM_001005914;NM_004636_up_50	6	0.94077	0.9408	0.999782	24910	0	0.45249	0.013126	0.036214	0.965017	938	3	0.45249
TCP11:NM_001093728;NM_018679_up_50	8	0.91269	0.9129	0.999782	24169	0	0.18846	0.013147	0.041397	0.973356	939	2	0.18846
ZKSCAN3:NM_001242894;NM_024493_up_50	8	0.67575	0.69115	0.996963	18188	1	-0.028118	0.01316	0.04143	0.973356	940	3	-0.028118
SNRNP70:NM_003089_up_50	9	0.041989	0.11592	0.996963	2479	2	-0.00083661	0.013169	0.04272	0.985321	941	2	-0.00083661
OR4D2:NM_001004707_up_50	5	0.33043	0.38621	0.996963	11065	1	0.11596	0.013183	0.034454	0.96479	942	1	0.11596
C1QTNF1:NM_153372_up_50	8	0.15898	0.29404	0.996963	6686	1	0.18449	0.013211	0.041561	0.974425	943	3	0.18449
FAM131B:NM_014690_up_50	5	0.86351	0.86347	0.999754	22833	0	0.68054	0.013221	0.034548	0.96479	944	3	0.68054
CAMK1G:NM_020439_up_50	7	0.16987	0.28483	0.996963	6997	2	-0.062881	0.013228	0.041104	0.970857	945	1	-0.062881
random:random_seq_9837_22_0_-1	1	0.98676	0.98675	0.999782	26135	0	0.73192	0.013241	0.013175	0.925339	946	1	0.73192
NSUN2:NM_001193455;NM_017755_up_50	5	0.8129	0.81298	0.998152	21580	0	0.13909	0.013242	0.034596	0.96479	947	2	0.13909
SEPT9:NM_001113495_up_50	10	0.28013	0.44811	0.996963	9919	2	-0.073727	0.013252	0.045395	0.989831	948	1	-0.073727
ADARB2:NM_018702_up_50	6	0.83191	0.8317	0.999485	22062	0	-0.091079	0.013296	0.036596	0.965017	949	1	-0.091079
NCOA6:NM_001242539;NM_014071_up_50	8	0.10729	0.22114	0.996963	5014	2	0.28883	0.013301	0.041819	0.977286	950	2	0.28883
KCTD20:NM_001286579;NM_173562_up_50	9	0.032415	0.093236	0.996963	2025	3	0.13064	0.013319	0.043135	0.988015	951	4	0.13064
ZNF33B:NM_006955_up_50	5	0.54064	0.54467	0.996963	15379	1	0.43353	0.013366	0.034883	0.965017	952	2	0.43353
PSPC1:NM_001042414_up_50	8	0.9739	0.97396	0.999782	25785	0	0.36562	0.013425	0.042144	0.979699	953	3	0.36562
POM121L2:NM_033482_up_50	11	0.91055	0.91039	0.999782	24122	0	0.26926	0.013452	0.048186	0.989831	954	5	0.26926
ZNF365:NM_014951;NM_199451_up_50	9	0.3448	0.48698	0.996963	11387	1	-0.13486	0.013459	0.043492	0.989831	955	3	-0.13486
TXNL1:NM_004786_up_50	5	0.9837	0.98375	0.999782	26053	0	0.63136	0.013464	0.035114	0.965017	956	3	0.63136
SYS1:NM_001099791;NM_033542_up_50	8	0.29135	0.42444	0.996963	10192	1	0.30764	0.013477	0.042272	0.98086	957	2	0.30764
CDNF:NM_001029954_up_50	7	0.099252	0.20725	0.996963	4750	2	-0.0049987	0.013511	0.041663	0.975357	958	2	-0.0049987
SWI5:NM_001040011_up_50	6	0.62533	0.62778	0.996963	17070	1	0.6159	0.013522	0.037079	0.965017	959	3	0.6159
PTPRU:NM_001195001;NM_133178_up_50	10	0.24044	0.41639	0.996963	8934	1	-0.079653	0.013564	0.046194	0.989831	960	3	-0.079653
PLCB4:NM_001172646_up_50	4	0.97234	0.97239	0.999782	25737	0	0.38693	0.013584	0.034234	0.963828	961	2	0.38693
random:random_seq_49154_0_22_-1	1	0.98637	0.98636	0.999782	26129	0	0.68716	0.013631	0.013561	0.925339	962	1	0.68716
FBXO7:NM_012179_up_50	6	0.085179	0.16923	0.996963	4215	2	-0.1871	0.013632	0.037303	0.965017	963	1	-0.1871
RAC3:NM_005052_up_50	7	0.27327	0.39782	0.996963	9755	2	0.0088313	0.013664	0.041996	0.978844	964	2	0.0088313
HLX:NM_021958_up_50	9	0.27611	0.42439	0.996963	9831	1	-0.17723	0.013674	0.044089	0.989831	965	2	-0.17723
CSPP1:NM_024790_up_50	6	0.83435	0.83413	0.999754	22116	0	0.45583	0.013737	0.037536	0.965017	966	3	0.45583
IL31RA:NM_001242636;NM_001242639_up_50	8	0.46914	0.57173	0.996963	13986	1	0.34646	0.01374	0.042997	0.987249	967	4	0.34646
GJA5:NM_005266_up_50	6	0.94619	0.94617	0.999782	25058	0	0.2053	0.013744	0.037556	0.965017	968	2	0.2053
LAMTOR1:NM_017907_up_50	11	0.07654	0.19247	0.996963	3905	4	-0.044987	0.013746	0.049108	0.989831	969	2	-0.044987
C11orf91:NM_001166692_up_50	5	0.24949	0.3355	0.996963	9176	1	0.19941	0.013807	0.035923	0.965017	970	1	0.19941
MAGEA12:NM_001166386_up_50	3	0.52858	0.52838	0.996963	15162	0	-0.074354	0.013807	0.027634	0.932919	971	1	-0.074354
random:random_seq_106083_0_22_-1	1	0.98615	0.98614	0.999782	26122	0	1.3803	0.013852	0.013773	0.925339	972	1	1.3803
LYSMD2:NM_001143917_up_50	8	0.032435	0.092518	0.996963	2029	2	0.063768	0.013859	0.043334	0.989831	973	2	0.063768
MIEN1:NM_032339_up_50	10	0.99075	0.9908	0.999782	26242	0	0.46405	0.013878	0.046972	0.989831	974	4	0.46405
SMR3A:NM_012390_up_50	6	0.13026	0.22319	0.996963	5802	2	-0.017289	0.013894	0.037899	0.965017	975	2	-0.017289
C17orf59:NM_017622_up_50	6	0.95662	0.95664	0.999782	25324	0	0.22121	0.013931	0.037989	0.965017	976	1	0.22121
GALNTL5:NM_145292_up_50	7	0.83036	0.83063	0.999461	22021	0	0.26382	0.01396	0.042629	0.984178	977	3	0.26382
NM_001256932:NM_001256932_up_50	9	0.91205	0.91156	0.999782	24153	0	0.40186	0.013962	0.04488	0.989831	978	4	0.40186
CPLX2:NM_006650_up_50	5	0.81179	0.81183	0.998152	21547	0	0.098112	0.013994	0.036369	0.965017	979	1	0.098112
ENTHD2:NM_144679_up_50	11	0.95327	0.95338	0.999782	25232	0	0.083958	0.013998	0.049901	0.989831	980	3	0.083958
ENDOU:NM_001172439;NM_006025_up_50	8	0.61146	0.64832	0.996963	16785	1	-0.042116	0.014008	0.04375	0.989831	981	1	-0.042116
IQCF6:NM_001143833_up_50	9	0.70189	0.72324	0.996963	18835	1	0.12527	0.01401	0.045011	0.989831	982	2	0.12527
ZNF668:NM_001172668_up_50	6	0.74314	0.74307	0.996963	19860	0	0.36202	0.014012	0.038169	0.965017	983	3	0.36202
EHD1:NM_006795_up_50	5	0.93873	0.9388	0.999782	24849	0	0.1146	0.01403	0.036447	0.965017	984	2	0.1146
COCH:NM_001135058;NM_004086_up_50	9	0.84376	0.84324	0.999754	22324	0	0.26248	0.014033	0.045067	0.989831	985	2	0.26248
random:random_seq_113324_0_22_-1	1	0.98595	0.98592	0.999782	26116	0	1.6721	0.014054	0.013973	0.925339	986	1	1.6721
PTPRA:NM_080840_up_50	7	0.82518	0.82547	0.998489	21915	0	0.38389	0.014063	0.042837	0.985436	987	3	0.38389
SMPD2:NM_003080_up_50	9	0.99854	0.99857	0.999998	26460	0	0.18936	0.014069	0.045157	0.989831	988	3	0.18936
NIPA2:NM_001008860;NM_030922_up_50	9	0.035426	0.10041	0.996963	2191	2	0.2644	0.014133	0.04533	0.989831	989	3	0.2644
RNF6:NM_183043_up_50	7	0.90822	0.90825	0.999782	24063	0	0.41634	0.014152	0.043028	0.987249	990	3	0.41634
TM6SF2:NM_001001524_up_50	10	0.99545	0.99554	0.999782	26361	0	0.34748	0.014177	0.04772	0.989831	991	4	0.34748
KRTAP4-9:NM_001146041_up_50	1	0.98581	0.98576	0.999782	26111	0	1.044	0.014192	0.014112	0.925339	992	1	1.044
BID:NM_001244567_up_50	2	0.9858	0.98581	0.999782	26110	0	0.82604	0.014199	0.026752	0.930738	993	2	0.82604
BRD9:NM_001009877;NM_023924_up_50	3	0.90149	0.90142	0.999754	23894	0	0.89369	0.014201	0.028301	0.935154	994	2	0.89369
ARHGAP24:NM_001287805_up_50	4	0.87987	0.88001	0.999754	23272	0	0.16609	0.014232	0.035241	0.965017	995	1	0.16609
UNC119:NM_005148;NM_054035_up_50	7	0.3117	0.44063	0.996963	10623	1	0.29499	0.014253	0.043241	0.989582	996	3	0.29499
PPP2R2C:NM_001206996_up_50	8	0.047857	0.12018	0.996963	2724	1	-0.035764	0.014293	0.044544	0.989831	997	3	-0.035764
KRT18:NM_000224;NM_199187_up_50	5	0.032046	0.077522	0.996963	2005	3	-0.5093	0.014305	0.03708	0.965017	998	1	-0.5093
LRRC74A:NM_194287_up_50	8	0.41478	0.54698	0.996963	12867	1	0.25722	0.014307	0.044588	0.989831	999	2	0.25722
P2RY6:NM_001277205;NM_176797_up_50	9	0.92573	0.92534	0.999782	24505	0	0.14249	0.014346	0.045898	0.989831	1000	2	0.14249
OPTC:NM_014359_up_50	8	0.034575	0.096703	0.996963	2152	3	0.2124	0.01435	0.044712	0.989831	1001	2	0.2124
FOXD4:NM_207305_up_50	3	0.12471	0.1665	0.996963	5608	1	0.59009	0.014405	0.02866	0.935154	1002	2	0.59009
MPP1:NM_001166460;NM_002436_up_50	5	0.91611	0.91609	0.999782	24262	0	0.48534	0.014409	0.037327	0.965017	1003	3	0.48534
COX6A1:NM_004373_up_50	8	0.21623	0.34976	0.996963	8294	1	0.28386	0.014417	0.044909	0.989831	1004	3	0.28386
LEPR:NM_001003679;NM_002303_up_50	11	0.92463	0.9244	0.999782	24480	0	-0.011499	0.014421	0.051251	0.989831	1005	3	-0.011499
ADAMTS17:NM_139057_up_50	9	0.8477	0.84716	0.999754	22437	0	-0.00019653	0.01443	0.046118	0.989831	1006	4	-0.00019653
DPH6:NM_001141972;NM_080650_up_50	9	0.50452	0.62065	0.996963	14695	1	0.15248	0.014476	0.046232	0.989831	1007	3	0.15248
SQSTM1:NM_001142299_up_50	10	0.072854	0.18455	0.996963	3772	2	0.078744	0.014494	0.048529	0.989831	1008	3	0.078744
PCDHGA10:NM_018913;NM_032090_up_50	5	0.9551	0.95506	0.999782	25277	0	0.56712	0.014551	0.037659	0.965017	1009	3	0.56712
ZNF20:NM_001203250;NM_021143_up_50	9	0.51859	0.62662	0.996963	14971	1	0.67362	0.014561	0.04646	0.989831	1010	4	0.67362
CCDC87:NM_018219_up_50	7	0.080927	0.17459	0.996963	4076	3	-0.26773	0.01458	0.043917	0.989831	1011	1	-0.26773
ZNF777:NM_015694_up_50	10	0.95365	0.95368	0.999782	25247	0	0.43174	0.014631	0.048882	0.989831	1012	4	0.43174
BEND6:NM_152731_up_50	10	0.08609	0.20478	0.996963	4253	3	-0.033982	0.014654	0.048945	0.989831	1013	3	-0.033982
FTH1:NM_002032_up_50	4	0.34664	0.36808	0.996963	11423	1	0.047205	0.014665	0.035948	0.965017	1014	2	0.047205
DND1:NM_194249_up_50	7	0.10687	0.21653	0.996963	4994	2	-0.015127	0.014687	0.044155	0.989831	1015	2	-0.015127
random:random_seq_169304_0_22_-1	1	0.9853	0.98529	0.999782	26097	0	1.1827	0.014697	0.014616	0.925339	1016	1	1.1827
FAM63A:NM_001163259;NM_001163260_up_50	5	0.69687	0.69694	0.996963	18720	0	-0.24195	0.01471	0.038067	0.965017	1017	1	-0.24195
ADAT1:NM_012091_up_50	7	0.27218	0.39659	0.996963	9728	2	-0.27034	0.01471	0.044195	0.989831	1018	1	-0.27034
random:random_seq_37910_0_22_-1	1	0.98528	0.98526	0.999782	26096	0	0.69622	0.014722	0.014638	0.925339	1019	1	0.69622
ST5:NM_213618_up_50	8	0.3886	0.52454	0.996963	12331	1	0.40135	0.014755	0.045854	0.989831	1020	1	0.40135
random:random_seq_217643_0_22_-1	1	0.98524	0.98523	0.999782	26095	0	0.88854	0.01476	0.014673	0.925339	1021	1	0.88854
MAP4K2:NM_004579_up_50	5	0.82917	0.82917	0.999461	21988	0	0.40289	0.014766	0.038207	0.965017	1022	2	0.40289
USP6:NM_004505_up_50	6	0.39392	0.46058	0.996963	12441	1	-0.22883	0.014791	0.039869	0.965017	1023	1	-0.22883
NM_022555:NM_022555_up_50	5	0.80506	0.80507	0.998152	21384	0	0.52635	0.014802	0.038284	0.965017	1024	3	0.52635
IMPG2:NM_016247_up_50	1	0.98518	0.98517	0.999782	26093	0	1.6437	0.014816	0.014741	0.925339	1025	1	1.6437
LRRC15:NM_001135057;NM_130830_up_50	6	0.98176	0.98175	0.999782	25989	0	0.51816	0.014835	0.03996	0.965017	1026	3	0.51816
ADAM18:NM_001190956;NM_014237_up_50	5	0.59146	0.59177	0.996963	16370	1	-0.21309	0.014835	0.038368	0.965017	1027	1	-0.21309
CSTA:NM_005213_up_50	9	0.59376	0.66148	0.996963	16426	1	0.12018	0.014869	0.047276	0.989831	1028	3	0.12018
FDXR:NM_001258012;NM_024417_up_50	9	0.29488	0.44128	0.996963	10278	1	0.12972	0.014872	0.047287	0.989831	1029	2	0.12972
random:random_seq_46350_0_22_-1	1	0.98511	0.9851	0.999782	26090	0	1.3447	0.014886	0.01481	0.925339	1030	1	1.3447
PAPOLA:NM_001252006;NM_032632_up_50	5	0.20138	0.30615	0.996963	7881	1	0.20861	0.014928	0.038588	0.965017	1031	1	0.20861
ZFAND5:NM_001278243;NM_001278245_up_50	9	0.3348	0.47776	0.996963	11161	1	-0.10064	0.014943	0.04747	0.989831	1032	3	-0.10064
ZFY:NM_001145275;NM_003411_up_50	8	0.23929	0.37248	0.996963	8909	2	-0.031712	0.014954	0.04643	0.989831	1033	1	-0.031712
MVP:NM_005115;NM_017458_up_50	9	0.48056	0.61073	0.996963	14206	1	0.17991	0.014962	0.047519	0.989831	1034	2	0.17991
FAM63A:NM_001040217;NM_001163260_up_50	2	0.5088	0.50882	0.996963	14771	0	0.31131	0.014965	0.028159	0.935154	1035	1	0.31131
GPR31:NM_005299_up_50	8	0.95827	0.95826	0.999782	25367	0	0.2941	0.015006	0.046575	0.989831	1036	3	0.2941
LY6E:NM_001127213;NM_002346_up_50	10	0.71177	0.7457	0.996963	19080	1	0.16155	0.015025	0.049906	0.989831	1037	4	0.16155
BLM:NM_000057;NM_001287248_up_50	11	0.97727	0.97733	0.999782	25872	0	0.25135	0.015031	0.053138	0.989831	1038	5	0.25135
ZNF678:NM_178549_up_50	3	0.93742	0.93737	0.999782	24816	0	0.42809	0.015032	0.029752	0.935493	1039	2	0.42809
GCSH:NM_004483_up_50	11	0.78976	0.80668	0.998152	20977	1	-0.034356	0.015047	0.053188	0.989831	1040	2	-0.034356
CMKLR1:NM_001142345_up_50	9	0.89653	0.896	0.999754	23752	0	0.31169	0.015085	0.047855	0.989831	1041	4	0.31169
KRT26:NM_181539_up_50	6	0.93421	0.93427	0.999782	24753	0	0.1712	0.015088	0.040506	0.96989	1042	3	0.1712
random:random_seq_60197_0_22_-1	1	0.98491	0.98488	0.999782	26087	0	0.77331	0.015094	0.01501	0.925339	1043	1	0.77331
CLYBL:NM_206808_up_50	10	0.98333	0.9834	0.999782	26035	0	0.22662	0.015113	0.050131	0.989831	1044	4	0.22662
random:random_seq_41454_0_22_-1	1	0.98487	0.98485	0.999782	26086	0	0.91027	0.015125	0.015047	0.925339	1045	1	0.91027
BCL2L2:NM_001199839_up_50	1	0.98486	0.98484	0.999782	26085	0	1.1604	0.015144	0.015063	0.925339	1046	1	1.1604
HSCB:NM_172002_up_50	6	0.88212	0.88206	0.999754	23337	0	0.36402	0.015184	0.040713	0.970857	1047	3	0.36402
SCRN1:NM_001145513;NM_001145514_up_50	6	0.98175	0.98174	0.999782	25988	0	0.24768	0.015202	0.040748	0.970857	1048	2	0.24768
TSLP:NM_033035_up_50	4	0.0066995	0.01843	0.935812	569	2	-0.67699	0.015205	0.036815	0.965017	1049	1	-0.67699
SLC12A6:NM_005135_up_50	7	0.042305	0.10317	0.996963	2495	2	-0.070057	0.015207	0.045248	0.989831	1050	3	-0.070057
COG2:NM_001145036;NM_007357_up_50	9	0.27544	0.42378	0.996963	9810	2	0.19031	0.015207	0.048186	0.989831	1051	3	0.19031
random:random_seq_147514_0_22_-1	1	0.98479	0.98478	0.999782	26082	0	0.84033	0.015207	0.01513	0.925339	1052	1	0.84033
NRG1:NM_001159996_up_50	4	0.067664	0.1196	0.996963	3558	2	0.093042	0.01521	0.036825	0.965017	1053	2	0.093042
OSBPL9:NM_024586;NM_148909_up_50	12	0.63995	0.75647	0.997077	17394	1	0.1936	0.015222	0.053989	0.989831	1054	4	0.1936
OR4E2:NM_001001912_up_50	7	0.75022	0.7508	0.997077	20021	0	0.049874	0.015252	0.045338	0.989831	1055	2	0.049874
CLEC1B:NM_001099431;NM_016509_up_50	6	0.72315	0.72315	0.996963	19341	0	0.62952	0.015254	0.040864	0.970857	1056	3	0.62952
HINT1:NM_005340_up_50	7	0.081602	0.17583	0.996963	4097	1	0.11952	0.015277	0.045388	0.989831	1057	1	0.11952
ELAVL4:NM_001144775_up_50	5	0.097687	0.16988	0.996963	4691	2	0.29769	0.015333	0.039534	0.965017	1058	2	0.29769
ATL3:NM_015459_up_50	8	0.90419	0.90439	0.999782	23953	0	0.04156	0.015352	0.047501	0.989831	1059	1	0.04156
DEPDC1:NM_001114120;NM_017779_up_50	9	0.99298	0.99293	0.999782	26308	0	0.11001	0.015353	0.04858	0.989831	1060	4	0.11001
AMT:NM_000481;NM_001164712_up_50	4	0.16739	0.23956	0.996963	6917	1	0.32915	0.015363	0.037058	0.965017	1061	2	0.32915
ELSPBP1:NM_022142_up_50	5	0.28798	0.35907	0.996963	10109	1	0.3998	0.015364	0.039601	0.965017	1062	2	0.3998
SMAD3:NM_001145102_up_50	10	0.25416	0.42728	0.996963	9291	2	0.21735	0.015368	0.050796	0.989831	1063	2	0.21735
DNASE2B:NM_021233_up_50	6	0.99141	0.99133	0.999782	26268	0	0.5767	0.015381	0.041156	0.97121	1064	3	0.5767
HOXB2:NM_002145_up_50	7	0.67074	0.67636	0.996963	18067	1	0.25892	0.015407	0.045679	0.989831	1065	2	0.25892
ABCA3:NM_001089_up_50	9	0.86084	0.86033	0.999754	22765	0	0.069533	0.01541	0.048737	0.989831	1066	3	0.069533
SPEG:NM_001286811_up_50	9	0.17821	0.33271	0.996963	7232	3	0.090269	0.015432	0.048787	0.989831	1067	3	0.090269
random:random_seq_100305_0_22_-1	1	0.98455	0.98455	0.999782	26072	0	1.0438	0.015447	0.015369	0.925339	1068	1	1.0438
RPL3L:NM_005061_up_50	7	0.85696	0.8571	0.999754	22681	0	0.22916	0.015451	0.045754	0.989831	1069	2	0.22916
FAM181B:NM_175885_up_50	5	0.50876	0.51729	0.996963	14770	1	0.1142	0.015461	0.039851	0.965017	1070	2	0.1142
HMHA1:NM_001258328_up_50	10	0.15267	0.29935	0.996963	6490	1	0.12118	0.015468	0.051058	0.989831	1071	4	0.12118
C8orf44-SGK3:NM_001204173;NM_019607_up_50	5	0.76474	0.76482	0.997694	20374	0	0.26628	0.015506	0.039964	0.965017	1072	2	0.26628
LIMA1:NM_001243775_up_50	7	0.7723	0.7727	0.997792	20564	0	-0.05007	0.015538	0.045935	0.989831	1073	2	-0.05007
HIST1H3C:NM_003531_up_50	8	0.84717	0.84737	0.999754	22421	0	0.42243	0.015592	0.048136	0.989831	1074	3	0.42243
random:random_seq_145486_22_0_-1	1	0.98436	0.98436	0.999782	26064	0	0.63171	0.015636	0.01555	0.925339	1075	1	0.63171
DLGAP1:NM_001242762;NM_001242763_up_50	7	0.17601	0.29144	0.996963	7171	1	0.14689	0.015653	0.046161	0.989831	1076	3	0.14689
HAND1:NM_004821_up_50	7	0.47425	0.5417	0.996963	14080	1	-0.16501	0.015668	0.046198	0.989831	1077	1	-0.16501
C17orf47:NM_001038704_up_50	5	0.74674	0.74682	0.996963	19947	0	0.30971	0.015669	0.040344	0.968876	1078	3	0.30971
RASAL1:NM_001193521_up_50	8	0.03935	0.10521	0.996963	2356	3	-0.1117	0.0157	0.048431	0.989831	1079	2	-0.1117
TMEM50B:NM_006134_up_50	11	0.29704	0.4843	0.996963	10332	1	0.33853	0.015707	0.055298	0.989831	1080	5	0.33853
USHBP1:NM_031941_up_50	7	0.15484	0.26849	0.996963	6568	2	-0.010239	0.015712	0.046284	0.989831	1081	1	-0.010239
SERPINB8:NM_001031848;NM_198833_up_50	8	0.032239	0.092016	0.996963	2015	2	0.015269	0.01575	0.048563	0.989831	1082	1	0.015269
ANKRD27:NM_032139_up_50	8	0.64904	0.67247	0.996963	17581	1	0.072824	0.0158	0.048693	0.989831	1083	2	0.072824
THUMPD2:NM_025264_up_50	9	0.89893	0.89845	0.999754	23820	0	0.001298	0.015801	0.04977	0.989831	1084	2	0.001298
PVRL3:NM_001243288_up_50	5	0.072988	0.13694	0.996963	3781	1	0.3172	0.015892	0.040876	0.970857	1085	3	0.3172
GHR:NM_001242401_up_50	8	0.225	0.3584	0.996963	8523	2	-0.12616	0.015899	0.04896	0.989831	1086	1	-0.12616
random:random_seq_203761_0_22_-1	1	0.98405	0.98406	0.999782	26058	0	1.0127	0.015951	0.015875	0.925339	1087	1	1.0127
TIMP2:NM_003255_up_50	5	0.77834	0.77844	0.998152	20698	0	0.53015	0.015955	0.041022	0.970857	1088	2	0.53015
CHST8:NM_001127895;NM_001127896_up_50	7	0.73378	0.73443	0.996963	19623	0	0.11764	0.01596	0.046793	0.989831	1089	2	0.11764
SYT9:NM_175733_up_50	12	0.62909	0.7518	0.997077	17145	1	0.1773	0.015997	0.056354	0.989831	1090	5	0.1773
CATSPER3:NM_178019_up_50	4	0.10129	0.16877	0.996963	4813	2	0.054773	0.016002	0.038062	0.965017	1091	1	0.054773
IL32:NM_001012636_up_50	4	0.11483	0.18823	0.996963	5292	1	0.62806	0.016032	0.038104	0.965017	1092	2	0.62806
RNF41:NM_005785;NM_194359_up_50	8	0.94451	0.94457	0.999782	25017	0	0.51198	0.016034	0.049315	0.989831	1093	4	0.51198
NM_181429:NM_181429_up_50	8	0.35421	0.48862	0.996963	11605	1	0.41656	0.01607	0.049414	0.989831	1094	4	0.41656
PDE5A:NM_033430_up_50	4	0.8957	0.89586	0.999754	23720	0	0.77651	0.016075	0.03818	0.965017	1095	2	0.77651
CLDN4:NM_001305_up_50	4	0.24671	0.29353	0.996963	9101	1	-0.033419	0.016127	0.038267	0.965017	1096	1	-0.033419
DYNC1LI1:NM_016141_up_50	8	0.042554	0.11093	0.996963	2509	3	0.29249	0.01613	0.049575	0.989831	1097	3	0.29249
EEPD1:NM_030636_up_50	7	0.80315	0.80347	0.998152	21334	0	0.511	0.016147	0.047168	0.989831	1098	3	0.511
DEFB119:NM_001271209;NM_153323_up_50	7	0.95199	0.952	0.999782	25200	0	0.25719	0.016178	0.047235	0.989831	1099	3	0.25719
MAPKBP1:NM_001128608;NM_014994_up_50	8	0.27118	0.40428	0.996963	9695	1	-0.057831	0.016184	0.049716	0.989831	1100	2	-0.057831
C22orf23:NM_001207062;NM_032561_up_50	7	0.3403	0.47264	0.996963	11291	1	0.1164	0.01623	0.047344	0.989831	1101	3	0.1164
BTC:NM_001729_up_50	10	0.8648	0.86497	0.999754	22880	0	0.31357	0.016291	0.053164	0.989831	1102	2	0.31357
CTSE:NM_001910;NM_148964_up_50	8	0.27501	0.40815	0.996963	9800	2	-0.13089	0.016297	0.050035	0.989831	1103	2	-0.13089
MOCS3:NM_014484_up_50	7	0.24388	0.36527	0.996963	9025	2	0.051981	0.016305	0.047495	0.989831	1104	2	0.051981
random:random_seq_162594_0_22_-1	1	0.98368	0.98369	0.999782	26051	0	1.232	0.016317	0.016241	0.925339	1105	1	1.232
CELF6:NM_001172684_up_50	1	0.98365	0.98365	0.999782	26050	0	1.4516	0.016355	0.016282	0.925339	1106	1	1.4516
DDX3Y:NM_004660_up_50	9	0.55022	0.64065	0.996963	15574	1	0.26406	0.01636	0.051219	0.989831	1107	3	0.26406
EPHX3:NM_024794_up_50	10	0.090837	0.21166	0.996963	4420	2	-0.1223	0.016362	0.053351	0.989831	1108	1	-0.1223
DMRT2:NM_001130865;NM_006557_up_50	9	0.077972	0.18031	0.996963	3969	2	-0.010384	0.016397	0.051317	0.989831	1109	3	-0.010384
SEC16A:NM_014866_up_50	7	0.30959	0.43831	0.996963	10579	2	0.061306	0.016408	0.047719	0.989831	1110	1	0.061306
GABBR2:NM_005458_up_50	5	0.36808	0.41128	0.996963	11907	1	0.13048	0.016422	0.042085	0.979185	1111	1	0.13048
ZNF43:NM_001256648;NM_001256653_up_50	8	0.99448	0.99449	0.999782	26341	0	0.40015	0.01643	0.050413	0.989831	1112	2	0.40015
random:random_seq_12602_0_22_-1	1	0.98354	0.98355	0.999782	26048	0	0.88585	0.016455	0.016396	0.925339	1113	1	0.88585
FBXO15:NM_001142958;NM_152676_up_50	2	0.20756	0.21096	0.996963	8053	1	0.22582	0.016466	0.030904	0.941799	1114	1	0.22582
ZNF346:NM_012279_up_50	6	0.46007	0.50202	0.996963	13822	1	0.10236	0.016469	0.043573	0.989831	1115	2	0.10236
VMAC:NM_001017921_up_50	9	0.70827	0.72748	0.996963	18984	1	0.20127	0.016472	0.051512	0.989831	1116	2	0.20127
CDC7:NM_001134420_up_50	10	0.78012	0.78971	0.998152	20745	1	0.25151	0.016482	0.05365	0.989831	1117	3	0.25151
E2F7:NM_203394_up_50	6	0.80108	0.80078	0.998152	21269	0	0.33457	0.01649	0.043617	0.989831	1118	3	0.33457
ADTRP:NM_001143948;NM_032744_up_50	7	0.37001	0.48676	0.996963	11951	1	0.3974	0.016506	0.047899	0.989831	1119	3	0.3974
FDPS:NM_001135822;NM_002004_up_50	8	0.60251	0.64286	0.996963	16611	1	0.084345	0.016514	0.050652	0.989831	1120	3	0.084345
random:random_seq_23214_0_22_-1	1	0.98348	0.98349	0.999782	26044	0	1.244	0.016518	0.016468	0.925339	1121	1	1.244
EYS:NM_001142800;NM_001142801_up_50	6	0.89755	0.89743	0.999754	23779	0	0.2073	0.016538	0.043713	0.989831	1122	2	0.2073
PARP9:NM_001146102;NM_001146105_up_50	3	0.83524	0.83516	0.999754	22134	0	0.65791	0.01654	0.032294	0.941799	1123	2	0.65791
HELZ2:NM_033405_up_50	6	0.26239	0.38173	0.996963	9485	2	0.43966	0.016564	0.043761	0.989831	1124	3	0.43966
RXFP3:NM_016568_up_50	11	0.093749	0.22639	0.996963	4534	3	0.073111	0.016575	0.057768	0.989831	1125	3	0.073111
DIABLO:NM_001278304_up_50	4	0.69128	0.6915	0.996963	18601	0	0.12236	0.016575	0.038973	0.965017	1126	2	0.12236
RAB10:NM_016131_up_50	7	0.1719	0.287	0.996963	7060	2	0.41866	0.01658	0.048045	0.989831	1127	3	0.41866
PDYN:NM_001190900_up_50	8	0.18767	0.32184	0.996963	7512	1	0.43667	0.016593	0.050879	0.989831	1128	4	0.43667
DIRAS2:NM_017594_up_50	8	0.91992	0.92015	0.999782	24352	0	0.40627	0.016614	0.050931	0.989831	1129	4	0.40627
GATA2:NM_001145662_up_50	11	0.82172	0.82861	0.999461	21816	1	0.14112	0.016673	0.058011	0.989831	1130	3	0.14112
ARRB1:NM_004041;NM_020251_up_50	7	0.39247	0.49798	0.996963	12413	1	0.428	0.016691	0.048295	0.989831	1131	3	0.428
AMER1:NM_152424_up_50	5	0.43753	0.46089	0.996963	13310	1	0.015541	0.016733	0.042821	0.985436	1132	1	0.015541
COL4A5:NM_000495;NM_033380_up_50	9	0.4922	0.61548	0.996963	14433	1	0.1671	0.016765	0.052278	0.989831	1133	3	0.1671
TIFA:NM_052864_up_50	8	0.85345	0.85369	0.999754	22587	0	0.043622	0.01681	0.051469	0.989831	1134	3	0.043622
CADM2:NM_001167674;NM_001167675_up_50	6	0.13183	0.2251	0.996963	5865	2	0.12081	0.016843	0.044381	0.989831	1135	1	0.12081
TAZ:NM_000116;NM_181313_up_50	9	0.25216	0.40282	0.996963	9240	2	0.31861	0.016863	0.052537	0.989831	1136	2	0.31861
KCNN4:NM_002250_up_50	8	0.89784	0.89806	0.999754	23787	0	0.11062	0.016893	0.051697	0.989831	1137	1	0.11062
RET:NM_020630;NM_020975_up_50	8	0.26547	0.3985	0.996963	9570	1	0.38245	0.016916	0.051768	0.989831	1138	4	0.38245
C1QTNF9B:NM_001007537_up_50	9	0.85238	0.85186	0.999754	22556	0	0.24703	0.016919	0.052696	0.989831	1139	4	0.24703
AURKAIP1:NM_001127229_up_50	2	0.94246	0.94257	0.999782	24955	0	0.64139	0.016941	0.031748	0.941799	1140	1	0.64139
CYP4F11:NM_001128932;NM_021187_up_50	8	0.7381	0.7408	0.996963	19729	1	0.39203	0.016943	0.051843	0.989831	1141	3	0.39203
ZPLD1:NM_175056_up_50	4	0.31539	0.34401	0.996963	10710	1	0.79014	0.016944	0.039564	0.965017	1142	2	0.79014
SYTL2:NM_001162952;NM_206930_up_50	6	0.84852	0.84847	0.999754	22455	0	0.6581	0.016993	0.044701	0.989831	1143	3	0.6581
FGF13:NM_004114_up_50	7	0.0031067	0.012059	0.927959	289	1	0.52122	0.016996	0.048906	0.989831	1144	3	0.52122
YAP1:NM_001195045_up_50	7	0.71452	0.71564	0.996963	19144	1	0.067327	0.017017	0.048947	0.989831	1145	3	0.067327
CYP4F12:NM_023944_up_50	7	0.89082	0.89085	0.999754	23583	0	0.61371	0.017054	0.049031	0.989831	1146	3	0.61371
INTS7:NM_001199809;NM_015434_up_50	9	0.050376	0.13534	0.996963	2817	1	0.18653	0.017069	0.053084	0.989831	1147	4	0.18653
TEFM:NM_024683_up_50	9	0.98245	0.98244	0.999782	26013	0	0.50932	0.01709	0.053144	0.989831	1148	4	0.50932
HIST3H3:NM_003493_up_50	8	0.90435	0.90455	0.999782	23957	0	0.42005	0.01713	0.052327	0.989831	1149	3	0.42005
TNFAIP8:NM_001077654;NM_001286817_up_50	10	0.58817	0.6858	0.996963	16312	1	0.20626	0.017143	0.055321	0.989831	1150	4	0.20626
PXDNL:NM_144651_up_50	7	0.091708	0.19388	0.996963	4458	3	0.35184	0.017147	0.049234	0.989831	1151	2	0.35184
CTDSPL2:NM_016396_up_50	7	0.82573	0.82602	0.998761	21924	0	0.091566	0.017191	0.049328	0.989831	1152	2	0.091566
TCN1:NM_001062_up_50	8	0.67792	0.69273	0.996963	18238	1	0.12212	0.017191	0.05249	0.989831	1153	1	0.12212
LHX1:NM_005568_up_50	9	0.10295	0.21921	0.996963	4874	2	0.30501	0.01721	0.053461	0.989831	1154	4	0.30501
CUEDC2:NM_024040_up_50	5	0.34538	0.39607	0.996963	11397	1	0.14049	0.017212	0.04393	0.989831	1155	2	0.14049
CAPZA3:NM_033328_up_50	6	0.48788	0.52055	0.996963	14352	1	-0.065708	0.017254	0.045276	0.989831	1156	1	-0.065708
PLCG2:NM_002661_up_50	9	0.72639	0.74	0.996963	19420	1	0.028986	0.01726	0.053598	0.989831	1157	2	0.028986
CDAN1:NM_138477_up_50	9	0.9405	0.94029	0.999782	24897	0	0.1953	0.017262	0.053605	0.989831	1158	4	0.1953
KLHL31:NM_001003760_up_50	7	0.72601	0.72679	0.996963	19408	1	0.42067	0.017266	0.049482	0.989831	1159	3	0.42067
TUBGCP5:NM_001102610;NM_052903_up_50	5	0.49306	0.50436	0.996963	14452	1	0.71034	0.017268	0.044064	0.989831	1160	3	0.71034
TYROBP:NM_001173514;NM_198125_up_50	7	0.8618	0.86191	0.999754	22788	0	0.25165	0.017279	0.049507	0.989831	1161	3	0.25165
CHD2:NM_001042572;NM_001271_up_50	7	0.99973	0.99974	0.999998	26492	0	0.47186	0.017283	0.049512	0.989831	1162	3	0.47186
KMT2B:NM_014727_up_50	6	0.93518	0.93524	0.999782	24774	0	0.1407	0.017291	0.045351	0.989831	1163	1	0.1407
PURA:NM_005859_up_50	8	0.95191	0.95198	0.999782	25197	0	0.16675	0.017295	0.052778	0.989831	1164	3	0.16675
KRTAP15-1:NM_181623_up_50	3	0.73386	0.73381	0.996963	19624	0	0.53656	0.01734	0.033631	0.960391	1165	2	0.53656
KIAA0391:NM_001256680;NM_001256681_up_50	5	0.53074	0.536	0.996963	15196	1	-0.13015	0.017355	0.04427	0.989831	1166	2	-0.13015
MYO6:NM_004999_up_50	10	0.39314	0.54156	0.996963	12429	2	0.14088	0.017355	0.055838	0.989831	1167	2	0.14088
NM_001270733:NM_001270733_up_50	7	0.59993	0.62136	0.996963	16552	1	-0.12305	0.017365	0.049695	0.989831	1168	1	-0.12305
GPC1:NM_002081_up_50	8	0.11682	0.23691	0.996963	5356	1	0.38207	0.01741	0.053091	0.989831	1169	4	0.38207
PASK:NM_001252119;NM_015148_up_50	7	0.78781	0.78815	0.998152	20941	0	0.21069	0.017431	0.049818	0.989831	1170	2	0.21069
LPO:NM_001160102;NM_006151_up_50	6	0.96447	0.96447	0.999782	25529	0	0.54091	0.017432	0.045654	0.989831	1171	3	0.54091
FOXJ3:NM_001198851_up_50	5	0.74282	0.74292	0.996963	19853	0	0.29429	0.017448	0.044483	0.989831	1172	2	0.29429
ZNF18:NM_144680_up_50	8	0.98094	0.98098	0.999782	25969	0	0.11265	0.017489	0.053305	0.989831	1173	2	0.11265
PHOX2B:NM_003924_up_50	7	0.18709	0.30346	0.996963	7494	1	0.097851	0.017493	0.049946	0.989831	1174	2	0.097851
random:random_seq_168430_22_0_-1	1	0.98249	0.9825	0.999782	26014	0	1.0424	0.017514	0.01747	0.926817	1175	1	1.0424
MTM1:NM_000252_up_50	8	0.5433	0.60905	0.996963	15433	1	0.15196	0.017535	0.053426	0.989831	1176	4	0.15196
FNDC7:NM_001144937_up_50	6	0.74683	0.74669	0.996963	19949	0	0.15672	0.017589	0.045992	0.989831	1177	3	0.15672
DPY30:NM_032574_up_50	5	0.79395	0.79398	0.998152	21082	0	0.070156	0.017597	0.044822	0.989831	1178	2	0.070156
NECAB1:NM_022351_up_50	10	0.050785	0.13697	0.996963	2838	4	0.17211	0.017612	0.056463	0.989831	1179	3	0.17211
RNF166:NM_001171815;NM_178841_up_50	7	0.81874	0.81913	0.998152	21737	0	0.04149	0.017631	0.050238	0.989831	1180	2	0.04149
HOPX:NM_001145459;NM_139211_up_50	9	0.67144	0.70411	0.996963	18076	1	0.21548	0.017638	0.054604	0.989831	1181	4	0.21548
DCP1A:NM_001290204;NM_018403_up_50	11	0.0044964	0.020087	0.935812	388	6	-0.36469	0.017642	0.060324	0.989864	1182	2	-0.36469
GDF7:NM_182828_up_50	10	0.5805	0.68266	0.996963	16163	1	0.17564	0.017665	0.05661	0.989831	1183	3	0.17564
HOXD13:NM_000523_up_50	6	0.026747	0.067472	0.996963	1712	3	-0.17541	0.017715	0.046252	0.989831	1184	2	-0.17541
NPSR1:NM_207172;NM_207173_up_50	8	0.81958	0.81979	0.998152	21760	0	0.26258	0.017722	0.053929	0.989831	1185	4	0.26258
LYZL6:NM_001199951_up_50	6	0.62844	0.63062	0.996963	17132	1	0.31533	0.01775	0.046325	0.989831	1186	2	0.31533
FAM170B:NM_001164484_up_50	7	0.031705	0.082891	0.996963	1983	1	-0.30171	0.017799	0.050594	0.989831	1187	1	-0.30171
random:random_seq_165403_0_22_-1	1	0.98217	0.98219	0.999782	26005	0	0.96407	0.01783	0.017778	0.930738	1188	1	0.96407
TMEM31:NM_182541_up_50	4	0.89996	0.90003	0.999754	23848	0	0.31019	0.017844	0.040984	0.970857	1189	1	0.31019
CSRNP2:NM_030809_up_50	4	0.29811	0.33091	0.996963	10358	1	0.079885	0.017894	0.041058	0.970857	1190	1	0.079885
ERF:NM_006494_up_50	12	0.79803	0.82314	0.998192	21187	1	0.09076	0.017917	0.062095	0.99034	1191	5	0.09076
CMTM3:NM_144601_up_50	7	0.92677	0.92682	0.999782	24546	0	0.42367	0.017976	0.050962	0.989831	1192	3	0.42367
PNMA5:NM_001103150;NM_052926_up_50	6	0.14544	0.24133	0.996963	6291	1	0.19365	0.017993	0.046854	0.989831	1193	2	0.19365
TAAR5:NM_003967_up_50	6	0.74023	0.74022	0.996963	19782	0	0.17892	0.018034	0.04695	0.989831	1194	2	0.17892
POLD4:NM_001256870;NM_021173_up_50	8	0.83898	0.83918	0.999754	22221	0	-0.26746	0.018035	0.054784	0.989831	1195	1	-0.26746
PNISR:NM_015491;NM_032870_up_50	6	0.86195	0.86193	0.999754	22791	0	-0.22886	0.018036	0.046953	0.989831	1196	1	-0.22886
SLCO5A1:NM_001146008_up_50	9	0.33717	0.47995	0.996963	11213	2	0.4404	0.018046	0.055674	0.989831	1197	4	0.4404
random:random_seq_29805_22_0_-1	1	0.98195	0.98195	0.999782	25997	0	1.7813	0.01805	0.017998	0.930738	1198	1	1.7813
MAGEB10:NM_182506_up_50	8	0.34639	0.4805	0.996963	11418	1	0.097692	0.018076	0.054901	0.989831	1199	3	0.097692
RAPGEF3:NM_001098531_up_50	9	0.41445	0.55286	0.996963	12859	2	-0.10068	0.018084	0.055776	0.989831	1200	3	-0.10068
FEN1:NM_004111_up_50	9	0.97909	0.97908	0.999782	25924	0	0.30136	0.018112	0.055862	0.989831	1201	4	0.30136
CISD1:NM_018464_up_50	9	0.0028997	0.012312	0.927959	272	4	-0.53354	0.018148	0.055948	0.989831	1202	1	-0.53354
MAP6D1:NM_024871_up_50	11	0.88089	0.88075	0.999754	23309	0	0.26923	0.018154	0.061588	0.99034	1203	3	0.26923
CPNE6:NM_006032_up_50	8	0.66104	0.68065	0.996963	17825	1	0.13303	0.018156	0.055106	0.989831	1204	4	0.13303
MAF:NM_001031804;NM_005360_up_50	6	0.95938	0.95943	0.999782	25401	0	0.46254	0.018201	0.047306	0.989831	1205	3	0.46254
RNF186:NM_019062_up_50	8	0.33958	0.47341	0.996963	11275	1	0.61394	0.018207	0.055252	0.989831	1206	3	0.61394
HEMGN:NM_197978_up_50	6	0.34859	0.43439	0.996963	11471	1	-0.035693	0.018249	0.047409	0.989831	1207	2	-0.035693
DCAF8:NM_015726_up_50	7	0.26107	0.38426	0.996963	9454	2	-0.22697	0.018265	0.051567	0.989831	1208	2	-0.22697
FAM122B:NM_001166600;NM_001170757_up_50	5	0.57053	0.57187	0.996963	15973	1	0.21367	0.018304	0.046464	0.989831	1209	2	0.21367
CEP19:NM_032898_up_50	7	0.54485	0.58399	0.996963	15455	1	-0.021877	0.018321	0.051679	0.989831	1210	2	-0.021877
PDIK1L:NM_001243533;NM_152835_up_50	9	0.1158	0.2389	0.996963	5329	3	0.11399	0.018332	0.056413	0.989831	1211	4	0.11399
NCOA2:NM_006540_up_50	8	0.84475	0.84499	0.999754	22343	0	0.14409	0.018333	0.055574	0.989831	1212	2	0.14409
EMP3:NM_001425_up_50	10	0.058134	0.15306	0.996963	3145	3	-0.08809	0.018348	0.058359	0.989831	1213	2	-0.08809
FILIP1L:NM_001282793;NM_014890_up_50	10	0.43537	0.57821	0.996963	13276	1	0.16968	0.018369	0.058413	0.989831	1214	3	0.16968
FAM46A:NM_017633_up_50	3	0.43959	0.43942	0.996963	13363	0	0.50721	0.01839	0.035415	0.965017	1215	1	0.50721
USP49:NM_018561_up_50	4	0.74897	0.74925	0.997077	19997	0	-0.13089	0.018416	0.041866	0.977533	1216	1	-0.13089
random:random_seq_135929_22_0_-1	1	0.98154	0.98155	0.999782	25983	0	0.69812	0.01846	0.018397	0.930738	1217	1	0.69812
TMEM204:NM_001256541_up_50	9	0.86969	0.86919	0.999754	23015	0	-0.05636	0.018463	0.056749	0.989831	1218	2	-0.05636
MYLIP:NM_013262_up_50	8	0.53141	0.60263	0.996963	15211	1	0.197	0.018508	0.056059	0.989831	1219	3	0.197
COQ9:NM_020312_up_50	8	0.82517	0.82534	0.998489	21914	0	0.19678	0.018541	0.056148	0.989831	1220	3	0.19678
RTBDN:NM_001270440;NM_031429_up_50	6	0.016284	0.045502	0.987171	1143	1	0.14043	0.018548	0.04805	0.989831	1221	2	0.14043
NUP107:NM_020401_up_50	8	0.58422	0.63197	0.996963	16232	1	0.42795	0.018601	0.056307	0.989831	1222	4	0.42795
NTSR2:NM_012344_up_50	9	0.81947	0.81901	0.998152	21755	0	0.095158	0.01862	0.057173	0.989831	1223	4	0.095158
ZFY:NM_001145276_up_50	5	0.77233	0.77241	0.99775	20565	0	0.14852	0.018628	0.04722	0.989831	1224	1	0.14852
MME:NM_007287;NM_007288_up_50	3	0.9507	0.95064	0.999782	25169	0	0.1893	0.01867	0.0359	0.965017	1225	1	0.1893
CAPS2:NM_001286547;NM_032606_up_50	7	0.97046	0.97038	0.999782	25681	0	0.58479	0.018674	0.052415	0.989831	1226	3	0.58479
random:random_seq_128188_0_22_-1	1	0.98131	0.98131	0.999782	25977	0	0.96143	0.018687	0.018638	0.930738	1227	1	0.96143
random:random_seq_9540_0_22_-1	1	0.98131	0.98131	0.999782	25976	0	0.85946	0.018693	0.018643	0.930738	1228	1	0.85946
CCDC183:NM_001039374_up_50	7	0.84547	0.84568	0.999754	22362	0	0.30384	0.018703	0.05247	0.989831	1229	2	0.30384
TSC1:NM_000368;NM_001162427_up_50	5	0.8095	0.80952	0.998152	21486	0	0.58531	0.018722	0.047427	0.989831	1230	2	0.58531
ST14:NM_021978_up_50	8	0.21944	0.35294	0.996963	8371	1	-0.077332	0.018724	0.056649	0.989831	1231	2	-0.077332
random:random_seq_208435_0_22_-1	1	0.98126	0.98126	0.999782	25975	0	1.2307	0.018737	0.018684	0.930738	1232	1	1.2307
F2RL1:NM_005242_up_50	8	0.94364	0.94372	0.999782	24990	0	0.50429	0.018755	0.056724	0.989831	1233	4	0.50429
MTNR1B:NM_005959_up_50	9	0.067607	0.16384	0.996963	3555	2	-0.15007	0.018762	0.05755	0.989831	1234	1	-0.15007
DTWD2:NM_173666_up_50	10	0.98235	0.98241	0.999782	26011	0	0.29136	0.018775	0.059443	0.989831	1235	4	0.29136
ACRBP:NM_032489_up_50	8	0.77218	0.77235	0.99775	20559	1	0.45535	0.018849	0.056988	0.989831	1236	4	0.45535
DNAJC9:NM_015190_up_50	8	0.99417	0.99416	0.999782	26333	0	0.42019	0.018879	0.057068	0.989831	1237	3	0.42019
LNX2:NM_153371_up_50	9	0.12913	0.25916	0.996963	5754	3	0.18342	0.018879	0.057838	0.989831	1238	4	0.18342
SDE2:NM_152608_up_50	7	0.078233	0.16971	0.996963	3978	1	-0.10851	0.018885	0.05284	0.989831	1239	1	-0.10851
SCG3:NM_001165257;NM_013243_up_50	9	0.68355	0.71152	0.996963	18389	1	-0.01908	0.018905	0.057902	0.989831	1240	2	-0.01908
PDLIM3:NM_001114107;NM_014476_up_50	10	0.94928	0.94935	0.999782	25133	0	0.029678	0.018905	0.059767	0.989831	1241	1	0.029678
RNF135:NM_001184992;NM_197939_up_50	8	0.99968	0.99969	0.999998	26489	0	0.41793	0.018958	0.057297	0.989831	1242	4	0.41793
CAST:NM_001284212;NM_173060_up_50	9	0.56245	0.6463	0.996963	15807	1	0.16391	0.018962	0.058053	0.989831	1243	3	0.16391
LRRC28:NM_001284400;NM_144598_up_50	7	0.69696	0.69929	0.996963	18724	1	0.060498	0.018985	0.053039	0.989831	1244	3	0.060498
POLR3B:NM_001160708_up_50	6	0.90695	0.90689	0.999782	24016	0	0.22441	0.019004	0.049063	0.989831	1245	2	0.22441
SPZ1:NM_032567_up_50	6	0.89756	0.89744	0.999754	23780	0	0.34545	0.019009	0.049072	0.989831	1246	3	0.34545
RARA:NM_000964_up_50	6	0.57165	0.58242	0.996963	15986	1	0.19509	0.019014	0.049083	0.989831	1247	2	0.19509
PDZRN4:NM_001164595_up_50	5	0.8172	0.81725	0.998152	21706	0	0.32887	0.019035	0.048154	0.989831	1248	3	0.32887
MCF2L:NM_024979_up_50	6	0.74992	0.74978	0.997077	20015	0	0.47516	0.019055	0.049187	0.989831	1249	3	0.47516
PNLIP:NM_000936_up_50	3	0.88704	0.887	0.999754	23480	0	0.28602	0.019062	0.036598	0.965017	1250	1	0.28602
KLHL35:NM_001039548_up_50	6	0.70297	0.70296	0.996963	18861	0	0.26336	0.019093	0.049278	0.989831	1251	2	0.26336
SLCO4A1:NM_016354_up_50	10	0.51461	0.65007	0.996963	14885	2	0.15706	0.019099	0.060261	0.989864	1252	4	0.15706
IRF8:NM_002163_up_50	10	0.96153	0.96159	0.999782	25458	0	0.30054	0.019121	0.060305	0.989864	1253	4	0.30054
NPPC:NM_024409_up_50	10	0.26998	0.4399	0.996963	9663	1	0.17739	0.019146	0.060367	0.989864	1254	4	0.17739
ESD:NM_001984_up_50	9	0.72591	0.73964	0.996963	19406	1	0.14439	0.019152	0.058561	0.989831	1255	1	0.14439
SLC9A3:NM_001284351;NM_004174_up_50	9	0.0087231	0.032922	0.956209	714	2	-0.095394	0.019208	0.058713	0.989831	1256	1	-0.095394
NUDT12:NM_031438_up_50	8	0.32506	0.45851	0.996963	10922	1	0.16893	0.019226	0.058038	0.989831	1257	2	0.16893
POGK:NM_017542_up_50	6	0.27525	0.39498	0.996963	9808	1	-0.1738	0.019228	0.049554	0.989831	1258	1	-0.1738
NPS:NM_001030013_up_50	5	0.49807	0.5084	0.996963	14562	1	0.3099	0.019234	0.048605	0.989831	1259	2	0.3099
EFCAB2:NM_032328_up_50	7	0.71365	0.71482	0.996963	19125	1	0.39336	0.019252	0.053596	0.989831	1260	3	0.39336
HS3ST3A1:NM_006042_up_50	10	0.82313	0.82439	0.998269	21866	1	0.17809	0.019277	0.060689	0.989933	1261	2	0.17809
HOXA3:NM_153631_up_50	5	0.74036	0.74046	0.996963	19786	0	0.66082	0.019311	0.048777	0.989831	1262	2	0.66082
TMEM117:NM_001286211;NM_032256_up_50	8	0.6054	0.64462	0.996963	16668	1	0.057474	0.019325	0.058297	0.989831	1263	3	0.057474
GNLY:NM_006433;NM_012483_up_50	6	0.92634	0.92635	0.999782	24529	0	0.10312	0.019339	0.049808	0.989831	1264	1	0.10312
MTHFD1L:NM_001242767;NM_015440_up_50	9	0.91454	0.91406	0.999782	24227	0	0.30023	0.019342	0.059075	0.989831	1265	4	0.30023
NGB:NM_021257_up_50	7	0.2007	0.31818	0.996963	7862	1	-0.20125	0.019353	0.053797	0.989831	1266	2	-0.20125
CDRT15L2:NM_001190790_up_50	9	0.15812	0.30276	0.996963	6659	2	0.33563	0.019378	0.059171	0.989831	1267	4	0.33563
NUAK2:NM_030952_up_50	9	0.16698	0.31599	0.996963	6908	3	-0.052076	0.019378	0.059172	0.989831	1268	3	-0.052076
KCTD14:NM_001203260;NM_004549_up_50	9	0.2996	0.44563	0.996963	10385	1	0.20671	0.019409	0.059244	0.989831	1269	2	0.20671
NM_001164234:NM_001164234;NM_015214_up_50	7	0.96522	0.96519	0.999782	25553	0	0.57206	0.019421	0.053925	0.989831	1270	3	0.57206
YWHAZ:NM_001135702_up_50	4	0.79632	0.79655	0.998152	21138	0	0.093439	0.019436	0.043452	0.989831	1271	1	0.093439
RPS6KB1:NM_001272042;NM_003161_up_50	8	0.56457	0.62075	0.996963	15859	1	-0.019089	0.019474	0.058703	0.989831	1272	3	-0.019089
MARCH6:NM_001270660;NM_005885_up_50	7	0.072753	0.15979	0.996963	3765	3	0.10378	0.019493	0.054067	0.989831	1273	1	0.10378
PRKRIR:NM_004705_up_50	8	0.14296	0.27853	0.996963	6218	2	0.018051	0.019523	0.058837	0.989831	1274	1	0.018051
C2orf76:NM_001017927_up_50	9	0.97218	0.97213	0.999782	25731	0	0.24247	0.019531	0.059557	0.989831	1275	2	0.24247
CPT1B:NM_004377;NM_152246_up_50	9	0.89356	0.89305	0.999754	23663	0	0.46745	0.01954	0.059584	0.989831	1276	3	0.46745
TCP11L2:NM_001286262;NM_152772_up_50	6	0.87457	0.87449	0.999754	23136	0	0.21522	0.019562	0.050307	0.989831	1277	2	0.21522
SUCLG2:NM_001177599;NM_003848_up_50	6	0.21637	0.32644	0.996963	8297	1	0.35024	0.019576	0.050336	0.989831	1278	3	0.35024
SLC39A1:NM_001271958;NM_001271961_up_50	5	0.38955	0.42619	0.996963	12355	1	-0.0089978	0.019644	0.049576	0.989831	1279	2	-0.0089978
STRN:NM_003162_up_50	7	0.20097	0.31848	0.996963	7869	2	-0.067382	0.019666	0.054445	0.989831	1280	2	-0.067382
OR56B4:NM_001005181_up_50	8	0.19327	0.32727	0.996963	7678	2	0.33925	0.019671	0.059225	0.989831	1281	4	0.33925
NMNAT1:NM_022787_up_50	6	0.74007	0.74006	0.996963	19779	0	0.41579	0.019683	0.050555	0.989831	1282	3	0.41579
random:random_seq_47420_0_22_-1	1	0.98029	0.98026	0.999782	25951	0	1.3052	0.019708	0.019693	0.930738	1283	1	1.3052
FGL2:NM_006682_up_50	7	0.087784	0.18687	0.996963	4314	3	-0.29522	0.01971	0.054534	0.989831	1284	1	-0.29522
XKR5:NM_001289973;NM_207411_up_50	9	0.81953	0.81907	0.998152	21759	0	0.20288	0.01971	0.060011	0.989831	1285	3	0.20288
KLHL20:NM_014458_up_50	5	0.91982	0.91986	0.999782	24349	0	0.22284	0.019715	0.049732	0.989831	1286	1	0.22284
TXNL4A:NM_006701_up_50	9	0.73341	0.74496	0.996963	19610	1	0.26185	0.019722	0.060041	0.989831	1287	3	0.26185
DESI2:NM_016076_up_50	9	0.96376	0.96364	0.999782	25511	0	0.30829	0.019724	0.060047	0.989831	1288	4	0.30829
RNF14:NM_001201365;NM_183399_up_50	3	0.62499	0.62497	0.996963	17061	0	0.94623	0.019726	0.037706	0.965017	1289	2	0.94623
SLC25A47:NM_207117_up_50	7	0.702	0.70392	0.996963	18837	1	0.18547	0.019753	0.054634	0.989831	1290	2	0.18547
THAP8:NM_152658_up_50	10	0.92575	0.92588	0.999782	24508	0	0.12783	0.019759	0.061896	0.99034	1291	4	0.12783
SLMO1:NM_001142405;NM_006553_up_50	9	0.052616	0.13964	0.996963	2920	3	0.28337	0.019781	0.060185	0.989864	1292	4	0.28337
ECE1:NM_001113349;NM_001397_up_50	3	0.99225	0.99234	0.999782	26294	0	0.71927	0.01979	0.037816	0.965017	1293	1	0.71927
CREB3:NM_006368_up_50	5	0.77763	0.77774	0.998152	20675	0	0.072273	0.01987	0.050097	0.989831	1294	2	0.072273
TNPO2:NM_001136196_up_50	8	0.99025	0.99025	0.999782	26225	0	0.44379	0.019872	0.059767	0.989831	1295	4	0.44379
ZNF611:NM_001161499;NM_001161501_up_50	8	0.82172	0.82185	0.998152	21817	0	0.32846	0.019889	0.059809	0.989831	1296	3	0.32846
C14orf37:NM_001001872_up_50	7	0.62212	0.63767	0.996963	17000	1	0.24007	0.019927	0.054986	0.989831	1297	2	0.24007
LRIT1:NM_015613_up_50	8	0.97272	0.97277	0.999782	25751	0	0.15791	0.019941	0.059949	0.989831	1298	2	0.15791
PDIK1L:NM_001243532_up_50	12	0.99406	0.99403	0.999782	26330	0	0.2502	0.020008	0.068378	0.99034	1299	4	0.2502
random:random_seq_153318_0_22_-1	1	0.97998	0.97996	0.999782	25944	0	0.62623	0.020017	0.01999	0.930738	1300	1	0.62623
NOTO:NM_001134462_up_50	7	0.63003	0.64366	0.996963	17160	1	0.057916	0.020024	0.055197	0.989831	1301	3	0.057916
NM_024316:NM_024316_up_50	9	0.29463	0.44104	0.996963	10271	1	0.57277	0.020044	0.060892	0.989933	1302	3	0.57277
SLCO2B1:NM_001145211_up_50	5	0.1111	0.18769	0.996963	5162	2	-0.23513	0.020056	0.050503	0.989831	1303	1	-0.23513
NM_001282468:NM_001282468_up_50	4	0.98149	0.98154	0.999782	25980	0	0.59572	0.020072	0.044422	0.989831	1304	2	0.59572
IGF1R:NM_000875_up_50	6	0.80567	0.80539	0.998152	21397	0	-0.033787	0.020097	0.051475	0.989831	1305	2	-0.033787
PTHLH:NM_002820;NM_198965_up_50	4	0.4276	0.43491	0.996963	13141	1	-0.12504	0.020106	0.044487	0.989831	1306	1	-0.12504
random:random_seq_47548_0_22_-1	1	0.97989	0.97986	0.999782	25943	0	1.6903	0.020111	0.020085	0.930738	1307	1	1.6903
NETO2:NM_001201477;NM_018092_up_50	6	0.61194	0.61595	0.996963	16798	1	0.061205	0.020232	0.051765	0.989831	1308	1	0.061205
PPM1N:NM_001080401_up_50	7	0.27105	0.39537	0.996963	9690	1	0.10142	0.020249	0.055676	0.989831	1309	3	0.10142
ZNF830:NM_052857_up_50	3	0.071062	0.12192	0.996963	3692	1	1.037	0.020256	0.038603	0.965017	1310	2	1.037
BEND5:NM_024603_up_50	8	0.74779	0.7493	0.997077	19967	1	0.14732	0.020267	0.060821	0.989933	1311	1	0.14732
NM_001184963:NM_001184963;NM_173160_up_50	8	0.58737	0.63384	0.996963	16297	1	0.062238	0.020354	0.06105	0.989933	1312	2	0.062238
MRE11A:NM_005590;NM_005591_up_50	5	0.029347	0.071556	0.996963	1852	2	0.59034	0.020366	0.051208	0.989831	1313	2	0.59034
SERINC3:NM_006811;NM_198941_up_50	9	0.72155	0.73658	0.996963	19306	1	0.19628	0.020378	0.061761	0.99034	1314	4	0.19628
OR4C46:NM_001004703_up_50	10	0.31121	0.47323	0.996963	10612	1	-0.17796	0.020391	0.063487	0.99034	1315	1	-0.17796
SLC22A31:NM_001242757_up_50	5	0.89818	0.89823	0.999754	23799	0	0.28634	0.020397	0.051278	0.989831	1316	1	0.28634
MB:NM_203378_up_50	4	0.21873	0.2741	0.996963	8358	1	0.1585	0.020423	0.044989	0.989831	1317	2	0.1585
OPN3:NM_014322_up_50	9	0.78955	0.79026	0.998152	20972	1	0.1463	0.020434	0.061904	0.99034	1318	2	0.1463
KLHL5:NM_001007075;NM_001171654_up_50	10	0.93118	0.93131	0.999782	24664	0	0.0087267	0.020453	0.063638	0.99034	1319	2	0.0087267
HAS1:NM_001523_up_50	5	0.99083	0.99087	0.999782	26245	0	0.28689	0.020473	0.051443	0.989831	1320	3	0.28689
SYT5:NM_003180_up_50	7	0.98473	0.98467	0.999782	26078	0	0.43426	0.020489	0.056147	0.989831	1321	3	0.43426
ALOX15B:NM_001039130;NM_001141_up_50	9	0.89573	0.89519	0.999754	23723	0	0.054012	0.02049	0.062033	0.99034	1322	1	0.054012
MBD6:NM_052897_up_50	7	0.31535	0.44475	0.996963	10707	1	0.10891	0.020529	0.056227	0.989831	1323	2	0.10891
ZSWIM1:NM_080603_up_50	7	0.78377	0.78412	0.998152	20831	0	0.51004	0.020566	0.056294	0.989831	1324	2	0.51004
SPIN2A:NM_019003_up_50	5	0.6933	0.69341	0.996963	18641	0	0.11125	0.020583	0.05169	0.989831	1325	1	0.11125
TCF24:NM_001193502_up_50	8	0.34392	0.47789	0.996963	11369	1	0.28757	0.020627	0.061758	0.99034	1326	3	0.28757
OR8B8:NM_012378_up_50	5	0.02689	0.066166	0.996963	1725	2	0.046293	0.020645	0.051834	0.989831	1327	1	0.046293
LDLR:NM_000527;NM_001195803_up_50	4	0.51472	0.51509	0.996963	14887	1	-0.20386	0.020652	0.045357	0.989831	1328	1	-0.20386
VCPIP1:NM_025054_up_50	8	0.59361	0.63755	0.996963	16423	1	0.10607	0.020663	0.061863	0.99034	1329	1	0.10607
random:random_seq_58313_0_22_-1	1	0.97933	0.9793	0.999782	25930	0	0.99366	0.020672	0.020636	0.930738	1330	1	0.99366
CAT:NM_001752_up_50	9	0.21057	0.36603	0.996963	8133	2	0.10669	0.020692	0.062558	0.99034	1331	3	0.10669
LRRC3C:NM_001195545_up_50	6	0.34208	0.43076	0.996963	11332	1	-0.0154	0.020711	0.052779	0.989831	1332	2	-0.0154
SMPD1:NM_000543;NM_001007593_up_50	10	0.41976	0.56458	0.996963	12968	2	0.41704	0.020742	0.064337	0.99034	1333	4	0.41704
ADD2:NM_001185055;NM_017488_up_50	5	0.95907	0.95904	0.999782	25390	0	0.5614	0.020744	0.052058	0.989831	1334	2	0.5614
RDM1:NM_001163122;NM_001163130_up_50	4	0.75504	0.7553	0.997077	20137	0	0.20743	0.020776	0.045539	0.989831	1335	2	0.20743
NPR3:NM_001204376_up_50	7	0.99647	0.99646	0.999782	26397	0	0.44249	0.020789	0.05677	0.989831	1336	3	0.44249
MACROD2:NM_001033087_up_50	4	0.60408	0.60448	0.996963	16637	0	0.32697	0.020798	0.045576	0.989831	1337	2	0.32697
CGB:NM_000737_up_50	6	0.14945	0.24608	0.996963	6403	2	0.41182	0.02084	0.053038	0.989831	1338	3	0.41182
random:random_seq_41684_0_22_-1	1	0.97914	0.97911	0.999782	25925	0	0.56129	0.020862	0.020809	0.930738	1339	1	0.56129
MSRA:NM_001135670;NM_012331_up_50	6	0.88339	0.88331	0.999754	23367	0	0.11989	0.020864	0.053098	0.989831	1340	1	0.11989
LGALS2:NM_006498_up_50	3	0.97084	0.97085	0.999782	25696	0	0.43931	0.020866	0.039643	0.965017	1341	2	0.43931
RBM4:NM_001198843;NM_002896_up_50	4	0.043927	0.084561	0.996963	2556	2	-0.16773	0.020876	0.045694	0.989831	1342	1	-0.16773
C1orf105:NM_139240_up_50	3	0.95811	0.9581	0.999782	25364	0	0.51537	0.020891	0.039684	0.965017	1343	2	0.51537
N4BP1:NM_153029_up_50	9	0.90219	0.90172	0.999754	23914	0	0.27328	0.0209	0.063092	0.99034	1344	3	0.27328
PCDH1:NM_001278613_up_50	7	0.47234	0.54057	0.996963	14049	1	0.43603	0.020921	0.057039	0.989831	1345	3	0.43603
MMRN1:NM_007351_up_50	3	0.46328	0.46309	0.996963	13882	0	0.90119	0.020976	0.039843	0.965017	1346	2	0.90119
GTF3C3:NM_001206774;NM_012086_up_50	9	0.30693	0.45227	0.996963	10526	1	0.19987	0.021001	0.063342	0.99034	1347	3	0.19987
TLN2:NM_015059_up_50	9	0.57188	0.65077	0.996963	15992	1	0.29457	0.021017	0.06339	0.99034	1348	4	0.29457
TSC2:NM_000548;NM_001114382_up_50	12	0.27333	0.4635	0.996963	9758	2	0.30993	0.02103	0.071381	0.99034	1349	5	0.30993
C10orf55:NM_001001791_up_50	7	0.093943	0.19789	0.996963	4544	2	-0.03733	0.021041	0.057275	0.989831	1350	3	-0.03733
C3orf20:NM_001184957;NM_032137_up_50	4	0.79253	0.79272	0.998152	21045	0	0.12641	0.021049	0.045971	0.989831	1351	1	0.12641
AKAP8L:NM_001291478;NM_014371_up_50	7	0.77366	0.77402	0.997825	20596	0	0.073332	0.021054	0.057302	0.989831	1352	1	0.073332
random:random_seq_32354_0_22_-1	1	0.97892	0.97889	0.999782	25918	0	1.7425	0.021082	0.021025	0.930738	1353	1	1.7425
EEFSEC:NM_021937_up_50	10	0.074769	0.18835	0.996963	3845	2	0.15702	0.021089	0.065212	0.99034	1354	4	0.15702
HDDC2:NM_016063_up_50	5	0.0072442	0.021384	0.935812	608	2	0.13979	0.021094	0.052834	0.989831	1355	2	0.13979
COL8A2:NM_005202_up_50	8	0.046602	0.118	0.996963	2666	2	0.084788	0.021097	0.063023	0.99034	1356	3	0.084788
WDR64:NM_144625_up_50	9	0.09737	0.21066	0.996963	4674	2	0.49276	0.021097	0.063594	0.99034	1357	3	0.49276
GNS:NM_002076_up_50	5	0.24032	0.33003	0.996963	8931	1	0.08206	0.021109	0.052875	0.989831	1358	2	0.08206
VPS13B:NM_015243;NM_181661_up_50	9	0.034353	0.097866	0.996963	2138	4	-0.55015	0.021123	0.063655	0.99034	1359	3	-0.55015
random:random_seq_61647_0_22_-1	1	0.97887	0.97885	0.999782	25915	0	1.3223	0.021133	0.02107	0.930738	1360	1	1.3223
CALB2:NM_001740;NM_007088_up_50	2	0.098092	0.11225	0.996963	4712	1	0.025001	0.021161	0.03933	0.965017	1361	1	0.025001
GTF3A:NM_002097_up_50	9	0.1487	0.28864	0.996963	6376	2	-0.21948	0.021199	0.063855	0.99034	1362	4	-0.21948
NM_001290231:NM_001290231_up_50	4	0.83442	0.83466	0.999754	22118	0	0.24105	0.021205	0.046223	0.989831	1363	2	0.24105
AADAT:NM_001286683_up_50	2	0.97875	0.9788	0.999782	25914	0	0.53643	0.021248	0.039488	0.965017	1364	2	0.53643
STK33:NM_001289061;NM_030906_up_50	8	0.085313	0.18461	0.996963	4218	1	-0.32174	0.021257	0.063464	0.99034	1365	1	-0.32174
random:random_seq_183380_0_22_-1	1	0.97874	0.97873	0.999782	25913	0	1.6883	0.021265	0.021212	0.930738	1366	1	1.6883
SCHIP1:NM_001197109_up_50	8	0.095062	0.20098	0.996963	4581	2	0.39076	0.02127	0.063497	0.99034	1367	4	0.39076
IFITM10:NM_001170820_up_50	8	0.79466	0.79479	0.998152	21097	0	0.19096	0.02131	0.063611	0.99034	1368	4	0.19096
THRSP:NM_003251_up_50	9	0.87038	0.86987	0.999754	23033	0	0.28962	0.021325	0.064179	0.99034	1369	2	0.28962
HNRNPU:NM_004501;NM_031844_up_50	7	0.58311	0.60947	0.996963	16209	1	-0.080978	0.021357	0.057942	0.989831	1370	2	-0.080978
SOX1:NM_005986_up_50	5	0.59635	0.59652	0.996963	16484	1	0.090172	0.021358	0.053453	0.989831	1371	2	0.090172
CLEC12A:NM_001207010_up_50	4	0.078336	0.13534	0.996963	3983	1	0.28562	0.021372	0.046494	0.989831	1372	2	0.28562
RALBP1:NM_006788_up_50	8	0.11906	0.24066	0.996963	5433	3	0.29687	0.021382	0.063795	0.99034	1373	3	0.29687
ZNF865:NM_001195605_up_50	7	0.72672	0.72748	0.996963	19429	1	0.28983	0.02141	0.058044	0.989831	1374	3	0.28983
ITGA11:NM_001004439_up_50	6	0.43966	0.48887	0.996963	13365	1	-0.18206	0.021421	0.054331	0.989831	1375	1	-0.18206
NOL7:NM_016167_up_50	9	0.12204	0.24833	0.996963	5512	3	-0.05379	0.021436	0.064451	0.99034	1376	1	-0.05379
SOX8:NM_014587_up_50	8	0.072912	0.16357	0.996963	3776	2	-0.02216	0.021451	0.063982	0.99034	1377	2	-0.02216
TSPAN9:NM_001168320;NM_006675_up_50	9	0.87403	0.87353	0.999754	23123	0	0.080992	0.021492	0.064613	0.99034	1378	1	0.080992
TXNRD3:NM_001173513;NM_052883_up_50	9	0.014606	0.04908	0.995156	1054	3	0.20836	0.021503	0.064645	0.99034	1379	4	0.20836
CKAP2:NM_001286686_up_50	7	0.20527	0.32314	0.996963	7997	1	0.016271	0.021546	0.058307	0.989831	1380	2	0.016271
FURIN:NM_002569_up_50	5	0.77884	0.77894	0.998152	20708	0	0.54746	0.02158	0.053954	0.989831	1381	3	0.54746
NAA15:NM_057175_up_50	8	0.99901	0.999	0.999998	26471	0	0.4887	0.021584	0.064354	0.99034	1382	4	0.4887
random:random_seq_182650_0_22_-1	1	0.9784	0.97839	0.999782	25905	0	1.8476	0.021599	0.021535	0.930738	1383	1	1.8476
B4GALNT1:NM_001276469;NM_001478_up_50	6	0.68854	0.68858	0.996963	18531	0	0.21377	0.021616	0.054753	0.989831	1384	2	0.21377
C2orf54:NM_001085437_up_50	10	0.89763	0.89786	0.999754	23784	0	0.10478	0.02163	0.066538	0.99034	1385	2	0.10478
TRO:NM_001039705;NM_177557_up_50	5	0.90153	0.90161	0.999754	23896	0	0.13871	0.021636	0.054077	0.989831	1386	1	0.13871
CCNA1:NM_001111045;NM_003914_up_50	6	0.42087	0.47702	0.996963	12991	1	0.20909	0.021644	0.054808	0.989831	1387	1	0.20909
PIGV:NM_001202554;NM_017837_up_50	4	0.3318	0.35657	0.996963	11107	1	0.2492	0.021645	0.046938	0.989831	1388	1	0.2492
CEP83:NM_001042399;NM_016122_up_50	8	0.39212	0.52823	0.996963	12402	2	-0.0083618	0.021651	0.064541	0.99034	1389	2	-0.0083618
HKDC1:NM_025130_up_50	7	0.39892	0.50124	0.996963	12539	1	-0.39804	0.021651	0.058524	0.989831	1390	2	-0.39804
CBX5:NM_012117_up_50	9	0.65528	0.69465	0.996963	17710	1	0.10298	0.021659	0.065038	0.99034	1391	2	0.10298
TSEN54:NM_207346_up_50	5	0.41621	0.44525	0.996963	12901	1	0.19216	0.021698	0.054209	0.989831	1392	2	0.19216
TMIGD1:NM_206832_up_50	5	0.14907	0.23784	0.996963	6391	2	0.17882	0.021729	0.054283	0.989831	1393	1	0.17882
ETV4:NM_001079675;NM_001261437_up_50	10	0.74471	0.7656	0.997694	19893	1	0.24094	0.021756	0.066846	0.99034	1394	3	0.24094
CIAPIN1:NM_020313_up_50	2	0.97823	0.97827	0.999782	25900	0	0.63446	0.021765	0.040423	0.969459	1395	2	0.63446
SUCO:NM_016227_up_50	5	0.74367	0.74379	0.996963	19873	0	-0.18821	0.021791	0.054426	0.989831	1396	1	-0.18821
PHF7:NM_001278221_up_50	6	0.73944	0.73943	0.996963	19758	0	0.1123	0.021792	0.055133	0.989831	1397	2	0.1123
OR2A7:NM_001005328_up_50	1	0.97821	0.9782	0.999782	25897	0	1.1047	0.021794	0.021747	0.930738	1398	1	1.1047
ZNF3:NM_001278290;NM_032924_up_50	8	0.98879	0.98876	0.999782	26179	0	0.17399	0.0218	0.064892	0.99034	1399	3	0.17399
OLR1:NM_001172632;NM_002543_up_50	9	0.92128	0.92089	0.999782	24395	0	0.36154	0.021839	0.065519	0.99034	1400	3	0.36154
RASSF10:NM_001080521_up_50	9	0.94965	0.94958	0.999782	25145	0	0.24778	0.021844	0.065533	0.99034	1401	3	0.24778
RPS6KA1:NM_001006665_up_50	7	0.93764	0.93764	0.999782	24821	0	-0.025409	0.021864	0.058954	0.989831	1402	3	-0.025409
YTHDF3:NM_001277813;NM_152758_up_50	5	0.45545	0.47451	0.996963	13724	1	0.21285	0.021884	0.054633	0.989831	1403	2	0.21285
TRPC6:NM_004621_up_50	7	0.96331	0.96327	0.999782	25501	0	0.26578	0.021901	0.059023	0.989831	1404	3	0.26578
IL16:NM_172217_up_50	7	0.16934	0.28426	0.996963	6982	1	0.21982	0.021917	0.059052	0.989831	1405	3	0.21982
S100A13:NM_001024210_up_50	11	0.66664	0.74357	0.996963	17960	1	-0.011654	0.021932	0.070557	0.99034	1406	3	-0.011654
MGRN1:NM_001142289;NM_015246_up_50	9	0.83017	0.82965	0.999461	22016	0	0.052699	0.021962	0.065814	0.99034	1407	2	0.052699
CASC1:NM_001082972;NM_018272_up_50	6	0.47084	0.50908	0.996963	14023	1	0.54625	0.021969	0.055493	0.989831	1408	3	0.54625
ZNF200:NM_001145447;NM_003454_up_50	8	0.86393	0.86416	0.999754	22849	0	-0.01483	0.022	0.065257	0.99034	1409	2	-0.01483
LRP2:NM_004525_up_50	5	0.71142	0.71154	0.996963	19071	0	0.65775	0.022057	0.055052	0.989831	1410	3	0.65775
SIK2:NM_015191_up_50	11	0.11719	0.26236	0.996963	5368	2	0.064323	0.022068	0.070874	0.99034	1411	2	0.064323
MAN1A2:NM_006699_up_50	6	0.00079795	0.0034691	0.911432	79	2	0.0041155	0.02209	0.055748	0.989831	1412	2	0.0041155
DDI1:NM_001001711_up_50	8	0.97207	0.97214	0.999782	25725	0	0.14146	0.022106	0.065463	0.99034	1413	2	0.14146
SLC2A2:NM_000340;NM_001278659_up_50	3	0.75222	0.75214	0.997077	20075	0	0.73653	0.02211	0.041759	0.976742	1414	2	0.73653
MINOS1:NM_001032363;NM_001204089_up_50	4	0.53239	0.53272	0.996963	15226	0	0.43766	0.022121	0.047694	0.989831	1415	2	0.43766
ANXA2:NM_001002857;NM_004039_up_50	8	0.91394	0.91416	0.999782	24207	0	0.071713	0.022123	0.0655	0.99034	1416	2	0.071713
ACTL10:NM_001024675_up_50	6	0.63991	0.64111	0.996963	17391	1	-0.18933	0.022173	0.05592	0.989831	1417	2	-0.18933
HABP4:NM_014282_up_50	10	0.12894	0.26608	0.996963	5746	2	-0.24559	0.022184	0.06788	0.99034	1418	1	-0.24559
OR10A4:NM_207186_up_50	7	0.66011	0.66755	0.996963	17798	1	0.20701	0.0222	0.059602	0.989831	1419	2	0.20701
SLC1A5:NM_005628_up_50	9	0.63624	0.6839	0.996963	17308	1	0.20919	0.0222	0.066423	0.99034	1420	3	0.20919
MRPS18C:NM_016067_up_50	5	0.30452	0.36944	0.996963	10478	1	0.38803	0.022203	0.055393	0.989831	1421	3	0.38803
BCL10:NM_003921_up_50	11	0.20994	0.38169	0.996963	8117	3	-0.14025	0.022204	0.071193	0.99034	1422	1	-0.14025
ISOC2:NM_001136201;NM_024710_up_50	8	0.18109	0.31541	0.996963	7305	2	-0.11306	0.022211	0.065676	0.99034	1423	2	-0.11306
SEZ6L2:NM_001114099;NM_201575_up_50	7	0.52615	0.57221	0.996963	15122	1	-0.079219	0.022223	0.059658	0.989831	1424	2	-0.079219
ACOT1:NM_001037161_up_50	7	0.035562	0.090381	0.996963	2199	2	0.30451	0.022251	0.059715	0.989831	1425	3	0.30451
HSPB3:NM_006308_up_50	10	0.74937	0.76859	0.997694	20007	1	0.21304	0.022272	0.0681	0.99034	1426	4	0.21304
ALDH1L1:NM_001270365;NM_012190_up_50	6	0.24584	0.36166	0.996963	9078	1	0.25307	0.022283	0.056151	0.989831	1427	2	0.25307
RNF113A:NM_006978_up_50	4	0.40535	0.41584	0.996963	12689	1	0.12014	0.02229	0.047964	0.989831	1428	1	0.12014
PHKG1:NM_001258459;NM_006213_up_50	5	0.87501	0.87498	0.999754	23150	0	0.47817	0.022349	0.055728	0.989831	1429	3	0.47817
IQCF5:NM_001145059_up_50	8	0.19804	0.33196	0.996963	7788	2	-0.058966	0.022365	0.065992	0.99034	1430	3	-0.058966
random:random_seq_37813_0_22_-1	1	0.97761	0.97759	0.999782	25882	0	0.57789	0.022387	0.022337	0.930738	1431	1	0.57789
WDPCP:NM_015910_up_50	6	0.94147	0.94149	0.999782	24928	0	0.43632	0.022448	0.056511	0.989831	1432	3	0.43632
PAIP2:NM_016480_up_50	9	0.031849	0.091867	0.996963	1993	3	0.1324	0.022459	0.067089	0.99034	1433	2	0.1324
NIPA1:NM_144599_up_50	6	0.8573	0.85729	0.999754	22695	0	0.37617	0.022461	0.056542	0.989831	1434	3	0.37617
random:random_seq_63184_0_22_-1	1	0.97752	0.9775	0.999782	25880	0	0.93541	0.022482	0.022429	0.930738	1435	1	0.93541
DPPA3:NM_199286_up_50	3	0.93418	0.93408	0.999782	24752	0	0.35216	0.022494	0.042404	0.981439	1436	1	0.35216
random:random_seq_177000_0_22_-1	1	0.97749	0.97747	0.999782	25879	0	0.62663	0.022513	0.022461	0.930738	1437	1	0.62663
NLRC5:NM_032206_up_50	11	0.77425	0.79715	0.998152	20605	1	0.015252	0.022543	0.071998	0.99034	1438	3	0.015252
BASP1:NM_006317_up_50	9	0.7145	0.73166	0.996963	19142	1	0.18506	0.022549	0.067312	0.99034	1439	1	0.18506
KCNJ5:NM_000890_up_50	4	0.75229	0.7526	0.997077	20077	0	0.12269	0.022562	0.048392	0.989831	1440	2	0.12269
COPB2:NM_004766_up_50	5	0.96967	0.96961	0.999782	25662	0	0.45462	0.022588	0.05627	0.989831	1441	3	0.45462
MSN:NM_002444_up_50	6	0.98026	0.98025	0.999782	25950	0	0.19596	0.022597	0.056847	0.989831	1442	2	0.19596
AQR:NM_014691_up_50	8	0.020346	0.061499	0.996963	1389	2	0.065248	0.022642	0.066512	0.99034	1443	3	0.065248
POT1:NM_001042594;NM_015450_up_50	6	0.56388	0.57626	0.996963	15847	1	-0.27172	0.022646	0.056947	0.989831	1444	1	-0.27172
RGS3:NM_144489_up_50	10	0.32146	0.48156	0.996963	10850	2	0.37771	0.022648	0.068996	0.99034	1445	2	0.37771
NIPAL1:NM_207330_up_50	11	0.037583	0.11208	0.996963	2283	1	0.16515	0.022688	0.072337	0.99034	1446	3	0.16515
RAB40C:NM_001172665;NM_021168_up_50	5	0.6469	0.64707	0.996963	17533	0	0.21565	0.022689	0.056486	0.989831	1447	2	0.21565
PIGF:NM_002643;NM_173074_up_50	8	0.51948	0.59643	0.996963	14991	1	0.016371	0.022706	0.066626	0.99034	1448	2	0.016371
PEX6:NM_000287_up_50	7	0.0054377	0.019176	0.935812	463	4	-0.31062	0.022742	0.060706	0.989933	1449	1	-0.31062
PRKCZ:NM_002744_up_50	7	0.084489	0.18106	0.996963	4193	2	0.058427	0.022746	0.060714	0.989933	1450	2	0.058427
random:random_seq_1547_0_22_-1	1	0.97725	0.97723	0.999782	25871	0	0.78162	0.022753	0.022703	0.930738	1451	1	0.78162
AGPAT5:NM_018361_up_50	10	0.96308	0.96317	0.999782	25495	0	0.27024	0.022758	0.069262	0.99034	1452	4	0.27024
NM_001098538:NM_001098538;NM_007244_up_50	5	0.090182	0.15983	0.996963	4390	1	0.24459	0.022795	0.056742	0.989831	1453	2	0.24459
GON4L:NM_001282856_up_50	7	0.17302	0.28817	0.996963	7090	2	0.082631	0.022829	0.060892	0.989933	1454	2	0.082631
DCAF4L2:NM_152418_up_50	9	0.29421	0.44066	0.996963	10262	1	0.1754	0.022843	0.068089	0.99034	1455	4	0.1754
HCAR2:NM_177551_up_50	6	0.93356	0.93363	0.999782	24735	0	0.46235	0.022847	0.057371	0.989831	1456	3	0.46235
CREG2:NM_153836_up_50	5	0.27157	0.34891	0.996963	9709	1	0.1731	0.02285	0.056864	0.989831	1457	2	0.1731
STMN1:NM_001145454;NM_005563_up_50	2	0.73683	0.73655	0.996963	19702	0	0.34695	0.022882	0.042296	0.98086	1458	1	0.34695
ACVR1:NM_001105_up_50	9	0.039572	0.1103	0.996963	2368	4	-0.17674	0.022882	0.068189	0.99034	1459	2	-0.17674
HDHD1:NM_001135565;NM_012080_up_50	9	0.98917	0.98915	0.999782	26193	0	0.30578	0.022896	0.068222	0.99034	1460	3	0.30578
DZANK1:NM_001099407_up_50	8	0.098358	0.20648	0.996963	4723	3	-0.029155	0.022904	0.067024	0.99034	1461	3	-0.029155
random:random_seq_121140_0_22_-1	1	0.97708	0.97706	0.999782	25867	0	0.67324	0.022917	0.02286	0.930738	1462	1	0.67324
CRAT:NM_000755;NM_001257363_up_50	8	0.72176	0.72686	0.996963	19309	1	0.45682	0.022975	0.067156	0.99034	1463	3	0.45682
CMTM4:NM_178818;NM_181521_up_50	6	0.36698	0.44488	0.996963	11884	1	0.15663	0.02298	0.057672	0.989831	1464	1	0.15663
ANKRD63:NM_001190479_up_50	10	0.041774	0.11703	0.996963	2466	2	-0.022392	0.022993	0.069836	0.99034	1465	4	-0.022392
EAF2:NM_018456_up_50	5	0.72626	0.72635	0.996963	19416	0	0.50636	0.023011	0.057236	0.989831	1466	3	0.50636
OSM:NM_020530_up_50	8	0.073398	0.16438	0.996963	3798	1	0.16952	0.023097	0.067382	0.99034	1467	3	0.16952
RGS17:NM_012419_up_50	9	0.8229	0.82244	0.998152	21857	0	0.46282	0.023113	0.068779	0.99034	1468	4	0.46282
CRB2:NM_173689_up_50	9	0.42866	0.5665	0.996963	13162	1	-0.1619	0.02312	0.068795	0.99034	1469	3	-0.1619
AJAP1:NM_001042478;NM_018836_up_50	5	0.93931	0.93936	0.999782	24867	0	-0.032676	0.023122	0.057479	0.989831	1470	1	-0.032676
PIK3R2:NM_005027_up_50	10	0.49402	0.63097	0.996963	14468	2	0.27577	0.02313	0.070181	0.99034	1471	4	0.27577
DSTN:NM_001011546;NM_006870_up_50	8	0.17595	0.31044	0.996963	7169	2	-0.029544	0.023149	0.067478	0.99034	1472	3	-0.029544
ALDH3A1:NM_001135168_up_50	6	0.69826	0.69825	0.996963	18752	0	-0.03786	0.023158	0.058063	0.989831	1473	2	-0.03786
CHCHD2:NM_016139_up_50	6	0.9192	0.91923	0.999782	24329	0	0.31713	0.023166	0.05808	0.989831	1474	1	0.31713
HDAC9:NM_001204144_up_50	8	0.40532	0.54216	0.996963	12686	2	-0.080391	0.023197	0.067567	0.99034	1475	2	-0.080391
TCTN1:NM_001082537;NM_024549_up_50	9	0.34804	0.49003	0.996963	11460	2	0.11222	0.023214	0.069046	0.99034	1476	3	0.11222
NM_001242885:NM_001242885_up_50	5	0.78686	0.78691	0.998152	20906	0	0.18234	0.023215	0.057691	0.989831	1477	1	0.18234
PRPS1L1:NM_175886_up_50	8	0.14495	0.28048	0.996963	6273	2	-0.11903	0.023224	0.067626	0.99034	1478	2	-0.11903
DDHD2:NM_001164232_up_50	7	0.41585	0.50997	0.996963	12894	1	0.58514	0.023229	0.061702	0.99034	1479	3	0.58514
CASP7:NM_001267056;NM_033340_up_50	8	0.23501	0.36829	0.996963	8800	1	0.31852	0.023271	0.067718	0.99034	1480	3	0.31852
ACADL:NM_001608_up_50	7	0.43444	0.51965	0.996963	13254	1	0.40622	0.023279	0.061795	0.99034	1481	3	0.40622
SLC33A1:NM_001190992;NM_004733_up_50	8	0.36649	0.50132	0.996963	11877	1	0.06991	0.023284	0.067746	0.99034	1482	1	0.06991
TTYH2:NM_032646_up_50	10	0.21484	0.38501	0.996963	8254	3	-0.082914	0.023284	0.070539	0.99034	1483	4	-0.082914
GCNT1:NM_001097634_up_50	5	0.56644	0.56802	0.996963	15898	1	-0.33466	0.023291	0.057864	0.989831	1484	2	-0.33466
EIF3K:NM_013234_up_50	5	0.88569	0.88576	0.999754	23434	0	-0.056192	0.023308	0.057891	0.989831	1485	1	-0.056192
CIB3:NM_054113_up_50	6	0.7428	0.74275	0.996963	19852	0	0.2876	0.023314	0.058399	0.989831	1486	1	0.2876
PANK4:NM_018216_up_50	10	0.23635	0.41317	0.996963	8841	2	0.19836	0.023373	0.070763	0.99034	1487	3	0.19836
PLEKHF1:NM_024310_up_50	7	0.73988	0.74053	0.996963	19774	0	0.32276	0.023373	0.061984	0.99034	1488	3	0.32276
ABCF2:NM_005692;NM_007189_up_50	9	0.74003	0.74984	0.997077	19778	1	0.1448	0.023382	0.069476	0.99034	1489	3	0.1448
PAIP2:NM_001033112_up_50	3	0.85294	0.85293	0.999754	22573	0	0.03044	0.023406	0.043919	0.989831	1490	1	0.03044
KRTAP10-6:NM_198688_up_50	3	0.40073	0.40097	0.996963	12577	1	0.50106	0.023424	0.043952	0.989831	1491	2	0.50106
NUP93:NM_001242795_up_50	5	0.68045	0.68051	0.996963	18307	0	0.78547	0.023425	0.058156	0.989831	1492	3	0.78547
KMO:NM_003679_up_50	7	0.98284	0.98283	0.999782	26024	0	0.088912	0.023434	0.062108	0.99034	1493	2	0.088912
MRPS16:NM_016065_up_50	4	0.9554	0.95546	0.999782	25290	0	0.17832	0.023454	0.049768	0.989831	1494	1	0.17832
random:random_seq_161374_0_22_-1	1	0.97652	0.97651	0.999782	25857	0	1.3274	0.023478	0.023397	0.930738	1495	1	1.3274
NUP153:NM_001278209;NM_005124_up_50	8	0.16149	0.29648	0.996963	6751	1	0.15319	0.023531	0.068217	0.99034	1496	2	0.15319
ENC1:NM_001256574;NM_003633_up_50	6	0.14477	0.24056	0.996963	6269	1	-0.30291	0.023536	0.058916	0.989831	1497	1	-0.30291
random:random_seq_55622_0_22_-1	1	0.97645	0.97644	0.999782	25853	0	2.0976	0.023547	0.023461	0.930738	1498	1	2.0976
BARHL1:NM_020064_up_50	5	0.74172	0.74182	0.996963	19824	0	-0.087837	0.023586	0.058512	0.989831	1499	1	-0.087837
CCNL2:NM_001039577;NM_030937_up_50	9	0.28048	0.42823	0.996963	9930	2	0.44028	0.023586	0.070004	0.99034	1500	3	0.44028
ZNF567:NM_152603_up_50	4	0.8409	0.84108	0.999754	22264	0	0.41792	0.023652	0.050082	0.989831	1501	1	0.41792
CUL2:NM_001198778;NM_001198779_up_50	2	0.41692	0.41668	0.996963	12915	0	0.45754	0.023679	0.042976	0.987249	1502	1	0.45754
TRIP12:NM_001284215_up_50	8	0.28971	0.42285	0.996963	10156	2	-0.24505	0.023679	0.068503	0.99034	1503	2	-0.24505
CSAG1:NM_001102576;NM_153478_up_50	11	0.53589	0.67116	0.996963	15283	2	-0.018023	0.02371	0.074698	0.99034	1504	2	-0.018023
PLCXD3:NM_001005473_up_50	9	0.26983	0.41879	0.996963	9660	1	0.15973	0.023716	0.070342	0.99034	1505	3	0.15973
[truncated: 24,996 more rows]

## Sheet: CRISPRi_cloneR_3rep_day14
id	num	neg|score	neg|p-value	neg|fdr	neg|rank	neg|goodsgrna	neg|lfc	pos|score	pos|p-value	pos|fdr	pos|rank	pos|goodsgrna	pos|lfc
[truncated: 26,501 more rows]
