# Supplementary material for: Tracing cellular heterogeneity in pooled genetic screens via multi-level barcoding
Source: BMC Genomics. 2019 Feb 6;20:107. doi: 10.1186/s12864-019-5480-0 (PMC6364396; doi:10.1186/s12864-019-5480-0)
Supplement: Supplementary file 6 — Tables S2-S5. MAGeCK outputs at the gene-level from CRISPRwt CloneR (Table S2), CRISPRi CloneS (Table S3), CRISPRi CloneR (Table S4) and CRISPRwt CloneS (Table S5). Columns are described at https://sourceforge.net/p/mageck/wiki/output/#gene_summary_txt. (ZIP 35431 kb) [file 12864_2019_5480_MOESM6_ESM.zip › Supplementary Table S3.xls]

## Sheet: CRISPi_CloneS_3rep_day4
id	num	neg|score	neg|p-value	neg|fdr	neg|rank	neg|goodsgrna	neg|lfc	pos|score	pos|p-value	pos|fdr	pos|rank	pos|goodsgrna	pos|lfc
TNFRSF10B:NM_003842;NM_147187_up_50	8	0.9934	0.99339	0.999215	26235	0	1.5568	1.8127e-23	1.8751e-07	0.00165	1	6	1.5568
CASP8:NM_033356_up_50	9	0.52793	0.60823	0.997472	14737	1	0.9857	1.3033e-15	1.8751e-07	0.00165	2	8	0.9857
BAK1:NM_001188_up_50	10	1	1	0.999999	26401	0	0.6306	5.8223e-13	1.8751e-07	0.00165	3	7	0.6306
CASP8:NM_001080125_up_50	4	0.70584	0.70606	0.997472	18745	0	0.29554	6.7526e-06	2.3814e-05	0.157178	4	2	0.29554
HIC2:NM_015094_up_50	5	0.99998	0.99998	0.999999	26400	0	0.34486	1.86e-05	8.9818e-05	0.474257	5	5	0.34486
CRLF3:NM_015986_up_50	10	0.46455	0.60118	0.997472	13421	2	0.42531	3.9636e-05	0.00026758	0.770352	6	7	0.42531
AMER3:NM_001105193_up_50	5	0.24302	0.31486	0.997472	8673	1	0.45391	4.368e-05	0.00020945	0.770352	7	2	0.45391
ZC2HC1A:NM_016010_up_50	7	0.77263	0.773	0.997472	20427	0	0.48617	4.6778e-05	0.0002717	0.770352	8	4	0.48617
YTHDC2:NM_022828_up_50	10	0.22713	0.38598	0.997472	8267	2	0.32491	5.028e-05	0.00033508	0.770352	9	6	0.32491
SETDB2:NM_031915_up_50	7	0.80013	0.80041	0.997472	21148	0	0.057445	6.0086e-05	0.00034258	0.770352	10	3	0.057445
CREB1:NM_004379;NM_134442_up_50	11	0.95525	0.95535	0.999215	25203	0	0.060748	7.6457e-05	0.00049897	0.770352	11	4	0.060748
UBAP1L:NM_001163692_up_50	7	0.51943	0.5538	0.997472	14531	1	0.50066	7.9854e-05	0.00044797	0.770352	12	4	0.50066
BICC1:NM_001080512_up_50	10	0.35102	0.49477	0.997472	11051	2	-0.063467	8.3787e-05	0.00052522	0.770352	13	3	-0.063467
KAZALD1:NM_030929_up_50	8	0.99779	0.99778	0.999691	26348	0	0.54331	8.535e-05	0.00047347	0.770352	14	5	0.54331
AP2S1:NM_004069;NM_021575_up_50	7	0.98892	0.98888	0.999215	26114	0	0.36552	8.585e-05	0.00047422	0.770352	15	5	0.36552
PRKG2:NM_001282485;NM_006259_up_50	6	0.88648	0.88636	0.997472	23407	0	0.51302	9.3112e-05	0.00046109	0.770352	16	3	0.51302
SLC22A4:NM_003059_up_50	6	0.88057	0.88053	0.997472	23245	0	0.43727	0.00012757	0.00062048	0.819059	17	3	0.43727
SNCB:NM_001001502;NM_003085_up_50	7	0.96142	0.96138	0.999215	25360	0	0.63943	0.00013632	0.00074217	0.861188	18	4	0.63943
CEP85L:NM_001178035_up_50	7	0.9306	0.93062	0.999071	24593	0	0.4331	0.0001392	0.00075586	0.861188	19	6	0.4331
MSRA:NM_001135670;NM_012331_up_50	8	0.99635	0.99636	0.999317	26322	0	0.22586	0.00015248	0.00081549	0.861188	20	3	0.22586
BBC3:NM_014417_up_50	10	0.46588	0.60246	0.997472	13447	1	0.30435	0.00016289	0.00097787	0.937016	21	6	0.30435
MYOZ3:NM_001122853;NM_133371_up_50	6	0.56319	0.56906	0.997472	15476	1	0.52092	0.00016726	0.00079786	0.861188	22	4	0.52092
OPRK1:NM_000912;NM_001282904_up_50	9	0.97973	0.97976	0.999215	25866	0	0.3448	0.00016809	0.0009805	0.937016	23	6	0.3448
URGCP-MRPS24:NM_001204871_up_50	2	0.50912	0.50914	0.997472	14338	0	1.2184	0.00019884	0.00039359	0.770352	24	1	1.2184
LY6G6D:NM_021246_up_50	2	0.99979	0.99979	0.999903	26397	0	0.86362	0.00021456	0.00042396	0.770352	25	2	0.86362
UBA5:NM_024818_up_50	7	0.067868	0.14981	0.997472	3409	3	-0.28215	0.00022188	0.0011442	0.937016	26	3	-0.28215
C19orf53:NM_014047_up_50	7	0.068423	0.15087	0.997472	3419	2	0.20085	0.00023524	0.0012044	0.937016	27	3	0.20085
DLGAP4:NM_183006_up_50	4	0.97429	0.97433	0.999215	25738	0	0.56413	0.00031065	0.0011905	0.937016	28	3	0.56413
BID:NM_001196;NM_197967_up_50	7	0.94727	0.94731	0.999215	24983	0	0.28176	0.0003143	0.0015539	0.937016	29	4	0.28176
PGR:NM_001202474;NM_001271161_up_50	6	0.93904	0.93909	0.999215	24786	0	0.20466	0.00032971	0.0015097	0.937016	30	3	0.20466
C22orf29:NM_024627;NM_053004_up_50	9	0.99152	0.99146	0.999215	26187	0	0.14873	0.00034977	0.0018476	0.937016	31	4	0.14873
DKKL1:NM_001197302_up_50	3	0.23159	0.24507	0.997472	8389	1	0.83889	0.00036693	0.0010465	0.937016	32	2	0.83889
JDP2:NM_001135047_up_50	4	0.64578	0.64598	0.997472	17275	0	0.53875	0.00037179	0.00142	0.937016	33	3	0.53875
CAB39L:NM_030925_up_50	6	0.30942	0.39302	0.997472	10151	1	0.21649	0.00038158	0.0017287	0.937016	34	3	0.21649
ABCA6:NM_080284_up_50	8	0.55989	0.60163	0.997472	15409	1	0.40136	0.00042674	0.0021896	0.937016	35	5	0.40136
RGS2:NM_002923_up_50	8	0.75183	0.75197	0.997472	19902	0	-0.062116	0.00043611	0.0022365	0.937016	36	2	-0.062116
PLCB2:NM_001284297;NM_004573_up_50	7	0.99536	0.99532	0.999215	26293	0	0.56521	0.00044069	0.0020928	0.937016	37	5	0.56521
SLC22A24:NM_001136506;NM_173586_up_50	3	0.0029932	0.0083246	0.929936	265	2	-0.58566	0.00045216	0.0013008	0.937016	38	1	-0.58566
MRPL33:NM_004891;NM_145330_up_50	8	0.25189	0.37696	0.997472	8872	2	0.31614	0.00045765	0.0023527	0.937016	39	5	0.31614
DTX2:NM_001102596_up_50	4	0.99952	0.99952	0.999847	26392	0	0.43394	0.00047947	0.0018161	0.937016	40	4	0.43394
CCRL2:NM_003965_up_50	7	0.54618	0.57219	0.997472	15110	1	0.37305	0.00047968	0.0022642	0.937016	41	5	0.37305
GMNN:NM_001251991_up_50	7	0.77389	0.77424	0.997472	20465	0	0.34022	0.00050031	0.0023456	0.937016	42	4	0.34022
HEATR3:NM_182922_up_50	7	0.013017	0.041192	0.972867	933	3	0.099985	0.00054372	0.0025271	0.937016	43	3	0.099985
CISD1:NM_018464_up_50	8	0.98979	0.98978	0.999215	26147	0	0.112	0.00054433	0.0027424	0.937016	44	2	0.112
CDK16:NM_001170460_up_50	6	0.99635	0.99631	0.999317	26321	0	0.42091	0.00055137	0.0024768	0.937016	45	5	0.42091
ANLN:NM_001284301;NM_018685_up_50	3	0.99944	0.99946	0.999839	26390	0	0.41288	0.00055528	0.001597	0.937016	46	3	0.41288
MCTP2:NM_001159643;NM_018349_up_50	7	0.30024	0.42675	0.997472	9943	2	0.38228	0.00056114	0.0025983	0.937016	47	5	0.38228
ZNF207:NM_001032293;NM_003457_up_50	7	0.26585	0.38658	0.997472	9212	2	0.097991	0.00056263	0.0026073	0.937016	48	3	0.097991
DDI1:NM_001001711_up_50	8	0.09389	0.19718	0.997472	4374	1	0.24703	0.00057152	0.0028822	0.937016	49	4	0.24703
random:random_seq_137376_0_22_-1	1	0.99943	0.99944	0.999839	26389	0	1.6789	0.00057411	0.00057547	0.799635	50	1	1.6789
RAB3IP:NM_022456;NM_175624_up_50	9	0.93705	0.9369	0.999215	24741	0	0.32214	0.00059715	0.0030096	0.937016	51	6	0.32214
PTAFR:NM_001164721;NM_001164722_up_50	11	0.99979	0.99978	0.999903	26398	0	0.26479	0.00060654	0.003435	0.937016	52	7	0.26479
BNIP2:NM_004330_up_50	10	0.27854	0.43045	0.997472	9486	1	0.014482	0.00060922	0.003261	0.937016	53	3	0.014482
ANKRD13B:NM_152345_up_50	11	0.095899	0.22134	0.997472	4464	2	0.059471	0.00061536	0.003486	0.937016	54	3	0.059471
WDR33:NM_001006622;NM_018383_up_50	7	0.10836	0.20651	0.997472	4892	1	0.2543	0.00061616	0.0028297	0.937016	55	5	0.2543
CGA:NM_000735;NM_001252383_up_50	6	0.99677	0.99673	0.999339	26332	0	0.77569	0.00062048	0.0027765	0.937016	56	4	0.77569
MCTP1:NM_001002796_up_50	5	0.095203	0.16306	0.997472	4421	2	0.28881	0.00062527	0.0024566	0.937016	57	3	0.28881
GPN1:NM_001145047;NM_001145049_up_50	2	0.99682	0.99679	0.999363	26333	0	0.58912	0.00064777	0.0012363	0.937016	58	2	0.58912
KRTAP23-1:NM_181624_up_50	8	0.82499	0.82518	0.997472	21806	0	0.30592	0.00066347	0.0032516	0.937016	59	5	0.30592
TAF2:NM_003184_up_50	9	0.5548	0.62193	0.997472	15294	1	0.052104	0.00067017	0.0033491	0.937016	60	3	0.052104
NM_001199885:NM_001199885;NM_016400_up_50	5	0.96787	0.96784	0.999215	25553	0	0.42472	0.00067161	0.0026235	0.937016	61	4	0.42472
BID:NM_001244567_up_50	3	0.68536	0.68517	0.997472	18240	0	0.41398	0.000683	0.0019627	0.937016	62	1	0.41398
FAM180A:NM_205855_up_50	8	0.66244	0.67254	0.997472	17670	1	0.053134	0.00070196	0.0033926	0.937016	63	2	0.053134
MUC7:NM_001145006_up_50	3	0.011569	0.024118	0.96675	841	1	-0.097055	0.00070224	0.0020216	0.937016	64	1	-0.097055
CRNN:NM_016190_up_50	6	0.95402	0.95407	0.999215	25174	0	0.085651	0.00071181	0.003162	0.937016	65	2	0.085651
WDSUB1:NM_152528_up_50	2	0.99927	0.99925	0.999839	26384	0	0.55904	0.00073329	0.0013919	0.937016	66	2	0.55904
DPM1:NM_003859_up_50	7	0.36967	0.46427	0.997472	11475	1	0.25852	0.00074065	0.0033593	0.937016	67	4	0.25852
random:random_seq_187_0_22_-1	1	0.99923	0.99924	0.999839	26383	0	1.9892	0.00076655	0.00077124	0.861188	68	1	1.9892
RGS3:NM_001276262_up_50	8	0.75388	0.75397	0.997472	19966	0	0.099269	0.00077684	0.0036945	0.937016	69	3	0.099269
CYLD:NM_001042355;NM_015247_up_50	9	0.67661	0.69504	0.997472	18009	1	0.019174	0.00078851	0.0039064	0.937016	70	4	0.019174
DNASE1L1:NM_006730_up_50	6	0.053505	0.12154	0.997472	2917	2	0.11328	0.00078874	0.0034737	0.937016	71	2	0.11328
SENP2:NM_021627_up_50	8	0.63106	0.64909	0.997472	16929	1	0.20418	0.0008058	0.0038055	0.937016	72	4	0.20418
RNF145:NM_001199381_up_50	6	0.56018	0.56652	0.997472	15417	1	0.36644	0.00080915	0.0035697	0.937016	73	4	0.36644
PRAC2:NM_001282276_up_50	8	0.08652	0.18444	0.997472	4115	1	0.32814	0.00083427	0.0039297	0.937016	74	4	0.32814
KRTAP2-3:NM_001165252_up_50	3	0.050701	0.089237	0.972867	2805	1	-0.08781	0.00083687	0.0024048	0.937016	75	1	-0.08781
VTCN1:NM_001253849_up_50	3	0.94888	0.94877	0.999215	25026	0	0.16121	0.00085611	0.0024581	0.937016	76	1	0.16121
RNF182:NM_001165034_up_50	6	0.52667	0.53934	0.997472	14690	1	0.040307	0.0008815	0.0038198	0.937016	77	2	0.040307
LMO3:NM_001001395;NM_001243609_up_50	9	0.78674	0.78622	0.997472	20827	0	0.32236	0.00089874	0.0044363	0.937016	78	5	0.32236
STARD13:NM_178006_up_50	8	0.51464	0.57461	0.997472	14432	1	0.17438	0.00093187	0.0043163	0.937016	79	3	0.17438
TRAT1:NM_016388_up_50	4	0.69178	0.69199	0.997472	18404	0	0.41101	0.00093364	0.0034707	0.937016	80	3	0.41101
C6orf223:NM_001171992;NM_153246_up_50	3	0.80475	0.80467	0.997472	21264	0	0.36532	0.00094503	0.0027082	0.937016	81	2	0.36532
UTY:NM_001258249;NM_182660_up_50	5	0.94876	0.94873	0.999215	25020	0	0.40255	0.00096094	0.0036293	0.937016	82	4	0.40255
OR52N1:NM_001001913_up_50	5	0.99579	0.99577	0.999215	26304	0	0.35381	0.00096698	0.0036507	0.937016	83	3	0.35381
TES:NM_152829_up_50	6	0.85708	0.85708	0.997472	22607	0	-0.053637	0.00098103	0.0041412	0.937016	84	2	-0.053637
ADAM29:NM_001130703;NM_014269_up_50	8	0.57237	0.60941	0.997472	15662	1	-0.096774	0.00098264	0.0045121	0.937016	85	3	-0.096774
ZC3HAV1:NM_020119;NM_024625_up_50	4	0.72504	0.72518	0.997472	19217	0	0.071464	0.00098748	0.0036132	0.937016	86	1	0.071464
NCEH1:NM_001146276;NM_020792_up_50	7	0.55563	0.57892	0.997472	15312	1	-0.079101	0.0010014	0.004451	0.937016	87	3	-0.079101
CSAD:NM_015989_up_50	10	0.17831	0.33257	0.997472	7017	3	0.079744	0.0010245	0.0051635	0.937016	88	3	0.079744
PPP1R13B:NM_015316_up_50	8	0.094611	0.19845	0.997472	4403	2	0.37961	0.0010269	0.0046932	0.937016	89	5	0.37961
PAPOLB:NM_020144_up_50	6	0.66996	0.66997	0.997472	17835	0	0.2814	0.0010443	0.0043463	0.937016	90	3	0.2814
TSPYL2:NM_022117_up_50	6	0.92863	0.92867	0.999044	24539	0	0.17528	0.0010524	0.0043741	0.937016	91	3	0.17528
PTP4A2:NM_080391_up_50	2	0.99895	0.99893	0.999699	26381	0	0.53593	0.0010529	0.0020088	0.937016	92	2	0.53593
SYT2:NM_177402_up_50	9	0.79743	0.79689	0.997472	21085	0	0.35103	0.0010746	0.005246	0.937016	93	6	0.35103
RDX:NM_001260492;NM_002906_up_50	6	0.54819	0.55654	0.997472	15151	1	-0.01393	0.0010964	0.0044982	0.937016	94	2	-0.01393
SLFNL1:NM_144990_up_50	2	0.22657	0.22772	0.997472	8246	1	0.64764	0.0011222	0.0021543	0.937016	95	1	0.64764
TEPP:NM_199046;NM_199456_up_50	8	0.53958	0.58924	0.997472	14974	1	0.18421	0.0011351	0.0051245	0.937016	96	4	0.18421
APITD1-CORT:NM_001243768_up_50	7	0.87002	0.87013	0.997472	22945	0	0.41136	0.0011482	0.0050476	0.937016	97	4	0.41136
TNFRSF11A:NM_001270949;NM_003839_up_50	8	0.20067	0.32329	0.997472	7601	2	0.11625	0.001154	0.0051943	0.937016	98	3	0.11625
QARS:NM_001272073;NM_005051_up_50	8	0.74581	0.74601	0.997472	19742	0	0.22137	0.0011636	0.0052325	0.937016	99	3	0.22137
NCMAP:NM_001010980_up_50	7	0.23416	0.34998	0.997472	8438	2	0.27391	0.0011744	0.0051616	0.937016	100	4	0.27391
ZNF497:NM_001207009;NM_198458_up_50	7	0.79121	0.79151	0.997472	20943	0	0.26505	0.0011852	0.0052055	0.937016	101	4	0.26505
TAAR9:NM_175057_up_50	7	0.82011	0.82048	0.997472	21682	0	0.19475	0.0011893	0.0052282	0.937016	102	2	0.19475
C10orf105:NM_001164375_up_50	3	0.92144	0.92134	0.997935	24369	0	0.60677	0.001208	0.0034388	0.937016	103	2	0.60677
MLXIPL:NM_032951;NM_032954_up_50	11	0.44024	0.58315	0.997472	12956	2	-0.12985	0.0012341	0.006415	0.937016	104	3	-0.12985
IL7:NM_000880;NM_001199888_up_50	8	0.89197	0.89209	0.997472	23579	0	0.12461	0.0012376	0.0055284	0.937016	105	3	0.12461
TERF1:NM_003218;NM_017489_up_50	9	0.31545	0.45112	0.997472	10275	1	0.058228	0.0012405	0.0060407	0.937016	106	2	0.058228
IL17B:NM_014443_up_50	4	0.64228	0.6425	0.997472	17199	0	0.40737	0.0012481	0.0043032	0.937016	107	3	0.40737
PHB:NM_001281497;NM_002634_up_50	2	0.69854	0.69825	0.997472	18557	0	0.30273	0.0012505	0.0024011	0.937016	108	1	0.30273
SCPEP1:NM_021626_up_50	8	0.28994	0.41737	0.997472	9723	1	0.06304	0.0012566	0.0056072	0.937016	109	1	0.06304
BCL11B:NM_001282237;NM_138576_up_50	3	0.99873	0.99874	0.999692	26376	0	0.42458	0.0012678	0.003606	0.937016	110	3	0.42458
GPR1:NM_001261454;NM_001261455_up_50	5	0.55766	0.55797	0.997472	15367	1	0.68049	0.0012708	0.0047236	0.937016	111	3	0.68049
CNR1:NM_001160226;NM_016083_up_50	3	0.98741	0.98749	0.999215	26076	0	0.21338	0.0012984	0.0036938	0.937016	112	2	0.21338
CA11:NM_001217_up_50	7	0.52399	0.55684	0.997472	14636	1	0.37538	0.0013156	0.005741	0.937016	113	4	0.37538
random:random_seq_98557_0_22_-1	1	0.99868	0.99868	0.999692	26374	0	0.92042	0.0013182	0.0013251	0.937016	114	1	0.92042
C4orf36:NM_144645_up_50	7	0.24198	0.35892	0.997472	8641	1	0.09603	0.0013238	0.005774	0.937016	115	3	0.09603
MASP2:NM_006610;NM_139208_up_50	7	0.24963	0.36776	0.997472	8810	1	-0.034749	0.0013239	0.005774	0.937016	116	2	-0.034749
GDPD4:NM_182833_up_50	6	0.41442	0.45805	0.997472	12426	1	0.49051	0.00133	0.0052813	0.937016	117	4	0.49051
TMEM176A:NM_018487_up_50	8	0.23556	0.35973	0.997472	8477	1	0.35492	0.0013497	0.0059721	0.937016	118	4	0.35492
SCOC:NM_032547_up_50	6	0.94163	0.94168	0.999215	24846	0	0.38206	0.0013514	0.0053491	0.937016	119	4	0.38206
KRT25:NM_181534_up_50	7	0.21127	0.32379	0.997472	7878	2	0.41342	0.0013665	0.0059526	0.937016	120	4	0.41342
EPB41L5:NM_001184937;NM_020909_up_50	7	0.55865	0.5811	0.997472	15384	1	0.14594	0.0013743	0.0059859	0.937016	121	2	0.14594
HEY1:NM_001040708;NM_012258_up_50	6	0.75457	0.75445	0.997472	19989	0	0.068134	0.0013794	0.0054448	0.937016	122	2	0.068134
MAT1A:NM_000429_up_50	5	0.98444	0.98447	0.999215	25991	0	0.47454	0.0013924	0.0051545	0.937016	123	4	0.47454
LCLAT1:NM_001002257;NM_182551_up_50	7	0.45698	0.51406	0.997472	13264	1	0.32707	0.0014	0.0060876	0.937016	124	5	0.32707
AGAP3:NM_001281300_up_50	10	0.99394	0.99402	0.999215	26251	0	0.22234	0.0014003	0.0068766	0.937016	125	5	0.22234
C22orf23:NM_001207062;NM_032561_up_50	6	0.19255	0.29484	0.997472	7393	2	0.54549	0.001408	0.0055382	0.937016	126	4	0.54549
GALNTL6:NM_001034845_up_50	7	0.73472	0.73536	0.997472	19484	0	0.12793	0.0014136	0.0061374	0.937016	127	1	0.12793
ZNF19:NM_006961_up_50	9	0.27472	0.4116	0.997472	9395	1	0.31822	0.0014366	0.0069767	0.937016	128	5	0.31822
ZNF836:NM_001102657_up_50	7	0.44871	0.50908	0.997472	13101	1	0.046871	0.0014584	0.0063152	0.937016	129	2	0.046871
EGFL7:NM_016215_up_50	5	0.84631	0.84624	0.997472	22343	0	0.10375	0.0014585	0.0053874	0.937016	130	2	0.10375
PTPRE:NM_130435_up_50	6	0.016151	0.04355	0.972867	1108	1	0.47882	0.0014616	0.0057047	0.937016	131	4	0.47882
INPP4B:NM_001101669;NM_003866_up_50	4	0.98706	0.98705	0.999215	26064	0	0.51712	0.001479	0.0049299	0.937016	132	3	0.51712
DCSTAMP:NM_001257317;NM_030788_up_50	5	0.093195	0.16027	0.997472	4348	1	-0.16328	0.0015066	0.0055464	0.937016	133	2	-0.16328
MCMDC2:NM_001136161;NM_173518_up_50	9	0.52188	0.6053	0.997472	14591	1	0.28253	0.0015066	0.0072633	0.937016	134	5	0.28253
ESM1:NM_001135604;NM_007036_up_50	9	0.010399	0.036049	0.972867	769	2	0.055962	0.0015078	0.0072674	0.937016	135	3	0.055962
CPSF7:NM_001136040;NM_024811_up_50	3	0.99848	0.99849	0.999692	26366	0	0.39452	0.0015221	0.0043268	0.937016	136	3	0.39452
FEN1:NM_004111_up_50	10	0.40593	0.5454	0.997472	12235	1	0.13811	0.0015254	0.0074391	0.937016	137	4	0.13811
KPNA6:NM_012316_up_50	4	0.013666	0.035623	0.972867	990	2	-0.1119	0.0015514	0.0051211	0.937016	138	1	-0.1119
ZNF716:NM_001159279_up_50	3	0.51639	0.51612	0.997472	14462	0	0.48443	0.0015676	0.0044483	0.937016	139	2	0.48443
MAD2L1:NM_002358_up_50	7	0.22812	0.34307	0.997472	8296	2	0.15219	0.0015783	0.0067705	0.937016	140	3	0.15219
SCML4:NM_001286409_up_50	6	0.82281	0.82262	0.997472	21753	0	0.0030949	0.0016131	0.0062064	0.937016	141	2	0.0030949
random:random_seq_1431_0_22_-1	1	0.99837	0.99837	0.999692	26361	0	0.62646	0.0016261	0.0016218	0.937016	142	1	0.62646
AVEN:NM_020371_up_50	6	0.98535	0.98532	0.999215	26017	0	0.30709	0.0016515	0.0063325	0.937016	143	3	0.30709
VNN2:NM_001242350;NM_004665_up_50	4	0.62065	0.62097	0.997472	16690	0	-0.26444	0.0016539	0.0053694	0.937016	144	1	-0.26444
BSCL2:NM_001122955_up_50	9	0.88319	0.8827	0.997472	23329	0	-0.015474	0.0016669	0.0079117	0.937016	145	4	-0.015474
CACNB4:NM_001005747_up_50	6	0.64297	0.64292	0.997472	17214	0	-0.062105	0.0016718	0.0063906	0.937016	146	2	-0.062105
UBE2O:NM_022066_up_50	7	0.52816	0.5597	0.997472	14743	1	0.24005	0.0017043	0.0072681	0.937016	147	3	0.24005
HEMGN:NM_197978_up_50	5	0.69147	0.69155	0.997472	18395	0	0.27126	0.0017147	0.0062533	0.937016	148	2	0.27126
KCNQ4:NM_004700;NM_172163_up_50	3	0.99828	0.99829	0.999692	26359	0	0.57742	0.0017162	0.0048672	0.937016	149	3	0.57742
PLG:NM_000301;NM_001168338_up_50	4	0.98079	0.98085	0.999215	25897	0	0.5907	0.0017169	0.0055367	0.937016	150	3	0.5907
BAZ1B:NM_032408_up_50	6	0.96887	0.96896	0.999215	25574	0	0.2958	0.0017303	0.0065867	0.937016	151	3	0.2958
TNFRSF13B:NM_012452_up_50	8	0.75008	0.75023	0.997472	19856	0	0.18105	0.001731	0.0074384	0.937016	152	4	0.18105
NFYC:NM_001142587;NM_014223_up_50	5	0.44769	0.46073	0.997472	13079	1	0.37816	0.0017637	0.006427	0.937016	153	4	0.37816
SLC51A:NM_152672_up_50	6	0.88715	0.88705	0.997472	23427	0	0.24925	0.0017748	0.006715	0.937016	154	3	0.24925
MRGPRX4:NM_054032_up_50	6	0.018938	0.049555	0.972867	1271	3	-0.32532	0.0017883	0.0067585	0.937016	155	2	-0.32532
TSC22D3:NM_001015881_up_50	10	0.095358	0.20975	0.997472	4430	2	0.14357	0.0017922	0.0086253	0.937016	156	5	0.14357
SCGB2A1:NM_002407_up_50	7	0.93956	0.93957	0.999215	24804	0	0.23936	0.0017954	0.0076353	0.937016	157	5	0.23936
SNX16:NM_022133;NM_152837_up_50	8	0.94686	0.94689	0.999215	24973	0	0.25983	0.0017978	0.0077185	0.937016	158	5	0.25983
GNL3:NM_014366;NM_206826_up_50	11	0.31584	0.47936	0.997472	10286	2	-0.19516	0.0017998	0.0088526	0.937016	159	2	-0.19516
SNAP23:NM_003825;NM_130798_up_50	6	0.58442	0.58757	0.997472	15929	1	0.4616	0.0018071	0.0068192	0.937016	160	4	0.4616
SEC16B:NM_033127_up_50	6	0.35747	0.42166	0.997472	11192	1	-0.11372	0.0018127	0.006835	0.937016	161	2	-0.11372
MOV10L1:NM_001164105_up_50	5	0.92315	0.92323	0.997935	24412	0	0.53873	0.0018128	0.0065946	0.937016	162	3	0.53873
ILDR2:NM_199351_up_50	6	0.89514	0.89502	0.997472	23663	0	0.17289	0.0018312	0.0068969	0.937016	163	2	0.17289
C4orf29:NM_001039717_up_50	7	0.39311	0.47714	0.997472	11953	1	0.17172	0.0018544	0.0078772	0.937016	164	3	0.17172
YTHDF2:NM_001173128;NM_016258_up_50	7	0.51946	0.55381	0.997472	14533	1	-0.11678	0.001862	0.0079034	0.937016	165	1	-0.11678
SLC4A7:NM_001258380;NM_003615_up_50	6	0.78933	0.78906	0.997472	20891	0	0.26511	0.0018853	0.0070859	0.937016	166	2	0.26511
CSNK2A1:NM_001895;NM_177560_up_50	9	0.96148	0.96137	0.999215	25362	0	0.21209	0.0019026	0.0087949	0.937016	167	4	0.21209
NXT2:NM_001242617_up_50	6	0.65038	0.65032	0.997472	17376	0	-0.0020226	0.0019036	0.0071504	0.937016	168	1	-0.0020226
CACNA2D1:NM_000722_up_50	7	0.7341	0.73475	0.997472	19457	0	0.16212	0.0019068	0.0080816	0.937016	169	2	0.16212
SAT2:NM_133491_up_50	8	0.2083	0.33119	0.997472	7808	2	-0.083091	0.0019276	0.0082237	0.937016	170	3	-0.083091
GHSR:NM_004122;NM_198407_up_50	11	0.56569	0.67993	0.997472	15531	1	-0.060077	0.0019387	0.009417	0.937016	171	2	-0.060077
NM_016275:NM_016275_up_50	8	0.42694	0.52833	0.997472	12682	1	0.2644	0.0019418	0.008274	0.937016	172	4	0.2644
FMO1:NM_001282693;NM_002021_up_50	7	0.65122	0.65496	0.997472	17396	1	0.23238	0.0019563	0.0082601	0.937016	173	2	0.23238
NRXN2:NM_015080;NM_138732_up_50	7	0.96972	0.96962	0.999215	25590	0	0.23845	0.0019822	0.0083681	0.937016	174	5	0.23845
YWHAZ:NM_003406_up_50	3	0.37435	0.37447	0.997472	11570	1	-0.48209	0.0019904	0.0056207	0.937016	175	1	-0.48209
PYCARD:NM_013258;NM_145182_up_50	7	0.94902	0.94908	0.999215	25031	0	0.36558	0.0020046	0.0084596	0.937016	176	4	0.36558
SMARCA2:NM_001289397;NM_139045_up_50	2	0.99799	0.99795	0.999691	26355	0	0.5884	0.0020119	0.0039016	0.937016	177	2	0.5884
SPHKAP:NM_001142644;NM_030623_up_50	5	0.70988	0.71001	0.997472	18846	0	0.33122	0.0020189	0.0072914	0.937016	178	3	0.33122
HIST1H4B:NM_003544_up_50	8	0.53845	0.58856	0.997472	14948	1	0.30156	0.0020252	0.0085935	0.937016	179	4	0.30156
DLD:NM_000108;NM_001289752_up_50	5	0.31932	0.36529	0.997472	10378	1	0.24559	0.002028	0.0073308	0.937016	180	2	0.24559
DPP10:NM_001004360;NM_001178034_up_50	4	0.6399	0.6401	0.997472	17141	0	0.27667	0.00203	0.0063703	0.937016	181	2	0.27667
random:random_seq_92708_0_22_-1	1	0.99797	0.99795	0.999691	26354	0	1.3655	0.0020302	0.0020186	0.937016	182	1	1.3655
ETV5:NM_004454_up_50	11	0.13194	0.27196	0.997472	5602	1	0.13717	0.0020315	0.0098067	0.937016	183	5	0.13717
ZNF780B:NM_001005851_up_50	5	0.58196	0.58201	0.997472	15871	0	-0.027203	0.002035	0.007357	0.937016	184	1	-0.027203
DDX51:NM_175066_up_50	6	0.53015	0.54211	0.997472	14779	1	0.050799	0.0020474	0.0076154	0.937016	185	3	0.050799
SLC9C1:NM_183061_up_50	9	0.83396	0.83344	0.997472	22026	0	0.32869	0.002048	0.0093334	0.937016	186	5	0.32869
SOCS2:NM_001270471_up_50	5	0.53955	0.54062	0.997472	14973	1	0.42944	0.0020703	0.0074838	0.937016	187	3	0.42944
EIF2AK1:NM_001134335;NM_014413_up_50	10	0.68616	0.7164	0.997472	18260	1	0.25402	0.0020807	0.0098798	0.937016	188	4	0.25402
OR3A1:NM_002550_up_50	9	0.8541	0.85359	0.997472	22535	0	0.30426	0.002095	0.009495	0.937016	189	5	0.30426
SPRED2:NM_181784_up_50	4	0.83377	0.83399	0.997472	22019	0	0.28628	0.0021249	0.0066265	0.937016	190	2	0.28628
MRPS28:NM_014018_up_50	5	0.71843	0.71849	0.997472	19060	0	0.22343	0.0021395	0.0077197	0.937016	191	3	0.22343
ACTG1:NM_001199954;NM_001614_up_50	4	0.76884	0.76913	0.997472	20315	0	0.10673	0.0021408	0.0066681	0.937016	192	2	0.10673
SLC25A51:NM_033412_up_50	7	0.98729	0.98719	0.999215	26071	0	0.40009	0.002146	0.00903	0.937016	193	4	0.40009
C16orf90:NM_001080524_up_50	10	0.93581	0.93588	0.999215	24717	0	0.34826	0.0021617	0.010231	0.937016	194	5	0.34826
TOX2:NM_001098798_up_50	7	0.56392	0.58486	0.997472	15492	1	0.14277	0.0021757	0.0091493	0.937016	195	1	0.14277
BHMT:NM_001713_up_50	5	0.84327	0.84322	0.997472	22265	0	0.15676	0.0021871	0.0078888	0.937016	196	2	0.15676
GSTZ1:NM_001513_up_50	4	0.57054	0.5708	0.997472	15624	0	0.52733	0.0022097	0.0068432	0.937016	197	3	0.52733
PAWR:NM_002583_up_50	8	0.85704	0.85729	0.997472	22606	0	0.28067	0.0022154	0.0093488	0.937016	198	5	0.28067
RREB1:NM_001168344_up_50	10	0.92224	0.92245	0.997935	24385	0	0.28313	0.0022321	0.010548	0.937016	199	5	0.28313
OR10W1:NM_207374_up_50	6	0.42854	0.46762	0.997472	12717	1	0.43432	0.0022379	0.0082229	0.937016	200	3	0.43432
PAPPA:NM_002581_up_50	3	0.92475	0.92466	0.997935	24460	0	0.48869	0.0022402	0.0062912	0.937016	201	2	0.48869
ZBTB16:NM_006006_up_50	6	0.93487	0.93497	0.999215	24689	0	0.054992	0.0022494	0.0082631	0.937016	202	2	0.054992
CD14:NM_000591_up_50	8	0.35126	0.48359	0.997472	11056	1	0.35777	0.002275	0.0095768	0.937016	203	5	0.35777
EIF4B:NM_001417_up_50	6	0.60382	0.60513	0.997472	16352	1	0.15201	0.0022878	0.0083951	0.937016	204	2	0.15201
SLC35B2:NM_001286511_up_50	5	0.53386	0.53527	0.997472	14852	1	-0.11687	0.0022932	0.0082657	0.937016	205	2	-0.11687
NLGN4Y:NM_001206850_up_50	5	0.99084	0.99087	0.999215	26169	0	0.48282	0.0022972	0.0082788	0.937016	206	3	0.48282
PRC1:NM_001267580;NM_199413_up_50	9	0.15443	0.29631	0.997472	6279	3	0.22224	0.0022997	0.01024	0.937016	207	3	0.22224
SUGP1:NM_172231_up_50	8	0.74382	0.74407	0.997472	19691	1	0.27824	0.0023051	0.0096908	0.937016	208	4	0.27824
KCNJ16:NM_001291623;NM_170742_up_50	3	0.14737	0.17626	0.997472	6054	1	0.35303	0.0023171	0.0065091	0.937016	209	1	0.35303
C11orf52:NM_080659_up_50	5	0.94851	0.94851	0.999215	25013	0	0.41056	0.0023188	0.0083471	0.937016	210	4	0.41056
DHCR7:NM_001163817;NM_001360_up_50	9	0.82625	0.82577	0.997472	21838	0	0.16476	0.0023357	0.010368	0.937016	211	2	0.16476
MBP:NM_001025081;NM_002385_up_50	3	0.9493	0.94921	0.999215	25040	0	0.63595	0.0023454	0.0065856	0.937016	212	2	0.63595
STRIP1:NM_033088_up_50	9	0.97218	0.97215	0.999215	25667	0	0.39748	0.0023479	0.010412	0.937016	213	4	0.39748
PCP4:NM_006198_up_50	5	0.88823	0.8883	0.997472	23456	0	0.42882	0.0023592	0.0084941	0.937016	214	3	0.42882
NM_024864:NM_024864_up_50	8	0.14815	0.26904	0.997472	6080	1	0.097425	0.0023607	0.0099008	0.937016	215	2	0.097425
GAS2L2:NM_139285_up_50	9	0.16111	0.30387	0.997472	6493	2	0.10932	0.0023707	0.010506	0.937016	216	4	0.10932
RABIF:NM_002871_up_50	8	0.8289	0.82907	0.997472	21913	0	0.31845	0.0023971	0.010043	0.937016	217	4	0.31845
FAM65B:NM_001286445_up_50	7	0.75379	0.75434	0.997472	19960	0	0.31153	0.0024145	0.010121	0.937016	218	4	0.31153
random:random_seq_199536_0_22_-1	1	0.99757	0.99755	0.999652	26345	0	1.362	0.0024343	0.0024318	0.937016	219	1	1.362
HOXB5:NM_002147_up_50	8	0.64525	0.65952	0.997472	17262	1	0.25185	0.002435	0.010176	0.937016	220	3	0.25185
L3MBTL2:NM_031488_up_50	10	0.97208	0.97215	0.999215	25663	0	0.14449	0.0024413	0.011465	0.937016	221	2	0.14449
WWC1:NM_001161661;NM_015238_up_50	10	0.77791	0.78142	0.997472	20573	1	0.035658	0.0024709	0.011598	0.937016	222	3	0.035658
PIP:NM_002652_up_50	7	0.86225	0.86236	0.997472	22725	0	-0.18106	0.0024894	0.010398	0.937016	223	1	-0.18106
ISG20L2:NM_030980_up_50	6	0.93211	0.93216	0.999215	24622	0	0.281	0.0025174	0.0091091	0.937016	224	3	0.281
SBNO1:NM_001167856;NM_018183_up_50	6	0.049722	0.11393	0.995196	2771	2	0.066011	0.0025183	0.0091118	0.937016	225	2	0.066011
CKAP2:NM_001098525;NM_018204_up_50	6	0.84995	0.84991	0.997472	22433	0	0.30409	0.0025231	0.009135	0.937016	226	4	0.30409
RBM45:NM_152945_up_50	7	0.82093	0.82129	0.997472	21702	0	0.281	0.0025249	0.010497	0.937016	227	4	0.281
TAS2R20:NM_176889_up_50	5	0.46161	0.47205	0.997472	13367	1	0.68407	0.0025756	0.0092048	0.937016	228	3	0.68407
ZNF691:NM_001242739;NM_015911_up_50	7	0.60366	0.61519	0.997472	16347	1	-0.027501	0.002579	0.010674	0.937016	229	2	-0.027501
C1QTNF5:NM_001278431_up_50	5	0.83968	0.83961	0.997472	22180	0	0.38981	0.0025884	0.0092498	0.937016	230	4	0.38981
EIF5A:NM_001143760_up_50	6	0.10839	0.19024	0.997472	4893	1	0.29173	0.0025992	0.0093701	0.937016	231	4	0.29173
EFCC1:NM_024768_up_50	10	0.16619	0.31491	0.997472	6655	3	0.35052	0.0026054	0.012184	0.937016	232	5	0.35052
CYP7A1:NM_000780_up_50	6	0.43153	0.46967	0.997472	12772	1	0.38801	0.0026154	0.0094196	0.937016	233	4	0.38801
SLC9A4:NM_001011552_up_50	6	0.16776	0.26402	0.997472	6704	2	0.054879	0.0026335	0.0094845	0.937016	234	1	0.054879
BNIPL:NM_001159642;NM_138278_up_50	4	0.66378	0.66403	0.997472	17706	0	0.33959	0.002658	0.0079998	0.937016	235	2	0.33959
TRIM36:NM_001017397;NM_018700_up_50	8	0.84336	0.84358	0.997472	22267	0	0.14563	0.0026724	0.01109	0.937016	236	4	0.14563
FAM167B:NM_032648_up_50	4	0.73902	0.73922	0.997472	19576	0	-0.0054325	0.0026786	0.0080516	0.937016	237	1	-0.0054325
CLP1:NM_001142597;NM_006831_up_50	6	0.97113	0.97115	0.999215	25626	0	0.3081	0.0026861	0.0096462	0.937016	238	4	0.3081
SPON2:NM_012445_up_50	11	0.86463	0.86459	0.997472	22789	0	0.19379	0.0026977	0.012686	0.937016	239	5	0.19379
SPINK14:NM_001001325_up_50	6	0.97412	0.97412	0.999215	25730	0	0.60697	0.0026984	0.0096927	0.937016	240	4	0.60697
COLCA2:NM_001136105_up_50	6	0.68191	0.68199	0.997472	18156	0	0.37497	0.0027103	0.0097328	0.937016	241	4	0.37497
random:random_seq_98803_0_22_-1	1	0.99727	0.99726	0.999548	26340	0	0.79811	0.0027294	0.0027157	0.937016	242	1	0.79811
PMFBP1:NM_001160213;NM_031293_up_50	3	0.67539	0.67512	0.997472	17970	0	0.11314	0.0027397	0.0076608	0.937016	243	1	0.11314
TLDC1:NM_020947_up_50	6	0.89104	0.89092	0.997472	23553	0	0.17516	0.0027487	0.0098318	0.937016	244	2	0.17516
USP40:NM_018218_up_50	4	0.3862	0.3946	0.997472	11800	1	0.36128	0.002781	0.0083253	0.937016	245	2	0.36128
C9orf152:NM_001012993_up_50	7	0.66842	0.67048	0.997472	17809	1	0.33157	0.0027861	0.01133	0.937016	246	4	0.33157
LMOD1:NM_012134_up_50	6	0.26669	0.36895	0.997472	9224	1	-0.12396	0.0027871	0.0099522	0.937016	247	1	-0.12396
RBM15B:NM_013286_up_50	7	0.8749	0.87502	0.997472	23087	0	0.19506	0.0028199	0.011426	0.937016	248	3	0.19506
RILPL1:NM_178314_up_50	5	0.7318	0.73186	0.997472	19398	0	0.082022	0.0028352	0.010056	0.937016	249	2	0.082022
KLHL20:NM_014458_up_50	4	0.99507	0.99509	0.999215	26283	0	0.49644	0.0028386	0.0084795	0.937016	250	3	0.49644
KCNN3:NM_001204087;NM_002249_up_50	10	0.18768	0.34614	0.997472	7248	3	-0.089273	0.0028389	0.013233	0.937016	251	3	-0.089273
SNX5:NM_001282454;NM_152227_up_50	9	0.49372	0.59182	0.997472	13999	1	0.14843	0.0028605	0.012302	0.937016	252	2	0.14843
RCAN1:NM_001285391;NM_001285392_up_50	9	0.51658	0.60268	0.997472	14467	1	-0.082685	0.0028647	0.012318	0.937016	253	4	-0.082685
NUP93:NM_014669_up_50	8	0.77947	0.77969	0.997472	20624	0	-0.2663	0.0028957	0.011954	0.937016	254	1	-0.2663
ABCB9:NM_001243013;NM_203444_up_50	9	0.50317	0.59628	0.997472	14202	1	0.17601	0.002906	0.012455	0.937016	255	5	0.17601
LRPPRC:NM_133259_up_50	8	0.60004	0.62763	0.997472	16268	1	0.30399	0.0029297	0.012089	0.937016	256	5	0.30399
DUSP5:NM_004419_up_50	7	0.99152	0.99141	0.999215	26186	0	0.088861	0.0029411	0.011791	0.937016	257	2	0.088861
MEPE:NM_001184695;NM_020203_up_50	5	0.89508	0.89512	0.997472	23661	0	0.15318	0.0029447	0.010439	0.937016	258	2	0.15318
PDE6H:NM_006205_up_50	4	0.61449	0.61481	0.997472	16571	0	0.5334	0.003015	0.0089531	0.937016	259	3	0.5334
CST2:NM_001322_up_50	3	0.99692	0.99691	0.999413	26335	0	0.40462	0.0030835	0.008568	0.937016	260	3	0.40462
STAT4:NM_001243835_up_50	11	0.24132	0.41984	0.997472	8627	3	0.072487	0.0030899	0.014314	0.937016	261	3	0.072487
AGBL1:NM_152336_up_50	9	0.61343	0.65461	0.997472	16549	1	0.30321	0.003106	0.013183	0.937016	262	4	0.30321
CACYBP:NM_001007214_up_50	8	0.59828	0.62647	0.997472	16231	1	0.37134	0.0031062	0.012761	0.937016	263	5	0.37134
FOXJ3:NM_001198852;NM_014947_up_50	7	0.28636	0.41052	0.997472	9649	1	-0.0047833	0.0031165	0.012305	0.937016	264	3	-0.0047833
PDCD2L:NM_032346_up_50	11	0.85536	0.85525	0.997472	22567	0	0.27527	0.0031239	0.014455	0.937016	265	6	0.27527
FLNB:NM_001164317;NM_001457_up_50	8	0.54555	0.59286	0.997472	15098	1	0.29417	0.0031416	0.012903	0.937016	266	5	0.29417
MSANTD3-TMEFF1:NM_001198812_up_50	7	0.15486	0.25949	0.997472	6293	1	0.33769	0.0031494	0.012405	0.937016	267	4	0.33769
FEM1A:NM_018708_up_50	8	0.7448	0.74506	0.997472	19715	1	0.13715	0.0031516	0.012941	0.937016	268	2	0.13715
ZNF707:NM_001100598;NM_173831_up_50	6	0.92389	0.92402	0.997935	24434	0	0.26454	0.003165	0.011148	0.937016	269	4	0.26454
CEACAM1:NM_001024912;NM_001712_up_50	8	0.92386	0.92403	0.997935	24433	0	0.35313	0.003168	0.013007	0.937016	270	5	0.35313
G6PC2:NM_001081686;NM_021176_up_50	5	0.13948	0.22338	0.997472	5805	2	-0.14607	0.0031872	0.011234	0.937016	271	1	-0.14607
EVI5L:NM_145245_up_50	7	0.09825	0.19503	0.997472	4547	2	0.11255	0.0032069	0.012575	0.937016	272	2	0.11255
TMCO3:NM_017905_up_50	9	0.26321	0.40048	0.997472	9151	2	0.082581	0.0032188	0.013593	0.937016	273	4	0.082581
UQCC1:NM_001184977;NM_199487_up_50	7	0.60421	0.61564	0.997472	16363	1	0.31775	0.003226	0.012632	0.937016	274	4	0.31775
NM_001291737:NM_001291737;NM_013230_up_50	4	0.01184	0.031158	0.972867	861	1	0.25435	0.003266	0.009603	0.937016	275	2	0.25435
KIF9:NM_001134878;NM_182902_up_50	7	0.65503	0.65838	0.997472	17488	1	0.31452	0.0032692	0.012757	0.937016	276	4	0.31452
NM_001271068:NM_001271068;NM_197957_up_50	7	0.484	0.53087	0.997472	13790	1	0.23577	0.0032744	0.012771	0.937016	277	4	0.23577
KLHL32:NM_001286250;NM_052904_up_50	5	0.96892	0.96889	0.999215	25575	0	0.34603	0.0032818	0.011556	0.937016	278	4	0.34603
random:random_seq_10992_0_22_-1	1	0.99671	0.99672	0.999339	26331	0	1.0903	0.0032875	0.0032625	0.937016	279	1	1.0903
ANO8:NM_020959_up_50	10	0.7629	0.76933	0.997472	20188	1	0.060567	0.0032986	0.015003	0.937016	280	2	0.060567
random:random_seq_86110_22_0_-1	1	0.99669	0.99669	0.999339	26330	0	0.58847	0.0033131	0.0032914	0.937016	281	1	0.58847
MIOX:NM_017584_up_50	6	0.99431	0.99424	0.999215	26261	0	0.41325	0.003314	0.011628	0.937016	282	4	0.41325
PROSER1:NM_025138_up_50	8	0.031926	0.086409	0.972867	1966	2	0.31789	0.0033145	0.013527	0.937016	283	4	0.31789
SOWAHB:NM_001029870_up_50	7	0.81028	0.81066	0.997472	21424	0	-0.036162	0.0033162	0.012912	0.937016	284	3	-0.036162
NM_001278719:NM_001278719_up_50	6	0.70175	0.70183	0.997472	18640	0	0.3874	0.0033414	0.011722	0.937016	285	4	0.3874
SDPR:NM_004657_up_50	7	0.52364	0.55661	0.997472	14628	1	0.1104	0.0033683	0.013076	0.937016	286	3	0.1104
COQ2:NM_015697_up_50	7	0.64997	0.65386	0.997472	17365	1	0.0060642	0.0033749	0.013097	0.937016	287	2	0.0060642
SYK:NM_001135052;NM_003177_up_50	5	0.91111	0.911	0.997472	24113	0	0.14651	0.0033791	0.011866	0.937016	288	2	0.14651
C15orf53:NM_207444_up_50	4	0.79424	0.79448	0.997472	21008	0	0.13922	0.0034466	0.010084	0.937016	289	2	0.13922
HMGB2:NM_001130688;NM_002129_up_50	2	0.99655	0.99652	0.999317	26327	0	0.66849	0.0034498	0.0066572	0.937016	290	2	0.66849
NBEA:NM_015678_up_50	3	0.70899	0.70893	0.997472	18825	0	0.0026866	0.0034503	0.0095539	0.937016	291	1	0.0026866
MBD6:NM_052897_up_50	9	0.60643	0.65048	0.997472	16409	1	0.36153	0.0034559	0.014435	0.937016	292	5	0.36153
IL6:NM_000600_up_50	8	0.39603	0.51338	0.997472	12023	1	0.37908	0.0034624	0.014093	0.937016	293	5	0.37908
SYS1:NM_001197129_up_50	3	0.9878	0.98789	0.999215	26091	0	0.53652	0.0034658	0.009591	0.937016	294	2	0.53652
OR2Z1:NM_001004699_up_50	5	0.52523	0.52734	0.997472	14657	1	0.014072	0.0034667	0.012152	0.937016	295	2	0.014072
COPZ1:NM_001271734;NM_016057_up_50	7	0.7852	0.78561	0.997472	20777	0	0.31707	0.0034677	0.013383	0.937016	296	4	0.31707
FNDC5:NM_001171940;NM_153756_up_50	8	0.96657	0.96664	0.999215	25515	0	0.057074	0.0034815	0.014163	0.937016	297	2	0.057074
SMPD1:NM_000543;NM_001007593_up_50	10	0.6477	0.69408	0.997472	17315	1	-0.072467	0.0034905	0.015676	0.937016	298	2	-0.072467
SLC34A3:NM_080877_up_50	9	0.77597	0.77558	0.997472	20524	1	0.2867	0.0035096	0.014634	0.937016	299	5	0.2867
ANO6:NM_001142678_up_50	5	0.279	0.33816	0.997472	9499	1	0.2214	0.0035175	0.012314	0.937016	300	2	0.2214
DAZL:NM_001351_up_50	7	0.30767	0.43261	0.997472	10111	1	0.059114	0.0035202	0.013527	0.937016	301	3	0.059114
AGGF1:NM_018046_up_50	9	0.83339	0.83289	0.997472	22013	0	0.2733	0.0035284	0.014714	0.937016	302	5	0.2733
GRIA1:NM_001258023_up_50	8	0.037722	0.097161	0.973756	2240	2	0.20561	0.0035332	0.014345	0.937016	303	4	0.20561
PCBD1:NM_000281_up_50	9	0.11036	0.22697	0.997472	4949	1	0.25299	0.0035423	0.01477	0.937016	304	4	0.25299
GUCA2B:NM_007102_up_50	9	0.84973	0.84923	0.997472	22427	0	0.16977	0.0035605	0.01484	0.937016	305	3	0.16977
SPTLC3:NM_018327_up_50	8	0.338	0.46895	0.997472	10753	1	0.3197	0.0035631	0.014459	0.937016	306	5	0.3197
random:random_seq_218400_0_22_-1	1	0.99644	0.99645	0.999317	26325	0	1.1164	0.0035633	0.0035318	0.937016	307	1	1.1164
GHR:NM_001242403_up_50	2	0.9917	0.99164	0.999215	26193	0	0.83642	0.0035697	0.0068897	0.937016	308	2	0.83642
NCS1:NM_001128826_up_50	9	0.88854	0.88806	0.997472	23474	0	0.50008	0.0035781	0.014908	0.937016	309	5	0.50008
PAGE4:NM_007003_up_50	6	0.43477	0.47186	0.997472	12840	1	0.23285	0.0035907	0.012511	0.937016	310	3	0.23285
FAM174A:NM_198507_up_50	7	0.34386	0.45078	0.997472	10910	1	0.015821	0.003609	0.013812	0.937016	311	2	0.015821
TNFAIP8L1:NM_001167942_up_50	8	0.15278	0.27376	0.997472	6216	1	0.00075844	0.0036121	0.014645	0.937016	312	1	0.00075844
IL1F10:NM_032556_up_50	9	0.20221	0.34239	0.997472	7638	1	0.16336	0.0036124	0.015041	0.937016	313	4	0.16336
POMP:NM_015932_up_50	9	0.032346	0.092331	0.972867	1981	1	-0.091233	0.0036382	0.015126	0.937016	314	3	-0.091233
AMMECR1L:NM_001199140_up_50	5	0.29135	0.34636	0.997472	9756	1	0.27992	0.0036436	0.012729	0.937016	315	3	0.27992
RIMS2:NM_001282882_up_50	6	0.29674	0.38571	0.997472	9874	1	0.22069	0.0036652	0.012756	0.937016	316	2	0.22069
CDK11B:NM_033488;NM_033493_up_50	3	0.36428	0.36463	0.997472	11361	1	-0.19423	0.0036807	0.010183	0.937016	317	1	-0.19423
GCNT1:NM_001097636_up_50	8	0.74554	0.74576	0.997472	19736	0	0.30024	0.0036997	0.01496	0.937016	318	4	0.30024
random:random_seq_155007_0_22_-1	1	0.9963	0.9963	0.999317	26320	0	1.0205	0.0037044	0.0036585	0.937016	319	1	1.0205
C1orf127:NM_001170754_up_50	5	0.90642	0.90642	0.997472	23978	0	0.40054	0.0037081	0.012933	0.937016	320	3	0.40054
ZNF611:NM_030972_up_50	5	0.91803	0.91803	0.997935	24285	0	0.53498	0.0037783	0.013162	0.937016	321	3	0.53498
DEF8:NM_001242819_up_50	10	0.022879	0.070616	0.972867	1467	4	0.0067849	0.003779	0.016686	0.937016	322	4	0.0067849
CNGB3:NM_019098_up_50	5	0.99008	0.99012	0.999215	26155	0	0.39684	0.0037808	0.013167	0.937016	323	4	0.39684
ARL6:NM_001278293;NM_177976_up_50	7	0.024151	0.064884	0.972867	1530	1	-0.028597	0.0037881	0.014361	0.937016	324	2	-0.028597
SYNJ2:NM_001178088_up_50	5	0.95675	0.95675	0.999215	25242	0	0.39921	0.0037981	0.013225	0.937016	325	2	0.39921
SCRN1:NM_001145513_up_50	2	0.83641	0.83644	0.997472	22092	0	0.81446	0.0038002	0.0073413	0.937016	326	1	0.81446
PFKP:NM_002627_up_50	7	0.68102	0.68229	0.997472	18129	1	-0.095874	0.0038022	0.014403	0.937016	327	3	-0.095874
ZNF782:NM_001001662_up_50	8	0.011974	0.038423	0.972867	867	4	-0.14736	0.0038167	0.015424	0.937016	328	2	-0.14736
RRAS2:NM_012250_up_50	7	0.10498	0.20267	0.997472	4786	2	0.028042	0.0038285	0.014485	0.937016	329	3	0.028042
ZNF791:NM_153358_up_50	7	0.95152	0.95154	0.999215	25088	0	0.37179	0.003841	0.014529	0.937016	330	4	0.37179
LCE3B:NM_178433_up_50	7	0.91868	0.91874	0.997935	24303	0	0.41758	0.0038506	0.014552	0.937016	331	4	0.41758
C18orf8:NM_001276342;NM_013326_up_50	9	0.3339	0.46931	0.997472	10679	1	0.070425	0.0038633	0.015953	0.937016	332	2	0.070425
FUT6:NM_000150;NM_001040701_up_50	7	0.028583	0.073738	0.972867	1782	2	0.22981	0.0038776	0.01464	0.937016	333	2	0.22981
SLC1A6:NM_005071_up_50	7	0.32087	0.43908	0.997472	10404	1	0.22725	0.0038909	0.014685	0.937016	334	4	0.22725
BEGAIN:NM_020836_up_50	7	0.59853	0.61114	0.997472	16236	1	0.37084	0.0038994	0.014718	0.937016	335	4	0.37084
KIAA2026:NM_001017969_up_50	8	0.86494	0.86518	0.997472	22798	0	0.13522	0.0039344	0.015878	0.937016	336	3	0.13522
NM_005568:NM_005568_up_50	8	0.56703	0.60606	0.997472	15554	1	0.23194	0.0039463	0.015927	0.937016	337	5	0.23194
CDK5RAP3:NM_001278197_up_50	5	0.03193	0.075819	0.972867	1967	2	-0.36814	0.0039548	0.013767	0.937016	338	1	-0.36814
ZNF556:NM_024967_up_50	6	0.21937	0.32847	0.997472	8059	2	0.0036803	0.0039618	0.013692	0.937016	339	2	0.0036803
NUSAP1:NM_001243142;NM_018454_up_50	8	0.87058	0.87082	0.997472	22965	0	0.21776	0.003963	0.015991	0.937016	340	4	0.21776
GNAZ:NM_002073_up_50	8	0.96632	0.96639	0.999215	25505	0	0.35566	0.0039657	0.015999	0.937016	341	5	0.35566
DPYD:NM_000110;NM_001160301_up_50	8	0.21978	0.34319	0.997472	8081	2	0.24199	0.0039673	0.016005	0.937016	342	3	0.24199
RNF213:NM_001256071;NM_020954_up_50	10	0.91796	0.91821	0.997935	24284	0	0.097607	0.0039782	0.017357	0.937016	343	3	0.097607
ZBTB6:NM_006626_up_50	9	0.43082	0.56398	0.997472	12757	1	0.1734	0.003996	0.016426	0.937016	344	4	0.1734
CTGF:NM_001901_up_50	9	0.9334	0.93321	0.999215	24655	0	0.31927	0.0040075	0.016464	0.937016	345	5	0.31927
ABCA13:NM_152701_up_50	8	0.49072	0.56139	0.997472	13933	1	0.29954	0.0040196	0.016201	0.937016	346	5	0.29954
RGS3:NM_001276260_up_50	9	0.65723	0.68203	0.997472	17541	1	0.12783	0.004066	0.01667	0.937016	347	3	0.12783
STYX:NM_001130701;NM_145251_up_50	7	0.45269	0.5115	0.997472	13177	1	0.33829	0.0040681	0.015227	0.937016	348	4	0.33829
USMG5:NM_001206426;NM_032747_up_50	8	0.87864	0.87881	0.997472	23189	0	0.099095	0.0040724	0.016394	0.937016	349	3	0.099095
FAIM2:NM_012306_up_50	9	0.38726	0.52273	0.997472	11826	1	0.4183	0.0040804	0.016719	0.937016	350	5	0.4183
SLC7A14:NM_020949_up_50	9	0.98084	0.98086	0.999215	25898	0	0.22824	0.0040921	0.016762	0.937016	351	4	0.22824
SUSD5:NM_015551_up_50	7	0.098178	0.19494	0.997472	4546	1	0.030668	0.0041013	0.015325	0.937016	352	2	0.030668
PARP12:NM_022750_up_50	4	0.56119	0.56143	0.997472	15440	0	0.43183	0.0041058	0.01183	0.937016	353	3	0.43183
SAMD7:NM_182610_up_50	5	0.18307	0.2783	0.997472	7133	1	0.10143	0.0041146	0.014195	0.937016	354	2	0.10143
EPHA8:NM_001006943;NM_020526_up_50	6	0.75107	0.75094	0.997472	19882	0	0.12839	0.0041218	0.01419	0.937016	355	2	0.12839
HS3ST6:NM_001009606_up_50	5	0.76244	0.76252	0.997472	20177	0	0.30284	0.0041905	0.014385	0.937016	356	3	0.30284
PSME3:NM_001267045;NM_176863_up_50	7	0.46062	0.51633	0.997472	13345	1	0.089258	0.0041908	0.015602	0.937016	357	1	0.089258
CPXM2:NM_198148_up_50	7	0.5586	0.58107	0.997472	15382	1	0.46243	0.0041911	0.015602	0.937016	358	4	0.46243
RNF31:NM_017999_up_50	6	0.80485	0.80456	0.997472	21267	0	0.11612	0.0042053	0.014454	0.937016	359	3	0.11612
ZFYVE27:NM_001002261_up_50	6	0.9837	0.98371	0.999215	25974	0	0.1199	0.004226	0.014517	0.937016	360	2	0.1199
PANK1:NM_148977_up_50	6	0.81105	0.81084	0.997472	21450	0	0.36053	0.0042275	0.014521	0.937016	361	4	0.36053
COA1:NM_018224_up_50	9	0.34553	0.48081	0.997472	10945	2	0.20919	0.0042313	0.017288	0.937016	362	4	0.20919
PCNT:NM_006031_up_50	7	0.66591	0.66821	0.997472	17756	1	0.21722	0.0042356	0.015738	0.937016	363	2	0.21722
OR5M10:NM_001004741_up_50	4	0.41923	0.42357	0.997472	12529	1	0.45236	0.0042405	0.01218	0.937016	364	2	0.45236
ZIC4:NM_001168378_up_50	7	0.63285	0.63911	0.997472	16969	1	0.024609	0.0042803	0.015884	0.937016	365	1	0.024609
MICB:NM_001289161;NM_005931_up_50	6	0.20084	0.30522	0.997472	7603	1	-0.11115	0.0042837	0.014716	0.937016	366	1	-0.11115
LARS:NM_020117_up_50	8	0.97045	0.97056	0.999215	25608	0	0.18269	0.0042864	0.017167	0.937016	367	3	0.18269
ETFB:NM_001985_up_50	8	0.68893	0.69398	0.997472	18326	1	0.16919	0.0043193	0.017285	0.937016	368	5	0.16919
IGF2:NM_001007139_up_50	7	0.42365	0.49439	0.997472	12613	1	-0.13614	0.004325	0.016025	0.937016	369	2	-0.13614
LCE2D:NM_178430_up_50	2	0.25197	0.25225	0.997472	8874	1	0.28975	0.0043252	0.008337	0.937016	370	1	0.28975
MGST1:NM_145791_up_50	3	0.99567	0.99571	0.999215	26301	0	0.48738	0.0043337	0.011934	0.937016	371	3	0.48738
ZNF708:NM_021269_up_50	5	0.947	0.94696	0.999215	24977	0	0.35075	0.0043512	0.014758	0.937016	372	3	0.35075
LGALS2:NM_006498_up_50	3	0.99114	0.99121	0.999215	26177	0	0.40437	0.0043534	0.011989	0.937016	373	2	0.40437
PRKAG2:NM_024429_up_50	9	0.93842	0.93825	0.999215	24777	0	0.063524	0.0043705	0.017793	0.937016	374	4	0.063524
ZC3HAV1L:NM_080660_up_50	5	0.33451	0.37581	0.997472	10690	1	0.42365	0.0043849	0.014844	0.937016	375	3	0.42365
FAM166B:NM_001099951;NM_001287239_up_50	3	0.99559	0.99563	0.999215	26299	0	0.46339	0.0044119	0.01216	0.937016	376	3	0.46339
SH2D4B:NM_207372_up_50	9	0.045609	0.12028	0.997472	2592	2	-0.11583	0.0044455	0.018062	0.937016	377	3	-0.11583
DMC1:NM_001278208_up_50	5	0.99885	0.99885	0.999699	26378	0	0.52681	0.0044547	0.015005	0.937016	378	3	0.52681
random:random_seq_44527_0_22_-1	1	0.99555	0.99554	0.999215	26298	0	0.87211	0.004455	0.0044056	0.937016	379	1	0.87211
RLTPR:NM_001013838_up_50	11	0.23856	0.41615	0.997472	8552	2	0.039985	0.0044608	0.019963	0.937016	380	5	0.039985
TOB1:NM_001243885;NM_005749_up_50	9	0.13777	0.27029	0.997472	5755	2	0.27082	0.004464	0.01813	0.937016	381	4	0.27082
EEF1A1:NM_001402_up_50	9	0.29494	0.43108	0.997472	9830	2	-0.12752	0.0044653	0.018135	0.937016	382	2	-0.12752
SERTAD1:NM_013376_up_50	8	0.20707	0.32995	0.997472	7774	1	0.20145	0.0044776	0.017863	0.937016	383	3	0.20145
ESYT2:NM_020728_up_50	10	0.10626	0.22613	0.997472	4830	1	-0.16604	0.0045595	0.019381	0.937016	384	4	-0.16604
PRG2:NM_001243245;NM_002728_up_50	4	0.78244	0.78266	0.997472	20702	0	0.057383	0.0045722	0.013048	0.937016	385	1	0.057383
SEMA5B:NM_001256347_up_50	5	0.98603	0.98602	0.999215	26037	0	0.38704	0.0045774	0.015305	0.937016	386	2	0.38704
FOXE1:NM_004473_up_50	9	0.36855	0.50383	0.997472	11452	1	0.067788	0.004592	0.018578	0.937016	387	4	0.067788
NM_005064:NM_005064;NM_145898_up_50	5	0.96821	0.96818	0.999215	25563	0	0.52422	0.0045932	0.015339	0.937016	388	3	0.52422
PKDCC:NM_138370_up_50	8	0.95779	0.95775	0.999215	25270	0	0.19884	0.0046159	0.018351	0.937016	389	4	0.19884
NIPSNAP3B:NM_018376_up_50	8	0.96521	0.96525	0.999215	25471	0	0.24934	0.0046178	0.018356	0.937016	390	5	0.24934
MMD2:NM_001100600;NM_198403_up_50	5	0.56014	0.56033	0.997472	15415	1	0.12286	0.0046274	0.015426	0.937016	391	2	0.12286
SCYL3:NM_020423;NM_181093_up_50	8	0.096466	0.20164	0.997472	4479	2	-0.15719	0.0046348	0.018423	0.937016	392	1	-0.15719
CASKIN2:NM_020753_up_50	8	0.99544	0.99543	0.999215	26296	0	0.25124	0.0046718	0.018562	0.937016	393	5	0.25124
XAGE3:NM_130776_up_50	7	0.73413	0.73478	0.997472	19458	0	0.27294	0.0046721	0.017084	0.937016	394	3	0.27294
UNC93B1:NM_030930_up_50	9	0.79917	0.7986	0.997472	21123	0	-0.085884	0.0046747	0.018851	0.937016	395	3	-0.085884
CRELD1:NM_001031717;NM_015513_up_50	5	0.016646	0.042768	0.972867	1126	1	0.18725	0.0046899	0.015584	0.937016	396	2	0.18725
NFYA:NM_002505;NM_021705_up_50	6	0.41297	0.45711	0.997472	12395	1	0.14189	0.0046941	0.016035	0.937016	397	3	0.14189
NM_001286624:NM_001286624_up_50	10	0.70016	0.72507	0.997472	18597	1	-0.0095206	0.0047048	0.019875	0.937016	398	1	-0.0095206
COMMD2:NM_016094_up_50	6	0.82444	0.82424	0.997472	21786	0	0.29293	0.0047173	0.016119	0.937016	399	4	0.29293
PLXNB1:NM_002673_up_50	6	0.15297	0.24572	0.997472	6221	1	0.15459	0.0047233	0.016142	0.937016	400	2	0.15459
TMEM204:NM_001256541_up_50	12	0.23147	0.40864	0.997472	8382	2	0.0067253	0.0047292	0.021071	0.937016	401	3	0.0067253
PHYHIPL:NM_032439_up_50	6	0.52861	0.5409	0.997472	14754	1	0.22371	0.0047463	0.016214	0.937016	402	4	0.22371
NM_001290021:NM_001290021_up_50	2	0.11507	0.12441	0.997472	5094	1	0.26815	0.0047476	0.0091313	0.937016	403	1	0.26815
SF3B3:NM_012426_up_50	9	0.63613	0.66851	0.997472	17050	1	0.33322	0.0047528	0.019122	0.937016	404	4	0.33322
TP53BP1:NM_001141979;NM_001141980_up_50	7	0.71627	0.717	0.997472	19014	0	0.296	0.004759	0.017323	0.937016	405	4	0.296
RLF:NM_012421_up_50	8	0.4656	0.54807	0.997472	13440	1	0.021427	0.0047672	0.018911	0.937016	406	3	0.021427
GALE:NM_000403_up_50	5	0.96492	0.96494	0.999215	25464	0	0.219	0.004771	0.015768	0.937016	407	2	0.219
ABHD2:NM_007011;NM_152924_up_50	7	0.12038	0.22012	0.997472	5245	2	-0.11177	0.0047723	0.017366	0.937016	408	1	-0.11177
HNF4A:NM_000457;NM_178850_up_50	8	0.11866	0.23872	0.997472	5204	2	0.27743	0.0047921	0.019001	0.937016	409	5	0.27743
random:random_seq_120782_0_22_-1	1	0.99521	0.9952	0.999215	26288	0	0.58483	0.0047949	0.0047401	0.937016	410	1	0.58483
NUBPL:NM_025152_up_50	10	0.37374	0.51564	0.997472	11561	2	0.13458	0.0047992	0.020178	0.937016	411	4	0.13458
HMHA1:NM_001282335_up_50	7	0.16413	0.27006	0.997472	6600	2	0.28075	0.0048034	0.017456	0.937016	412	3	0.28075
FAM46A:NM_017633_up_50	3	0.60561	0.60559	0.997472	16393	0	0.032483	0.0048128	0.01324	0.937016	413	1	0.032483
CHST3:NM_004273_up_50	4	0.55345	0.55363	0.997472	15266	0	0.24434	0.0048269	0.013722	0.937016	414	2	0.24434
WASF1:NM_001024934;NM_003931_up_50	9	0.97553	0.97554	0.999215	25761	0	0.23101	0.0048317	0.019389	0.937016	415	3	0.23101
OR52E2:NM_001005164_up_50	7	0.42581	0.49564	0.997472	12655	1	0.37838	0.0048489	0.01758	0.937016	416	4	0.37838
CECR5:NM_033070_up_50	8	0.80585	0.80603	0.997472	21295	0	0.17606	0.0048591	0.019258	0.937016	417	4	0.17606
FOXJ3:NM_001198851_up_50	5	0.88976	0.88982	0.997472	23504	0	0.23543	0.0048679	0.01599	0.937016	418	2	0.23543
TRIM5:NM_033034;NM_033093_up_50	7	0.99961	0.99962	0.999847	26395	0	0.24137	0.0049033	0.017741	0.937016	419	4	0.24137
PTGES2:NM_001256335_up_50	7	0.16044	0.26583	0.997472	6466	1	0.36848	0.0049155	0.017782	0.937016	420	3	0.36848
CHAC1:NM_001142776;NM_024111_up_50	10	0.87293	0.87312	0.997472	23035	0	0.0099006	0.0049312	0.020628	0.937016	421	3	0.0099006
LGR6:NM_021636_up_50	9	0.84697	0.84647	0.997472	22362	0	0.27259	0.0049612	0.019853	0.937016	422	5	0.27259
KCNJ13:NM_001172416;NM_002242_up_50	6	0.58669	0.58963	0.997472	15976	1	0.18586	0.0049835	0.016972	0.937016	423	3	0.18586
SPTBN2:NM_006946_up_50	10	0.5126	0.63042	0.997472	14404	1	0.22486	0.0050051	0.020871	0.937016	424	5	0.22486
SESN3:NM_001271594_up_50	10	0.71051	0.73183	0.997472	18866	1	0.095396	0.0050401	0.020991	0.937016	425	3	0.095396
random:random_seq_211913_0_22_-1	1	0.99495	0.99493	0.999215	26277	0	0.4598	0.0050515	0.0050015	0.937016	426	1	0.4598
ZNF729:NM_001242680_up_50	6	0.94248	0.9425	0.999215	24864	0	0.45263	0.0050586	0.017195	0.937016	427	4	0.45263
LGALS1:NM_002305_up_50	6	0.72746	0.72752	0.997472	19282	0	0.40746	0.0050653	0.01721	0.937016	428	4	0.40746
TUBGCP4:NM_001286414;NM_014444_up_50	9	0.33241	0.46783	0.997472	10649	2	0.19447	0.0050868	0.020287	0.937016	429	5	0.19447
PICALM:NM_001008660;NM_007166_up_50	9	0.82865	0.82814	0.997472	21900	0	0.23357	0.0051455	0.020503	0.937016	430	5	0.23357
CNPY4:NM_152755_up_50	8	0.48615	0.55899	0.997472	13840	1	0.20013	0.0051457	0.020296	0.937016	431	2	0.20013
DCAF12:NM_015397_up_50	9	0.64748	0.67571	0.997472	17311	1	0.18788	0.0051776	0.020621	0.937016	432	5	0.18788
LATS2:NM_014572_up_50	6	0.14817	0.23973	0.997472	6081	1	0.26708	0.0052162	0.01769	0.937016	433	4	0.26708
RBM4:NM_001198843;NM_002896_up_50	6	0.11615	0.1999	0.997472	5117	2	-0.13122	0.0052421	0.017768	0.937016	434	1	-0.13122
EPB41L4A:NM_022140_up_50	8	0.028576	0.080193	0.972867	1781	2	0.01755	0.0052441	0.020673	0.937016	435	2	0.01755
TBR1:NM_006593_up_50	11	0.48547	0.62315	0.997472	13828	1	-0.015748	0.0052545	0.023218	0.937016	436	2	-0.015748
AKIRIN1:NM_001136275;NM_024595_up_50	8	0.019806	0.059687	0.972867	1318	3	0.15968	0.0052713	0.020775	0.937016	437	4	0.15968
PRLH:NM_015893_up_50	9	8.6594e-05	0.00051284	0.929936	10	2	0.35517	0.0053306	0.021173	0.937016	438	4	0.35517
TAS2R1:NM_019599_up_50	1	0.99465	0.99463	0.999215	26272	0	1.3244	0.0053466	0.0053011	0.937016	439	1	1.3244
WIPF2:NM_133264_up_50	9	0.22547	0.36426	0.997472	8221	2	0.21132	0.005367	0.021305	0.937016	440	3	0.21132
RAVER1:NM_133452_up_50	5	0.74345	0.74356	0.997472	19681	0	0.37642	0.0053703	0.017228	0.937016	441	3	0.37642
RASGRF1:NM_001145648;NM_002891_up_50	7	0.99593	0.9959	0.999215	26313	0	0.33106	0.0053829	0.019186	0.937016	442	4	0.33106
COMMD6:NM_001287394_up_50	6	0.11178	0.19444	0.997472	4994	1	-0.096996	0.0053954	0.018257	0.937016	443	2	-0.096996
GDPD1:NM_001165993;NM_182569_up_50	6	0.40818	0.45397	0.997472	12289	1	0.086668	0.0054225	0.018345	0.937016	444	2	0.086668
MDH1:NM_001199111;NM_001199112_up_50	9	0.97867	0.97868	0.999215	25841	0	0.13089	0.0054329	0.021516	0.937016	445	4	0.13089
PEMT:NM_001267551;NM_148172_up_50	6	0.83834	0.83819	0.997472	22145	0	0.015012	0.0054337	0.018378	0.937016	446	1	0.015012
KCNK13:NM_022054_up_50	8	0.97178	0.97185	0.999215	25653	0	0.25353	0.0054751	0.021521	0.937016	447	4	0.25353
HADH:NM_001184705;NM_005327_up_50	5	0.90207	0.90212	0.997472	23870	0	0.12028	0.0054884	0.017488	0.937016	448	2	0.12028
random:random_seq_88562_0_22_-1	1	0.9945	0.99449	0.999215	26271	0	1.4425	0.0055005	0.0054538	0.937016	449	1	1.4425
random:random_seq_169274_0_22_-1	1	0.99448	0.99447	0.999215	26270	0	0.82035	0.0055198	0.0054793	0.937016	450	1	0.82035
FAM107B:NM_001282700_up_50	3	0.0089504	0.019552	0.953118	685	1	0.49217	0.0055621	0.015027	0.937016	451	2	0.49217
HIST1H1B:NM_005322_up_50	4	0.31325	0.33424	0.997472	10231	1	0.38429	0.0056019	0.015675	0.937016	452	3	0.38429
NM_003585:NM_003585_up_50	8	0.5249	0.58056	0.997472	14652	1	0.016723	0.0056054	0.021987	0.937016	453	1	0.016723
ATG5:NM_001286107;NM_004849_up_50	5	0.72943	0.72947	0.997472	19330	0	0.23254	0.0056107	0.017764	0.937016	454	3	0.23254
SPIN4:NM_001012968_up_50	5	0.27704	0.33688	0.997472	9452	1	-0.027129	0.0056162	0.017781	0.937016	455	2	-0.027129
GAR1:NM_018983;NM_032993_up_50	7	0.58976	0.60429	0.997472	16048	1	0.055704	0.0056216	0.01992	0.937016	456	1	0.055704
NEDD9:NM_001142393_up_50	10	0.092417	0.20518	0.997472	4322	3	0.092325	0.0056242	0.022955	0.937016	457	4	0.092325
ADAL:NM_001012969;NM_001159280_up_50	8	0.60132	0.62849	0.997472	16290	1	0.038812	0.0056565	0.022176	0.937016	458	1	0.038812
OR1E2:NM_003554_up_50	3	0.23572	0.24858	0.997472	8484	1	0.477	0.0056758	0.01523	0.937016	459	2	0.477
FAM24A:NM_001029888_up_50	5	0.48284	0.49003	0.997472	13764	1	-0.13421	0.00568	0.01793	0.937016	460	1	-0.13421
TLR3:NM_003265_up_50	5	0.97585	0.97583	0.999215	25767	0	0.25714	0.0056849	0.017939	0.937016	461	2	0.25714
TNRC6B:NM_001024843_up_50	8	0.62897	0.64761	0.997472	16884	1	0.034382	0.0057007	0.0223	0.937016	462	3	0.034382
PRKAA2:NM_006252_up_50	11	0.042312	0.11873	0.997031	2461	1	0.051536	0.0057063	0.02504	0.937016	463	5	0.051536
ASPHD1:NM_181718_up_50	3	0.36024	0.36078	0.997472	11264	1	0.069122	0.0057333	0.015323	0.937016	464	1	0.069122
FLT4:NM_002020;NM_182925_up_50	10	0.16521	0.31345	0.997472	6624	2	-0.086847	0.0057596	0.023444	0.937016	465	4	-0.086847
FAM20B:NM_014864_up_50	6	0.93106	0.93113	0.999215	24601	0	0.28843	0.0057598	0.019397	0.937016	466	4	0.28843
GLB1L:NM_001286423;NM_024506_up_50	4	0.30654	0.32883	0.997472	10082	1	0.31083	0.0057738	0.016099	0.937016	467	3	0.31083
FAM13B:NM_001101800;NM_016603_up_50	6	0.037447	0.088767	0.972867	2231	1	0.47599	0.0057934	0.019503	0.937016	468	4	0.47599
RAP1GAP:NM_001145657;NM_002885_up_50	6	0.54664	0.55526	0.997472	15118	1	0.31926	0.0058182	0.019579	0.937016	469	4	0.31926
FIBP:NM_004214;NM_198897_up_50	7	0.26059	0.38047	0.997472	9076	2	-0.010423	0.0058451	0.020554	0.937016	470	2	-0.010423
AGPAT4:NM_020133_up_50	6	0.61048	0.61131	0.997472	16488	1	0.33477	0.0058466	0.019656	0.937016	471	3	0.33477
CASQ2:NM_001232_up_50	4	0.67971	0.67996	0.997472	18094	0	0.17052	0.0058548	0.016314	0.937016	472	2	0.17052
KCNA10:NM_005549_up_50	5	0.54165	0.54261	0.997472	15011	1	0.17882	0.0058549	0.018351	0.937016	473	2	0.17882
PGM2L1:NM_173582_up_50	7	0.96994	0.96984	0.999215	25596	0	0.33362	0.0058567	0.020587	0.937016	474	4	0.33362
ZNF197:NM_001024855;NM_006991_up_50	9	0.40561	0.54154	0.997472	12227	2	0.15446	0.0058675	0.02304	0.937016	475	4	0.15446
MEGF6:NM_001409_up_50	12	0.74471	0.78007	0.997472	19711	1	0.067417	0.0058727	0.025496	0.937016	476	3	0.067417
DSPP:NM_014208_up_50	4	0.23177	0.2721	0.997472	8393	1	0.0058195	0.0058756	0.016366	0.937016	477	1	0.0058195
ZNF692:NM_001193328;NM_017865_up_50	2	0.99412	0.99407	0.999215	26255	0	0.50563	0.0058764	0.01127	0.937016	478	2	0.50563
IRF3:NM_001197122;NM_001571_up_50	7	0.59629	0.60941	0.997472	16191	1	0.25737	0.0058908	0.020676	0.937016	479	4	0.25737
ZNF250:NM_001109689;NM_021061_up_50	10	0.89054	0.89081	0.997472	23531	0	-0.080411	0.0059177	0.023966	0.937016	480	2	-0.080411
RIMKLA:NM_173642_up_50	8	0.66052	0.67102	0.997472	17632	1	0.15072	0.0059201	0.022926	0.937016	481	3	0.15072
NTN4:NM_021229_up_50	5	0.19046	0.28262	0.997472	7333	1	0.30366	0.0059281	0.018526	0.937016	482	3	0.30366
PDE5A:NM_033430_up_50	7	0.80879	0.80915	0.997472	21386	0	0.41059	0.0059338	0.020806	0.937016	483	4	0.41059
GARNL3:NM_001286779_up_50	5	0.6927	0.69281	0.997472	18431	0	0.47909	0.0059527	0.018583	0.937016	484	3	0.47909
random:random_seq_83886_22_0_-1	1	0.99402	0.99402	0.999215	26253	0	0.42973	0.0059752	0.0059466	0.937016	485	1	0.42973
PDK2:NM_001199898_up_50	6	0.93927	0.93933	0.999215	24795	0	0.42755	0.0059866	0.020104	0.937016	486	4	0.42755
GRM5:NM_001143831_up_50	4	0.71356	0.71373	0.997472	18940	0	0.32077	0.0059981	0.016669	0.937016	487	3	0.32077
ARHGEF28:NM_001080479;NM_001177693_up_50	6	0.93833	0.93839	0.999215	24770	0	0.25373	0.0060082	0.020164	0.937016	488	2	0.25373
ZMAT4:NM_001135731;NM_024645_up_50	7	0.0033814	0.012358	0.929936	305	2	0.11247	0.0060247	0.021081	0.937016	489	3	0.11247
FUT2:NM_000511;NM_001097638_up_50	9	0.57324	0.6318	0.997472	15681	1	0.042922	0.0060484	0.023659	0.937016	490	3	0.042922
AASDH:NM_001286668;NM_181806_up_50	6	0.86239	0.86238	0.997472	22729	0	0.29636	0.0060572	0.020322	0.937016	491	4	0.29636
SETD1B:NM_015048_up_50	5	0.3697	0.4009	0.997472	11479	1	0.40984	0.0060601	0.018849	0.937016	492	3	0.40984
DYRK3:NM_001004023;NM_003582_up_50	8	0.83342	0.83357	0.997472	22014	0	-0.12433	0.0060649	0.023337	0.937016	493	3	-0.12433
SF3B6:NM_016047_up_50	7	0.53661	0.56545	0.997472	14915	1	-0.1066	0.0060684	0.021211	0.937016	494	1	-0.1066
ELL:NM_006532_up_50	6	0.52531	0.53824	0.997472	14658	1	0.278	0.0060716	0.020374	0.937016	495	3	0.278
SECISBP2:NM_001282690_up_50	5	0.50261	0.50707	0.997472	14181	1	0.27651	0.0060753	0.018887	0.937016	496	2	0.27651
random:random_seq_61122_0_22_-1	1	0.99389	0.99388	0.999215	26249	0	0.59639	0.0061099	0.0060891	0.937016	497	1	0.59639
random:random_seq_182893_0_22_-1	1	0.99386	0.99386	0.999215	26247	0	0.52995	0.0061356	0.0061112	0.937016	498	1	0.52995
COG4:NM_001195139;NM_015386_up_50	10	0.054263	0.14385	0.997472	2944	3	-0.037175	0.0062089	0.024928	0.937016	499	4	-0.037175
PTRH2:NM_016077_up_50	5	0.76726	0.76733	0.997472	20280	0	0.047951	0.0062227	0.019256	0.937016	500	2	0.047951
PDCD10:NM_007217_up_50	3	0.82916	0.82904	0.997472	21918	0	0.27796	0.0062508	0.016225	0.937016	501	1	0.27796
RAD17:NM_001278622_up_50	6	0.97026	0.97031	0.999215	25601	0	0.3888	0.0062621	0.020972	0.937016	502	4	0.3888
NUDT15:NM_018283_up_50	9	0.26525	0.40241	0.997472	9196	2	0.18104	0.0062712	0.024455	0.937016	503	5	0.18104
NYX:NM_022567_up_50	7	0.79133	0.79163	0.997472	20947	0	0.018771	0.0062718	0.021854	0.937016	504	3	0.018771
SLC29A1:NM_001078177_up_50	2	0.99372	0.99366	0.999215	26243	0	0.67179	0.0062784	0.012028	0.937016	505	2	0.67179
KRT24:NM_019016_up_50	6	0.88851	0.88838	0.997472	23471	0	0.33192	0.0062872	0.021063	0.937016	506	4	0.33192
DUS3L:NM_001161619;NM_020175_up_50	8	0.99304	0.99304	0.999215	26224	0	0.14229	0.0062994	0.023982	0.937016	507	3	0.14229
random:random_seq_43379_22_0_-1	1	0.9937	0.99369	0.999215	26242	0	0.55664	0.0063024	0.0062871	0.937016	508	1	0.55664
CPED1:NM_001105533_up_50	9	0.73595	0.73988	0.997472	19516	1	0.19821	0.0063185	0.024618	0.937016	509	4	0.19821
AEBP2:NM_001267043_up_50	9	0.68	0.69739	0.997472	18103	1	0.25907	0.006337	0.024674	0.937016	510	5	0.25907
PDE1C:NM_001191058_up_50	8	0.33943	0.47054	0.997472	10794	2	0.10626	0.0063711	0.024192	0.937016	511	1	0.10626
ATP2C1:NM_001199185;NM_014382_up_50	6	0.90941	0.9094	0.997472	24054	0	0.28305	0.0064251	0.021495	0.937016	512	3	0.28305
ZNF366:NM_152625_up_50	7	0.6353	0.64117	0.997472	17032	1	0.45026	0.0064635	0.022427	0.937016	513	4	0.45026
SLC8B1:NM_024959_up_50	8	0.21201	0.33502	0.997472	7895	2	0.16044	0.0064638	0.024457	0.937016	514	4	0.16044
IFITM10:NM_001170820_up_50	7	0.71993	0.72068	0.997472	19098	0	0.063534	0.0064704	0.02245	0.937016	515	2	0.063534
DEDD:NM_001039711;NM_032998_up_50	8	0.85057	0.85083	0.997472	22454	0	-0.07385	0.0064732	0.024477	0.937016	516	2	-0.07385
PPARG:NM_138711_up_50	9	0.56771	0.6288	0.997472	15569	1	0.20744	0.0064761	0.025143	0.937016	517	3	0.20744
LINGO1:NM_032808_up_50	6	0.50762	0.52449	0.997472	14292	1	0.27409	0.0064871	0.02171	0.937016	518	4	0.27409
GPR82:NM_080817_up_50	3	0.53462	0.53438	0.997472	14873	0	0.44361	0.0064999	0.016637	0.937016	519	2	0.44361
KIAA0895:NM_001199706;NM_015314_up_50	7	0.39547	0.47844	0.997472	12014	1	0.15497	0.006515	0.02258	0.937016	520	3	0.15497
random:random_seq_155477_0_22_-1	1	0.99348	0.99344	0.999215	26237	0	0.8237	0.0065205	0.0065008	0.937016	521	1	0.8237
BCO2:NM_001256398;NM_031938_up_50	8	0.67803	0.68499	0.997472	18042	1	0.20453	0.0065217	0.024614	0.937016	522	3	0.20453
TRPM8:NM_024080_up_50	4	0.51759	0.51786	0.997472	14485	0	0.4782	0.0065309	0.018041	0.937016	523	2	0.4782
RNASE6:NM_005615_up_50	5	0.10314	0.17394	0.997472	4719	2	-0.13568	0.0065337	0.019999	0.937016	524	2	-0.13568
CCDC168:NM_001146197_up_50	7	0.95535	0.9553	0.999215	25206	0	0.16414	0.006535	0.022638	0.937016	525	3	0.16414
TBC1D9B:NM_015043;NM_198868_up_50	9	0.15441	0.29626	0.997472	6278	3	0.071659	0.0065507	0.025392	0.937016	526	2	0.071659
IP6K3:NM_001142883;NM_054111_up_50	10	0.16148	0.30794	0.997472	6508	2	0.11882	0.0065556	0.026063	0.937016	527	2	0.11882
ACKR1:NM_001122951_up_50	6	0.97031	0.97035	0.999215	25604	0	0.27776	0.0065689	0.021979	0.937016	528	4	0.27776
NPAS2:NM_002518_up_50	4	0.96382	0.9638	0.999215	25430	0	0.37835	0.0065781	0.018165	0.937016	529	3	0.37835
CACNB2:NM_001167945;NM_201597_up_50	5	0.67886	0.67889	0.997472	18069	0	0.24919	0.0065898	0.020129	0.937016	530	2	0.24919
CNDP1:NM_032649_up_50	7	0.47979	0.52819	0.997472	13704	1	0.23358	0.0066043	0.022843	0.937016	531	3	0.23358
TNRC6A:NM_014494_up_50	2	0.99339	0.99334	0.999215	26233	0	0.51664	0.0066142	0.012673	0.937016	532	2	0.51664
LCN9:NM_001001676_up_50	6	0.74668	0.74658	0.997472	19760	0	-0.073208	0.0066208	0.022142	0.937016	533	1	-0.073208
TMEM235:NM_001204210;NM_001204212_up_50	8	0.0083596	0.028312	0.96675	644	1	-0.18888	0.0066263	0.024891	0.937016	534	2	-0.18888
DNAJC2:NM_001129887;NM_014377_up_50	2	0.99337	0.99332	0.999215	26231	0	0.45862	0.0066288	0.012701	0.937016	535	2	0.45862
KAT7:NM_001199155;NM_007067_up_50	9	0.94509	0.94498	0.999215	24937	0	0.029924	0.0066483	0.025738	0.937016	536	2	0.029924
COMMD10:NM_016144_up_50	7	0.033696	0.083954	0.972867	2051	1	-0.041494	0.006649	0.02298	0.937016	537	1	-0.041494
RTKN:NM_001015055_up_50	9	0.86293	0.86242	0.997472	22743	0	-0.092815	0.0066585	0.025777	0.937016	538	3	-0.092815
AKAP11:NM_016248_up_50	8	0.90427	0.90449	0.997472	23932	0	0.038856	0.0066925	0.025072	0.937016	539	2	0.038856
ZGRF1:NM_018392_up_50	5	0.49938	0.50421	0.997472	14121	1	0.44157	0.0066932	0.020379	0.937016	540	3	0.44157
PQLC3:NM_001282710;NM_152391_up_50	5	0.85557	0.85553	0.997472	22571	0	0.09776	0.006712	0.02042	0.937016	541	2	0.09776
HMBS:NM_000190;NM_001258209_up_50	4	0.77103	0.77134	0.997472	20385	0	0.063148	0.0067184	0.01852	0.937016	542	1	0.063148
ATP1A4:NM_001001734_up_50	8	0.79984	0.80004	0.997472	21140	0	-0.094572	0.0067283	0.025161	0.937016	543	2	-0.094572
ZNF200:NM_001145446;NM_198088_up_50	7	0.85476	0.85497	0.997472	22551	0	0.18449	0.006731	0.023229	0.937016	544	3	0.18449
MYADM:NM_001290190_up_50	5	0.44375	0.45754	0.997472	13017	1	-0.037144	0.0067332	0.020471	0.937016	545	1	-0.037144
UPK1A:NM_001281443;NM_007000_up_50	9	0.022874	0.068582	0.972867	1465	3	0.13966	0.0067398	0.026049	0.937016	546	4	0.13966
CALB2:NM_001740;NM_007088_up_50	4	0.97405	0.97408	0.999215	25727	0	0.34667	0.0067439	0.018584	0.937016	547	2	0.34667
KCNA4:NM_002233_up_50	6	0.99995	0.99994	0.999999	26399	0	0.3299	0.0067739	0.022611	0.937016	548	4	0.3299
GRXCR1:NM_001080476_up_50	9	0.87114	0.87066	0.997472	22979	0	0.35511	0.0067801	0.026201	0.937016	549	4	0.35511
COL5A2:NM_000393_up_50	7	0.085763	0.18098	0.997472	4092	2	-0.14445	0.0067829	0.023378	0.937016	550	1	-0.14445
UTF1:NM_003577_up_50	4	0.71684	0.717	0.997472	19025	0	0.13427	0.0067949	0.018715	0.937016	551	1	0.13427
C12orf50:NM_152589_up_50	5	0.53339	0.53483	0.997472	14837	1	0.57714	0.0068074	0.020643	0.937016	552	3	0.57714
FOXD3:NM_012183_up_50	10	0.114	0.23777	0.997472	5064	1	0.2739	0.0068192	0.02694	0.937016	553	5	0.2739
CAPN3:NM_173088_up_50	8	0.18614	0.30822	0.997472	7214	1	0.23563	0.0068194	0.025425	0.937016	554	3	0.23563
random:random_seq_93878_0_22_-1	1	0.99318	0.99314	0.999215	26227	0	0.48799	0.0068219	0.0068005	0.937016	555	1	0.48799
C1orf210:NM_001164829;NM_182517_up_50	8	0.5931	0.62297	0.997472	16124	1	-0.045583	0.0068303	0.025456	0.937016	556	1	-0.045583
PROM1:NM_001145849;NM_006017_up_50	6	0.71483	0.71489	0.997472	18978	0	0.33115	0.0068456	0.02283	0.937016	557	4	0.33115
KIAA0556:NM_015202_up_50	7	0.74966	0.75021	0.997472	19842	0	0.0026057	0.0068722	0.023654	0.937016	558	1	0.0026057
GALNT14:NM_001253827_up_50	5	0.71912	0.71919	0.997472	19083	0	0.29808	0.0068927	0.020847	0.937016	559	2	0.29808
VEZF1:NM_007146_up_50	6	0.9669	0.96699	0.999215	25528	0	0.35937	0.0069014	0.023012	0.937016	560	4	0.35937
RPS10:NM_001014;NM_001204091_up_50	6	0.80935	0.80913	0.997472	21407	0	0.2748	0.0069025	0.023015	0.937016	561	4	0.2748
DCUN1D1:NM_020640_up_50	7	0.050874	0.1174	0.995909	2813	2	-0.088618	0.0069043	0.023754	0.937016	562	3	-0.088618
UBE2D3:NM_003340;NM_181891_up_50	8	0.87988	0.88006	0.997472	23225	0	-0.032617	0.0069076	0.025667	0.937016	563	2	-0.032617
CDH4:NM_001252339_up_50	6	0.84436	0.84424	0.997472	22294	0	-0.052035	0.006927	0.02309	0.937016	564	1	-0.052035
PRKAR1B:NM_001164762_up_50	9	0.22086	0.35992	0.997472	8105	1	-0.043003	0.006928	0.026728	0.937016	565	3	-0.043003
DACT1:NM_001079520;NM_016651_up_50	6	0.99223	0.99218	0.999215	26203	0	0.2471	0.0069293	0.023096	0.937016	566	3	0.2471
ZBBX:NM_001199201;NM_024687_up_50	7	0.89981	0.89996	0.997472	23812	0	0.2879	0.0069398	0.023857	0.937016	567	4	0.2879
LMTK2:NM_014916_up_50	7	0.29583	0.42159	0.997472	9846	1	0.40852	0.0069478	0.023876	0.937016	568	4	0.40852
ALDOA:NM_001127617_up_50	10	0.97938	0.97948	0.999215	25855	0	0.20589	0.006949	0.027356	0.937016	569	4	0.20589
HOXC4:NM_014620;NM_153693_up_50	7	0.57578	0.59363	0.997472	15742	1	0.2208	0.0069917	0.023997	0.937016	570	2	0.2208
ACTL6B:NM_016188_up_50	9	0.1212	0.24416	0.997472	5271	2	-0.15808	0.0069926	0.026941	0.937016	571	1	-0.15808
random:random_seq_86106_0_22_-1	1	0.99299	0.99294	0.999215	26221	0	0.80044	0.0070144	0.0069895	0.937016	572	1	0.80044
CHCHD3:NM_017812_up_50	6	0.85564	0.85565	0.997472	22574	0	0.044658	0.0070702	0.023519	0.937016	573	2	0.044658
BRCA1:NM_007294;NM_007300_up_50	4	0.28976	0.31569	0.997472	9715	1	0.14322	0.0070757	0.019399	0.937016	574	1	0.14322
TMEM55A:NM_018710_up_50	8	0.87671	0.87688	0.997472	23132	0	-0.01346	0.0070776	0.026142	0.937016	575	2	-0.01346
ARHGAP24:NM_001025616_up_50	5	0.82494	0.82498	0.997472	21805	0	0.30786	0.0070807	0.021296	0.937016	576	3	0.30786
VEGFA:NM_001287044_up_50	8	0.6386	0.6546	0.997472	17116	1	0.014621	0.0070853	0.026164	0.937016	577	2	0.014621
LINGO3:NM_001101391_up_50	7	0.99786	0.99783	0.999691	26350	0	0.20469	0.0071229	0.024401	0.937016	578	4	0.20469
random:random_seq_191269_0_22_-1	1	0.99286	0.99282	0.999215	26216	0	0.66141	0.0071363	0.0071106	0.937016	579	1	0.66141
SNRPE:NM_003094_up_50	11	0.010219	0.038096	0.972867	755	2	0.049386	0.0071386	0.029723	0.937016	580	3	0.049386
ZNF502:NM_001134440;NM_033210_up_50	8	0.071623	0.15825	0.997472	3543	2	0.108	0.0071471	0.026346	0.937016	581	4	0.108
ABHD3:NM_138340_up_50	9	0.87965	0.87909	0.997472	23220	0	0.062048	0.0071583	0.027518	0.937016	582	2	0.062048
PPIL6:NM_001111298;NM_173672_up_50	12	0.43701	0.5899	0.997472	12892	1	0.16858	0.0071757	0.030499	0.937016	583	6	0.16858
NPTX2:NM_002523_up_50	7	0.81262	0.81297	0.997472	21494	0	0.34744	0.0072318	0.024717	0.937016	584	4	0.34744
MAP3K1:NM_005921_up_50	8	0.91047	0.91066	0.997472	24086	0	0.23827	0.0072329	0.026596	0.937016	585	3	0.23827
SBNO2:NM_001100122_up_50	9	0.084753	0.1858	0.997472	4054	2	0.21687	0.0072354	0.027799	0.937016	586	4	0.21687
ANKRD33:NM_001130015;NM_182608_up_50	10	0.11814	0.2439	0.997472	5186	3	0.13778	0.0072568	0.028346	0.937016	587	3	0.13778
ZNF419:NM_001098491;NM_024691_up_50	9	0.95635	0.95623	0.999215	25232	0	0.27847	0.0072726	0.027936	0.937016	588	5	0.27847
CALHM1:NM_001001412_up_50	7	0.17611	0.28365	0.997472	6950	2	0.046014	0.0072738	0.024836	0.937016	589	1	0.046014
TPD52L1:NM_001003395_up_50	9	0.73066	0.7355	0.997472	19366	1	0.12831	0.0072831	0.027962	0.937016	590	3	0.12831
MAP4K4:NM_001242559;NM_145687_up_50	3	0.93808	0.93799	0.999215	24762	0	0.41231	0.0072954	0.018012	0.937016	591	2	0.41231
FCAR:NM_002000;NM_133279_up_50	4	0.40141	0.40778	0.997472	12131	1	0.17087	0.0073054	0.019996	0.937016	592	1	0.17087
RALYL:NM_001100392;NM_001100393_up_50	2	0.25312	0.25336	0.997472	8896	1	0.32289	0.0073312	0.014004	0.937016	593	1	0.32289
ATXN1:NM_000332;NM_001128164_up_50	9	0.3671	0.50236	0.997472	11422	1	-0.16333	0.0073367	0.02815	0.937016	594	2	-0.16333
NM_001008737:NM_001008737_up_50	4	0.55772	0.55789	0.997472	15369	0	0.069885	0.0073564	0.020125	0.937016	595	1	0.069885
DCN:NM_001920_up_50	7	0.69704	0.69786	0.997472	18514	1	-0.032329	0.0073596	0.025087	0.937016	596	3	-0.032329
ABCG2:NM_004827_up_50	9	0.76537	0.76558	0.997472	20239	1	0.18289	0.0073598	0.028229	0.937016	597	3	0.18289
AKAP5:NM_004857_up_50	8	0.73517	0.73561	0.997472	19496	1	0.22719	0.0073621	0.026957	0.937016	598	4	0.22719
PAX3:NM_000438;NM_181461_up_50	8	0.53179	0.58453	0.997472	14802	1	0.05351	0.0073689	0.026973	0.937016	599	2	0.05351
CFAP45:NM_012337_up_50	9	0.66776	0.68905	0.997472	17792	1	0.29082	0.0074143	0.028413	0.937016	600	5	0.29082
IL17REL:NM_001001694_up_50	6	0.020597	0.053138	0.972867	1360	3	-0.22925	0.0074243	0.024602	0.937016	601	1	-0.22925
PDZD4:NM_032512_up_50	8	0.90404	0.90426	0.997472	23927	0	0.44501	0.0074842	0.027308	0.937016	602	4	0.44501
KDM8:NM_001145348_up_50	6	0.93907	0.93913	0.999215	24788	0	0.22157	0.0074849	0.0248	0.937016	603	3	0.22157
C2orf73:NM_001100396_up_50	4	0.89226	0.89243	0.997472	23585	0	0.41427	0.0075417	0.020586	0.937016	604	3	0.41427
S100A7:NM_002963_up_50	5	0.28686	0.34336	0.997472	9660	1	0.44463	0.0075553	0.022416	0.937016	605	3	0.44463
SLC27A2:NM_001159629;NM_003645_up_50	9	0.2011	0.34133	0.997472	7610	2	-0.14238	0.0075586	0.028923	0.937016	606	2	-0.14238
SPOCK1:NM_004598_up_50	10	0.1038	0.22248	0.997472	4749	3	0.10567	0.0075672	0.029349	0.937016	607	4	0.10567
ATP5G2:NM_005176_up_50	7	0.82763	0.82794	0.997472	21873	0	0.27017	0.0075862	0.025767	0.937016	608	3	0.27017
DOK1:NM_001381_up_50	6	0.91385	0.91389	0.997747	24181	0	0.30122	0.0075906	0.025137	0.937016	609	4	0.30122
TRMT11:NM_001031712_up_50	9	0.14674	0.28432	0.997472	6036	3	0.1378	0.0076235	0.029159	0.937016	610	3	0.1378
random:random_seq_115839_0_22_-1	1	0.99235	0.99231	0.999215	26207	0	1.3247	0.0076494	0.0076124	0.937016	611	1	1.3247
SLC5A11:NM_052944_up_50	4	0.99823	0.99826	0.999692	26358	0	0.53804	0.0076728	0.020902	0.937016	612	3	0.53804
HTATSF1:NM_001163280_up_50	7	0.69147	0.69238	0.997472	18396	1	0.16701	0.0076851	0.026041	0.937016	613	3	0.16701
random:random_seq_79243_0_22_-1	1	0.99231	0.99226	0.999215	26206	0	0.80088	0.0076943	0.0076597	0.937016	614	1	0.80088
NM_001178102:NM_001178102_up_50	7	0.93755	0.93756	0.999215	24753	0	0.080511	0.0077066	0.026109	0.937016	615	3	0.080511
ASB13:NM_024701_up_50	9	0.85887	0.85842	0.997472	22641	0	0.22976	0.0077187	0.029489	0.937016	616	5	0.22976
CKS1B:NM_001826_up_50	8	0.019863	0.05984	0.972867	1321	3	0.06362	0.0077311	0.027989	0.937016	617	4	0.06362
UGT3A2:NM_001168316;NM_174914_up_50	6	0.97364	0.97365	0.999215	25716	0	0.34365	0.0077388	0.025584	0.937016	618	4	0.34365
ANP32E:NM_001136478;NM_030920_up_50	9	0.86016	0.85967	0.997472	22675	0	-0.049668	0.0077422	0.029574	0.937016	619	3	-0.049668
VCP:NM_007126_up_50	6	0.33675	0.40912	0.997472	10725	1	0.26562	0.0077582	0.025642	0.937016	620	4	0.26562
CMTR2:NM_001099642;NM_018348_up_50	3	0.41524	0.41503	0.997472	12436	0	0.31694	0.007764	0.018803	0.937016	621	2	0.31694
random:random_seq_5407_0_22_-1	1	0.99222	0.99216	0.999215	26202	0	0.38252	0.0077841	0.0077534	0.937016	622	1	0.38252
SWT1:NM_017673_up_50	8	0.95824	0.95821	0.999215	25284	0	0.099835	0.0077991	0.028183	0.937016	623	3	0.099835
TRAPPC4:NM_016146_up_50	9	0.092353	0.19807	0.997472	4319	3	0.21256	0.0078133	0.02981	0.937016	624	3	0.21256
FBXL16:NM_153350_up_50	11	0.65473	0.71819	0.997472	17477	1	0.030828	0.0078147	0.031864	0.946256	625	3	0.030828
SPRR2E:NM_001024209_up_50	9	0.797	0.79644	0.997472	21072	0	0.15419	0.007819	0.029828	0.937016	626	3	0.15419
MRPL40:NM_003776_up_50	9	0.11312	0.23138	0.997472	5035	2	0.16728	0.0078218	0.029837	0.937016	627	3	0.16728
PIGL:NM_004278_up_50	10	0.78854	0.79058	0.997472	20865	1	-0.068916	0.0078302	0.030231	0.937016	628	4	-0.068916
OR6N2:NM_001005278_up_50	5	0.97309	0.97303	0.999215	25704	0	0.39611	0.0078338	0.023071	0.937016	629	3	0.39611
NM_001272086:NM_001272086_up_50	4	0.41177	0.41691	0.997472	12364	1	0.0018072	0.0078922	0.021454	0.937016	630	1	0.0018072
IVD:NM_001159508;NM_002225_up_50	9	0.79803	0.79749	0.997472	21102	0	0.063073	0.0079101	0.030121	0.937016	631	1	0.063073
HLF:NM_002126_up_50	9	0.39613	0.53181	0.997472	12026	1	-0.036694	0.0079163	0.030139	0.937016	632	3	-0.036694
OOSP2:NM_173801_up_50	6	0.90935	0.90935	0.997472	24050	0	0.34678	0.0079227	0.026163	0.937016	633	2	0.34678
SPTBN1:NM_003128_up_50	7	0.91556	0.91561	0.997902	24221	0	0.26364	0.0079733	0.026872	0.937016	634	3	0.26364
METTL17:NM_001029991;NM_022734_up_50	9	0.96576	0.9657	0.999215	25488	0	0.038512	0.0080115	0.030473	0.937016	635	3	0.038512
PRAC2:NM_001282275_up_50	3	0.47257	0.47238	0.997472	13564	0	0.42804	0.0080197	0.019234	0.937016	636	2	0.42804
MAPK10:NM_138980;NM_138982_up_50	9	0.28145	0.41797	0.997472	9547	2	-0.14003	0.0080248	0.030511	0.937016	637	2	-0.14003
USF1:NM_001276373_up_50	6	0.94034	0.9404	0.999215	24813	0	0.20292	0.0080317	0.026485	0.937016	638	3	0.20292
ETF1:NM_001256302;NM_004730_up_50	11	0.16241	0.31372	0.997472	6530	1	-0.049397	0.0080496	0.032598	0.946256	639	1	-0.049397
BBS7:NM_018190;NM_176824_up_50	8	0.16801	0.28951	0.997472	6713	2	0.1763	0.0080641	0.028953	0.937016	640	3	0.1763
C17orf47:NM_001038704_up_50	5	0.95041	0.95037	0.999215	25060	0	0.48407	0.0080764	0.023671	0.937016	641	3	0.48407
ZNF43:NM_001256654;NM_003423_up_50	6	0.35904	0.42261	0.997472	11235	1	0.3357	0.0081152	0.026734	0.937016	642	3	0.3357
ITGB2:NM_000211_up_50	9	0.32957	0.46502	0.997472	10599	2	-0.10542	0.0081164	0.030842	0.937729	643	2	-0.10542
SREK1:NM_139168_up_50	7	0.73113	0.73182	0.997472	19375	0	0.20932	0.008135	0.027324	0.937016	644	4	0.20932
RGS20:NM_001286673;NM_170587_up_50	6	0.031565	0.076401	0.972867	1949	3	-0.30439	0.0081397	0.026809	0.937016	645	2	-0.30439
ASB8:NM_024095_up_50	6	0.98996	0.98993	0.999215	26152	0	0.29641	0.0081602	0.026865	0.937016	646	4	0.29641
PIK3R5:NM_001142633;NM_001251855_up_50	8	0.12262	0.24276	0.997472	5319	2	0.16337	0.0081636	0.029225	0.937016	647	4	0.16337
NAV1:NM_020443_up_50	7	0.99959	0.9996	0.999847	26393	0	0.23937	0.0081659	0.027422	0.937016	648	2	0.23937
ERG:NM_001136155;NM_182918_up_50	5	0.20239	0.28974	0.997472	7648	1	0.28136	0.0081972	0.023968	0.937016	649	3	0.28136
BEST4:NM_153274_up_50	4	0.50293	0.50315	0.997472	14191	0	0.23947	0.0081976	0.022238	0.937016	650	3	0.23947
ZNF565:NM_152477_up_50	2	0.048651	0.066143	0.972867	2726	1	0.4257	0.0082002	0.015593	0.937016	651	1	0.4257
C22orf46:NM_001142964_up_50	8	0.3487	0.48075	0.997472	11013	2	0.20679	0.0082067	0.029347	0.937016	652	4	0.20679
RTN2:NM_206901_up_50	6	0.97219	0.97222	0.999215	25669	0	0.31806	0.0082076	0.027023	0.937016	653	4	0.31806
ADSSL1:NM_199165_up_50	8	0.09422	0.19778	0.997472	4387	1	0.21517	0.0082295	0.029414	0.937016	654	4	0.21517
YIF1B:NM_001039671;NM_001145462_up_50	7	0.10518	0.20291	0.997472	4792	1	0.13124	0.0082338	0.027629	0.937016	655	2	0.13124
SHC3:NM_016848_up_50	6	0.96462	0.96466	0.999215	25455	0	0.25929	0.0082612	0.027188	0.937016	656	3	0.25929
TWSG1:NM_020648_up_50	8	0.4695	0.55013	0.997472	13506	1	0.12795	0.0082909	0.029581	0.937016	657	3	0.12795
POLR1A:NM_015425_up_50	6	0.99742	0.99737	0.999564	26343	0	0.37288	0.0082914	0.027285	0.937016	658	3	0.37288
CSTF2T:NM_015235_up_50	9	0.52519	0.6069	0.997472	14656	1	0.28494	0.0082936	0.031436	0.946256	659	5	0.28494
NM_001290983:NM_001290983_up_50	6	0.21486	0.32282	0.997472	7951	2	0.26761	0.0083103	0.027344	0.937016	660	3	0.26761
MSH6:NM_001281494_up_50	10	0.85196	0.85202	0.997472	22481	0	0.12698	0.0083446	0.031903	0.946256	661	5	0.12698
HSPA12A:NM_025015_up_50	3	0.68759	0.68744	0.997472	18303	0	0.41976	0.0083531	0.019803	0.937016	662	2	0.41976
ACP5:NM_001611_up_50	5	0.087902	0.15305	0.997472	4165	2	0.047652	0.008359	0.024343	0.937016	663	2	0.047652
SLC22A23:NM_001286456;NM_015482_up_50	6	0.0001347	0.0006381	0.929936	14	1	0.22015	0.0083801	0.027557	0.937016	664	3	0.22015
FADD:NM_003824_up_50	7	0.075395	0.16374	0.997472	3686	2	-0.079033	0.0083889	0.028068	0.937016	665	2	-0.079033
GPR137:NM_001170726_up_50	9	0.14798	0.28625	0.997472	6076	2	-0.093446	0.0083932	0.03178	0.946256	666	3	-0.093446
CA2:NM_000067_up_50	6	0.89601	0.89588	0.997472	23691	0	0.25279	0.0084366	0.027722	0.937016	667	4	0.25279
RAPGEF4:NM_007023_up_50	8	0.080005	0.17306	0.997472	3870	2	0.026217	0.0085124	0.030168	0.937016	668	2	0.026217
CLDN14:NM_001146077_up_50	4	0.70887	0.70907	0.997472	18821	0	0.27687	0.0085139	0.023036	0.937016	669	3	0.27687
PRR15:NM_175887_up_50	3	0.92773	0.92762	0.998986	24516	0	0.49469	0.0085202	0.020088	0.937016	670	2	0.49469
DUSP2:NM_004418_up_50	5	0.51814	0.52096	0.997472	14498	1	0.13415	0.0085237	0.024727	0.937016	671	2	0.13415
KCNIP4:NM_147183_up_50	3	0.62334	0.62335	0.997472	16755	0	0.020927	0.0085295	0.020104	0.937016	672	1	0.020927
TOP1:NM_003286_up_50	8	0.97094	0.97104	0.999215	25623	0	0.15435	0.0085358	0.030225	0.937016	673	2	0.15435
CASP8:NM_001080124;NM_033358_up_50	3	0.67534	0.67507	0.997472	17967	0	-0.13908	0.0085487	0.020136	0.937016	674	1	-0.13908
GABRB1:NM_000812_up_50	9	0.25518	0.39271	0.997472	8934	1	0.072156	0.0085978	0.032492	0.946256	675	4	0.072156
ABLIM1:NM_002313_up_50	8	0.7909	0.79115	0.997472	20933	0	0.10691	0.0086143	0.030428	0.937016	676	2	0.10691
OR5D13:NM_001001967_up_50	9	0.40808	0.54404	0.997472	12286	1	0.31784	0.0086367	0.032627	0.946256	677	4	0.31784
C9orf116:NM_001048265;NM_144654_up_50	8	0.98233	0.98235	0.999215	25930	0	0.22724	0.008641	0.030505	0.937016	678	3	0.22724
YME1L1:NM_001253866;NM_139312_up_50	7	0.89293	0.89299	0.997472	23600	0	0.24932	0.0086427	0.028812	0.937016	679	4	0.24932
B9D1:NM_001243475_up_50	10	0.82107	0.82098	0.997472	21705	0	0.16107	0.0086457	0.032887	0.946256	680	4	0.16107
LMCD1:NM_001278233;NM_014583_up_50	5	0.39433	0.41918	0.997472	11985	1	-0.018505	0.0086457	0.025024	0.937016	681	1	-0.018505
NEMF:NM_004713_up_50	6	0.16105	0.25583	0.997472	6491	1	0.27429	0.0086516	0.028391	0.937016	682	4	0.27429
NEB:NM_001164507;NM_004543_up_50	5	0.99927	0.99926	0.999839	26385	0	0.3784	0.0086556	0.025048	0.937016	683	3	0.3784
P2RY10:NM_014499;NM_198333_up_50	4	0.12149	0.19557	0.997472	5285	1	-0.22282	0.0086826	0.023461	0.937016	684	1	-0.22282
APLP1:NM_001024807;NM_005166_up_50	8	0.89158	0.8917	0.997472	23569	0	0.15798	0.0087161	0.030721	0.937729	685	2	0.15798
TTN:NM_001256850;NM_133437_up_50	8	0.33686	0.46769	0.997472	10727	1	0.041954	0.0087174	0.030726	0.937729	686	2	0.041954
THY1:NM_006288_up_50	7	0.66556	0.66788	0.997472	17747	1	0.35082	0.0087397	0.029097	0.937016	687	3	0.35082
SLC30A8:NM_001172811_up_50	4	0.25044	0.28585	0.997472	8836	1	0.092922	0.008763	0.023659	0.937016	688	2	0.092922
AMOT:NM_001113490_up_50	7	0.15284	0.25722	0.997472	6217	2	-0.0979	0.00879	0.029245	0.937016	689	2	-0.0979
TONSL:NM_013432_up_50	3	0.70828	0.70823	0.997472	18807	0	0.61153	0.0087974	0.020553	0.937016	690	2	0.61153
PI4KB:NM_001198773;NM_002651_up_50	6	0.96825	0.96836	0.999215	25565	0	0.38677	0.0088041	0.028869	0.937016	691	4	0.38677
ADAMTS7:NM_014272_up_50	7	0.83311	0.83336	0.997472	22009	0	0.1907	0.0088141	0.029305	0.937016	692	3	0.1907
ZFAND3:NM_021943_up_50	4	0.98924	0.98922	0.999215	26122	0	0.37276	0.0088351	0.023839	0.937016	693	3	0.37276
RIPK2:NM_003821_up_50	12	0.16426	0.32403	0.997472	6602	3	0.1106	0.0088382	0.03685	0.946256	694	5	0.1106
SEPT9:NM_001113492_up_50	8	0.71273	0.71465	0.997472	18917	1	0.12275	0.0088689	0.031154	0.943892	695	3	0.12275
VEPH1:NM_001167911;NM_001167912_up_50	7	0.35115	0.45453	0.997472	11055	1	0.17937	0.0088725	0.029463	0.937016	696	3	0.17937
OR4M2:NM_001004719_up_50	6	0.39516	0.44544	0.997472	12004	1	-0.03439	0.0088769	0.0291	0.937016	697	1	-0.03439
CHEK2:NM_001005735;NM_145862_up_50	7	0.75351	0.75405	0.997472	19951	0	0.099225	0.0088791	0.029485	0.937016	698	1	0.099225
IDE:NM_004969_up_50	4	0.6413	0.64151	0.997472	17180	0	-0.0013747	0.0088865	0.023962	0.937016	699	1	-0.0013747
BIRC7:NM_022161;NM_139317_up_50	9	0.96247	0.96238	0.999215	25384	0	0.206	0.0088994	0.033515	0.946256	700	3	0.206
random:random_seq_185185_0_22_-1	1	0.9911	0.99106	0.999215	26176	0	1.0206	0.0089003	0.0088702	0.937016	701	1	1.0206
CALHM3:NM_001129742_up_50	7	0.69339	0.6943	0.997472	18445	1	0.32599	0.0089103	0.029591	0.937016	702	4	0.32599
CCL24:NM_002991_up_50	4	0.67306	0.67332	0.997472	17905	0	-0.085698	0.008912	0.024028	0.937016	703	1	-0.085698
COL5A3:NM_015719_up_50	7	0.87396	0.87407	0.997472	23058	0	0.23826	0.0089237	0.02963	0.937016	704	3	0.23826
FAM155A:NM_001080396_up_50	10	0.068994	0.16934	0.997472	3442	2	-0.0094918	0.0089403	0.033859	0.946256	705	4	-0.0094918
FAM46C:NM_017709_up_50	9	0.62885	0.66401	0.997472	16880	1	-0.019737	0.0089415	0.033658	0.946256	706	1	-0.019737
RFPL4B:NM_001013734_up_50	2	0.99106	0.99099	0.999215	26174	0	0.43234	0.008943	0.017003	0.937016	707	2	0.43234
RIMS1:NM_001168411_up_50	2	0.99105	0.99099	0.999215	26173	0	0.53182	0.0089454	0.017006	0.937016	708	2	0.53182
GSN:NM_001258030_up_50	8	0.94043	0.94057	0.999215	24815	0	0.23654	0.0089792	0.031462	0.946256	709	4	0.23654
ELK1:NM_001114123;NM_005229_up_50	11	0.56416	0.67935	0.997472	15501	1	0.062869	0.008992	0.035585	0.946256	710	5	0.062869
DLGAP1:NM_001242761;NM_004746_up_50	5	0.50909	0.51277	0.997472	14336	1	0.14481	0.0090018	0.025843	0.937016	711	2	0.14481
ABI2:NM_001282927_up_50	7	0.79066	0.79099	0.997472	20925	0	0.11012	0.0090128	0.029883	0.937016	712	2	0.11012
ZNF517:NM_213605_up_50	6	0.82531	0.82509	0.997472	21814	0	0.18104	0.0090497	0.029633	0.937016	713	3	0.18104
TPBG:NM_006670_up_50	9	0.86586	0.86535	0.997472	22816	0	0.086042	0.0090561	0.034039	0.946256	714	2	0.086042
TTLL10:NM_153254_up_50	10	0.84923	0.84926	0.997472	22414	0	0.2109	0.0090615	0.034283	0.946256	715	5	0.2109
ICA1L:NM_001288624_up_50	6	0.82446	0.82427	0.997472	21787	0	0.020485	0.0090679	0.029695	0.937016	716	2	0.020485
B4GALT7:NM_007255_up_50	7	0.97132	0.97122	0.999215	25633	0	0.073006	0.0090846	0.030095	0.937016	717	3	0.073006
CA12:NM_001218;NM_206925_up_50	5	0.053333	0.10558	0.981142	2912	1	0.027779	0.0090915	0.026037	0.937016	718	2	0.027779
VWDE:NM_001135924_up_50	3	0.13116	0.16356	0.997472	5577	1	0.33472	0.0091034	0.021069	0.937016	719	1	0.33472
PRMT8:NM_001256536_up_50	4	0.99537	0.9954	0.999215	26294	0	0.37466	0.0091148	0.024508	0.937016	720	2	0.37466
DENND1C:NM_001290331;NM_024898_up_50	5	0.50729	0.51117	0.997472	14284	1	0.30887	0.0091361	0.026148	0.937016	721	3	0.30887
USP26:NM_031907_up_50	4	0.65188	0.65206	0.997472	17412	0	0.16692	0.0091376	0.024566	0.937016	722	2	0.16692
ITGA1:NM_181501_up_50	6	0.077683	0.15194	0.997472	3784	2	0.29279	0.0091376	0.029918	0.937016	723	3	0.29279
VPS13B:NM_015243;NM_181661_up_50	6	0.5567	0.56362	0.997472	15340	1	0.1133	0.0091443	0.029937	0.937016	724	2	0.1133
TRERF1:NM_033502_up_50	5	0.63621	0.63634	0.997472	17053	0	0.33107	0.0091552	0.026197	0.937016	725	2	0.33107
MITF:NM_198159_up_50	8	0.090969	0.19218	0.997472	4273	2	-0.12121	0.0092001	0.032068	0.946256	726	2	-0.12121
QTRTD1:NM_001256835;NM_024638_up_50	7	0.88393	0.88411	0.997472	23345	0	0.24827	0.009209	0.03047	0.937016	727	4	0.24827
PARD3:NM_001184785;NM_019619_up_50	6	0.074721	0.14822	0.997472	3661	2	0.12254	0.0092207	0.03016	0.937016	728	1	0.12254
TCIRG1:NM_006053_up_50	6	0.014555	0.040121	0.972867	1036	1	0.28008	0.0092355	0.030199	0.937016	729	4	0.28008
OPRM1:NM_001145287;NM_001285526_up_50	5	0.25958	0.32549	0.997472	9044	1	0.28207	0.0092355	0.026386	0.937016	730	3	0.28207
SYNPO2:NM_001128933;NM_133477_up_50	7	0.84425	0.84448	0.997472	22291	0	0.094517	0.0092356	0.030556	0.937016	731	2	0.094517
SORL1:NM_003105_up_50	7	0.091524	0.18739	0.997472	4293	2	0.17624	0.0092492	0.030594	0.937016	732	3	0.17624
ADAR:NM_001025107_up_50	6	0.19427	0.29699	0.997472	7433	2	-0.01208	0.0092589	0.030264	0.937016	733	2	-0.01208
FRS3:NM_006653_up_50	6	0.97199	0.97202	0.999215	25659	0	0.31554	0.009273	0.030313	0.937016	734	4	0.31554
MAP7D3:NM_001173517;NM_024597_up_50	8	0.19499	0.31736	0.997472	7458	2	-0.15028	0.0092762	0.03227	0.946256	735	2	-0.15028
SLTM:NM_001013843;NM_024755_up_50	6	0.2655	0.36828	0.997472	9207	1	-0.010715	0.009297	0.03038	0.937016	736	1	-0.010715
PIK3C2B:NM_002646_up_50	5	0.0033618	0.011199	0.929936	303	3	-0.40875	0.0093144	0.026572	0.937016	737	1	-0.40875
TCAF2:NM_001130026_up_50	4	0.6498	0.64998	0.997472	17363	0	0.3069	0.0093319	0.025066	0.937016	738	2	0.3069
POU3F1:NM_002699_up_50	7	0.96002	0.95997	0.999215	25320	0	0.16344	0.0093414	0.030863	0.937729	739	3	0.16344
NUBP1:NM_001278506;NM_002484_up_50	8	0.89635	0.89656	0.997472	23707	0	0.27253	0.0093516	0.032476	0.946256	740	3	0.27253
RABGEF1:NM_001287061_up_50	6	0.066673	0.13799	0.997472	3370	1	0.33878	0.009356	0.030573	0.937016	741	4	0.33878
STK35:NM_080836_up_50	9	0.37895	0.51427	0.997472	11656	1	0.10735	0.0093733	0.03515	0.946256	742	4	0.10735
DPAGT1:NM_001382_up_50	5	0.70428	0.70436	0.997472	18701	0	0.46513	0.00939	0.026751	0.937016	743	3	0.46513
NM_001290142:NM_001290142;NM_001290143_up_50	10	0.24017	0.39711	0.997472	8595	1	0.27949	0.0094369	0.035528	0.946256	744	4	0.27949
AACS:NM_023928_up_50	10	0.51581	0.63173	0.997472	14450	1	0.10072	0.0094391	0.035537	0.946256	745	4	0.10072
RCAN1:NM_001285393_up_50	9	0.22947	0.36816	0.997472	8334	1	0.046456	0.0094569	0.035446	0.946256	746	3	0.046456
QTRT1:NM_031209_up_50	9	0.77688	0.77649	0.997472	20547	1	0.2227	0.0094755	0.035502	0.946256	747	5	0.2227
NTN5:NM_145807_up_50	8	0.78159	0.78181	0.997472	20679	0	0.14127	0.0094797	0.032827	0.946256	748	3	0.14127
PEX5:NM_000319_up_50	6	0.9784	0.97848	0.999215	25835	0	0.35682	0.0094921	0.030998	0.940668	749	4	0.35682
DCBLD1:NM_173674_up_50	10	0.97697	0.97705	0.999215	25797	0	0.10971	0.0095706	0.035951	0.946256	750	3	0.10971
EPN1:NM_001130072;NM_013333_up_50	3	0.92794	0.92785	0.999028	24521	0	0.32468	0.0095815	0.021876	0.937016	751	1	0.32468
RNASE12:NM_001024822_up_50	3	0.99054	0.99063	0.999215	26163	0	0.57296	0.0095878	0.02189	0.937016	752	2	0.57296
THOC2:NM_001081550_up_50	7	0.35452	0.45632	0.997472	11123	1	-0.031106	0.0095919	0.031608	0.946256	753	3	-0.031106
RBSN:NM_022340_up_50	10	0.32449	0.471	0.997472	10491	2	0.042013	0.0096122	0.036082	0.946256	754	2	0.042013
TBC1D22B:NM_017772_up_50	4	0.93435	0.93442	0.999215	24678	0	0.29962	0.0096267	0.025782	0.937016	755	3	0.29962
random:random_seq_25464_0_22_-1	1	0.99036	0.99034	0.999215	26162	0	0.51896	0.009638	0.0095955	0.937016	756	1	0.51896
PHACTR2:NM_001100164;NM_001100165_up_50	7	0.35328	0.45564	0.997472	11099	1	0.23324	0.0096381	0.031744	0.946256	757	4	0.23324
SLC29A4:NM_001040661;NM_153247_up_50	6	0.59153	0.59399	0.997472	16089	1	0.24356	0.0096842	0.031569	0.946256	758	4	0.24356
LRRC3:NM_030891_up_50	8	0.18969	0.31184	0.997472	7312	2	0.14441	0.0096867	0.033401	0.946256	759	4	0.14441
random:random_seq_53375_0_22_-1	1	0.9903	0.99028	0.999215	26159	0	0.71665	0.0096957	0.0096518	0.937016	760	1	0.71665
NM_001195578:NM_001195578_up_50	5	0.26604	0.3297	0.997472	9213	1	-0.078428	0.0096964	0.027441	0.937016	761	2	-0.078428
CYP26B1:NM_001277742;NM_019885_up_50	11	0.83724	0.83739	0.997472	22111	1	-0.075366	0.0097018	0.037809	0.946256	762	4	-0.075366
CDC42EP1:NM_152243_up_50	6	0.8884	0.88827	0.997472	23464	0	0.20181	0.009703	0.031626	0.946256	763	3	0.20181
UBXN7:NM_015562_up_50	9	0.9853	0.9853	0.999215	26015	0	0.18915	0.0097093	0.036306	0.946256	764	3	0.18915
EOMES:NM_001278182;NM_005442_up_50	7	0.025469	0.06757	0.972867	1617	1	0.13332	0.0097245	0.031992	0.946256	765	3	0.13332
UBL4B:NM_203412_up_50	8	0.93505	0.93514	0.999215	24693	0	0.1831	0.0097342	0.033529	0.946256	766	3	0.1831
CTBS:NM_004388_up_50	7	0.54807	0.57355	0.997472	15149	1	0.3009	0.0097443	0.03205	0.946256	767	3	0.3009
ELSPBP1:NM_022142_up_50	5	0.8135	0.81364	0.997472	21512	0	0.29338	0.0097568	0.027582	0.937016	768	2	0.29338
ADPRHL1:NM_138430_up_50	7	0.72166	0.72239	0.997472	19139	0	0.23072	0.0097595	0.032088	0.946256	769	4	0.23072
LCK:NM_001042771_up_50	2	0.46413	0.46411	0.997472	13411	0	0.45983	0.0097967	0.018603	0.937016	770	1	0.45983
EXTL2:NM_001033025;NM_001439_up_50	10	0.018983	0.061168	0.972867	1275	3	0.32363	0.0097988	0.036706	0.946256	771	5	0.32363
GCKR:NM_001486_up_50	3	0.38959	0.38941	0.997472	11874	1	-0.18897	0.0098492	0.022342	0.937016	772	1	-0.18897
OR7A17:NM_030901_up_50	5	0.061978	0.11746	0.995909	3209	2	0.052275	0.0098772	0.027851	0.937016	773	2	0.052275
HRC:NM_002152_up_50	6	0.1977	0.30127	0.997472	7526	1	0.25775	0.009879	0.032165	0.946256	774	4	0.25775
BST1:NM_004334_up_50	4	0.18931	0.24167	0.997472	7294	1	-0.0033947	0.0098802	0.026433	0.937016	775	1	-0.0033947
CHRM2:NM_001006626;NM_001006629_up_50	1	0.99012	0.99009	0.999215	26157	0	0.59848	0.0098817	0.0098468	0.937016	776	1	0.59848
TMED10:NM_006827_up_50	5	0.95094	0.9509	0.999215	25077	0	0.073318	0.0098873	0.027869	0.937016	777	1	0.073318
KLHL35:NM_001039548_up_50	6	0.9426	0.94264	0.999215	24868	0	-0.03082	0.0098953	0.032205	0.946256	778	2	-0.03082
ENC1:NM_001256574;NM_003633_up_50	6	0.98013	0.98016	0.999215	25877	0	0.37336	0.0099442	0.032343	0.946256	779	3	0.37336
C17orf49:NM_001142798;NM_174893_up_50	10	0.667	0.70496	0.997472	17780	1	0.26976	0.0099807	0.037311	0.946256	780	5	0.26976
SUN5:NM_080675_up_50	6	0.82415	0.82396	0.997472	21779	0	0.10974	0.0099843	0.032446	0.946256	781	1	0.10974
SH3BP1:NM_018957_up_50	7	0.094272	0.19051	0.997472	4390	2	-0.030224	0.010001	0.03279	0.946256	782	2	-0.030224
GJB3:NM_024009_up_50	7	0.0018889	0.0076893	0.929936	167	2	-0.081941	0.010006	0.032808	0.946256	783	2	-0.081941
CLDN19:NM_001123395;NM_148960_up_50	8	0.76012	0.76022	0.997472	20119	0	0.22398	0.01001	0.034282	0.946256	784	4	0.22398
COPS5:NM_006837_up_50	4	0.23033	0.27105	0.997472	8352	1	0.17443	0.010036	0.026801	0.937016	785	2	0.17443
LGR6:NM_001017404_up_50	8	0.79536	0.79556	0.997472	21037	0	0.022201	0.010069	0.034449	0.946256	786	2	0.022201
NUP155:NM_001278312;NM_153485_up_50	7	0.34717	0.45248	0.997472	10986	1	0.34828	0.010069	0.033003	0.946256	787	4	0.34828
TEX10:NM_017746_up_50	6	0.6322	0.63212	0.997472	16954	1	0.41983	0.010075	0.032718	0.946256	788	4	0.41983
EPB41L1:NM_001258331_up_50	5	0.13013	0.21058	0.997472	5554	1	0.36902	0.010076	0.028306	0.937016	789	3	0.36902
PDGFD:NM_025208;NM_033135_up_50	9	0.067803	0.15771	0.997472	3406	2	0.1797	0.010082	0.037566	0.946256	790	5	0.1797
SETDB1:NM_001145415;NM_012432_up_50	11	0.017604	0.061248	0.972867	1183	2	0.27993	0.010084	0.038976	0.948663	791	5	0.27993
CD19:NM_001178098;NM_001770_up_50	8	0.44656	0.53822	0.997472	13057	1	0.20312	0.010103	0.034541	0.946256	792	4	0.20312
KLHL15:NM_030624_up_50	8	0.95526	0.95525	0.999215	25204	0	0.24653	0.010138	0.034638	0.946256	793	4	0.24653
NAPEPLD:NM_001122838;NM_198990_up_50	7	0.68247	0.6837	0.997472	18169	1	-0.021216	0.010176	0.0333	0.946256	794	3	-0.021216
REG1A:NM_002909_up_50	5	0.86158	0.86155	0.997472	22715	0	0.031525	0.010205	0.028616	0.937016	795	1	0.031525
KRT18:NM_000224;NM_199187_up_50	6	0.71592	0.71602	0.997472	19006	0	0.10634	0.010206	0.03309	0.946256	796	2	0.10634
PDZRN4:NM_013377_up_50	6	0.48571	0.50788	0.997472	13831	1	0.1388	0.010213	0.033118	0.946256	797	1	0.1388
NRAS:NM_002524_up_50	9	0.90368	0.90323	0.997472	23915	0	0.21064	0.010222	0.038041	0.947258	798	5	0.21064
OR4C12:NM_001005270_up_50	6	0.42348	0.46421	0.997472	12610	1	0.39278	0.010234	0.033184	0.946256	799	3	0.39278
ACTL9:NM_178525_up_50	6	0.57335	0.57783	0.997472	15684	1	0.17314	0.010251	0.03324	0.946256	800	2	0.17314
NCOA4:NM_005437_up_50	11	0.40175	0.55023	0.997472	12140	2	0.048761	0.01028	0.039591	0.953107	801	2	0.048761
NUDT9:NM_198038_up_50	1	0.98971	0.98971	0.999215	26142	0	0.56086	0.010286	0.010241	0.937016	802	1	0.56086
LDLRAD4:NM_181481_up_50	3	0.13483	0.16646	0.997472	5678	1	0.16269	0.010308	0.023147	0.937016	803	2	0.16269
RNF208:NM_031297_up_50	11	0.4971	0.63368	0.997472	14067	2	0.058126	0.010319	0.039723	0.953107	804	4	0.058126
ZNF513:NM_144631_up_50	5	0.58368	0.58375	0.997472	15907	0	0.15619	0.010333	0.028898	0.937016	805	1	0.15619
MCM9:NM_017696_up_50	4	0.76662	0.76692	0.997472	20265	0	0.3711	0.010348	0.027569	0.937016	806	3	0.3711
DCLK3:NM_033403_up_50	5	0.20618	0.2921	0.997472	7743	1	0.15288	0.010373	0.028987	0.937016	807	2	0.15288
PRPF6:NM_012469_up_50	8	0.60498	0.63095	0.997472	16378	1	0.088256	0.010395	0.035353	0.946256	808	3	0.088256
FGF12:NM_021032_up_50	9	0.78575	0.78521	0.997472	20791	0	0.34311	0.010426	0.038715	0.94727	809	5	0.34311
DPYSL2:NM_001386_up_50	8	0.93163	0.93176	0.999215	24613	0	0.29769	0.010433	0.035453	0.946256	810	4	0.29769
SRRM3:NM_001110199_up_50	7	0.68869	0.68968	0.997472	18322	1	0.18338	0.010438	0.034048	0.946256	811	2	0.18338
GLRX2:NM_016066_up_50	6	0.040984	0.096105	0.972867	2407	1	-0.013019	0.010442	0.033699	0.946256	812	1	-0.013019
NAA16:NM_001110798;NM_024561_up_50	8	0.25494	0.38015	0.997472	8926	1	0.10379	0.010446	0.035488	0.946256	813	2	0.10379
CCDC151:NM_145045_up_50	9	0.47984	0.58537	0.997472	13707	1	0.12749	0.010456	0.038823	0.948173	814	4	0.12749
C17orf99:NM_001163075_up_50	10	0.92497	0.92511	0.997935	24470	0	0.24988	0.010478	0.038897	0.948663	815	5	0.24988
random:random_seq_57858_0_22_-1	1	0.98951	0.98951	0.999215	26130	0	1.0477	0.010491	0.010445	0.937016	816	1	1.0477
ILF2:NM_001267809;NM_004515_up_50	4	0.81569	0.816	0.997472	21573	0	0.024398	0.010491	0.02793	0.937016	817	1	0.024398
CAPNS2:NM_032330_up_50	7	0.65395	0.65743	0.997472	17462	1	0.32245	0.010509	0.034247	0.946256	818	4	0.32245
MYO16:NM_015011_up_50	8	0.10308	0.21294	0.997472	4715	1	0.11964	0.010509	0.035647	0.946256	819	3	0.11964
NFKBIZ:NM_001005474_up_50	7	0.97874	0.97866	0.999215	25845	0	0.079255	0.010569	0.034428	0.946256	820	2	0.079255
TF:NM_001063_up_50	6	0.49336	0.5136	0.997472	13992	1	-0.029975	0.010577	0.034003	0.946256	821	2	-0.029975
HSPA8:NM_006597;NM_153201_up_50	8	0.099102	0.20618	0.997472	4581	2	-0.21573	0.010599	0.035894	0.946256	822	2	-0.21573
SCT:NM_021920_up_50	7	0.014882	0.046122	0.972867	1056	2	-0.03268	0.010616	0.034571	0.946256	823	3	-0.03268
MS4A15:NM_001098835;NM_152717_up_50	4	0.018486	0.043214	0.972867	1244	1	0.1621	0.010619	0.028254	0.937016	824	1	0.1621
PZP:NM_002864_up_50	2	0.98936	0.98933	0.999215	26127	0	0.44416	0.010639	0.020182	0.937016	825	2	0.44416
NOS2:NM_000625_up_50	8	0.50626	0.56995	0.997472	14266	1	-0.1519	0.01065	0.036031	0.946256	826	1	-0.1519
KLC1:NM_001130107;NM_182923_up_50	5	0.084218	0.14811	0.997472	4032	2	-0.052867	0.010651	0.029639	0.937016	827	1	-0.052867
C16orf95:NM_001195124;NM_001256917_up_50	8	0.54101	0.5901	0.997472	15000	1	0.31356	0.010672	0.036095	0.946256	828	4	0.31356
CD1B:NM_001764_up_50	8	0.040179	0.10167	0.977799	2372	2	0.3998	0.010687	0.036139	0.946256	829	4	0.3998
random:random_seq_176714_0_22_-1	1	0.9893	0.98931	0.999215	26126	0	0.67759	0.010703	0.01065	0.937016	830	1	0.67759
CRISP3:NM_001190986;NM_006061_up_50	3	0.9477	0.9476	0.999215	24995	0	0.80056	0.010709	0.023872	0.937016	831	2	0.80056
SCAMP5:NM_001178111;NM_138967_up_50	4	0.84412	0.84428	0.997472	22288	0	0.40887	0.010709	0.02846	0.937016	832	2	0.40887
APEX1:NM_001244249;NM_080649_up_50	11	0.93299	0.93285	0.999215	24641	0	0.085773	0.010736	0.041006	0.953107	833	3	0.085773
UCP2:NM_003355_up_50	6	0.87493	0.87486	0.997472	23088	0	0.19857	0.010747	0.034354	0.946256	834	2	0.19857
ZNF83:NM_001105549;NM_018300_up_50	9	0.86453	0.86403	0.997472	22788	0	0.15218	0.010748	0.039804	0.953107	835	4	0.15218
SSH1:NM_001161331_up_50	8	0.47185	0.55137	0.997472	13554	1	0.15234	0.010757	0.036329	0.946256	836	3	0.15234
FHIT:NM_001166243;NM_002012_up_50	9	0.99443	0.99437	0.999215	26266	0	0.28076	0.010759	0.039842	0.953107	837	5	0.28076
ITGB5:NM_002213_up_50	6	0.95242	0.95246	0.999215	25119	0	0.23532	0.010763	0.034391	0.946256	838	2	0.23532
PTPN18:NM_001142370;NM_014369_up_50	7	0.89884	0.89899	0.997472	23775	0	0.34667	0.010776	0.035006	0.946256	839	4	0.34667
C6orf1:NM_001008703;NM_178508_up_50	8	0.55469	0.59835	0.997472	15292	1	0.13366	0.010791	0.036427	0.946256	840	3	0.13366
TCL1B:NM_004918_up_50	8	0.010681	0.034849	0.972867	781	2	0.15152	0.010829	0.036523	0.946256	841	4	0.15152
random:random_seq_204938_0_22_-1	1	0.98916	0.98918	0.999215	26118	0	1.2316	0.010844	0.010791	0.937016	842	1	1.2316
ZDHHC12:NM_032799_up_50	11	0.50743	0.64307	0.997472	14286	2	0.068021	0.010848	0.041351	0.953107	843	4	0.068021
SBF2:NM_030962_up_50	7	0.91119	0.91124	0.997472	24117	0	0.060272	0.010856	0.035229	0.946256	844	3	0.060272
ZFP1:NM_153688_up_50	8	0.15522	0.27625	0.997472	6306	1	0.03271	0.010873	0.03664	0.946256	845	3	0.03271
FAT1:NM_005245_up_50	6	0.99225	0.99221	0.999215	26205	0	0.22274	0.010889	0.034656	0.946256	846	3	0.22274
USP2:NM_171997_up_50	11	0.87181	0.8718	0.997472	23007	0	0.26737	0.010905	0.041517	0.953107	847	5	0.26737
EPHA6:NM_001278300;NM_173655_up_50	5	0.66464	0.6647	0.997472	17722	0	0.21715	0.010969	0.030373	0.937016	848	2	0.21715
THSD7B:NM_001080427_up_50	4	0.37048	0.38113	0.997472	11499	1	-0.17729	0.011	0.029167	0.937016	849	1	-0.17729
EYA1:NM_172058;NM_172060_up_50	5	0.0019507	0.0070274	0.929936	172	2	-0.10851	0.011	0.030446	0.937016	850	1	-0.10851
SUPT4H1:NM_003168_up_50	7	0.88688	0.88701	0.997472	23419	0	0.10489	0.011016	0.035685	0.946256	851	3	0.10489
PIH1D2:NM_001082619;NM_138789_up_50	9	0.91489	0.91446	0.997763	24207	0	0.097251	0.011059	0.040766	0.953107	852	2	0.097251
DHTKD1:NM_018706_up_50	5	0.24885	0.31861	0.997472	8789	1	-0.19266	0.011091	0.03064	0.937342	853	2	-0.19266
PARL:NM_001037639;NM_018622_up_50	8	0.89692	0.89713	0.997472	23720	0	0.17707	0.0111	0.03724	0.946256	854	4	0.17707
SYT1:NM_001135805_up_50	6	0.83447	0.83426	0.997472	22044	0	0.11451	0.011119	0.035129	0.946256	855	2	0.11451
TIPARP:NM_001184717_up_50	11	0.51995	0.65463	0.997472	14550	2	0.054114	0.011127	0.042229	0.953107	856	2	0.054114
RFPL3:NM_001098535_up_50	6	0.95127	0.95131	0.999215	25083	0	0.339	0.011129	0.035147	0.946256	857	3	0.339
NXN:NM_022463_up_50	11	0.23616	0.41295	0.997472	8499	1	0.032037	0.011139	0.042268	0.953107	858	4	0.032037
ARL5A:NM_001037174;NM_177985_up_50	4	0.4853	0.48579	0.997472	13821	1	0.090286	0.011153	0.029543	0.937016	859	2	0.090286
HTR3E:NM_001256613;NM_198313_up_50	7	0.41885	0.49166	0.997472	12524	1	0.044985	0.011157	0.036104	0.946256	860	2	0.044985
PYROXD2:NM_032709_up_50	8	0.89107	0.89119	0.997472	23554	0	0.19998	0.011171	0.037448	0.946256	861	4	0.19998
GABRA1:NM_001127644_up_50	6	0.99854	0.99853	0.999692	26369	0	0.52229	0.011181	0.035262	0.946256	862	3	0.52229
HNRNPD:NM_001003810;NM_031370_up_50	8	0.93598	0.93607	0.999215	24720	0	0.18765	0.011188	0.037495	0.946256	863	4	0.18765
TRPM1:NM_001252020_up_50	8	0.93179	0.93191	0.999215	24616	0	0.11802	0.011209	0.037551	0.946256	864	2	0.11802
FAIM3:NM_001193338_up_50	4	0.88867	0.88885	0.997472	23475	0	0.26742	0.011217	0.029688	0.937016	865	2	0.26742
OCIAD1:NM_001079839;NM_001079842_up_50	4	0.40514	0.41108	0.997472	12215	1	0.21754	0.011233	0.029719	0.937016	866	2	0.21754
RUSC1:NM_001278230_up_50	8	0.029004	0.08098	0.972867	1810	1	0.0012583	0.011309	0.037823	0.946256	867	2	0.0012583
SCG2:NM_003469_up_50	8	0.27486	0.40136	0.997472	9399	2	0.0090869	0.01131	0.037828	0.946256	868	1	0.0090869
FAM120B:NM_001286381;NM_032448_up_50	5	0.50918	0.51285	0.997472	14341	1	-0.086382	0.011318	0.031176	0.943892	869	1	-0.086382
BDNF:NM_001143807_up_50	7	0.8803	0.8804	0.997472	23234	0	0.0075904	0.011324	0.036578	0.946256	870	2	0.0075904
OR2A25:NM_001004488_up_50	4	0.83224	0.83246	0.997472	21983	0	0.28071	0.011346	0.030005	0.937016	871	2	0.28071
DAG1:NM_001165928;NM_004393_up_50	8	0.57357	0.61016	0.997472	15691	1	-0.01862	0.011361	0.037956	0.947131	872	2	-0.01862
ZCCHC10:NM_017665_up_50	5	0.060494	0.11541	0.995196	3154	1	0.36872	0.011379	0.031316	0.945969	873	3	0.36872
PLBD2:NM_001159727;NM_173542_up_50	8	0.60036	0.62785	0.997472	16275	1	-0.097212	0.011412	0.038095	0.947258	874	1	-0.097212
NM_001290216:NM_001290216_up_50	9	0.28768	0.42404	0.997472	9672	1	0.28161	0.011426	0.041724	0.953107	875	4	0.28161
PAK6:NM_001276718_up_50	8	0.88072	0.8809	0.997472	23252	0	0.11698	0.011463	0.038246	0.94727	876	1	0.11698
OR51F1:NM_001004752_up_50	11	0.49973	0.63614	0.997472	14127	2	0.033655	0.011476	0.043309	0.953107	877	2	0.033655
ADAP1:NM_001284311_up_50	7	0.91039	0.91044	0.997472	24083	0	0.072133	0.01148	0.037024	0.946256	878	2	0.072133
PDE1B:NM_000924;NM_001288768_up_50	7	0.84079	0.84101	0.997472	22201	0	-0.056095	0.011505	0.037095	0.946256	879	2	-0.056095
UTS2B:NM_198152_up_50	4	0.2694	0.30001	0.997472	9283	1	0.030085	0.011509	0.030397	0.937016	880	1	0.030085
INAFM1:NM_178511_up_50	8	0.23027	0.35416	0.997472	8351	2	-0.076171	0.011514	0.03838	0.94727	881	2	-0.076171
VAMP8:NM_003761_up_50	9	0.023336	0.06976	0.972867	1496	3	-0.26541	0.011516	0.041947	0.953107	882	1	-0.26541
random:random_seq_48212_0_22_-1	1	0.98848	0.9885	0.999215	26103	0	0.8764	0.011517	0.011467	0.937016	883	1	0.8764
NBR1:NM_031858;NM_031862_up_50	9	0.67891	0.69664	0.997472	18070	1	0.045081	0.011535	0.041996	0.953107	884	4	0.045081
GRAMD1A:NM_001136199;NM_020895_up_50	7	0.391	0.47597	0.997472	11905	1	0.27182	0.011545	0.037214	0.946256	885	4	0.27182
OR4Q3:NM_172194_up_50	8	0.96063	0.96063	0.999215	25338	0	0.076799	0.011564	0.038521	0.94727	886	1	0.076799
OIP5:NM_007280_up_50	6	0.90849	0.90848	0.997472	24035	0	0.37448	0.01157	0.036095	0.946256	887	3	0.37448
RNF6:NM_183044_up_50	7	0.39978	0.48084	0.997472	12098	1	0.26759	0.011574	0.037305	0.946256	888	4	0.26759
SCGB1D2:NM_006551_up_50	8	0.015975	0.049342	0.972867	1100	1	0.058047	0.011614	0.038656	0.94727	889	3	0.058047
PPA2:NM_006903;NM_176869_up_50	9	0.87687	0.87635	0.997472	23136	0	0.066906	0.01163	0.042247	0.953107	890	1	0.066906
ATP10D:NM_020453_up_50	5	0.23996	0.31295	0.997472	8586	1	0.018417	0.011636	0.031898	0.946256	891	1	0.018417
SRCAP:NM_006662_up_50	10	0.8977	0.89792	0.997472	23741	0	0.11129	0.011684	0.042773	0.953107	892	2	0.11129
LIN9:NM_001270410_up_50	9	0.14511	0.28175	0.997472	5988	3	-0.13155	0.011684	0.042375	0.953107	893	3	-0.13155
EXOC5:NM_006544_up_50	11	0.075562	0.18952	0.997472	3695	2	0.0087722	0.011692	0.044001	0.953107	894	2	0.0087722
TIMELESS:NM_003920_up_50	7	0.031295	0.079185	0.972867	1934	1	0.36105	0.011699	0.037631	0.946256	895	4	0.36105
ZNF561:NM_152289_up_50	5	0.55969	0.55991	0.997472	15405	1	-0.0021459	0.011708	0.03208	0.946256	896	2	-0.0021459
C1orf94:NM_001134734_up_50	6	0.014756	0.040531	0.972867	1045	2	0.13663	0.011739	0.036479	0.946256	897	2	0.13663
NM_001005513:NM_001005513_up_50	8	0.61667	0.63892	0.997472	16612	1	0.1018	0.011755	0.039043	0.948663	898	3	0.1018
EBI3:NM_005755_up_50	11	0.73157	0.75887	0.997472	19388	1	-0.025255	0.011756	0.044202	0.953107	899	2	-0.025255
GSE1:NM_001134473_up_50	5	0.99014	0.99017	0.999215	26158	0	0.37592	0.011775	0.032209	0.946256	900	3	0.37592
ZNF574:NM_022752_up_50	7	0.97681	0.97673	0.999215	25788	0	0.17844	0.011787	0.037885	0.946256	901	3	0.17844
MYADM:NM_001020818;NM_001290189_up_50	9	0.96693	0.96686	0.999215	25529	0	0.080478	0.011789	0.042633	0.953107	902	4	0.080478
PFDN5:NM_002624;NM_145897_up_50	8	0.99972	0.99972	0.999903	26396	0	0.24289	0.011823	0.039216	0.949864	903	4	0.24289
KCNIP1:NM_001034837;NM_014592_up_50	4	0.85907	0.85923	0.997472	22645	0	0.23253	0.011832	0.031216	0.944013	904	3	0.23253
SYCE3:NM_001123225_up_50	10	0.51112	0.62984	0.997472	14376	1	-0.030831	0.011845	0.043295	0.953107	905	3	-0.030831
PDE4A:NM_001111309_up_50	9	0.14281	0.27815	0.997472	5919	3	0.30358	0.011888	0.04289	0.953107	906	4	0.30358
C7orf62:NM_152706_up_50	6	0.51576	0.53069	0.997472	14448	1	0.082943	0.011891	0.036784	0.946256	907	2	0.082943
RASGEF1A:NM_001282862_up_50	9	0.89073	0.89023	0.997472	23543	0	0.00020836	0.011926	0.042995	0.953107	908	4	0.00020836
CNPPD1:NM_015680_up_50	8	0.37597	0.50393	0.997472	11599	1	-0.050609	0.011936	0.039497	0.953107	909	3	-0.050609
NKAIN2:NM_001040214;NM_153355_up_50	7	0.39986	0.4809	0.997472	12102	1	0.053394	0.011938	0.038311	0.94727	910	3	0.053394
HOXD8:NM_001199746;NM_019558_up_50	7	0.84109	0.84132	0.997472	22210	0	0.11125	0.011954	0.038363	0.94727	911	2	0.11125
IL1R1:NM_001288706_up_50	5	0.98581	0.98581	0.999215	26027	0	0.38117	0.011991	0.032719	0.946256	912	3	0.38117
OR10T2:NM_001004475_up_50	8	0.21889	0.34224	0.997472	8050	1	0.13914	0.012015	0.039715	0.953107	913	3	0.13914
DCP1A:NM_001290204;NM_018403_up_50	5	0.46352	0.47362	0.997472	13401	1	0.27068	0.012018	0.032789	0.946256	914	3	0.27068
GABRG3:NM_001270873;NM_033223_up_50	4	0.21382	0.25913	0.997472	7937	1	-0.036716	0.012018	0.031676	0.946256	915	1	-0.036716
GPN3:NM_001164372_up_50	10	0.76916	0.77429	0.997472	20327	1	-0.18959	0.012026	0.043874	0.953107	916	1	-0.18959
OR2V2:NM_206880_up_50	7	0.95272	0.95268	0.999215	25129	0	0.18477	0.012039	0.038587	0.94727	917	3	0.18477
HIST1H2AA:NM_170745_up_50	6	0.18227	0.28203	0.997472	7111	2	0.16269	0.012045	0.037117	0.946256	918	3	0.16269
E2F5:NM_001083588;NM_001951_up_50	8	0.19187	0.31408	0.997472	7370	1	0.10942	0.01205	0.03981	0.953107	919	4	0.10942
ZNF583:NM_001159860_up_50	6	0.44177	0.4766	0.997472	12982	1	0.15163	0.012082	0.0372	0.946256	920	1	0.15163
HERC6:NM_001165136;NM_017912_up_50	9	0.15321	0.2944	0.997472	6230	3	-0.0064959	0.012144	0.043548	0.953107	921	1	-0.0064959
SMARCE1:NM_003079_up_50	7	0.34708	0.45244	0.997472	10978	1	0.1829	0.01215	0.038924	0.948663	922	2	0.1829
ADARB1:NM_001112;NM_015834_up_50	2	0.79276	0.79263	0.997472	20976	0	0.47138	0.01217	0.023013	0.937016	923	1	0.47138
C4orf51:NM_001080531_up_50	5	0.9958	0.99578	0.999215	26307	0	0.46386	0.012205	0.033215	0.946256	924	3	0.46386
EXO5:NM_022774_up_50	7	0.83625	0.83653	0.997472	22087	0	0.197	0.012216	0.03913	0.948663	925	4	0.197
KCNK18:NM_181840_up_50	7	0.53572	0.56484	0.997472	14895	1	0.028275	0.012216	0.039131	0.948663	926	1	0.028275
RTKN:NM_001015056;NM_033046_up_50	11	0.93716	0.93699	0.999215	24745	0	0.053918	0.012244	0.045674	0.953107	927	2	0.053918
INCENP:NM_001040694;NM_020238_up_50	10	0.063932	0.16151	0.997472	3272	3	-0.15293	0.01225	0.044614	0.953107	928	2	-0.15293
RSL1D1:NM_015659_up_50	10	0.44826	0.58543	0.997472	13090	2	0.080888	0.012259	0.044639	0.953107	929	3	0.080888
PGBD4:NM_152595_up_50	9	0.14103	0.27537	0.997472	5862	2	0.24826	0.012306	0.043967	0.953107	930	3	0.24826
random:random_seq_211378_0_22_-1	1	0.98766	0.98767	0.999215	26088	0	0.92511	0.012345	0.012286	0.937016	931	1	0.92511
LARP6:NM_018357;NM_197958_up_50	2	0.71829	0.71798	0.997472	19058	0	0.70847	0.012348	0.023339	0.937016	932	1	0.70847
MED14:NM_004229_up_50	1	0.9876	0.98761	0.999215	26087	0	0.43862	0.012396	0.012332	0.937016	933	1	0.43862
KDM5A:NM_001042603_up_50	11	0.00022819	0.0013338	0.929936	26	4	-0.056379	0.012405	0.046165	0.953107	934	2	-0.056379
THBS1:NM_003246_up_50	7	0.89287	0.89293	0.997472	23599	0	0.14246	0.012416	0.039706	0.953107	935	4	0.14246
MPHOSPH10:NM_005791_up_50	5	0.38929	0.41535	0.997472	11870	1	0.34178	0.012426	0.033719	0.946256	936	3	0.34178
PSTPIP2:NM_024430_up_50	9	0.087683	0.19052	0.997472	4156	2	0.18209	0.01243	0.044285	0.953107	937	3	0.18209
random:random_seq_18654_0_22_-1	1	0.98756	0.98757	0.999215	26084	0	0.44659	0.012441	0.012373	0.937016	938	1	0.44659
CERS3:NM_001290343;NM_178842_up_50	7	0.92085	0.92093	0.997935	24356	0	0.34214	0.012448	0.039796	0.953107	939	4	0.34214
TNF:NM_000594_up_50	10	0.6569	0.69913	0.997472	17533	1	0.10091	0.01247	0.045352	0.953107	940	2	0.10091
CXorf38:NM_144970_up_50	7	0.9632	0.96315	0.999215	25406	0	0.14629	0.012483	0.039904	0.953107	941	2	0.14629
MRC2:NM_006039_up_50	3	0.8079	0.80779	0.997472	21358	0	0.23618	0.012523	0.026975	0.937016	942	1	0.23618
MGAT4B:NM_054013_up_50	7	0.54305	0.57	0.997472	15048	1	0.25019	0.012527	0.040017	0.953107	943	3	0.25019
SHMT1:NM_001281786;NM_148918_up_50	8	0.49423	0.56329	0.997472	14010	1	0.13182	0.012529	0.04109	0.953107	944	2	0.13182
GJA8:NM_005267_up_50	6	0.8441	0.84397	0.997472	22287	0	0.1335	0.012557	0.038218	0.94727	945	2	0.1335
TRAF3IP3:NM_001287754_up_50	5	0.6124	0.61253	0.997472	16526	0	-0.064328	0.012557	0.034011	0.946256	946	1	-0.064328
ANKRD26:NM_001256053;NM_014915_up_50	8	0.73474	0.73518	0.997472	19485	1	0.13492	0.01257	0.041189	0.953107	947	4	0.13492
GULP1:NM_001252668;NM_016315_up_50	7	0.60195	0.61385	0.997472	16312	1	0.10158	0.012572	0.040143	0.953107	948	2	0.10158
TMEM119:NM_181724_up_50	9	0.89632	0.89582	0.997472	23705	0	0.017541	0.012587	0.044694	0.953107	949	4	0.017541
SFTPB:NM_000542;NM_198843_up_50	1	0.9874	0.98741	0.999215	26075	0	0.49138	0.012595	0.012531	0.937016	950	1	0.49138
BRS3:NM_001727_up_50	7	0.99519	0.99516	0.999215	26286	0	0.29552	0.012596	0.040208	0.953107	951	4	0.29552
TPBG:NM_001166392_up_50	10	0.10028	0.21716	0.997472	4614	2	-0.045544	0.012597	0.045753	0.953107	952	2	-0.045544
random:random_seq_85536_0_22_-1	1	0.98735	0.98736	0.999215	26074	0	0.61082	0.012646	0.012587	0.937016	953	1	0.61082
SSR3:NM_007107_up_50	7	0.031745	0.080073	0.972867	1958	2	0.21123	0.012654	0.040377	0.953107	954	4	0.21123
PTPRH:NM_001161440;NM_002842_up_50	5	0.6443	0.64441	0.997472	17246	0	0.32967	0.012685	0.034299	0.946256	955	3	0.32967
DOCK6:NM_020812_up_50	5	0.030352	0.073605	0.972867	1883	2	-0.14785	0.012716	0.034376	0.946256	956	1	-0.14785
CCT6A:NM_001009186;NM_001762_up_50	8	0.7095	0.71176	0.997472	18836	1	-0.016394	0.012732	0.041613	0.953107	957	1	-0.016394
KRTAP24-1:NM_001085455_up_50	7	0.59193	0.60599	0.997472	16100	1	0.28934	0.012733	0.040594	0.953107	958	4	0.28934
random:random_seq_193396_0_22_-1	1	0.98724	0.98725	0.999215	26068	0	0.61616	0.012755	0.012689	0.937016	959	1	0.61616
TMEM45A:NM_018004_up_50	9	0.93485	0.93469	0.999215	24688	0	0.23099	0.012758	0.045119	0.953107	960	4	0.23099
AMACR:NM_001167595;NM_203382_up_50	8	0.50293	0.56806	0.997472	14192	1	0.28752	0.01278	0.041744	0.953107	961	3	0.28752
KRTAP12-2:NM_181684_up_50	7	0.97961	0.97954	0.999215	25862	0	0.16904	0.012855	0.040938	0.953107	962	4	0.16904
NUDT16:NM_001171905;NM_152395_up_50	4	0.29522	0.31993	0.997472	9833	1	0.24878	0.012874	0.033747	0.946256	963	2	0.24878
WDR55:NM_017706_up_50	7	0.50796	0.54628	0.997472	14310	1	0.01662	0.012886	0.041031	0.953107	964	2	0.01662
PTCH1:NM_001083604;NM_001083605_up_50	5	0.82318	0.82322	0.997472	21764	0	0.35787	0.01289	0.034742	0.946256	965	3	0.35787
LMLN:NM_001136049;NM_033029_up_50	11	0.61245	0.69891	0.997472	16531	1	0.041431	0.012891	0.04769	0.953107	966	3	0.041431
NOA1:NM_032313_up_50	7	0.92459	0.92465	0.997935	24454	0	0.22315	0.012925	0.041146	0.953107	967	4	0.22315
BRD2:NM_001113182;NM_005104_up_50	5	0.48626	0.49293	0.997472	13841	1	0.18811	0.012938	0.034856	0.946256	968	2	0.18811
SLCO4C1:NM_180991_up_50	6	0.71192	0.71198	0.997472	18894	0	0.3043	0.012944	0.039064	0.948663	969	3	0.3043
ACSM2A:NM_001010845_up_50	3	0.39247	0.39225	0.997472	11941	1	0.33986	0.012983	0.027749	0.937016	970	2	0.33986
FCRL6:NM_001284217_up_50	4	0.41121	0.41641	0.997472	12349	1	0.34528	0.012987	0.034032	0.946256	971	2	0.34528
C14orf79:NM_174891_up_50	8	0.29909	0.42707	0.997472	9920	1	0.17926	0.012998	0.042338	0.953107	972	3	0.17926
NR2C2:NM_001291694;NM_003298_up_50	2	0.987	0.98698	0.999215	26060	0	0.49085	0.013001	0.024541	0.937016	973	2	0.49085
HLTF:NM_003071;NM_139048_up_50	8	0.67607	0.68338	0.997472	17989	1	0.31744	0.01303	0.042419	0.953107	974	4	0.31744
IRGC:NM_019612_up_50	8	0.84665	0.84688	0.997472	22355	0	-0.018027	0.013057	0.042482	0.953107	975	3	-0.018027
TBX5:NM_000192;NM_080717_up_50	4	0.67534	0.67562	0.997472	17968	0	0.24906	0.01306	0.03421	0.946256	976	2	0.24906
HBE1:NM_005330_up_50	5	0.98805	0.98806	0.999215	26096	0	0.41413	0.013069	0.035162	0.946256	977	3	0.41413
CAPS:NM_004058;NM_080590_up_50	7	0.77639	0.77674	0.997472	20529	0	0.23247	0.013105	0.041679	0.953107	978	3	0.23247
KLK10:NM_002776_up_50	2	0.9739	0.97397	0.999215	25722	0	0.73688	0.013113	0.024732	0.937016	979	2	0.73688
FILIP1L:NM_001282793;NM_014890_up_50	10	0.81678	0.81669	0.997472	21596	1	0.066609	0.013114	0.047433	0.953107	980	3	0.066609
random:random_seq_16551_0_22_-1	1	0.98687	0.98685	0.999215	26058	0	0.645	0.013134	0.01307	0.937016	981	1	0.645
AHCYL2:NM_001130722_up_50	8	0.095395	0.19981	0.997472	4436	3	-0.15797	0.013189	0.042832	0.953107	982	1	-0.15797
OR1N2:NM_001004457_up_50	5	0.94183	0.94187	0.999215	24849	0	0.072711	0.013192	0.035438	0.946256	983	2	0.072711
GINS3:NM_001126129;NM_022770_up_50	8	0.06066	0.13876	0.997472	3163	2	0.075343	0.013239	0.04297	0.953107	984	2	0.075343
STX17:NM_017919_up_50	11	0.39105	0.54121	0.997472	11906	1	0.1069	0.013251	0.04883	0.953107	985	4	0.1069
WDR44:NM_001184965;NM_019045_up_50	8	0.92887	0.929	0.999044	24545	0	0.24251	0.013261	0.043024	0.953107	986	4	0.24251
NM_173858:NM_173858_up_50	4	0.90172	0.90177	0.997472	23859	0	0.28743	0.013314	0.034825	0.946256	987	2	0.28743
ANKRD11:NM_001256182;NM_013275_up_50	9	0.28043	0.41699	0.997472	9528	1	0.10287	0.013343	0.046618	0.953107	988	3	0.10287
KRTAP9-6:NM_001277331_up_50	4	0.88848	0.88866	0.997472	23470	0	0.33934	0.013362	0.034944	0.946256	989	3	0.33934
TCF21:NM_003206;NM_198392_up_50	6	0.97169	0.97173	0.999215	25647	0	0.27137	0.013369	0.039994	0.953107	990	3	0.27137
CTAGE9:NM_001145659_up_50	1	0.98662	0.98662	0.999215	26049	0	0.84492	0.013384	0.013312	0.937016	991	1	0.84492
NDUFB8:NM_001284367;NM_005004_up_50	5	0.83262	0.83259	0.997472	21993	0	0.26199	0.013398	0.035904	0.946256	992	2	0.26199
CHST14:NM_130468_up_50	8	0.88579	0.88596	0.997472	23391	0	0.20814	0.013404	0.043402	0.953107	993	3	0.20814
CRY2:NM_001127457_up_50	9	0.95695	0.95683	0.999215	25250	0	0.12961	0.013434	0.046838	0.953107	994	4	0.12961
SEPT10:NM_144710;NM_178584_up_50	9	0.89153	0.89105	0.997472	23567	0	-0.038685	0.013457	0.046896	0.953107	995	1	-0.038685
NOL6:NM_022917;NM_139235_up_50	6	0.57543	0.5796	0.997472	15730	1	0.13929	0.013458	0.04017	0.953107	996	3	0.13929
THEM6:NM_016647_up_50	10	0.88752	0.88781	0.997472	23440	0	0.15211	0.013469	0.048578	0.953107	997	3	0.15211
TMEM88B:NM_001146685_up_50	8	0.2899	0.41733	0.997472	9721	1	0.20329	0.013481	0.043585	0.953107	998	3	0.20329
SLC30A8:NM_001172813;NM_001172815_up_50	5	0.58034	0.58038	0.997472	15843	0	0.095916	0.013485	0.036109	0.946256	999	2	0.095916
PRSS3:NM_002770_up_50	8	0.40667	0.51841	0.997472	12255	1	0.1584	0.013485	0.043595	0.953107	1000	2	0.1584
CPO:NM_173077_up_50	5	0.8681	0.86811	0.997472	22892	0	0.16181	0.013509	0.036168	0.946256	1001	2	0.16181
ZNF423:NM_015069_up_50	3	0.84243	0.84231	0.997472	22250	0	0.057509	0.013534	0.028676	0.937016	1002	1	0.057509
HHLA2:NM_001282557_up_50	2	0.98646	0.98648	0.999215	26048	0	0.44889	0.013541	0.025523	0.937016	1003	2	0.44889
FRMD5:NM_001286490_up_50	4	0.89395	0.89408	0.997472	23632	0	0.20723	0.013543	0.035366	0.946256	1004	2	0.20723
MED27:NM_001253881;NM_004269_up_50	7	0.47428	0.52479	0.997472	13593	1	0.052471	0.013547	0.042918	0.953107	1005	2	0.052471
CYB5B:NM_030579_up_50	4	0.31007	0.33166	0.997472	10160	1	0.32765	0.013553	0.035392	0.946256	1006	2	0.32765
PEF1:NM_012392_up_50	8	0.71878	0.72018	0.997472	19069	1	0.22851	0.013564	0.043798	0.953107	1007	2	0.22851
DDX54:NM_001111322;NM_024072_up_50	11	0.030304	0.091792	0.972867	1878	2	0.10985	0.013599	0.049843	0.953107	1008	4	0.10985
GRWD1:NM_031485_up_50	7	0.047667	0.11118	0.990447	2683	2	0.10455	0.013616	0.043117	0.953107	1009	3	0.10455
PDPN:NM_001006624;NM_001006625_up_50	5	0.70548	0.70556	0.997472	18732	0	-0.040468	0.013636	0.036443	0.946256	1010	1	-0.040468
TBC1D25:NM_002536_up_50	10	0.9996	0.99961	0.999847	26394	0	0.30427	0.013638	0.049096	0.953107	1011	5	0.30427
SARDH:NM_007101_up_50	8	0.042376	0.10574	0.981142	2466	1	0.26001	0.013656	0.04405	0.953107	1012	4	0.26001
GPR119:NM_178471_up_50	7	0.15614	0.26097	0.997472	6334	2	-0.16555	0.013726	0.043416	0.953107	1013	1	-0.16555
TMTC4:NM_001079669;NM_032813_up_50	10	0.06791	0.16767	0.997472	3411	2	0.05667	0.013749	0.049427	0.953107	1014	4	0.05667
SPATA31E1:NM_178828_up_50	6	0.10947	0.1916	0.997472	4920	1	0.37814	0.013757	0.040788	0.953107	1015	3	0.37814
RPS15A:NM_001019;NM_001030009_up_50	10	0.47238	0.60874	0.997472	13559	1	0.33887	0.013806	0.049613	0.953107	1016	4	0.33887
HPSE:NM_001098540;NM_001199830_up_50	6	0.89121	0.8911	0.997472	23557	0	0.40883	0.013842	0.040976	0.953107	1017	3	0.40883
TIGIT:NM_173799_up_50	5	0.93939	0.93944	0.999215	24801	0	0.35162	0.01385	0.03696	0.946256	1018	3	0.35162
C10orf113:NM_001010896;NM_001177483_up_50	7	0.86647	0.86659	0.997472	22837	0	0.18416	0.013863	0.043825	0.953107	1019	3	0.18416
RAET1G:NM_001001788_up_50	10	0.87568	0.87588	0.997472	23103	0	0.11727	0.013865	0.049796	0.953107	1020	2	0.11727
CDT1:NM_030928_up_50	6	0.66713	0.66709	0.997472	17781	0	0.17638	0.013876	0.041041	0.953107	1021	3	0.17638
random:random_seq_42046_0_22_-1	1	0.98611	0.9861	0.999215	26038	0	0.99363	0.013891	0.013822	0.937016	1022	1	0.99363
AKR1B1:NM_001628_up_50	8	0.99821	0.99818	0.999692	26357	0	0.2132	0.013928	0.044791	0.953107	1023	4	0.2132
ADCK4:NM_024876_up_50	5	0.77837	0.77848	0.997472	20588	0	0.37771	0.013938	0.037157	0.946256	1024	3	0.37771
KIAA0020:NM_014878_up_50	5	0.65274	0.65286	0.997472	17432	0	0.18723	0.01395	0.037177	0.946256	1025	2	0.18723
ARL6IP6:NM_152522_up_50	9	0.39953	0.53535	0.997472	12092	2	-0.0017193	0.01397	0.048227	0.953107	1026	2	-0.0017193
SLC36A3:NM_001145017;NM_181774_up_50	8	0.27672	0.40334	0.997472	9446	2	0.31696	0.013977	0.044924	0.953107	1027	4	0.31696
SLC39A10:NM_020342_up_50	5	0.051582	0.10318	0.979533	2840	2	-0.18495	0.013985	0.037261	0.946256	1028	1	-0.18495
random:random_seq_4528_0_22_-1	1	0.98598	0.98596	0.999215	26035	0	0.85892	0.014019	0.013943	0.937016	1029	1	0.85892
APP:NM_000484;NM_201414_up_50	9	0.95587	0.95576	0.999215	25217	0	0.13301	0.014027	0.048377	0.953107	1030	2	0.13301
FAM134B:NM_001034850_up_50	2	0.98597	0.98598	0.999215	26034	0	0.55325	0.014027	0.026418	0.937016	1031	2	0.55325
PDE9A:NM_001001567;NM_002606_up_50	9	0.58811	0.64	0.997472	16017	1	0.16697	0.014032	0.048389	0.953107	1032	4	0.16697
ELMOD2:NM_153702_up_50	12	0.062813	0.16517	0.997472	3236	2	0.0065001	0.014034	0.053085	0.953107	1033	3	0.0065001
CENPM:NM_001110215_up_50	1	0.98596	0.98593	0.999215	26033	0	0.64704	0.014045	0.013969	0.937016	1034	1	0.64704
PHOSPHO1:NM_001143804;NM_178500_up_50	4	0.76975	0.77006	0.997472	20347	0	0.14882	0.01405	0.036603	0.946256	1035	1	0.14882
MANEA:NM_024641_up_50	10	0.10289	0.2211	0.997472	4710	1	-0.010382	0.014055	0.05037	0.953107	1036	2	-0.010382
RBM28:NM_001166135;NM_018077_up_50	7	0.98692	0.98683	0.999215	26059	0	0.36039	0.014107	0.044514	0.953107	1037	3	0.36039
RMDN2:NM_001170791_up_50	6	0.68602	0.68607	0.997472	18255	0	0.012711	0.014128	0.0416	0.953107	1038	2	0.012711
SLC46A1:NM_001242366;NM_080669_up_50	9	0.31572	0.45137	0.997472	10284	2	0.18484	0.014138	0.048653	0.953107	1039	4	0.18484
KRTCAP2:NM_173852_up_50	6	0.062413	0.13268	0.997472	3220	1	0.26295	0.014144	0.041638	0.953107	1040	3	0.26295
TMEM232:NM_001039763_up_50	7	0.61119	0.62119	0.997472	16504	1	-0.10545	0.014147	0.04463	0.953107	1041	2	-0.10545
SLC26A7:NM_001282356;NM_001282357_up_50	4	0.11879	0.1936	0.997472	5207	2	-0.08277	0.014152	0.036847	0.946256	1042	1	-0.08277
LRRC20:NM_001278211;NM_018239_up_50	10	0.413	0.55203	0.997472	12396	1	0.090402	0.014161	0.050701	0.953107	1043	3	0.090402
ZNF99:NM_001080409_up_50	7	0.9888	0.98877	0.999215	26110	0	0.35302	0.014169	0.044689	0.953107	1044	4	0.35302
TREML1:NM_001271807;NM_178174_up_50	8	0.046054	0.1124	0.991075	2613	3	0.0081951	0.014186	0.045488	0.953107	1045	4	0.0081951
SLC41A1:NM_173854_up_50	9	0.3945	0.53016	0.997472	11990	1	0.0075577	0.014198	0.048823	0.953107	1046	2	0.0075577
RMI1:NM_024945_up_50	8	0.015266	0.047466	0.972867	1067	3	-0.010812	0.014219	0.045576	0.953107	1047	2	-0.010812
PRIMPOL:NM_152683_up_50	5	0.88637	0.88642	0.997472	23405	0	0.2833	0.014219	0.037779	0.946256	1048	3	0.2833
SKIL:NM_001145097;NM_001248008_up_50	4	0.96083	0.96086	0.999215	25341	0	0.36667	0.014246	0.037069	0.946256	1049	3	0.36667
CSDE1:NM_001007553;NM_007158_up_50	7	0.30866	0.4331	0.997472	10135	1	0.15177	0.014249	0.044922	0.953107	1050	3	0.15177
PRPF38B:NM_018061_up_50	9	0.12573	0.25134	0.997472	5411	2	-0.092311	0.014255	0.048968	0.953107	1051	1	-0.092311
TSSK3:NM_052841_up_50	11	0.97733	0.9774	0.999215	25805	0	0.088176	0.014326	0.052055	0.953107	1052	3	0.088176
random:random_seq_56175_22_0_-1	1	0.98567	0.98564	0.999215	26024	0	0.50566	0.014327	0.014243	0.937016	1053	1	0.50566
SETD9:NM_001171990;NM_153706_up_50	8	0.90078	0.901	0.997472	23839	0	0.28577	0.014366	0.045978	0.953107	1054	4	0.28577
TMEM14E:NM_001123228_up_50	4	0.044412	0.083087	0.972867	2545	1	0.19784	0.014381	0.03741	0.946256	1055	2	0.19784
NAP1L3:NM_004538_up_50	3	0.18712	0.20823	0.997472	7232	1	-0.10279	0.014392	0.03013	0.937016	1056	1	-0.10279
GOLM1:NM_177937_up_50	10	0.050461	0.13524	0.997472	2795	4	-0.13675	0.014405	0.051483	0.953107	1057	4	-0.13675
YTHDF3:NM_001277813;NM_152758_up_50	5	0.55442	0.55489	0.997472	15285	1	0.2538	0.014429	0.038269	0.94727	1058	2	0.2538
NDN:NM_002487_up_50	8	0.97777	0.97784	0.999215	25815	0	0.084643	0.014456	0.046229	0.953107	1059	2	0.084643
SLC39A3:NM_144564;NM_213568_up_50	8	0.62097	0.64198	0.997472	16699	1	0.19053	0.014462	0.046248	0.953107	1060	3	0.19053
ZBTB32:NM_014383_up_50	7	0.23047	0.34577	0.997472	8361	2	-0.076528	0.014487	0.045575	0.953107	1061	2	-0.076528
random:random_seq_71416_0_22_-1	1	0.98551	0.98548	0.999215	26021	0	0.67395	0.014494	0.014411	0.937016	1062	1	0.67395
BAIAP2:NM_001144888;NM_017451_up_50	8	0.77084	0.77099	0.997472	20378	0	0.20809	0.014503	0.046364	0.953107	1063	4	0.20809
DGUOK:NM_080916;NM_080918_up_50	9	0.080529	0.1788	0.997472	3894	1	0.14905	0.014507	0.049587	0.953107	1064	3	0.14905
OLFM2:NM_058164_up_50	7	0.92417	0.92422	0.997935	24440	0	0.38668	0.014507	0.045633	0.953107	1065	3	0.38668
EP300:NM_001429_up_50	8	0.08903	0.18883	0.997472	4202	1	0.010686	0.014529	0.046435	0.953107	1066	2	0.010686
MID1:NM_001098624_up_50	5	0.47106	0.48002	0.997472	13532	1	0.018219	0.014594	0.038649	0.94727	1067	2	0.018219
random:random_seq_81737_0_22_-1	1	0.9854	0.98538	0.999215	26018	0	0.73251	0.014603	0.014519	0.937016	1068	1	0.73251
TMEM106B:NM_001134232;NM_018374_up_50	6	0.23162	0.3436	0.997472	8391	1	0.22667	0.01461	0.042602	0.953107	1069	3	0.22667
DEFB119:NM_001271209;NM_153323_up_50	5	0.77737	0.77751	0.997472	20560	0	0.31389	0.014615	0.038701	0.94727	1070	3	0.31389
KL:NM_004795_up_50	7	0.83379	0.83404	0.997472	22020	0	0.072017	0.014616	0.045952	0.953107	1071	3	0.072017
SLFN5:NM_144975_up_50	6	0.56965	0.57456	0.997472	15607	1	0.063315	0.014618	0.042623	0.953107	1072	2	0.063315
KANSL3:NM_001115016_up_50	6	0.090258	0.16767	0.997472	4254	1	0.23073	0.014646	0.042679	0.953107	1073	3	0.23073
METTL22:NM_024109_up_50	11	0.41058	0.55771	0.997472	12336	1	-0.071965	0.014684	0.053113	0.953107	1074	3	-0.071965
HEYL:NM_014571_up_50	7	0.57455	0.59271	0.997472	15718	1	0.073321	0.014697	0.046193	0.953107	1075	3	0.073321
KLHL7:NM_001031710;NM_001172428_up_50	6	0.13085	0.21826	0.997472	5573	1	0.10708	0.014746	0.042886	0.953107	1076	2	0.10708
random:random_seq_136063_0_22_-1	1	0.98523	0.98522	0.999215	26014	0	0.60657	0.01477	0.014688	0.937016	1077	1	0.60657
PSMD13:NM_002817;NM_175932_up_50	10	0.22564	0.38468	0.997472	8225	2	0.043975	0.014778	0.052678	0.953107	1078	3	0.043975
OLIG3:NM_175747_up_50	7	0.81965	0.82001	0.997472	21670	0	0.061646	0.01479	0.04646	0.953107	1079	1	0.061646
KLC3:NM_177417_up_50	10	0.77738	0.78098	0.997472	20562	1	0.12605	0.014809	0.05278	0.953107	1080	4	0.12605
ARHGAP24:NM_031305_up_50	6	0.83309	0.83286	0.997472	22008	0	0.19723	0.014811	0.04302	0.953107	1081	3	0.19723
CBX1:NM_001127228_up_50	6	0.53615	0.54686	0.997472	14904	1	-0.01144	0.014811	0.043021	0.953107	1082	2	-0.01144
RPS6KA1:NM_002953_up_50	9	0.40288	0.53876	0.997472	12159	1	0.17089	0.014827	0.050385	0.953107	1083	4	0.17089
MTRNR2L3:NM_001190472_up_50	4	0.8603	0.86043	0.997472	22679	0	0.41903	0.014851	0.038546	0.94727	1084	3	0.41903
XDH:NM_000379_up_50	4	0.93421	0.93426	0.999215	24673	0	0.34543	0.014863	0.038575	0.94727	1085	2	0.34543
CYP2C8:NM_000770;NM_001198855_up_50	4	0.32957	0.3473	0.997472	10598	1	0.26809	0.014868	0.038587	0.94727	1086	3	0.26809
ROPN1L:NM_001201466;NM_031916_up_50	11	0.22878	0.40315	0.997472	8313	2	-0.14437	0.014886	0.05373	0.953107	1087	2	-0.14437
COL16A1:NM_001856_up_50	7	0.30093	0.42754	0.997472	9967	1	0.29383	0.014886	0.046734	0.953107	1088	4	0.29383
LYN:NM_001111097;NM_002350_up_50	11	0.2962	0.46365	0.997472	9857	1	0.27302	0.014897	0.053763	0.953107	1089	5	0.27302
FADS2:NM_001281501;NM_001281502_up_50	2	0.9851	0.9851	0.999215	26009	0	0.47374	0.014902	0.028042	0.937016	1090	2	0.47374
TMX1:NM_030755_up_50	7	0.22498	0.33944	0.997472	8203	2	-0.022401	0.014923	0.046836	0.953107	1091	2	-0.022401
TMTC2:NM_152588_up_50	7	0.91652	0.91656	0.997902	24247	0	0.2587	0.014948	0.04691	0.953107	1092	3	0.2587
GFPT1:NM_001244710;NM_002056_up_50	11	0.99255	0.99257	0.999215	26210	0	0.088343	0.014962	0.053959	0.953107	1093	5	0.088343
RRP36:NM_033112_up_50	7	0.14346	0.24641	0.997472	5937	2	-0.14863	0.014981	0.047004	0.953107	1094	3	-0.14863
HIST1H4K:NM_003541_up_50	2	0.98497	0.98497	0.999215	26008	0	0.60738	0.015026	0.02828	0.937016	1095	2	0.60738
RAB3D:NM_004283_up_50	10	0.66557	0.70412	0.997472	17749	1	0.25431	0.015033	0.053507	0.953107	1096	5	0.25431
POU2F1:NM_001198786;NM_002697_up_50	2	0.98496	0.98495	0.999215	26007	0	0.54142	0.015043	0.028314	0.937016	1097	2	0.54142
DLG2:NM_001364_up_50	5	0.947	0.94697	0.999215	24978	0	0.38385	0.015065	0.039781	0.953107	1098	3	0.38385
C2orf88:NM_001042521_up_50	2	0.98491	0.98491	0.999215	26005	0	0.48197	0.015087	0.028398	0.937016	1099	2	0.48197
PKIB:NM_032471;NM_181795_up_50	9	0.98612	0.98612	0.999215	26039	0	0.19388	0.015102	0.051104	0.953107	1100	3	0.19388
FFAR2:NM_005306_up_50	9	0.66811	0.68928	0.997472	17802	1	0.26133	0.015153	0.051237	0.953107	1101	4	0.26133
ABCG1:NM_004915;NM_016818_up_50	7	0.28615	0.41028	0.997472	9641	2	0.29114	0.015156	0.047488	0.953107	1102	4	0.29114
PACS1:NM_018026_up_50	9	0.9632	0.96311	0.999215	25407	0	0.094195	0.015159	0.051243	0.953107	1103	2	0.094195
NPRL2:NM_006545_up_50	9	0.58987	0.64102	0.997472	16054	1	0.10988	0.015167	0.051265	0.953107	1104	3	0.10988
random:random_seq_13556_0_22_-1	1	0.98483	0.98481	0.999215	26002	0	0.80527	0.015174	0.015099	0.937016	1105	1	0.80527
MRPL1:NM_020236_up_50	5	0.25989	0.32568	0.997472	9055	1	-0.084327	0.015232	0.040167	0.953107	1106	2	-0.084327
PLEKHG4:NM_015432_up_50	8	0.1271	0.24733	0.997472	5450	2	0.034987	0.015237	0.048334	0.953107	1107	3	0.034987
HNRNPAB:NM_004499;NM_031266_up_50	11	0.34201	0.50051	0.997472	10860	2	0.15374	0.015259	0.054852	0.955697	1108	4	0.15374
NT5C2:NM_001134373;NM_012229_up_50	5	0.97994	0.97998	0.999215	25870	0	0.24435	0.015285	0.040282	0.953107	1109	3	0.24435
SCML1:NM_001037535;NM_006746_up_50	8	0.025527	0.074485	0.972867	1622	3	-0.10235	0.015287	0.048468	0.953107	1110	2	-0.10235
SLC4A2:NM_001199693_up_50	3	0.87004	0.86994	0.997472	22946	0	0.21828	0.015288	0.031643	0.946256	1111	1	0.21828
NM_001287598:NM_001287598;NM_182529_up_50	8	0.77236	0.77256	0.997472	20417	0	0.16623	0.015304	0.048512	0.953107	1112	3	0.16623
NCR3LG1:NM_001202439_up_50	8	0.0024699	0.010209	0.929936	214	2	0.13271	0.015317	0.048537	0.953107	1113	3	0.13271
USP44:NM_032147_up_50	4	0.85535	0.85552	0.997472	22565	0	0.068262	0.015319	0.039671	0.953107	1114	1	0.068262
FOXRED2:NM_001102371;NM_024955_up_50	7	0.72878	0.72949	0.997472	19316	0	0.20566	0.015322	0.047954	0.953107	1115	2	0.20566
FDX1L:NM_001031734_up_50	6	0.10993	0.19216	0.997472	4937	1	-0.19379	0.015324	0.044077	0.953107	1116	2	-0.19379
AP5B1:NM_138368_up_50	6	0.13247	0.22028	0.997472	5616	2	-0.14903	0.015354	0.044146	0.953107	1117	1	-0.14903
ST20-MTHFS:NM_001199760_up_50	9	0.010148	0.035375	0.972867	750	2	0.17807	0.015363	0.051773	0.953107	1118	4	0.17807
GPS1:NM_004127;NM_212492_up_50	6	0.048314	0.1111	0.990447	2710	3	-0.095599	0.015392	0.044235	0.953107	1119	2	-0.095599
random:random_seq_88212_0_22_-1	1	0.9846	0.9846	0.999215	25994	0	0.67868	0.015398	0.015323	0.937016	1120	1	0.67868
BCR:NM_004327;NM_021574_up_50	7	0.13698	0.23908	0.997472	5736	1	0.19247	0.015411	0.048219	0.953107	1121	3	0.19247
HTRA4:NM_153692_up_50	4	0.74467	0.74489	0.997472	19710	0	0.30747	0.015453	0.039971	0.953107	1122	3	0.30747
NMU:NM_006681_up_50	7	0.038352	0.09315	0.972867	2279	1	-0.17382	0.015455	0.04833	0.953107	1123	1	-0.17382
TEN1-CDK3:NM_001258_up_50	10	0.98235	0.98239	0.999215	25931	0	0.10409	0.015459	0.054878	0.955697	1124	5	0.10409
RBL2:NM_005611_up_50	9	0.8755	0.87499	0.997472	23097	0	0.23805	0.015478	0.052072	0.953107	1125	3	0.23805
USP27X:NM_001145073_up_50	6	0.022196	0.056539	0.972867	1439	2	-0.036432	0.015544	0.044563	0.953107	1126	2	-0.036432
MFSD11:NM_001242534_up_50	6	0.43825	0.47421	0.997472	12921	1	0.14047	0.015566	0.044604	0.953107	1127	3	0.14047
TBC1D2B:NM_015079;NM_144572_up_50	8	0.83407	0.83422	0.997472	22029	0	0.19591	0.015567	0.049177	0.953107	1128	4	0.19591
CTBP1:NM_001012614;NM_001328_up_50	7	0.81803	0.81841	0.997472	21623	0	-0.00048057	0.015588	0.04871	0.953107	1129	3	-0.00048057
LOR:NM_000427_up_50	7	0.96368	0.96362	0.999215	25422	0	0.31296	0.0156	0.04874	0.953107	1130	3	0.31296
CRYGB:NM_005210_up_50	7	0.72632	0.72706	0.997472	19254	0	0.1904	0.015626	0.048803	0.953107	1131	3	0.1904
KLHL26:NM_018316_up_50	7	0.98049	0.98045	0.999215	25887	0	0.19554	0.015633	0.04882	0.953107	1132	2	0.19554
SMC2:NM_001042550_up_50	9	0.66246	0.68555	0.997472	17672	1	0.11679	0.015663	0.052526	0.953107	1133	3	0.11679
ZFP28:NM_020828_up_50	9	0.27089	0.40792	0.997472	9319	1	0.17708	0.015668	0.052539	0.953107	1134	3	0.17708
NEU4:NM_001167600;NM_001167601_up_50	5	0.72234	0.72241	0.997472	19156	0	0.08582	0.015696	0.041249	0.953107	1135	2	0.08582
ZNF385B:NM_001282725_up_50	6	0.64871	0.64864	0.997472	17333	0	0.35673	0.015702	0.044896	0.953107	1136	3	0.35673
TMEM161B:NM_001289007;NM_153354_up_50	5	0.40867	0.43002	0.997472	12296	1	-0.085868	0.015728	0.041327	0.953107	1137	2	-0.085868
GABRA1:NM_001127643;NM_001127644_up_50	2	0.87896	0.87912	0.997472	23196	0	0.49482	0.01575	0.029634	0.937016	1138	1	0.49482
CELF3:NM_001172648_up_50	7	0.10162	0.19883	0.997472	4666	2	0.27728	0.015761	0.049189	0.953107	1139	3	0.27728
SMARCA4:NM_001128844;NM_003072_up_50	5	0.86518	0.86514	0.997472	22802	0	-0.065316	0.015792	0.041471	0.953107	1140	1	-0.065316
ZNF407:NM_001146189;NM_017757_up_50	9	0.54949	0.61921	0.997472	15175	1	0.10099	0.015793	0.052866	0.953107	1141	2	0.10099
ARL13A:NM_001162491_up_50	2	0.9202	0.92029	0.997935	24339	0	0.48589	0.0158	0.029722	0.937016	1142	1	0.48589
RGS20:NM_003702_up_50	7	0.96735	0.96728	0.999215	25542	0	0.083775	0.015844	0.049417	0.953107	1143	3	0.083775
SLC35F6:NM_017877_up_50	8	0.91415	0.91438	0.997763	24187	0	0.20543	0.015853	0.04992	0.953107	1144	4	0.20543
C2orf82:NM_206895_up_50	7	0.92723	0.9273	0.998961	24506	0	0.27328	0.015854	0.049435	0.953107	1145	3	0.27328
CD24:NM_013230_up_50	7	0.9969	0.99686	0.999398	26334	0	0.18566	0.015868	0.049471	0.953107	1146	4	0.18566
RAI14:NM_001145523_up_50	3	0.47762	0.47747	0.997472	13660	0	0.42009	0.01587	0.032595	0.946256	1147	2	0.42009
random:random_seq_24613_22_0_-1	1	0.98411	0.98412	0.999215	25982	0	0.49138	0.015892	0.015814	0.937016	1148	1	0.49138
ZNF771:NM_001142305;NM_016643_up_50	7	0.92971	0.92974	0.999044	24568	0	0.040202	0.015922	0.049627	0.953107	1149	3	0.040202
EIF2AK2:NM_001135652_up_50	8	0.0041747	0.016209	0.938081	363	2	-0.10095	0.015924	0.050108	0.953107	1150	1	-0.10095
TTR:NM_000371_up_50	6	0.86818	0.86812	0.997472	22896	0	0.13329	0.015924	0.045372	0.953107	1151	3	0.13329
PKN1:NM_002741_up_50	8	0.25168	0.37674	0.997472	8863	1	0.099316	0.016007	0.050316	0.953107	1152	4	0.099316
SOX2:NM_003106_up_50	9	0.019657	0.06039	0.972867	1307	1	0.26186	0.016012	0.053407	0.953107	1153	4	0.26186
MMP27:NM_022122_up_50	6	0.87128	0.87122	0.997472	22988	0	-0.0019893	0.016037	0.045606	0.953107	1154	2	-0.0019893
DSCAM:NM_001271534;NM_001389_up_50	10	0.12595	0.25553	0.997472	5416	1	0.14514	0.016044	0.056734	0.956812	1155	5	0.14514
CKM:NM_001824_up_50	7	0.65964	0.6625	0.997472	17610	1	0.13367	0.016075	0.050039	0.953107	1156	1	0.13367
DUSP28:NM_001033575_up_50	8	0.19237	0.31461	0.997472	7388	2	0.15787	0.016102	0.050553	0.953107	1157	3	0.15787
HRCT1:NM_001039792_up_50	9	0.82722	0.82674	0.997472	21863	0	0.11029	0.016135	0.053728	0.953107	1158	4	0.11029
TCEAL1:NM_001006639;NM_004780_up_50	5	0.4306	0.44703	0.997472	12753	1	-0.19331	0.01614	0.042268	0.953107	1159	1	-0.19331
ACO1:NM_001278352;NM_002197_up_50	9	0.96402	0.96393	0.999215	25437	0	-0.0058722	0.016148	0.053755	0.953107	1160	3	-0.0058722
IL24:NM_001185156;NM_006850_up_50	5	0.43395	0.44967	0.997472	12819	1	0.22276	0.016162	0.042317	0.953107	1161	2	0.22276
C3orf84:NM_001080528_up_50	7	0.75116	0.75171	0.997472	19886	0	0.11026	0.016179	0.050333	0.953107	1162	2	0.11026
PPP1R17:NM_001145123;NM_006658_up_50	7	0.93401	0.934	0.999215	24667	0	0.33878	0.016179	0.050333	0.953107	1163	4	0.33878
HSD17B7:NM_016371_up_50	9	0.96654	0.96647	0.999215	25512	0	0.13133	0.01621	0.053912	0.953107	1164	4	0.13133
random:random_seq_193769_0_22_-1	1	0.98379	0.9838	0.999215	25979	0	0.56353	0.016213	0.016134	0.937016	1165	1	0.56353
CBLN2:NM_182511_up_50	7	0.98993	0.98984	0.999215	26150	0	0.37284	0.016219	0.050455	0.953107	1166	4	0.37284
HOXD12:NM_021193_up_50	8	0.30709	0.43562	0.997472	10097	1	0.14874	0.016254	0.050963	0.953107	1167	4	0.14874
CSRNP3:NM_001172173_up_50	7	0.31906	0.43819	0.997472	10371	1	0.068528	0.016273	0.050611	0.953107	1168	3	0.068528
NIF3L1:NM_001136039;NM_021824_up_50	6	0.44712	0.48031	0.997472	13066	1	0.085077	0.016379	0.046336	0.953107	1169	2	0.085077
USP8:NM_001128610;NM_005154_up_50	8	0.10555	0.21712	0.997472	4810	1	0.00097306	0.01638	0.051302	0.953107	1170	2	0.00097306
ENDOD1:NM_015036_up_50	7	0.90356	0.90362	0.997472	23913	0	0.058358	0.016396	0.050957	0.953107	1171	3	0.058358
SOX5:NM_001261415_up_50	6	0.14446	0.23517	0.997472	5963	2	0.021225	0.016417	0.046422	0.953107	1172	2	0.021225
HOXD4:NM_014621_up_50	9	0.9114	0.91096	0.997472	24120	0	0.0681	0.016418	0.054412	0.954389	1173	3	0.0681
CD59:NM_001127223;NM_001127226_up_50	4	0.94637	0.94644	0.999215	24958	0	0.34377	0.016419	0.042281	0.953107	1174	2	0.34377
ATP13A2:NM_001141973;NM_022089_up_50	5	0.96513	0.96513	0.999215	25468	0	0.27081	0.016434	0.042926	0.953107	1175	3	0.27081
PCDHB7:NM_018940_up_50	2	0.98356	0.98357	0.999215	25972	0	0.67284	0.016442	0.030866	0.937729	1176	2	0.67284
KIF2C:NM_006845_up_50	7	0.69773	0.69856	0.997472	18532	1	-0.070114	0.016474	0.051156	0.953107	1177	2	-0.070114
ARGFX:NM_001012659_up_50	6	0.33841	0.4101	0.997472	10766	1	0.072794	0.016569	0.046729	0.953107	1178	1	0.072794
SIGLEC11:NM_001135163;NM_052884_up_50	8	0.054317	0.12731	0.997472	2947	1	0.30142	0.016572	0.051831	0.953107	1179	3	0.30142
TLE6:NM_001143986;NM_024760_up_50	7	0.51225	0.54909	0.997472	14395	1	0.018113	0.016601	0.051508	0.953107	1180	3	0.018113
SPATA7:NM_001040428;NM_018418_up_50	8	0.98616	0.98616	0.999215	26042	0	0.15501	0.016627	0.051969	0.953107	1181	2	0.15501
SFSWAP:NM_001261411;NM_004592_up_50	7	0.3595	0.45892	0.997472	11249	1	-0.20538	0.016651	0.051653	0.953107	1182	1	-0.20538
random:random_seq_39803_0_22_-1	1	0.98334	0.98335	0.999215	25969	0	0.58299	0.016656	0.016622	0.937016	1183	1	0.58299
MAPRE2:NM_001143826_up_50	7	0.060663	0.13613	0.997472	3164	1	-0.065452	0.016677	0.051724	0.953107	1184	2	-0.065452
IFT46:NM_001168618;NM_020153_up_50	8	0.2512	0.37623	0.997472	8855	1	0.093153	0.016683	0.052119	0.953107	1185	3	0.093153
random:random_seq_69185_0_22_-1	1	0.98331	0.98333	0.999215	25967	0	0.85518	0.016688	0.016649	0.937016	1186	1	0.85518
random:random_seq_70712_0_22_-1	1	0.98325	0.98327	0.999215	25966	0	0.82456	0.016745	0.01671	0.937016	1187	1	0.82456
TUBA1B:NM_006082_up_50	7	0.3389	0.44823	0.997472	10781	1	0.31376	0.01676	0.051941	0.953107	1188	4	0.31376
WTAP:NM_001270531;NM_152857_up_50	7	0.0054429	0.018732	0.952768	447	2	0.2774	0.016763	0.051947	0.953107	1189	4	0.2774
ABCG1:NM_207174_up_50	7	0.90456	0.90462	0.997472	23937	0	0.11632	0.016771	0.051971	0.953107	1190	3	0.11632
KANK1:NM_001256876_up_50	3	0.05319	0.093264	0.972867	2908	1	-0.16292	0.016773	0.034097	0.946256	1191	1	-0.16292
GRIN2A:NM_001134408_up_50	7	0.91483	0.91486	0.997795	24206	0	0.24506	0.016798	0.052061	0.953107	1192	3	0.24506
TTC3:NM_003316_up_50	1	0.98319	0.98321	0.999215	25963	0	0.88669	0.016809	0.016784	0.937016	1193	1	0.88669
SRSF8:NM_032102_up_50	6	0.1692	0.26583	0.997472	6754	2	0.063963	0.016833	0.047291	0.953107	1194	2	0.063963
CUTC:NM_015960_up_50	6	0.071495	0.14417	0.997472	3537	1	0.23008	0.016868	0.047369	0.953107	1195	3	0.23008
WIBG:NM_001143853_up_50	7	0.13134	0.23263	0.997472	5582	1	0.13414	0.016872	0.052245	0.953107	1196	2	0.13414
ANO5:NM_001142649;NM_213599_up_50	9	0.57191	0.63108	0.997472	15653	1	0.056837	0.016874	0.055564	0.956812	1197	2	0.056837
POLR2J3:NM_001097615_up_50	2	0.95067	0.95072	0.999215	25066	0	0.4461	0.016882	0.031643	0.946256	1198	1	0.4461
CD63:NM_001257392_up_50	4	0.94057	0.94063	0.999215	24820	0	0.53319	0.016901	0.043449	0.953107	1199	3	0.53319
ZMYND11:NM_001202467;NM_001202468_up_50	3	0.92064	0.92054	0.997935	24352	0	0.58186	0.016906	0.034314	0.946256	1200	2	0.58186
ARHGEF12:NM_001198665;NM_015313_up_50	7	0.61907	0.62762	0.997472	16655	1	0.21641	0.016918	0.052368	0.953107	1201	2	0.21641
CLDN5:NM_001130861;NM_003277_up_50	8	0.22663	0.35032	0.997472	8248	1	0.044777	0.01693	0.052779	0.953107	1202	3	0.044777
GDAP1:NM_001040875;NM_018972_up_50	7	0.94501	0.94505	0.999215	24933	0	0.21443	0.016933	0.052404	0.953107	1203	4	0.21443
SIN3A:NM_015477_up_50	4	0.99891	0.99892	0.999699	26379	0	0.40702	0.016936	0.043538	0.953107	1204	3	0.40702
WBP4:NM_007187_up_50	8	0.70831	0.71073	0.997472	18808	1	0.043058	0.016936	0.052799	0.953107	1205	2	0.043058
VWA3A:NM_173615_up_50	4	0.70222	0.7024	0.997472	18654	0	0.5063	0.016952	0.043585	0.953107	1206	3	0.5063
WDR35:NM_001006657;NM_020779_up_50	7	0.86118	0.86132	0.997472	22704	0	0.22076	0.016968	0.052498	0.953107	1207	4	0.22076
NYAP1:NM_173564_up_50	6	0.35826	0.42215	0.997472	11213	1	0.064703	0.016974	0.047588	0.953107	1208	2	0.064703
PKNOX1:NM_001286258;NM_004571_up_50	11	0.42869	0.57319	0.997472	12719	2	0.029143	0.016984	0.060033	0.956812	1209	4	0.029143
DMRTC2:NM_001040283_up_50	7	0.39603	0.47877	0.997472	12022	1	-0.0058795	0.017005	0.052605	0.953107	1210	1	-0.0058795
ACSS2:NM_001242393_up_50	6	0.22467	0.335	0.997472	8195	1	0.22251	0.017015	0.047677	0.953107	1211	3	0.22251
TMTC3:NM_181783_up_50	8	0.2771	0.40373	0.997472	9453	1	-0.20575	0.017015	0.053	0.953107	1212	3	-0.20575
STX6:NM_001286210;NM_005819_up_50	8	0.9951	0.99509	0.999215	26284	0	0.26007	0.017039	0.053056	0.953107	1213	4	0.26007
random:random_seq_129564_22_0_-1	1	0.98294	0.98296	0.999215	25953	0	0.71356	0.01706	0.017029	0.937016	1214	1	0.71356
ZMYM2:NM_001190964;NM_197968_up_50	4	0.45402	0.45566	0.997472	13198	1	0.25414	0.017074	0.043864	0.953107	1215	3	0.25414
BPIFA3:NM_001042439;NM_178466_up_50	5	0.97641	0.9764	0.999215	25777	0	0.22715	0.017082	0.044413	0.953107	1216	3	0.22715
COL6A6:NM_001102608_up_50	3	0.80515	0.80508	0.997472	21277	0	0.51959	0.017131	0.03469	0.946256	1217	2	0.51959
random:random_seq_131820_0_22_-1	1	0.98286	0.98288	0.999215	25950	0	0.51373	0.017137	0.01711	0.937016	1218	1	0.51373
VPS25:NM_032353_up_50	6	0.21991	0.32914	0.997472	8086	2	0.025056	0.017138	0.047939	0.953107	1219	2	0.025056
GABPA:NM_001197297_up_50	8	0.72654	0.72734	0.997472	19258	1	0.0086598	0.017138	0.053305	0.953107	1220	1	0.0086598
METTL7A:NM_014033_up_50	5	0.38797	0.41438	0.997472	11847	1	0.21141	0.017154	0.044574	0.953107	1221	2	0.21141
TYW5:NM_001039693_up_50	8	0.78425	0.78451	0.997472	20745	0	0.0029534	0.017159	0.053359	0.953107	1222	2	0.0029534
GPX7:NM_015696_up_50	7	0.29049	0.41531	0.997472	9729	1	0.25541	0.017163	0.053061	0.953107	1223	4	0.25541
random:random_seq_145145_0_22_-1	1	0.98283	0.98285	0.999215	25948	0	0.81973	0.017169	0.017146	0.937016	1224	1	0.81973
ZNF430:NM_001172671;NM_025189_up_50	9	0.0013559	0.0061483	0.929936	116	2	-0.11085	0.017244	0.056513	0.956812	1225	3	-0.11085
GTPBP3:NM_001195422_up_50	7	0.83088	0.83115	0.997472	21950	0	0.31015	0.017251	0.053301	0.953107	1226	4	0.31015
OR10K1:NM_001004473_up_50	6	0.43151	0.46965	0.997472	12770	1	0.28389	0.017263	0.048194	0.953107	1227	2	0.28389
BASP1:NM_006317_up_50	10	0.96821	0.96826	0.999215	25562	0	-0.017028	0.01727	0.060546	0.956812	1228	3	-0.017028
FAM65A:NM_001193523_up_50	7	0.54204	0.56927	0.997472	15026	1	0.058989	0.01727	0.053356	0.953107	1229	1	0.058989
TMEM40:NM_001284407;NM_018306_up_50	10	0.24596	0.40213	0.997472	8732	1	0.03893	0.01728	0.060573	0.956812	1230	2	0.03893
random:random_seq_173251_22_0_-1	1	0.98269	0.98271	0.999215	25944	0	0.53377	0.01731	0.017279	0.937016	1231	1	0.53377
NLGN1:NM_014932_up_50	5	0.88269	0.88276	0.997472	23313	0	0.206	0.017311	0.044928	0.953107	1232	2	0.206
random:random_seq_5262_0_22_-1	1	0.98266	0.98268	0.999215	25942	0	0.80051	0.017335	0.017303	0.937016	1233	1	0.80051
NM_052819:NM_052819_up_50	7	0.17749	0.28528	0.997472	6987	1	-0.071914	0.017337	0.053543	0.953107	1234	3	-0.071914
NPIPB9:NM_001287250;NM_001287251_up_50	1	0.98263	0.98265	0.999215	25941	0	0.57585	0.017368	0.017336	0.937016	1235	1	0.57585
random:random_seq_158695_0_22_-1	1	0.98261	0.98263	0.999215	25940	0	0.5996	0.017387	0.017353	0.937016	1236	1	0.5996
CSMD2:NM_052896_up_50	2	0.8875	0.88749	0.997472	23438	0	0.54145	0.017391	0.032555	0.946256	1237	1	0.54145
random:random_seq_19262_0_22_-1	1	0.98261	0.98263	0.999215	25938	0	0.87505	0.017393	0.017361	0.937016	1238	1	0.87505
SMIM19:NM_001135674;NM_138436_up_50	8	0.088557	0.18798	0.997472	4181	1	-0.12715	0.017429	0.054068	0.953107	1239	3	-0.12715
PSAT1:NM_021154;NM_058179_up_50	7	0.082945	0.17778	0.997472	3991	2	-0.13207	0.017447	0.053834	0.953107	1240	1	-0.13207
CKS2:NM_001827_up_50	10	0.45868	0.59552	0.997472	13303	2	-0.075585	0.017469	0.061161	0.956812	1241	2	-0.075585
random:random_seq_66469_0_22_-1	1	0.98252	0.98254	0.999215	25937	0	0.65154	0.017483	0.017445	0.937016	1242	1	0.65154
CYP26C1:NM_183374_up_50	7	0.52589	0.55813	0.997472	14675	1	0.12194	0.017492	0.053955	0.953107	1243	1	0.12194
HIST1H3I:NM_003533_up_50	2	0.98251	0.98251	0.999215	25936	0	0.48443	0.017494	0.032731	0.946256	1244	2	0.48443
FAM205A:NM_001141917_up_50	8	0.6995	0.70302	0.997472	18576	1	0.32012	0.017509	0.054274	0.953944	1245	4	0.32012
MOB2:NM_001172223_up_50	7	0.72341	0.72415	0.997472	19178	0	0.16337	0.01752	0.054036	0.953107	1246	3	0.16337
CREM:NM_181571;NM_183060_up_50	7	0.59281	0.60665	0.997472	16117	1	0.074267	0.01753	0.054059	0.953107	1247	3	0.074267
LILRA3:NM_001172654;NM_006865_up_50	5	0.025659	0.063246	0.972867	1628	2	0.12817	0.017545	0.045473	0.953107	1248	2	0.12817
AP3S2:NM_005829_up_50	6	0.73193	0.73196	0.997472	19400	0	0.14795	0.017555	0.048791	0.953107	1249	3	0.14795
DPP10:NM_001004360_up_50	4	0.68734	0.68754	0.997472	18294	0	0.19783	0.017574	0.045046	0.953107	1250	2	0.19783
C14orf80:NM_001134875;NM_001134876_up_50	8	0.095374	0.19978	0.997472	4433	3	0.22481	0.017613	0.05455	0.954389	1251	4	0.22481
LURAP1L:NM_203403_up_50	4	0.67007	0.67031	0.997472	17837	0	-0.049186	0.017625	0.045159	0.953107	1252	1	-0.049186
NM_001167992:NM_001167992_up_50	8	0.74183	0.7421	0.997472	19637	1	-0.11159	0.017641	0.054628	0.954467	1253	3	-0.11159
UBE3C:NM_014671_up_50	11	0.8295	0.83023	0.997472	21927	1	0.16846	0.017643	0.061986	0.956812	1254	4	0.16846
AWAT1:NM_001013579_up_50	8	0.11615	0.23512	0.997472	5116	2	0.012668	0.017658	0.054663	0.954467	1255	3	0.012668
DST:NM_001144770_up_50	6	0.90955	0.90955	0.997472	24059	0	0.10924	0.017669	0.049016	0.953107	1256	2	0.10924
CFAP61:NM_015585_up_50	5	0.25931	0.32531	0.997472	9037	1	-0.0027064	0.017767	0.045968	0.953107	1257	2	-0.0027064
C6:NM_001115131_up_50	3	0.83496	0.83486	0.997472	22050	0	0.54917	0.01777	0.035792	0.946256	1258	2	0.54917
OIT3:NM_152635_up_50	6	0.46749	0.49456	0.997472	13478	1	-0.041757	0.017776	0.049234	0.953107	1259	2	-0.041757
PAIP2:NM_016480_up_50	9	0.34429	0.47954	0.997472	10920	1	0.075909	0.01778	0.05787	0.956812	1260	3	0.075909
SH3D21:NM_001162530_up_50	9	0.39109	0.52666	0.997472	11910	1	0.22012	0.017822	0.057973	0.956812	1261	4	0.22012
FANCI:NM_001113378;NM_018193_up_50	9	0.83417	0.83365	0.997472	22035	0	-0.010235	0.017827	0.057983	0.956812	1262	4	-0.010235
STRA6:NM_001142617;NM_001142620_up_50	7	0.59407	0.60765	0.997472	16146	1	-0.096199	0.017845	0.054936	0.955702	1263	2	-0.096199
RAB36:NM_004914_up_50	10	0.95536	0.95537	0.999215	25207	0	0.12094	0.017923	0.062575	0.956812	1264	3	0.12094
TMEM107:NM_032354;NM_183065_up_50	7	0.68189	0.68315	0.997472	18155	1	0.24408	0.017926	0.055148	0.955702	1265	3	0.24408
BIN3:NM_018688_up_50	7	0.1323	0.23373	0.997472	5613	1	0.14648	0.017933	0.055168	0.955702	1266	2	0.14648
LIMA1:NM_001113547_up_50	6	0.088897	0.16595	0.997472	4198	2	0.34641	0.017949	0.049605	0.953107	1267	3	0.34641
ARFGAP3:NM_001142293;NM_014570_up_50	9	0.76439	0.76469	0.997472	20218	1	-0.11618	0.01795	0.058294	0.956812	1268	2	-0.11618
NM_001163809:NM_001163809_up_50	4	0.85014	0.85029	0.997472	22440	0	0.37531	0.017953	0.045925	0.953107	1269	2	0.37531
SLC15A4:NM_145648_up_50	10	0.13477	0.26861	0.997472	5676	1	-0.029544	0.017965	0.062716	0.956812	1270	3	-0.029544
ZNF680:NM_001130022;NM_178558_up_50	10	0.30354	0.4524	0.997472	10016	2	-0.064568	0.017974	0.062748	0.956812	1271	2	-0.064568
KIAA0368:NM_001080398_up_50	8	0.97134	0.97142	0.999215	25634	0	0.24252	0.018015	0.055613	0.956812	1272	4	0.24252
FBXL22:NM_203373_up_50	11	0.34316	0.50148	0.997472	10890	1	0.25192	0.018021	0.063146	0.956812	1273	5	0.25192
PHF10:NM_018288;NM_133325_up_50	6	0.21378	0.32148	0.997472	7935	2	-0.027198	0.018022	0.049761	0.953107	1274	2	-0.027198
FAM212B:NM_019099_up_50	4	0.95941	0.95945	0.999215	25305	0	0.35549	0.01804	0.046137	0.953107	1275	3	0.35549
random:random_seq_34899_0_22_-1	1	0.98196	0.98196	0.999215	25921	0	0.42859	0.018041	0.017997	0.937016	1276	1	0.42859
random:random_seq_7989_0_22_-1	1	0.98192	0.98193	0.999215	25920	0	0.39526	0.01808	0.018032	0.937016	1277	1	0.39526
ABCC5:NM_001023587;NM_005688_up_50	6	0.22349	0.3336	0.997472	8165	1	-0.035824	0.018086	0.049894	0.953107	1278	1	-0.035824
MECP2:NM_001110792;NM_004992_up_50	7	0.13277	0.23427	0.997472	5626	1	0.29754	0.018143	0.055746	0.956812	1279	4	0.29754
RBM15:NM_001201545;NM_022768_up_50	4	0.67521	0.67548	0.997472	17963	0	-0.044829	0.018157	0.046406	0.953107	1280	1	-0.044829
PUS3:NM_001271985;NM_031307_up_50	7	0.63638	0.64205	0.997472	17058	1	0.31552	0.018207	0.055923	0.956812	1281	4	0.31552
PNLDC1:NM_001271862;NM_173516_up_50	8	0.65842	0.66943	0.997472	17581	1	0.17665	0.018216	0.056146	0.956812	1282	3	0.17665
CTBP2:NM_001083914_up_50	1	0.98177	0.98177	0.999215	25914	0	0.94821	0.018234	0.018184	0.937016	1283	1	0.94821
FZR1:NM_016263_up_50	9	0.085229	0.18653	0.997472	4070	3	0.0082085	0.018236	0.059014	0.956812	1284	3	0.0082085
C2orf88:NM_001042519;NM_032321_up_50	6	0.91	0.90999	0.997472	24070	0	0.078833	0.018238	0.05021	0.953107	1285	1	0.078833
C1S:NM_001734;NM_201442_up_50	7	0.26059	0.38046	0.997472	9075	1	0.10488	0.018246	0.056039	0.956812	1286	3	0.10488
C17orf58:NM_181655;NM_181656_up_50	6	0.54226	0.55175	0.997472	15030	1	0.1236	0.018271	0.050283	0.953107	1287	2	0.1236
OLR1:NM_001172632;NM_002543_up_50	6	0.32307	0.40101	0.997472	10459	1	-0.16435	0.018283	0.050311	0.953107	1288	2	-0.16435
AIFM3:NM_001018060;NM_144704_up_50	10	0.058066	0.15235	0.997472	3062	2	0.086567	0.018287	0.063734	0.956812	1289	4	0.086567
TNIP3:NM_001128843_up_50	5	0.018923	0.048011	0.972867	1267	2	0.32474	0.018289	0.047144	0.953107	1290	2	0.32474
SLC41A3:NM_001164475_up_50	1	0.98171	0.98172	0.999215	25913	0	0.93311	0.018291	0.018235	0.937016	1291	1	0.93311
RBP4:NM_006744_up_50	10	0.86292	0.86301	0.997472	22742	0	0.33687	0.018294	0.06375	0.956812	1292	5	0.33687
RPL14:NM_003973_up_50	4	0.96314	0.96313	0.999215	25404	0	0.31996	0.018305	0.046752	0.953107	1293	2	0.31996
USPL1:NM_005800_up_50	7	0.86517	0.86529	0.997472	22801	0	0.21068	0.018318	0.056239	0.956812	1294	4	0.21068
GTF2B:NM_001514_up_50	9	0.99323	0.99318	0.999215	26228	0	0.44107	0.018331	0.05924	0.956812	1295	4	0.44107
ATE1:NM_001001976;NM_007041_up_50	7	0.13596	0.23789	0.997472	5704	2	0.14732	0.018332	0.05627	0.956812	1296	2	0.14732
GRIK3:NM_000831_up_50	6	0.99447	0.99441	0.999215	26269	0	0.37604	0.018335	0.050422	0.953107	1297	3	0.37604
AQP1:NM_198098_up_50	6	0.0053954	0.018141	0.952768	442	1	0.21253	0.018403	0.05056	0.953107	1298	3	0.21253
AR:NM_001011645_up_50	7	0.63175	0.63816	0.997472	16940	1	0.21144	0.018418	0.056521	0.956812	1299	3	0.21144
FLVCR2:NM_001195283_up_50	6	0.028798	0.070644	0.972867	1793	2	0.12572	0.018427	0.050611	0.953107	1300	2	0.12572
SPPL2A:NM_032802_up_50	10	0.29454	0.44444	0.997472	9820	2	0.075219	0.018505	0.064409	0.956812	1301	3	0.075219
CFLAR:NM_001202518_up_50	5	0.2986	0.35117	0.997472	9912	1	0.19977	0.018512	0.04766	0.953107	1302	2	0.19977
B3GNT4:NM_030765_up_50	8	0.89209	0.89221	0.997472	23584	0	0.22338	0.01853	0.056974	0.956812	1303	4	0.22338
random:random_seq_202802_0_22_-1	1	0.98143	0.98145	0.999215	25909	0	0.59383	0.018567	0.018512	0.937016	1304	1	0.59383
RASA2:NM_006506_up_50	10	0.023702	0.072604	0.972867	1513	3	-0.10785	0.018605	0.064731	0.956812	1305	2	-0.10785
MSL2:NM_001145417_up_50	5	0.15821	0.24851	0.997472	6403	1	0.29758	0.018607	0.047873	0.953107	1306	3	0.29758
TRIM23:NM_001656;NM_033228_up_50	8	0.70007	0.70351	0.997472	18593	1	0.11248	0.018625	0.057219	0.956812	1307	2	0.11248
EFCAB14:NM_014774_up_50	10	0.95404	0.95405	0.999215	25175	0	0.16778	0.018655	0.064873	0.956812	1308	5	0.16778
SPATA13:NM_001286792_up_50	6	0.75163	0.7515	0.997472	19898	0	0.17594	0.018677	0.051118	0.953107	1309	3	0.17594
PTPDC1:NM_001253829;NM_152422_up_50	8	0.55108	0.59616	0.997472	15211	1	0.0021897	0.018704	0.057434	0.956812	1310	1	0.0021897
INHA:NM_002191_up_50	5	0.95608	0.95608	0.999215	25220	0	0.14348	0.018717	0.048115	0.953107	1311	2	0.14348
ALDH3A1:NM_001135168_up_50	7	0.060029	0.13489	0.997472	3139	2	-0.16505	0.018733	0.057381	0.956812	1312	3	-0.16505
KCNRG:NM_173605;NM_199464_up_50	3	0.75347	0.75334	0.997472	19949	0	0.5238	0.018755	0.037422	0.946256	1313	2	0.5238
random:random_seq_186198_0_22_-1	1	0.98124	0.98123	0.999215	25905	0	0.90427	0.01876	0.018715	0.937016	1314	1	0.90427
SNRPF:NM_003095_up_50	9	0.86422	0.86371	0.997472	22773	0	0.20188	0.018806	0.060442	0.956812	1315	4	0.20188
SLCO5A1:NM_001146009_up_50	8	0.013607	0.042854	0.972867	982	3	-0.066101	0.018816	0.057724	0.956812	1316	3	-0.066101
MIS12:NM_024039_up_50	3	0.20294	0.22117	0.997472	7664	1	0.0072037	0.018826	0.037542	0.946256	1317	1	0.0072037
SLC43A3:NM_017611_up_50	6	0.34285	0.41275	0.997472	10883	1	0.31963	0.018835	0.051467	0.953107	1318	3	0.31963
DDX3X:NM_001193416;NM_001356_up_50	8	0.36983	0.5011	0.997472	11482	1	0.15719	0.018857	0.057838	0.956812	1319	3	0.15719
CRIPT:NM_014171_up_50	2	0.90091	0.9009	0.997472	23842	0	0.64414	0.018865	0.03519	0.946256	1320	1	0.64414
INHBA:NM_002192_up_50	6	0.6957	0.69576	0.997472	18483	0	0.17794	0.018876	0.051558	0.953107	1321	3	0.17794
SRA1:NM_001035235_up_50	9	0.76935	0.76926	0.997472	20336	1	0.15691	0.018919	0.060712	0.956812	1322	3	0.15691
SLC11A2:NM_001174129_up_50	6	0.53918	0.54929	0.997472	14966	1	0.24984	0.018938	0.05169	0.953107	1323	3	0.24984
CTDP1:NM_001202504_up_50	9	0.52317	0.60593	0.997472	14617	1	0.24666	0.018958	0.060808	0.956812	1324	4	0.24666
PTPRB:NM_001109754_up_50	5	0.68169	0.68174	0.997472	18151	0	0.39463	0.018972	0.048688	0.953107	1325	3	0.39463
DAAM1:NM_014992_up_50	7	0.92285	0.92288	0.997935	24401	0	0.26387	0.018976	0.058038	0.956812	1326	3	0.26387
NM_001290145:NM_001290145;NM_015584_up_50	5	0.43419	0.44987	0.997472	12823	1	-0.022442	0.01899	0.048734	0.953107	1327	2	-0.022442
MAP3K10:NM_002446_up_50	8	0.15579	0.27684	0.997472	6318	2	-0.01257	0.018991	0.058212	0.956812	1328	2	-0.01257
SMIM22:NM_001253793;NM_001253794_up_50	5	0.54787	0.54854	0.997472	15145	1	0.39065	0.019025	0.048813	0.953107	1329	3	0.39065
NARF:NM_001038618_up_50	9	0.3683	0.50356	0.997472	11447	2	-0.025577	0.019031	0.061	0.956812	1330	3	-0.025577
NCAPG2:NM_001281932;NM_017760_up_50	8	0.63757	0.65384	0.997472	17088	1	0.2697	0.019064	0.058398	0.956812	1331	4	0.2697
ANGPTL6:NM_031917_up_50	4	0.046494	0.086229	0.972867	2630	1	0.41744	0.019086	0.048076	0.953107	1332	2	0.41744
CC2D1A:NM_017721_up_50	8	0.34534	0.47701	0.997472	10942	2	0.036524	0.0191	0.058487	0.956812	1333	3	0.036524
NEDD4:NM_006154_up_50	8	0.2867	0.41393	0.997472	9656	1	0.025673	0.019112	0.058526	0.956812	1334	3	0.025673
EMILIN3:NM_052846_up_50	6	0.13362	0.2217	0.997472	5647	2	-0.049332	0.019147	0.052129	0.953107	1335	1	-0.049332
FBXO22:NM_012170;NM_147188_up_50	9	0.97268	0.97267	0.999215	25687	0	0.032269	0.019153	0.061297	0.956812	1336	3	0.032269
WNT10A:NM_025216_up_50	5	0.57957	0.57962	0.997472	15826	0	0.33437	0.019164	0.049125	0.953107	1337	3	0.33437
SLC4A4:NM_003759_up_50	3	0.9914	0.99149	0.999215	26184	0	0.56344	0.019177	0.03814	0.947258	1338	2	0.56344
ADRB3:NM_000025_up_50	10	0.99821	0.99824	0.999692	26356	0	0.13053	0.019178	0.066142	0.956812	1339	4	0.13053
IPO5:NM_002271_up_50	6	0.35991	0.42315	0.997472	11253	1	-0.070833	0.019185	0.052201	0.953107	1340	1	-0.070833
random:random_seq_52527_22_0_-1	1	0.98068	0.98066	0.999215	25893	0	0.39459	0.019324	0.019286	0.937016	1341	1	0.39459
MSANTD3:NM_001198805;NM_080655_up_50	3	0.9828	0.98287	0.999215	25946	0	0.4356	0.019366	0.038437	0.94727	1342	2	0.4356
WTAP:NM_001270532;NM_152858_up_50	6	0.018389	0.048355	0.972867	1238	1	-0.058871	0.019412	0.052694	0.953107	1343	2	-0.058871
NOX5:NM_001184779;NM_024505_up_50	11	0.31913	0.482	0.997472	10372	2	0.011325	0.019438	0.067364	0.956812	1344	4	0.011325
NM_002650:NM_002650_up_50	8	0.011811	0.037994	0.972867	860	2	0.31484	0.019518	0.059595	0.956812	1345	4	0.31484
HSD17B4:NM_001199291_up_50	2	0.98039	0.98041	0.999215	25885	0	0.54225	0.019615	0.036536	0.946256	1346	2	0.54225
TRIP12:NM_001284214;NM_004238_up_50	4	0.012954	0.033888	0.972867	927	3	-0.29484	0.019624	0.048883	0.953107	1347	1	-0.29484
C8orf74:NM_001040032_up_50	6	0.98975	0.98972	0.999215	26143	0	0.28459	0.019639	0.053174	0.953107	1348	2	0.28459
random:random_seq_166485_0_22_-1	1	0.98036	0.98033	0.999215	25882	0	0.76967	0.019645	0.019631	0.937016	1349	1	0.76967
NM_001195577:NM_001195577_up_50	7	0.99746	0.99742	0.999583	26344	0	0.18677	0.019648	0.059882	0.956812	1350	4	0.18677
PSD:NM_002779_up_50	7	0.88715	0.88726	0.997472	23428	0	0.19272	0.019649	0.059888	0.956812	1351	3	0.19272
DDX5:NM_004396_up_50	5	0.96333	0.96334	0.999215	25410	0	0.24617	0.019662	0.050263	0.953107	1352	2	0.24617
random:random_seq_29042_0_22_-1	1	0.9803	0.98028	0.999215	25880	0	0.60405	0.019696	0.019685	0.937016	1353	1	0.60405
ITIH2:NM_002216_up_50	2	0.9803	0.98034	0.999215	25879	0	0.42221	0.019698	0.0367	0.946256	1354	2	0.42221
NKX2-1:NM_003317_up_50	7	0.66852	0.67058	0.997472	17811	1	-0.092256	0.019745	0.060166	0.956812	1355	1	-0.092256
BRPF3:NM_015695_up_50	6	0.16731	0.26348	0.997472	6684	1	0.35398	0.019786	0.053493	0.953107	1356	3	0.35398
PAK6:NM_020168_up_50	9	0.80205	0.80148	0.997472	21194	0	0.054527	0.019788	0.062858	0.956812	1357	2	0.054527
THRA:NM_001190918;NM_199334_up_50	6	0.20676	0.31266	0.997472	7765	1	0.17437	0.019791	0.053503	0.953107	1358	2	0.17437
TSLP:NM_138551_up_50	2	0.21975	0.22118	0.997472	8078	1	0.26409	0.019793	0.036872	0.946256	1359	1	0.26409
CRYAA:NM_000394_up_50	6	0.72317	0.72322	0.997472	19170	0	0.23228	0.019796	0.053512	0.953107	1360	3	0.23228
CISD2:NM_001008388_up_50	10	0.98085	0.98093	0.999215	25900	0	0.22002	0.019811	0.067615	0.956812	1361	3	0.22002
EIF1B:NM_005875_up_50	9	0.53171	0.61012	0.997472	14799	1	0.12789	0.019817	0.062928	0.956812	1362	3	0.12789
PTPRO:NM_030668;NM_030671_up_50	6	0.93698	0.93707	0.999215	24739	0	0.096584	0.019829	0.053585	0.953107	1363	2	0.096584
MYBPC2:NM_004533_up_50	6	0.85058	0.85055	0.997472	22455	0	0.097972	0.019843	0.053618	0.953107	1364	2	0.097972
SETBP1:NM_015559_up_50	7	0.37199	0.46555	0.997472	11527	1	-0.15043	0.019855	0.060465	0.956812	1365	3	-0.15043
TBCB:NM_001281_up_50	4	0.88805	0.88823	0.997472	23452	0	0.34803	0.019857	0.049232	0.953107	1366	2	0.34803
SLC38A1:NM_001077484;NM_030674_up_50	8	0.79513	0.79533	0.997472	21029	0	0.21504	0.019876	0.060527	0.956812	1367	4	0.21504
WRAP53:NM_001143992;NM_018081_up_50	11	0.9929	0.9929	0.999215	26218	0	0.13246	0.019886	0.068682	0.956812	1368	4	0.13246
FAM126B:NM_173822_up_50	11	0.057624	0.15187	0.997472	3047	3	-0.073641	0.019902	0.068722	0.956812	1369	3	-0.073641
SCN4B:NM_001142348;NM_174934_up_50	10	0.31199	0.45993	0.997472	10199	2	0.18396	0.019906	0.067864	0.956812	1370	4	0.18396
DNAJC6:NM_001256864_up_50	7	0.39182	0.47642	0.997472	11928	1	0.22325	0.01995	0.060718	0.956812	1371	4	0.22325
DES:NM_001927_up_50	6	0.036896	0.087623	0.972867	2200	2	0.16427	0.019969	0.053882	0.953107	1372	2	0.16427
TMEM33:NM_018126_up_50	7	0.88564	0.88578	0.997472	23385	0	0.30425	0.019992	0.060842	0.956812	1373	4	0.30425
DNAJC24:NM_181706_up_50	9	0.0096858	0.034122	0.972867	726	1	-0.0069337	0.019997	0.063395	0.956812	1374	2	-0.0069337
PI15:NM_015886_up_50	6	0.64609	0.64603	0.997472	17278	0	0.07195	0.020001	0.053947	0.953107	1375	2	0.07195
PUM2:NM_001282790;NM_001282791_up_50	5	0.033089	0.077408	0.972867	2019	2	0.30766	0.020028	0.051075	0.953107	1376	3	0.30766
KHDC1L:NM_001126063_up_50	6	0.60846	0.60942	0.997472	16449	1	0.24096	0.020031	0.054022	0.953107	1377	3	0.24096
TRIM7:NM_203297_up_50	4	0.44428	0.44659	0.997472	13022	1	0.1856	0.020082	0.049554	0.953107	1378	2	0.1856
CMTM3:NM_144601_up_50	11	0.32047	0.48312	0.997472	10399	1	0.17546	0.020088	0.069273	0.956812	1379	3	0.17546
DIXDC1:NM_001037954_up_50	7	0.021588	0.05977	0.972867	1405	3	-0.079706	0.020098	0.061136	0.956812	1380	3	-0.079706
ZCCHC7:NM_001289119;NM_032226_up_50	7	0.02195	0.060489	0.972867	1425	1	0.37465	0.020118	0.06119	0.956812	1381	4	0.37465
AVL9:NM_015060_up_50	8	0.56319	0.60365	0.997472	15477	1	0.14238	0.020161	0.061271	0.956812	1382	4	0.14238
BBS4:NM_001252678;NM_033028_up_50	8	0.81899	0.81921	0.997472	21656	0	-0.0030504	0.020167	0.061287	0.956812	1383	2	-0.0030504
NSL1:NM_001042549;NM_015471_up_50	9	0.84041	0.83996	0.997472	22193	0	0.087584	0.020167	0.063836	0.956812	1384	3	0.087584
RUFY1:NM_001040451;NM_001040452_up_50	6	0.98057	0.9806	0.999215	25889	0	0.23613	0.020169	0.054308	0.953944	1385	2	0.23613
USP43:NM_001267576;NM_153210_up_50	8	0.22211	0.34562	0.997472	8126	1	-0.19922	0.020217	0.061411	0.956812	1386	1	-0.19922
UQCC3:NM_001085372_up_50	8	0.64467	0.65907	0.997472	17254	1	0.14009	0.020222	0.061422	0.956812	1387	4	0.14009
STX1A:NM_001165903;NM_004603_up_50	9	0.1107	0.2275	0.997472	4964	2	0.02297	0.020233	0.063998	0.956812	1388	3	0.02297
CACNG8:NM_031895_up_50	8	0.37922	0.50542	0.997472	11661	1	-0.044681	0.020246	0.06148	0.956812	1389	2	-0.044681
FLRT2:NM_013231_up_50	8	0.97265	0.97269	0.999215	25686	0	0.1699	0.020255	0.061503	0.956812	1390	2	0.1699
ZNF225:NM_013362_up_50	6	0.87448	0.87442	0.997472	23072	0	-0.010652	0.020283	0.054529	0.954389	1391	1	-0.010652
ATP11C:NM_001010986;NM_173694_up_50	4	0.48899	0.48943	0.997472	13895	1	0.51498	0.020308	0.049906	0.953107	1392	2	0.51498
DNAJC22:NM_024902_up_50	8	0.88986	0.88998	0.997472	23507	0	0.13782	0.020318	0.061662	0.956812	1393	2	0.13782
NEK5:NM_199289_up_50	8	0.75022	0.75037	0.997472	19860	0	0.18939	0.020332	0.061701	0.956812	1394	3	0.18939
OR2M7:NM_001004691_up_50	2	0.97967	0.9797	0.999215	25864	0	0.44127	0.020335	0.03786	0.946256	1395	2	0.44127
DYRK1B:NM_004714;NM_006484_up_50	7	0.17066	0.27751	0.997472	6793	2	-0.040403	0.02034	0.061777	0.956812	1396	3	-0.040403
PRR27:NM_214711_up_50	1	0.97965	0.97963	0.999215	25863	0	1.0895	0.02035	0.020321	0.937016	1397	1	1.0895
UBAC2:NM_177967_up_50	10	0.74771	0.7577	0.997472	19792	1	0.16393	0.02037	0.068968	0.956812	1398	4	0.16393
RNPS1:NM_001286626;NM_080594_up_50	7	0.82122	0.8216	0.997472	21710	0	0.29086	0.020382	0.061889	0.956812	1399	4	0.29086
CASD1:NM_022900_up_50	7	0.28174	0.4052	0.997472	9552	1	0.016088	0.020392	0.061921	0.956812	1400	2	0.016088
PRG4:NM_001127708;NM_005807_up_50	6	0.21939	0.32848	0.997472	8063	2	0.011565	0.020396	0.054768	0.955043	1401	1	0.011565
random:random_seq_8227_0_22_-1	1	0.9796	0.97958	0.999215	25861	0	0.51265	0.020402	0.020373	0.937016	1402	1	0.51265
SCNN1A:NM_001038_up_50	9	0.68586	0.70156	0.997472	18250	1	0.23436	0.020404	0.064422	0.956812	1403	4	0.23436
RUNDC1:NM_173079_up_50	7	0.95793	0.95791	0.999215	25275	0	0.19653	0.020408	0.061975	0.956812	1404	4	0.19653
C2CD5:NM_001286173;NM_014802_up_50	7	0.054963	0.1252	0.997472	2968	2	0.13291	0.020445	0.062068	0.956812	1405	3	0.13291
SH3YL1:NM_001282687_up_50	5	0.053946	0.10643	0.982807	2936	1	0.043027	0.020469	0.052035	0.953107	1406	1	0.043027
SLC25A39:NM_001143780;NM_016016_up_50	8	0.67515	0.68266	0.997472	17959	1	0.30593	0.02047	0.062041	0.956812	1407	4	0.30593
C2CD2:NM_199050_up_50	5	0.89682	0.89688	0.997472	23717	0	0.29513	0.020491	0.052087	0.953107	1408	3	0.29513
ITGBL1:NM_001271754;NM_004791_up_50	8	0.1745	0.29616	0.997472	6896	1	0.1626	0.020496	0.062115	0.956812	1409	2	0.1626
SCGB2B2:NM_001025591_up_50	10	0.60946	0.67413	0.997472	16469	1	0.12919	0.020503	0.069273	0.956812	1410	4	0.12919
ANKRD13D:NM_207354_up_50	9	0.16161	0.30431	0.997472	6510	1	0.18172	0.020554	0.064769	0.956812	1411	4	0.18172
ACOT13:NM_001160094;NM_018473_up_50	5	0.40489	0.42716	0.997472	12210	1	0.16714	0.020564	0.052241	0.953107	1412	1	0.16714
MRPL34:NM_023937_up_50	6	0.87152	0.87145	0.997472	22997	0	0.11924	0.020585	0.055148	0.955702	1413	2	0.11924
PLK2:NM_001252226;NM_006622_up_50	9	0.70903	0.71853	0.997472	18828	1	-0.069274	0.020585	0.064847	0.956812	1414	3	-0.069274
GJC1:NM_005497_up_50	9	0.3788	0.51412	0.997472	11652	1	-0.055359	0.020613	0.064904	0.956812	1415	2	-0.055359
IQCB1:NM_001023570;NM_001023571_up_50	7	0.68117	0.68244	0.997472	18134	1	0.086727	0.020633	0.062577	0.956812	1416	2	0.086727
TSKU:NM_001258210_up_50	7	0.91835	0.91837	0.997935	24294	0	0.10763	0.020672	0.062693	0.956812	1417	2	0.10763
random:random_seq_2571_0_22_-1	1	0.97932	0.9793	0.999215	25852	0	0.38586	0.020678	0.020642	0.937016	1418	1	0.38586
SSR4:NM_001204526;NM_006280_up_50	7	0.39952	0.48071	0.997472	12091	1	0.2462	0.020686	0.062732	0.956812	1419	2	0.2462
NM_001282674:NM_001282674;NM_206917_up_50	8	0.88568	0.88584	0.997472	23387	0	0.1659	0.020687	0.062617	0.956812	1420	4	0.1659
CST9:NM_001008693_up_50	5	0.48908	0.49535	0.997472	13897	1	0.37819	0.020698	0.052537	0.953107	1421	3	0.37819
FOXO6:NM_001291281_up_50	7	0.99785	0.99782	0.999691	26349	0	0.1593	0.02072	0.062805	0.956812	1422	3	0.1593
CCDC97:NM_052848_up_50	9	0.066667	0.15582	0.997472	3369	1	-0.16725	0.020721	0.065179	0.956812	1423	4	-0.16725
ANGPTL1:NM_004673_up_50	5	0.96448	0.96449	0.999215	25452	0	0.12328	0.020722	0.052599	0.953107	1424	2	0.12328
PDCD4:NM_001199492;NM_145341_up_50	7	0.9779	0.97781	0.999215	25818	0	0.14337	0.020786	0.062943	0.956812	1425	3	0.14337
random:random_seq_14916_0_22_-1	1	0.97921	0.97919	0.999215	25851	0	0.56159	0.020787	0.020738	0.937016	1426	1	0.56159
FAM47E:NM_001136570;NM_001242939_up_50	5	0.32823	0.37147	0.997472	10568	1	0.22123	0.0208	0.05277	0.953107	1427	3	0.22123
SHISA7:NM_001145176_up_50	9	0.84117	0.84069	0.997472	22213	0	0.14512	0.020821	0.065435	0.956812	1428	4	0.14512
LIMCH1:NM_001289124_up_50	3	0.00604	0.014536	0.933138	485	1	0.47754	0.020875	0.040973	0.953107	1429	2	0.47754
SGK1:NM_001143676_up_50	6	0.55558	0.56268	0.997472	15311	1	-0.059471	0.020888	0.055766	0.956812	1430	2	-0.059471
random:random_seq_18206_0_22_-1	1	0.97909	0.97907	0.999215	25848	0	0.67115	0.020908	0.020857	0.937016	1431	1	0.67115
HMHB1:NM_021182_up_50	6	0.61305	0.6137	0.997472	16544	1	0.2125	0.020927	0.055862	0.956812	1432	3	0.2125
OSBPL3:NM_145320;NM_145322_up_50	5	0.71389	0.71397	0.997472	18952	0	0.11836	0.020942	0.053079	0.953107	1433	2	0.11836
OR2D3:NM_001004684_up_50	3	0.6803	0.68007	0.997472	18110	0	0.54888	0.020953	0.041113	0.953107	1434	2	0.54888
TMBIM4:NM_001282606;NM_016056_up_50	9	0.75274	0.75423	0.997472	19924	1	0.06121	0.020961	0.065768	0.956812	1435	2	0.06121
KCNK1:NM_002245_up_50	8	0.86177	0.86196	0.997472	22719	0	0.099217	0.020974	0.063346	0.956812	1436	2	0.099217
NR2F6:NM_005234_up_50	7	0.8907	0.89075	0.997472	23539	0	0.097656	0.02098	0.063312	0.956812	1437	1	0.097656
MPPED2:NM_001584_up_50	7	0.40374	0.48306	0.997472	12185	1	0.080229	0.020989	0.063326	0.956812	1438	2	0.080229
RBM24:NM_001143941_up_50	6	0.27022	0.3709	0.997472	9302	1	0.28718	0.021004	0.056024	0.956812	1439	3	0.28718
C2orf54:NM_001282921;NM_024861_up_50	10	0.85535	0.85536	0.997472	22566	0	0.037931	0.021032	0.070503	0.956812	1440	2	0.037931
FAM133B:NM_001288584_up_50	8	0.96733	0.96741	0.999215	25540	0	0.30688	0.021045	0.063538	0.956812	1441	4	0.30688
ALDOA:NM_184043_up_50	7	0.93493	0.93494	0.999215	24692	0	0.2562	0.02108	0.063512	0.956812	1442	3	0.2562
OR10A4:NM_207186_up_50	6	0.30525	0.39059	0.997472	10048	1	0.19167	0.021113	0.056268	0.956812	1443	3	0.19167
TXK:NM_003328_up_50	5	0.53591	0.53721	0.997472	14898	1	0.10329	0.021132	0.0535	0.953107	1444	2	0.10329
ADAMTS6:NM_197941_up_50	8	0.95648	0.95644	0.999215	25235	0	0.086273	0.021175	0.063875	0.956812	1445	1	0.086273
MTERF1:NM_006980_up_50	5	0.82566	0.82567	0.997472	21822	0	0.34283	0.021203	0.053657	0.953107	1446	3	0.34283
G6PC3:NM_138387_up_50	7	0.90204	0.90214	0.997472	23869	0	0.16956	0.021222	0.063789	0.956812	1447	3	0.16956
RACGAP1:NM_001126103;NM_013277_up_50	8	0.856	0.85623	0.997472	22582	0	-0.085471	0.021225	0.064011	0.956812	1448	1	-0.085471
random:random_seq_18667_0_22_-1	1	0.97873	0.97873	0.999215	25844	0	0.94692	0.021268	0.021218	0.937016	1449	1	0.94692
DDX56:NM_001257189;NM_019082_up_50	9	0.37489	0.51021	0.997472	11579	1	0.15657	0.021274	0.066523	0.956812	1450	4	0.15657
CRYGA:NM_014617_up_50	9	0.85462	0.85411	0.997472	22548	0	0.17992	0.021309	0.066608	0.956812	1451	4	0.17992
CLDN2:NM_001171092_up_50	5	0.20591	0.29195	0.997472	7733	1	-0.11798	0.02131	0.053903	0.953107	1452	2	-0.11798
NLRP3:NM_001127462;NM_183395_up_50	8	0.59946	0.62724	0.997472	16254	1	0.071373	0.021319	0.064264	0.956812	1453	3	0.071373
EAF1:NM_033083_up_50	11	0.83434	0.83466	0.997472	22039	1	-0.035228	0.02132	0.072906	0.956812	1454	2	-0.035228
random:random_seq_197700_0_22_-1	1	0.97866	0.97866	0.999215	25840	0	0.67643	0.021338	0.021283	0.937016	1455	1	0.67643
HSPH1:NM_001286504;NM_001286505_up_50	10	0.29967	0.44896	0.997472	9931	2	0.15834	0.021342	0.071241	0.956812	1456	3	0.15834
ZNF212:NM_012256_up_50	8	0.85336	0.85363	0.997472	22513	0	0.043486	0.021342	0.064319	0.956812	1457	2	0.043486
NM_001290229:NM_001290229;NM_004866_up_50	7	0.94846	0.94854	0.999215	25011	0	0.25915	0.021365	0.064076	0.956812	1458	3	0.25915
UGT2A2:NM_001105677_up_50	5	0.092928	0.15991	0.997472	4340	1	0.31569	0.021423	0.054157	0.953205	1459	3	0.31569
KIAA1429:NM_015496;NM_183009_up_50	6	0.58049	0.58406	0.997472	15846	1	0.15998	0.021425	0.056919	0.956812	1460	3	0.15998
CARHSP1:NM_001278263_up_50	3	0.54823	0.54795	0.997472	15152	0	0.46502	0.021435	0.041923	0.953107	1461	2	0.46502
PTPN12:NM_002835_up_50	5	0.37081	0.40172	0.997472	11505	1	0.31509	0.021456	0.054232	0.953889	1462	3	0.31509
PIGV:NM_001202554_up_50	3	0.94833	0.94821	0.999215	25006	0	0.34274	0.021524	0.042068	0.953107	1463	2	0.34274
random:random_seq_215485_0_22_-1	1	0.97847	0.97846	0.999215	25837	0	0.60427	0.021531	0.021468	0.937016	1464	1	0.60427
HPS4:NM_022081_up_50	7	0.72157	0.7223	0.997472	19136	0	0.032947	0.021548	0.064412	0.956812	1465	3	0.032947
SCN9A:NM_002977_up_50	10	0.28554	0.43654	0.997472	9628	2	0.026777	0.021553	0.071731	0.956812	1466	2	0.026777
CCND3:NM_001136125;NM_001760_up_50	7	0.46837	0.52115	0.997472	13490	1	-0.10314	0.021553	0.06442	0.956812	1467	2	-0.10314
ABLIM2:NM_001130083;NM_032432_up_50	7	0.98225	0.98222	0.999215	25929	0	0.091259	0.021556	0.064423	0.956812	1468	3	0.091259
NAPG:NM_003826_up_50	9	0.43159	0.5643	0.997472	12774	1	0.26293	0.021571	0.067274	0.956812	1469	4	0.26293
ALPK1:NM_001102406;NM_025144_up_50	5	0.9723	0.97223	0.999215	25675	0	0.38729	0.021596	0.054534	0.954389	1470	3	0.38729
SLC45A4:NM_001080431;NM_001286648_up_50	6	0.96676	0.96684	0.999215	25520	0	0.14986	0.0216	0.057284	0.956812	1471	3	0.14986
random:random_seq_141086_22_0_-1	1	0.97838	0.97837	0.999215	25833	0	0.69359	0.02162	0.021557	0.937016	1472	1	0.69359
random:random_seq_168783_0_22_-1	1	0.97836	0.97834	0.999215	25831	0	0.67564	0.02164	0.021575	0.937016	1473	1	0.67564
random:random_seq_182834_0_22_-1	1	0.97833	0.97832	0.999215	25830	0	1.0036	0.021665	0.021604	0.937016	1474	1	1.0036
MCF2:NM_001099855;NM_001171876_up_50	7	0.94099	0.94104	0.999215	24830	0	0.15369	0.021672	0.064654	0.956812	1475	3	0.15369
OR2A12:NM_001004135_up_50	6	0.13376	0.22188	0.997472	5650	1	0.043695	0.021682	0.057462	0.956812	1476	2	0.043695
FEZF2:NM_018008_up_50	5	0.97225	0.97218	0.999215	25674	0	0.39364	0.021687	0.054724	0.954909	1477	3	0.39364
SIRT4:NM_012240_up_50	7	0.84625	0.84648	0.997472	22342	0	0.016045	0.021701	0.064706	0.956812	1478	2	0.016045
ODC1:NM_001287188;NM_002539_up_50	9	0.98545	0.98544	0.999215	26020	0	0.21451	0.021709	0.067606	0.956812	1479	4	0.21451
PLBD1:NM_024829_up_50	10	0.13674	0.27153	0.997472	5729	3	0.19802	0.021727	0.072142	0.956812	1480	3	0.19802
ARHGAP11A:NM_001286479_up_50	7	0.98376	0.9837	0.999215	25978	0	0.27102	0.021728	0.064756	0.956812	1481	3	0.27102
TMC6:NM_007267_up_50	9	0.41147	0.54749	0.997472	12356	2	0.16032	0.021731	0.067665	0.956812	1482	3	0.16032
SLC16A1:NM_003051_up_50	6	0.64895	0.64888	0.997472	17339	0	0.36267	0.021745	0.057593	0.956812	1483	3	0.36267
SLC14A1:NM_001146037_up_50	9	0.12879	0.25616	0.997472	5496	2	-0.094726	0.021754	0.067723	0.956812	1484	1	-0.094726
ACAT1:NM_000019_up_50	12	0.7458	0.78066	0.997472	19741	1	0.080642	0.021764	0.075159	0.956812	1485	2	0.080642
NM_001271849:NM_001271849_up_50	9	0.99862	0.99865	0.999692	26371	0	0.26332	0.021771	0.067775	0.956812	1486	4	0.26332
TADA2B:NM_152293_up_50	8	0.48975	0.56088	0.997472	13910	1	0.012111	0.021835	0.065608	0.956812	1487	3	0.012111
NM_001199975:NM_001199975;NM_006294_up_50	5	0.087134	0.152	0.997472	4142	2	0.20688	0.021857	0.055104	0.955702	1488	2	0.20688
PDCD2:NM_001199461;NM_144781_up_50	8	0.79888	0.79907	0.997472	21118	0	0.1767	0.021861	0.065664	0.956812	1489	4	0.1767
CNPY1:NM_001103176_up_50	3	0.58287	0.58271	0.997472	15890	0	0.65842	0.021869	0.042628	0.953107	1490	2	0.65842
ARID5A:NM_212481_up_50	8	0.94131	0.94144	0.999215	24839	0	0.20852	0.02188	0.065717	0.956812	1491	4	0.20852
LEO1:NM_001286430;NM_138792_up_50	9	0.90837	0.90787	0.997472	24030	0	0.1194	0.02192	0.068128	0.956812	1492	3	0.1194
PRKACB:NM_002731;NM_207578_up_50	8	0.82644	0.82664	0.997472	21850	0	0.12581	0.02193	0.065852	0.956812	1493	3	0.12581
NKTR:NM_005385_up_50	7	0.5485	0.57384	0.997472	15160	1	-0.10523	0.02194	0.065161	0.956812	1494	2	-0.10523
RORA:NM_134261_up_50	6	0.012629	0.035866	0.972867	904	2	0.20375	0.021977	0.058053	0.956812	1495	3	0.20375
BET1L:NM_001098787;NM_016526_up_50	12	0.1725	0.33456	0.997472	6852	2	0.27091	0.021983	0.075762	0.956812	1496	5	0.27091
METTL24:NM_001123364_up_50	9	0.33923	0.47457	0.997472	10790	2	0.22488	0.021983	0.068275	0.956812	1497	3	0.22488
CREB5:NM_004904_up_50	6	0.61269	0.61335	0.997472	16535	1	-0.21072	0.021984	0.058068	0.956812	1498	1	-0.21072
MRPL54:NM_172251_up_50	3	0.3149	0.31848	0.997472	10262	1	0.55636	0.021998	0.042853	0.953107	1499	2	0.55636
KLHDC8A:NM_001271863;NM_001271865_up_50	6	0.76027	0.76008	0.997472	20123	0	0.32333	0.022021	0.058143	0.956812	1500	3	0.32333
PRPH:NM_006262_up_50	5	0.68008	0.68013	0.997472	18105	0	0.35519	0.022038	0.055525	0.956812	1501	3	0.35519
CLOCK:NM_004898_up_50	9	0.91047	0.91003	0.997472	24085	0	0.052923	0.022081	0.068529	0.956812	1502	4	0.052923
POLR2H:NM_001278698;NM_006232_up_50	7	0.064093	0.14269	0.997472	3280	2	0.35443	0.022082	0.065419	0.956812	1503	3	0.35443
PPP2R4:NM_021131_up_50	7	0.89564	0.89575	0.997472	23681	0	0.24093	0.022082	0.065419	0.956812	1504	3	0.24093
LIMA1:NM_001113546;NM_016357_up_50	8	0.069434	0.15437	0.997472	3456	3	-0.021009	0.022087	0.066241	0.956812	1505	2	-0.021009
random:random_seq_157263_0_22_-1	1	0.97788	0.97785	0.999215	25817	0	0.52356	0.022121	0.022073	0.937016	1506	1	0.52356
SCML2:NM_006089_up_50	7	0.86021	0.86032	0.997472	22677	0	0.086802	0.022126	0.065494	0.956812	1507	2	0.086802
PMAIP1:NM_021127_up_50	9	0.91042	0.90997	0.997472	24084	0	-0.068632	0.02217	0.068733	0.956812	1508	4	-0.068632
MDM2:NM_001145337;NM_001278462_up_50	7	0.3902	0.47555	0.997472	11886	1	0.22723	0.02217	0.065574	0.956812	1509	3	0.22723
HIST1H1C:NM_005319_up_50	3	0.84505	0.84498	0.997472	22318	0	0.42844	0.022175	0.043139	0.953107	1510	2	0.42844
SMIM10:NM_001163438_up_50	8	0.75204	0.75219	0.997472	19908	0	-0.049633	0.022203	0.066552	0.956812	1511	2	-0.049633
QRICH1:NM_017730;NM_198880_up_50	7	0.012515	0.039735	0.972867	896	2	0.088507	0.022212	0.065659	0.956812	1512	3	0.088507
PIK3R6:NM_001010855;NM_001290211_up_50	10	0.50085	0.62573	0.997472	14144	1	0.11877	0.022238	0.073297	0.956812	1513	4	0.11877
RARB:NM_001290217_up_50	5	0.42944	0.44611	0.997472	12733	1	0.27778	0.022279	0.056074	0.956812	1514	2	0.27778
USP32:NM_032582_up_50	8	0.76798	0.76817	0.997472	20294	0	0.25229	0.022285	0.066774	0.956812	1515	4	0.25229
SLC25A46:NM_138773_up_50	8	0.13779	0.25835	0.997472	5756	2	-0.036328	0.022383	0.06703	0.956812	1516	2	-0.036328
CEP85L:NM_001042475;NM_206921_up_50	7	0.058232	0.13151	0.997472	3067	3	-0.30919	0.02239	0.066004	0.956812	1517	1	-0.30919
AURKC:NM_001015878_up_50	3	0.49564	0.49541	0.997472	14040	0	0.45803	0.022403	0.043523	0.953107	1518	2	0.45803
TNFRSF21:NM_014452_up_50	7	0.71216	0.71292	0.997472	18903	0	0.16842	0.022411	0.066041	0.956812	1519	3	0.16842
random:random_seq_166983_0_22_-1	1	0.97757	0.97755	0.999215	25813	0	0.59598	0.022429	0.022385	0.937016	1520	1	0.59598
TM2D1:NM_032027_up_50	6	0.023355	0.059046	0.972867	1499	2	-0.042726	0.022437	0.058986	0.956812	1521	2	-0.042726
ATAD3C:NM_001039211_up_50	7	0.2961	0.4219	0.997472	9855	2	-0.11682	0.022439	0.066095	0.956812	1522	2	-0.11682
ARHGEF19:NM_153213_up_50	7	0.54337	0.57021	0.997472	15053	1	-0.14558	0.022479	0.066172	0.956812	1523	1	-0.14558
MCU:NM_001270680_up_50	3	0.94801	0.94791	0.999215	25001	0	0.39904	0.022487	0.043666	0.953107	1524	2	0.39904
KCNMB2:NM_181361_up_50	5	0.4073	0.42901	0.997472	12266	1	-0.091476	0.022514	0.056607	0.956812	1525	2	-0.091476
TRIM64B:NM_001164397_up_50	1	0.97745	0.97743	0.999215	25809	0	0.53636	0.022551	0.022503	0.937016	1526	1	0.53636
COL27A1:NM_032888_up_50	6	0.99917	0.99917	0.999839	26382	0	0.29684	0.022586	0.059315	0.956812	1527	3	0.29684
HAS3:NM_005329_up_50	8	0.042807	0.10651	0.982839	2482	3	0.10954	0.022595	0.067578	0.956812	1528	4	0.10954
RNF215:NM_001017981_up_50	6	0.023275	0.058873	0.972867	1492	3	-0.31863	0.022635	0.059414	0.956812	1529	2	-0.31863
NNT:NM_182977_up_50	9	0.18813	0.3292	0.997472	7255	1	0.049095	0.022659	0.069942	0.956812	1530	3	0.049095
AHDC1:NM_001029882_up_50	9	0.83588	0.83535	0.997472	22073	0	0.24827	0.022737	0.07013	0.956812	1531	4	0.24827
KLF2:NM_016270_up_50	12	0.78874	0.80582	0.997472	20874	1	-0.031457	0.022745	0.077915	0.956812	1532	4	-0.031457
NBR1:NM_031862_up_50	1	0.97721	0.97718	0.999215	25802	0	0.55052	0.022794	0.022744	0.937016	1533	1	0.55052
NSMCE2:NM_173685_up_50	7	0.80008	0.80036	0.997472	21145	0	0.066845	0.0228	0.066795	0.956812	1534	2	0.066845
EXOC3L1:NM_178516_up_50	9	0.92229	0.92193	0.997935	24388	0	0.15809	0.022809	0.070308	0.956812	1535	3	0.15809
GLOD5:NM_001080489_up_50	5	0.98587	0.98586	0.999215	26030	0	0.37747	0.022814	0.057264	0.956812	1536	3	0.37747
CCDC85C:NM_001144995_up_50	8	0.31386	0.44285	0.997472	10243	2	0.019413	0.022834	0.068215	0.956812	1537	2	0.019413
C21orf58:NM_001286476;NM_058180_up_50	3	0.069425	0.11666	0.995196	3455	1	-0.11888	0.022868	0.044307	0.953107	1538	1	-0.11888
NM_017753:NM_017753_up_50	6	0.027019	0.06686	0.972867	1702	3	-0.35693	0.022928	0.060024	0.956812	1539	2	-0.35693
MAST1:NM_014975_up_50	8	0.1934	0.3157	0.997472	7409	1	0.27957	0.022934	0.068454	0.956812	1540	3	0.27957
SPTB:NM_000347;NM_001024858_up_50	10	0.00083029	0.0041596	0.929936	85	5	-0.27154	0.022948	0.074921	0.956812	1541	1	-0.27154
ACSS1:NM_001252676_up_50	5	0.49895	0.50387	0.997472	14111	1	0.49591	0.02295	0.057571	0.956812	1542	3	0.49591
ZNF621:NM_001098414;NM_198484_up_50	7	0.45538	0.51308	0.997472	13220	1	0.063992	0.022999	0.067174	0.956812	1543	3	0.063992
CACNB3:NM_000725;NM_001206915_up_50	9	0.93835	0.93818	0.999215	24772	0	0.15092	0.023001	0.070779	0.956812	1544	2	0.15092
LOXL1:NM_005576_up_50	7	0.33855	0.44805	0.997472	10769	1	0.13748	0.02302	0.067214	0.956812	1545	3	0.13748
GRM1:NM_001278064;NM_001278067_up_50	5	0.30776	0.35737	0.997472	10114	1	-0.043925	0.023022	0.057734	0.956812	1546	1	-0.043925
TOMM70A:NM_014820_up_50	6	0.67883	0.67895	0.997472	18068	0	0.017403	0.023041	0.060269	0.956812	1547	2	0.017403
SMPD4:NM_001171083;NM_017951_up_50	9	0.87795	0.87743	0.997472	23169	0	-0.12181	0.023055	0.070914	0.956812	1548	2	-0.12181
CHD3:NM_001005273;NM_005852_up_50	4	0.80917	0.80945	0.997472	21403	0	0.3137	0.02306	0.05411	0.953107	1549	2	0.3137
OR8U1:NM_001005204;NM_001013356_up_50	8	0.31793	0.44723	0.997472	10341	1	-0.079251	0.02307	0.068788	0.956812	1550	2	-0.079251
SIAH3:NM_198849_up_50	5	0.7898	0.78987	0.997472	20904	0	0.036657	0.023116	0.057939	0.956812	1551	2	0.036657
ZBTB47:NM_145166_up_50	6	0.8493	0.84925	0.997472	22418	0	0.11655	0.023117	0.06043	0.956812	1552	2	0.11655
random:random_seq_213417_0_22_-1	1	0.97687	0.97684	0.999215	25792	0	0.69318	0.023134	0.023078	0.937016	1553	1	0.69318
random:random_seq_19008_0_22_-1	1	0.97684	0.97682	0.999215	25790	0	0.54807	0.02316	0.023106	0.937016	1554	1	0.54807
SPRYD4:NM_207344_up_50	8	0.60006	0.62765	0.997472	16269	1	0.072991	0.023238	0.069233	0.956812	1555	2	0.072991
RAB39A:NM_017516_up_50	9	0.7427	0.74554	0.997472	19662	1	-0.037481	0.023281	0.071467	0.956812	1556	1	-0.037481
random:random_seq_204199_0_22_-1	1	0.97672	0.9767	0.999215	25785	0	0.77772	0.023282	0.023222	0.937016	1557	1	0.77772
DPYSL5:NM_020134_up_50	4	0.83673	0.837	0.997472	22097	0	0.14755	0.023287	0.054467	0.954389	1558	2	0.14755
TCP11:NM_001093728;NM_018679_up_50	8	0.23937	0.36371	0.997472	8570	1	0.29963	0.023295	0.069389	0.956812	1559	4	0.29963
AP1G1:NM_001030007;NM_001128_up_50	9	0.082777	0.18251	0.997472	3981	2	-0.02941	0.023338	0.071609	0.956812	1560	2	-0.02941
TH:NM_000360;NM_199293_up_50	6	0.96656	0.96665	0.999215	25514	0	0.44453	0.023343	0.060911	0.956812	1561	3	0.44453
FAM96B:NM_016062_up_50	5	0.96539	0.96539	0.999215	25475	0	0.12434	0.0234	0.058558	0.956812	1562	1	0.12434
F2RL2:NM_001256566;NM_004101_up_50	5	0.030102	0.073129	0.972867	1864	2	-0.0011156	0.023463	0.058693	0.956812	1563	2	-0.0011156
SLC2A3:NM_006931_up_50	6	0.52286	0.53626	0.997472	14612	1	0.025178	0.023532	0.061332	0.956812	1564	1	0.025178
ZNF789:NM_001013258;NM_213603_up_50	8	0.093545	0.19659	0.997472	4365	3	-0.13682	0.023539	0.070017	0.956812	1565	1	-0.13682
SLC4A3:NM_005070;NM_201574_up_50	6	0.11149	0.19407	0.997472	4980	2	0.030474	0.023608	0.061486	0.956812	1566	1	0.030474
PRDM5:NM_018699_up_50	5	0.91781	0.9178	0.997935	24278	0	-0.03579	0.023647	0.059089	0.956812	1567	2	-0.03579
ASB18:NM_212556_up_50	4	0.11338	0.1858	0.997472	5044	2	-0.12139	0.023662	0.055031	0.955702	1568	1	-0.12139
ACTBL2:NM_001017992_up_50	6	0.68069	0.68077	0.997472	18123	0	0.19018	0.023674	0.061615	0.956812	1569	2	0.19018
SPINT1:NM_001032367_up_50	9	0.30652	0.44245	0.997472	10080	2	-0.13274	0.023677	0.072448	0.956812	1570	3	-0.13274
C20orf196:NM_152504_up_50	5	0.39119	0.41682	0.997472	11914	1	0.17807	0.023692	0.059192	0.956812	1571	2	0.17807
ZNF324:NM_014347_up_50	7	0.48988	0.5346	0.997472	13916	1	0.12229	0.023727	0.068593	0.956812	1572	3	0.12229
OR52E6:NM_001005167_up_50	8	0.020836	0.062397	0.972867	1373	4	-0.27794	0.02374	0.070527	0.956812	1573	1	-0.27794
SPEG:NM_001286811_up_50	10	0.9939	0.99398	0.999215	26250	0	0.19194	0.023746	0.076778	0.956812	1574	4	0.19194
PTPN11:NM_002834;NM_080601_up_50	11	0.090753	0.21409	0.997472	4266	1	-0.1119	0.023765	0.080021	0.956812	1575	3	-0.1119
OR10AD1:NM_001004134_up_50	10	0.017514	0.057492	0.972867	1174	3	-0.13722	0.02378	0.076857	0.956812	1576	4	-0.13722
CCDC30:NM_001080850_up_50	6	0.46173	0.49055	0.997472	13372	1	-0.15225	0.023796	0.06186	0.956812	1577	2	-0.15225
ALDH3B2:NM_000695_up_50	4	0.16795	0.22682	0.997472	6709	1	0.025877	0.023798	0.055248	0.956201	1578	2	0.025877
RFTN2:NM_144629_up_50	5	0.0012735	0.0046872	0.929936	110	2	0.22653	0.023809	0.05945	0.956812	1579	1	0.22653
INPP1:NM_001128928;NM_002194_up_50	8	0.11213	0.22837	0.997472	5005	2	-0.12701	0.023841	0.070782	0.956812	1580	2	-0.12701
ASPA:NM_000049_up_50	6	0.3897	0.44194	0.997472	11876	1	-0.15404	0.023845	0.061965	0.956812	1581	2	-0.15404
MMP28:NM_001032278;NM_032950_up_50	9	0.87857	0.87806	0.997472	23185	0	0.16811	0.023852	0.072869	0.956812	1582	3	0.16811
HNRNPLL:NM_001142650;NM_138394_up_50	8	0.31923	0.4486	0.997472	10375	2	0.088295	0.023853	0.070812	0.956812	1583	3	0.088295
SON:NM_001291411;NM_138927_up_50	5	0.42968	0.4463	0.997472	12738	1	0.33074	0.023855	0.059553	0.956812	1584	2	0.33074
ARHGAP1:NM_004308_up_50	6	0.18386	0.28403	0.997472	7159	1	0.12699	0.023872	0.062022	0.956812	1585	2	0.12699
ROBO2:NM_001290039;NM_002942_up_50	10	0.4836	0.61874	0.997472	13774	1	0.22584	0.02389	0.077109	0.956812	1586	4	0.22584
NM_001145531:NM_001145531_up_50	4	0.41928	0.42362	0.997472	12534	1	-0.011402	0.023914	0.055419	0.956812	1587	1	-0.011402
ZNF548:NM_001172773;NM_152909_up_50	6	0.99144	0.99138	0.999215	26185	0	0.4687	0.023934	0.062142	0.956812	1588	3	0.4687
DNAH17:NM_173628_up_50	9	0.4974	0.59355	0.997472	14075	1	-0.028199	0.023939	0.073084	0.956812	1589	4	-0.028199
SPAG9:NM_001251971_up_50	5	0.92467	0.92478	0.997935	24456	0	0.40429	0.024016	0.059914	0.956812	1590	3	0.40429
CCDC58:NM_001017928_up_50	9	0.35167	0.48696	0.997472	11061	1	0.0084803	0.02404	0.073332	0.956812	1591	4	0.0084803
OLFML2A:NM_001282715_up_50	7	0.017637	0.051746	0.972867	1186	3	1.3668e-05	0.024051	0.069221	0.956812	1592	2	1.3668e-05
SPON2:NM_001128325_up_50	7	0.72985	0.73058	0.997472	19345	0	0.093834	0.024063	0.069244	0.956812	1593	1	0.093834
HAUS6:NM_001270890;NM_017645_up_50	8	0.056413	0.13111	0.997472	3004	2	0.063754	0.02409	0.071427	0.956812	1594	3	0.063754
SEPT11:NM_018243_up_50	6	0.8061	0.80585	0.997472	21304	0	0.22501	0.024132	0.06257	0.956812	1595	3	0.22501
MS4A7:NM_021201;NM_206940_up_50	7	0.77423	0.77457	0.997472	20474	0	0.059912	0.02414	0.069384	0.956812	1596	2	0.059912
FAM127A:NM_001078171_up_50	8	0.3159	0.44506	0.997472	10288	2	-0.046616	0.024142	0.071557	0.956812	1597	2	-0.046616
FDPS:NM_001135822;NM_002004_up_50	7	0.8052	0.80555	0.997472	21278	0	0.3064	0.024156	0.069414	0.956812	1598	3	0.3064
random:random_seq_18524_0_22_-1	1	0.97583	0.97582	0.999215	25766	0	0.83304	0.024173	0.024073	0.937016	1599	1	0.83304
ARMCX2:NM_001282231;NM_177949_up_50	6	0.036589	0.08702	0.972867	2189	1	-0.046816	0.024211	0.062737	0.956812	1600	1	-0.046816
VWA9:NM_001207058;NM_001207059_up_50	7	0.17594	0.28346	0.997472	6946	2	0.037832	0.024237	0.069583	0.956812	1601	2	0.037832
IWS1:NM_017969_up_50	7	0.79345	0.79375	0.997472	20993	0	0.012899	0.024239	0.069585	0.956812	1602	2	0.012899
NR5A2:NM_003822;NM_205860_up_50	7	0.75037	0.75094	0.997472	19864	0	0.18317	0.024275	0.069649	0.956812	1603	3	0.18317
RERE:NM_001042681;NM_012102_up_50	8	0.99224	0.99225	0.999215	26204	0	0.18114	0.024291	0.071933	0.956812	1604	4	0.18114
ZNF622:NM_033414_up_50	7	0.80423	0.80455	0.997472	21255	0	0.17979	0.02433	0.069758	0.956812	1605	3	0.17979
UBE2C:NM_181801_up_50	4	0.48116	0.48171	0.997472	13725	1	0.095862	0.024331	0.056064	0.956812	1606	2	0.095862
SOGA1:NM_199181_up_50	6	0.40624	0.45269	0.997472	12243	1	0.16808	0.024349	0.063016	0.956812	1607	3	0.16808
SYTL4:NM_001174068;NM_080737_up_50	7	0.37605	0.46778	0.997472	11600	1	-0.070153	0.02437	0.069838	0.956812	1608	1	-0.070153
RNF165:NM_001256758;NM_152470_up_50	4	0.59933	0.59969	0.997472	16252	0	-0.27703	0.024418	0.056184	0.956812	1609	1	-0.27703
CTPS1:NM_001905_up_50	6	0.37489	0.43248	0.997472	11578	1	0.13994	0.024432	0.063193	0.956812	1610	3	0.13994
ANGPT4:NM_015985_up_50	4	0.26309	0.29526	0.997472	9147	1	0.030593	0.024443	0.056232	0.956812	1611	1	0.030593
TMEM249:NM_001252402;NM_001252404_up_50	3	0.36181	0.36226	0.997472	11307	1	0.027131	0.024478	0.046952	0.953107	1612	1	0.027131
CD83:NM_001251901_up_50	5	0.97988	0.97993	0.999215	25868	0	0.38225	0.024522	0.061051	0.956812	1613	3	0.38225
OSM:NM_020530_up_50	8	0.3655	0.49916	0.997472	11389	2	-0.017304	0.024532	0.072554	0.956812	1614	3	-0.017304
ZBTB20:NM_001164347_up_50	6	0.86822	0.86815	0.997472	22900	0	0.095753	0.024532	0.063385	0.956812	1615	2	0.095753
RABGAP1L:NM_001243765_up_50	7	0.99292	0.99287	0.999215	26219	0	0.14179	0.024546	0.070186	0.956812	1616	2	0.14179
POMT1:NM_001077365;NM_007171_up_50	8	0.87878	0.87896	0.997472	23192	0	0.13896	0.024547	0.072598	0.956812	1617	4	0.13896
OPRM1:NM_001145279;NM_001145281_up_50	7	0.6584	0.6614	0.997472	17580	1	0.045026	0.02459	0.07028	0.956812	1618	1	0.045026
ARHGAP6:NM_013423_up_50	6	0.97251	0.97253	0.999215	25683	0	0.19877	0.024654	0.063637	0.956812	1619	3	0.19877
ARHGAP9:NM_032496_up_50	4	0.97436	0.9744	0.999215	25741	0	0.29632	0.02473	0.056677	0.956812	1620	2	0.29632
ZNF10:NM_015394_up_50	8	0.45973	0.54502	0.997472	13329	1	0.21969	0.024731	0.073067	0.956812	1621	3	0.21969
CHCHD5:NM_032309_up_50	6	0.52434	0.53744	0.997472	14644	1	0.20772	0.024789	0.063932	0.956812	1622	3	0.20772
AMN1:NM_001113402;NM_001278412_up_50	3	0.43695	0.43675	0.997472	12890	0	0.10181	0.024799	0.047465	0.953107	1623	1	0.10181
random:random_seq_114418_0_22_-1	1	0.97517	0.97515	0.999215	25756	0	0.39954	0.024828	0.024719	0.937016	1624	1	0.39954
IRX2:NM_001134222;NM_033267_up_50	5	0.27126	0.33307	0.997472	9336	1	0.46264	0.024875	0.061821	0.956812	1625	3	0.46264
SPAG4:NM_003116_up_50	9	0.87061	0.87013	0.997472	22968	0	-0.011983	0.024892	0.075403	0.956812	1626	2	-0.011983
KRT8:NM_002273_up_50	6	0.70601	0.70609	0.997472	18752	0	0.22619	0.024892	0.064133	0.956812	1627	3	0.22619
ZNF692:NM_001136036_up_50	2	0.27789	0.27779	0.997472	9469	1	0.29049	0.024905	0.04598	0.953107	1628	1	0.29049
FNIP1:NM_001008738;NM_133372_up_50	6	0.35832	0.42218	0.997472	11217	1	0.28415	0.024914	0.064184	0.956812	1629	3	0.28415
RNF146:NM_001242844;NM_030963_up_50	2	0.97505	0.97511	0.999215	25754	0	0.60077	0.024946	0.046054	0.953107	1630	2	0.60077
random:random_seq_168826_0_22_-1	1	0.97503	0.975	0.999215	25753	0	0.40612	0.024969	0.024859	0.937016	1631	1	0.40612
CBFA2T3:NM_175931_up_50	8	0.95289	0.95293	0.999215	25138	0	0.21589	0.024986	0.07369	0.956812	1632	4	0.21589
UBOX5:NM_001267584;NM_199415_up_50	10	0.75186	0.76082	0.997472	19904	1	0.081599	0.024988	0.079673	0.956812	1633	4	0.081599
BIN2:NM_001290007_up_50	7	0.33814	0.44783	0.997472	10757	1	0.17267	0.025036	0.07115	0.956812	1634	2	0.17267
IMP3:NM_018285_up_50	7	0.91072	0.91078	0.997472	24093	0	-0.049884	0.025044	0.071165	0.956812	1635	2	-0.049884
RAB27A:NM_183236_up_50	4	0.28833	0.31458	0.997472	9683	1	0.32499	0.02506	0.057175	0.956812	1636	2	0.32499
PACSIN1:NM_001199583_up_50	5	0.31366	0.36139	0.997472	10236	1	-0.0030394	0.025086	0.062299	0.956812	1637	2	-0.0030394
RNF135:NM_001184992;NM_197939_up_50	9	0.912	0.91154	0.997472	24131	0	0.11183	0.025089	0.075897	0.956812	1638	1	0.11183
CCDC66:NM_001012506;NM_001141947_up_50	6	0.66592	0.66588	0.997472	17757	0	0.002568	0.025095	0.064557	0.956812	1639	3	0.002568
OR1L1:NM_001005236_up_50	2	0.9749	0.97498	0.999215	25749	0	0.56045	0.025103	0.046335	0.953107	1640	2	0.56045
SCCPDH:NM_016002_up_50	11	0.074706	0.18774	0.997472	3660	2	-0.0035508	0.025108	0.083859	0.956812	1641	3	-0.0035508
SAMSN1:NM_001286523;NM_022136_up_50	3	0.81861	0.81848	0.997472	21641	0	0.2259	0.025121	0.048	0.953107	1642	1	0.2259
TP53BP1:NM_005657_up_50	4	0.79702	0.79725	0.997472	21073	0	0.15604	0.025123	0.057265	0.956812	1643	2	0.15604
DYX1C1:NM_001033559;NM_130810_up_50	3	0.60449	0.60443	0.997472	16372	0	0.39203	0.025147	0.048042	0.953107	1644	2	0.39203
ZNF654:NM_018293_up_50	3	0.83698	0.83685	0.997472	22105	0	0.55988	0.025159	0.048061	0.953107	1645	2	0.55988
ZNF766:NM_001010851_up_50	8	0.69651	0.70044	0.997472	18501	1	0.027727	0.025167	0.074169	0.956812	1646	2	0.027727
ADCY5:NM_183357_up_50	3	0.86601	0.86594	0.997472	22823	0	0.27642	0.025184	0.048105	0.953107	1647	2	0.27642
ERH:NM_004450_up_50	6	0.91304	0.91304	0.997593	24162	0	0.19277	0.025191	0.064759	0.956812	1648	2	0.19277
DIDO1:NM_022105;NM_080797_up_50	8	0.96046	0.96047	0.999215	25332	0	-0.010721	0.025222	0.07432	0.956812	1649	3	-0.010721
HOXD10:NM_002148_up_50	6	0.14033	0.23003	0.997472	5834	2	0.0068104	0.025229	0.064833	0.956812	1650	2	0.0068104
SNX11:NM_013323;NM_152244_up_50	6	0.030267	0.073708	0.972867	1873	1	0.27762	0.025266	0.064909	0.956812	1651	3	0.27762
PRKAG1:NM_001206709;NM_002733_up_50	4	0.64937	0.64957	0.997472	17348	0	0.36892	0.025291	0.0575	0.956812	1652	2	0.36892
PURG:NM_013357_up_50	10	0.053831	0.14288	0.997472	2930	2	-0.043155	0.02532	0.080454	0.956812	1653	3	-0.043155
P4HA2:NM_001017973;NM_004199_up_50	2	0.23752	0.23825	0.997472	8529	1	0.16645	0.025323	0.046715	0.953107	1654	1	0.16645
LIPA:NM_000235;NM_001288979_up_50	4	0.18569	0.23915	0.997472	7207	1	-0.16236	0.025375	0.057624	0.956812	1655	1	-0.16236
CTDSPL:NM_001008392;NM_005808_up_50	8	0.97861	0.97865	0.999215	25838	0	0.044769	0.025397	0.074775	0.956812	1656	2	0.044769
EXOC4:NM_001037126;NM_021807_up_50	4	0.51237	0.51257	0.997472	14397	0	-0.14188	0.025425	0.057705	0.956812	1657	1	-0.14188
SLCO3A1:NM_001145044;NM_013272_up_50	9	0.40426	0.54018	0.997472	12196	1	0.22807	0.025452	0.076798	0.956812	1658	3	0.22807
UBE2E3:NM_001278555;NM_182678_up_50	5	0.9917	0.99171	0.999215	26194	0	0.25881	0.025452	0.063101	0.956812	1659	3	0.25881
DEFB135:NM_001033017_up_50	3	0.46518	0.46497	0.997472	13433	0	0.19023	0.025462	0.04855	0.953107	1660	1	0.19023
MEX3D:NM_001174118;NM_203304_up_50	2	0.1474	0.15363	0.997472	6056	1	0.016499	0.025475	0.046985	0.953107	1661	1	0.016499
CST11:NM_080830;NM_130794_up_50	8	0.026902	0.07707	0.972867	1696	1	0.027419	0.025489	0.075012	0.956812	1662	2	0.027419
SAFB:NM_001201338;NM_002967_up_50	6	0.14278	0.23308	0.997472	5918	2	-0.13787	0.025492	0.065374	0.956812	1663	1	-0.13787
BEX2:NM_001168399;NM_032621_up_50	6	0.11724	0.20125	0.997472	5159	2	0.13613	0.025495	0.065379	0.956812	1664	3	0.13613
TCERG1L:NM_174937_up_50	7	0.8016	0.8019	0.997472	21182	0	0.16678	0.025502	0.072067	0.956812	1665	3	0.16678
ARSG:NM_014960_up_50	7	0.56568	0.58617	0.997472	15530	1	-0.039302	0.025513	0.072089	0.956812	1666	1	-0.039302
DOCK3:NM_004947_up_50	5	0.06086	0.11591	0.995196	3173	1	0.25112	0.025601	0.063435	0.956812	1667	2	0.25112
ARC:NM_015193_up_50	10	0.96266	0.96274	0.999215	25392	0	0.10076	0.025648	0.081225	0.956812	1668	2	0.10076
DVL2:NM_004422_up_50	8	0.79506	0.79526	0.997472	21026	0	0.15369	0.025681	0.075518	0.956812	1669	4	0.15369
SF1:NM_004630;NM_201998_up_50	7	0.89717	0.89727	0.997472	23727	0	0.016688	0.025732	0.072527	0.956812	1670	2	0.016688
SEPT8:NM_001098811;NM_015146_up_50	7	0.30185	0.42862	0.997472	9988	1	0.066671	0.025776	0.072613	0.956812	1671	1	0.066671
SMAD1:NM_001003688_up_50	4	0.52039	0.52065	0.997472	14559	0	0.28823	0.025803	0.058264	0.956812	1672	1	0.28823
SH3BGRL2:NM_031469_up_50	8	0.20149	0.32416	0.997472	7617	1	0.32305	0.025846	0.075948	0.956812	1673	3	0.32305
TRIP4:NM_016213_up_50	8	0.46852	0.54961	0.997472	13494	1	0.26809	0.025874	0.07602	0.956812	1674	4	0.26809
MARCH1:NM_017923_up_50	5	0.99325	0.99325	0.999215	26230	0	0.18237	0.02589	0.064068	0.956812	1675	3	0.18237
random:random_seq_138570_0_22_-1	1	0.97402	0.97402	0.999215	25725	0	0.63804	0.025982	0.025853	0.937016	1676	1	0.63804
GSTT1:NM_000853_up_50	9	0.051573	0.13036	0.997472	2839	1	0.10028	0.025991	0.078112	0.956812	1677	2	0.10028
BIK:NM_001197_up_50	7	0.86346	0.86358	0.997472	22757	0	0.11753	0.025996	0.07302	0.956812	1678	3	0.11753
PCDHA3:NM_018906;NM_031497_up_50	5	0.86682	0.8668	0.997472	22847	0	-0.0017293	0.026009	0.064321	0.956812	1679	2	-0.0017293
PSD3:NM_015310_up_50	5	0.92043	0.92048	0.997935	24348	0	0.25141	0.02604	0.064388	0.956812	1680	1	0.25141
random:random_seq_77377_0_22_-1	1	0.97394	0.97395	0.999215	25723	0	0.32405	0.026059	0.025925	0.937016	1681	1	0.32405
SLC22A9:NM_080866_up_50	4	0.69795	0.69814	0.997472	18541	0	0.28449	0.02606	0.058639	0.956812	1682	2	0.28449
ALOX12:NM_000697_up_50	8	0.29651	0.42432	0.997472	9863	2	0.15342	0.026061	0.07647	0.956812	1683	2	0.15342
SFXN5:NM_144579_up_50	9	0.84668	0.84618	0.997472	22358	0	-0.13761	0.026062	0.078281	0.956812	1684	2	-0.13761
CLEC2B:NM_005127_up_50	4	0.20373	0.2519	0.997472	7681	1	0.12046	0.02607	0.058652	0.956812	1685	2	0.12046
ASB10:NM_001142459;NM_001142460_up_50	5	0.73514	0.73528	0.997472	19495	0	0.19826	0.026135	0.064599	0.956812	1686	1	0.19826
HDHD1:NM_001135565;NM_012080_up_50	11	0.35325	0.50966	0.997472	11098	1	0.10447	0.026153	0.086877	0.956812	1687	3	0.10447
EXOSC1:NM_016046_up_50	9	0.52445	0.60654	0.997472	14648	1	0.15992	0.026162	0.078533	0.956812	1688	4	0.15992
ACBD4:NM_001135704_up_50	10	0.45441	0.59133	0.997472	13203	2	0.18251	0.026184	0.082446	0.956812	1689	4	0.18251
FCER2:NM_001207019_up_50	7	0.24384	0.36107	0.997472	8687	2	0.40243	0.026234	0.073472	0.956812	1690	3	0.40243
ACE:NM_000789_up_50	7	0.81528	0.8157	0.997472	21560	0	0.095549	0.026239	0.07348	0.956812	1691	3	0.095549
EIF5B:NM_015904_up_50	5	0.7854	0.78549	0.997472	20783	0	0.26623	0.026242	0.06484	0.956812	1692	3	0.26623
FBXL6:NM_012162;NM_024555_up_50	5	0.84241	0.84236	0.997472	22249	0	-0.01603	0.026249	0.064853	0.956812	1693	2	-0.01603
TBC1D8:NM_001102426_up_50	7	0.11088	0.20935	0.997472	4967	2	0.1299	0.026254	0.073507	0.956812	1694	2	0.1299
TRPM6:NM_001177311_up_50	10	0.012802	0.045649	0.972867	914	3	0.004589	0.026256	0.082622	0.956812	1695	3	0.004589
ITLN2:NM_080878_up_50	7	0.63828	0.64367	0.997472	17103	1	0.078311	0.026259	0.073516	0.956812	1696	2	0.078311
random:random_seq_204019_0_22_-1	1	0.97373	0.97374	0.999215	25718	0	0.42945	0.026271	0.026141	0.937016	1697	1	0.42945
SEC24B:NM_001042734;NM_006323_up_50	6	0.47047	0.49676	0.997472	13524	1	-0.002726	0.026289	0.067034	0.956812	1698	2	-0.002726
RGS12:NM_198227_up_50	7	0.33165	0.44448	0.997472	10638	1	0.079065	0.026305	0.073598	0.956812	1699	2	0.079065
FAM72A:NM_001123168_up_50	2	0.69789	0.69759	0.997472	18539	0	0.341	0.026323	0.048458	0.953107	1700	1	0.341
SCNN1G:NM_001039_up_50	6	0.99864	0.99863	0.999692	26373	0	0.23766	0.026358	0.067186	0.956812	1701	2	0.23766
CDKL2:NM_003948_up_50	8	0.0042611	0.016451	0.938081	372	3	-0.098004	0.026379	0.077298	0.956812	1702	2	-0.098004
PARP14:NM_017554_up_50	5	0.12085	0.19803	0.997472	5261	1	0.14127	0.026417	0.065234	0.956812	1703	1	0.14127
DLEC1:NM_007335;NM_007337_up_50	7	0.050358	0.11642	0.995196	2793	1	0.10174	0.026435	0.073868	0.956812	1704	2	0.10174
C1orf159:NM_017891_up_50	8	0.33994	0.47108	0.997472	10807	2	-0.013668	0.026446	0.077469	0.956812	1705	2	-0.013668
random:random_seq_179102_0_22_-1	1	0.97352	0.97353	0.999215	25712	0	0.92991	0.026483	0.026367	0.937016	1706	1	0.92991
PTGES3L-AARSD1:NM_001136042;NM_001261430_up_50	7	0.037961	0.092403	0.972867	2252	1	0.14008	0.026562	0.074101	0.956812	1707	3	0.14008
ZNF774:NM_001004309_up_50	7	0.47642	0.52612	0.997472	13633	1	-0.01547	0.026566	0.074111	0.956812	1708	2	-0.01547
MRPS18A:NM_001193343;NM_018135_up_50	6	0.31452	0.39599	0.997472	10252	1	0.015423	0.026589	0.067642	0.956812	1709	2	0.015423
TMED2:NM_006815_up_50	7	0.65765	0.66073	0.997472	17556	1	0.12063	0.026598	0.074168	0.956812	1710	3	0.12063
PLCG2:NM_002661_up_50	9	0.30966	0.44545	0.997472	10153	1	0.2007	0.026615	0.079649	0.956812	1711	4	0.2007
CCRN4L:NM_012118_up_50	10	0.0057263	0.022547	0.96675	462	3	0.006988	0.026648	0.083475	0.956812	1712	1	0.006988
random:random_seq_197068_0_22_-1	1	0.97334	0.97338	0.999215	25709	0	0.89505	0.026656	0.026541	0.937016	1713	1	0.89505
RRAS2:NM_001177314_up_50	6	0.19892	0.30285	0.997472	7552	2	0.34162	0.026708	0.067891	0.956812	1714	3	0.34162
HMMR:NM_001142556;NM_012485_up_50	5	0.82081	0.82089	0.997472	21700	0	0.35994	0.026716	0.065894	0.956812	1715	3	0.35994
C11orf21:NM_001142946_up_50	9	0.98291	0.98293	0.999215	25951	0	0.19236	0.026726	0.079911	0.956812	1716	2	0.19236
ASB2:NM_001202429_up_50	10	0.60575	0.67229	0.997472	16395	1	0.20908	0.026742	0.083695	0.956812	1717	4	0.20908
TMEM95:NM_198154_up_50	10	0.73376	0.7476	0.997472	19447	1	0.082641	0.026774	0.083767	0.956812	1718	2	0.082641
MAP3K9:NM_001284231;NM_001284232_up_50	6	0.27896	0.37577	0.997472	9497	1	0.15498	0.026781	0.06805	0.956812	1719	3	0.15498
LRRK2:NM_198578_up_50	8	0.93031	0.93042	0.999071	24582	0	0.22472	0.026782	0.078326	0.956812	1720	4	0.22472
MINPP1:NM_001178117;NM_004897_up_50	5	0.45022	0.46275	0.997472	13133	1	-0.18357	0.026794	0.066055	0.956812	1721	1	-0.18357
ACAD11:NM_032169_up_50	11	0.86742	0.86732	0.997472	22864	0	0.2028	0.026799	0.08871	0.956812	1722	3	0.2028
PCYOX1:NM_016297_up_50	8	0.31561	0.44475	0.997472	10282	1	0.32034	0.026838	0.078477	0.956812	1723	4	0.32034
MAN2B2:NM_015274_up_50	8	0.10601	0.21791	0.997472	4820	2	-0.042526	0.026851	0.078511	0.956812	1724	1	-0.042526
FOXA3:NM_004497_up_50	8	0.039011	0.099498	0.977647	2310	1	0.069342	0.026853	0.078515	0.956812	1725	3	0.069342
ZBTB33:NM_001184742;NM_006777_up_50	5	0.93215	0.93231	0.999215	24623	0	0.090219	0.026857	0.066192	0.956812	1726	2	0.090219
EFNA1:NM_004428;NM_182685_up_50	7	0.87417	0.87429	0.997472	23063	0	0.037577	0.026874	0.074688	0.956812	1727	2	0.037577
SPG11:NM_001160227;NM_025137_up_50	8	0.7953	0.79549	0.997472	21034	0	0.24057	0.026902	0.078626	0.956812	1728	2	0.24057
MME:NM_007289_up_50	4	0.347	0.3614	0.997472	10975	1	-0.07073	0.026909	0.059941	0.956812	1729	1	-0.07073
PRPSAP2:NM_001243936;NM_001243942_up_50	5	0.82996	0.82995	0.997472	21936	0	0.082312	0.026919	0.066336	0.956812	1730	2	0.082312
TMEM203:NM_053045_up_50	2	0.97307	0.97313	0.999215	25702	0	0.24211	0.026934	0.049552	0.953107	1731	2	0.24211
KCNAB1:NM_003471_up_50	6	0.55035	0.55831	0.997472	15192	1	0.12655	0.026934	0.068369	0.956812	1732	3	0.12655
COL4A6:NM_001847_up_50	1	0.97305	0.97306	0.999215	25701	0	0.95493	0.026951	0.026829	0.937016	1733	1	0.95493
GABRA5:NM_000810_up_50	9	0.41697	0.55317	0.997472	12473	2	0.0088734	0.026957	0.080487	0.956812	1734	3	0.0088734
PDSS2:NM_020381_up_50	8	0.13394	0.25434	0.997472	5658	2	0.010514	0.027002	0.078887	0.956812	1735	1	0.010514
PDE4D:NM_001165899_up_50	7	0.97727	0.97719	0.999215	25803	0	0.2158	0.027033	0.075002	0.956812	1736	3	0.2158
SLC9C2:NM_178527_up_50	5	0.86856	0.8686	0.997472	22910	0	0.199	0.027045	0.066606	0.956812	1737	1	0.199
TMEM212:NM_001164436_up_50	7	0.26513	0.38571	0.997472	9191	2	0.11654	0.027069	0.075077	0.956812	1738	3	0.11654
CENPC:NM_001812_up_50	7	0.22207	0.33613	0.997472	8125	2	-0.067168	0.027123	0.075175	0.956812	1739	2	-0.067168
ITFG3:NM_001284497;NM_032039_up_50	6	0.14908	0.24087	0.997472	6108	1	0.22945	0.027129	0.068777	0.956812	1740	2	0.22945
EXOC1:NM_001024924;NM_178237_up_50	9	0.44237	0.56892	0.997472	12994	1	0.085751	0.027135	0.080909	0.956812	1741	3	0.085751
PACRG:NM_001080378;NM_152410_up_50	5	0.060555	0.1155	0.995196	3158	1	0.15005	0.02717	0.066869	0.956812	1742	2	0.15005
random:random_seq_215936_0_22_-1	1	0.97282	0.9728	0.999215	25694	0	0.67345	0.027182	0.027063	0.937016	1743	1	0.67345
NM_001244883:NM_001244883;NM_001933_up_50	8	0.20034	0.32294	0.997472	7592	2	0.086876	0.027202	0.079375	0.956812	1744	2	0.086876
RBM47:NM_019027_up_50	7	0.7475	0.74803	0.997472	19787	0	0.056328	0.027224	0.075382	0.956812	1745	3	0.056328
NFE2:NM_006163_up_50	3	0.98963	0.98974	0.999215	26137	0	0.38773	0.027258	0.051511	0.953107	1746	1	0.38773
NM_001288961:NM_001288961_up_50	5	0.59151	0.59158	0.997472	16086	0	-0.094701	0.027265	0.067077	0.956812	1747	1	-0.094701
OR10G2:NM_001005466_up_50	7	0.16411	0.27003	0.997472	6597	2	-0.0019273	0.027268	0.075468	0.956812	1748	2	-0.0019273
RPL28:NM_000991;NM_001136137_up_50	8	0.11646	0.23568	0.997472	5127	2	0.0084818	0.027302	0.079637	0.956812	1749	2	0.0084818
C11orf30:NM_020193_up_50	8	0.99651	0.99653	0.999317	26326	0	0.29163	0.027329	0.079705	0.956812	1750	4	0.29163
ALYREF:NM_005782_up_50	9	0.86487	0.86436	0.997472	22796	0	0.14212	0.027342	0.081421	0.956812	1751	4	0.14212
CACNA1E:NM_000721;NM_001205294_up_50	6	0.88271	0.88265	0.997472	23314	0	0.10306	0.027344	0.069201	0.956812	1752	3	0.10306
INPP5F:NM_001243194_up_50	6	0.91513	0.91516	0.997801	24214	0	0.19067	0.027374	0.069256	0.956812	1753	2	0.19067
NM_001171806:NM_001171806_up_50	6	0.80885	0.80862	0.997472	21388	0	0.20449	0.027394	0.069306	0.956812	1754	3	0.20449
TAGLN2:NM_003564_up_50	10	0.88093	0.88123	0.997472	23263	0	-0.13363	0.027399	0.08521	0.956812	1755	2	-0.13363
TTC3:NM_001001894_up_50	9	0.98683	0.98681	0.999215	26056	0	0.054041	0.0274	0.081574	0.956812	1756	2	0.054041
MRPL17:NM_022061_up_50	5	0.96466	0.96468	0.999215	25457	0	0.21532	0.027412	0.067391	0.956812	1757	3	0.21532
ARNT:NM_001197325;NM_178427_up_50	6	0.95769	0.95778	0.999215	25266	0	0.2916	0.027426	0.069369	0.956812	1758	2	0.2916
GCNT2:NM_145649_up_50	3	0.9165	0.91633	0.997902	24246	0	0.38542	0.027452	0.051823	0.953107	1759	2	0.38542
C9orf66:NM_152569_up_50	5	0.1261	0.20513	0.997472	5420	1	-0.080836	0.027453	0.067483	0.956812	1760	2	-0.080836
EVA1B:NM_018166_up_50	6	0.53228	0.54382	0.997472	14819	1	0.070448	0.027469	0.069461	0.956812	1761	2	0.070448
CD3E:NM_000733_up_50	8	0.76208	0.76221	0.997472	20169	0	0.12814	0.027488	0.080116	0.956812	1762	2	0.12814
SEMA4F:NM_001271661;NM_004263_up_50	8	0.019158	0.057945	0.972867	1283	1	-0.097059	0.027503	0.080157	0.956812	1763	1	-0.097059
RRAGB:NM_006064;NM_016656_up_50	10	0.018207	0.059245	0.972867	1223	4	-0.09324	0.027525	0.08549	0.956812	1764	2	-0.09324
S100A1:NM_006271_up_50	6	0.43086	0.46919	0.997472	12759	1	0.11627	0.027586	0.069702	0.956812	1765	2	0.11627
SEPT14:NM_207366_up_50	3	0.4986	0.49838	0.997472	14099	0	-0.081125	0.027598	0.052067	0.953107	1766	1	-0.081125
IPO4:NM_024658_up_50	8	0.14072	0.26135	0.997472	5853	2	0.10957	0.027602	0.080413	0.956812	1767	3	0.10957
MC4R:NM_005912_up_50	8	0.62692	0.64615	0.997472	16831	1	0.065582	0.027603	0.080416	0.956812	1768	2	0.065582
VPS11:NM_001290185;NM_021729_up_50	8	0.58874	0.62003	0.997472	16030	1	0.16062	0.027609	0.080429	0.956812	1769	4	0.16062
random:random_seq_42785_0_22_-1	1	0.97239	0.97237	0.999215	25680	0	0.38848	0.027612	0.027501	0.937016	1770	1	0.38848
AIM2:NM_004833_up_50	6	0.012246	0.03503	0.972867	880	3	-0.351	0.027638	0.069825	0.956812	1771	1	-0.351
KLHL10:NM_152467_up_50	6	0.24594	0.35751	0.997472	8731	1	-0.057793	0.027644	0.06984	0.956812	1772	2	-0.057793
FLCN:NM_144606;NM_144997_up_50	5	0.95417	0.95415	0.999215	25179	0	0.1608	0.027672	0.067958	0.956812	1773	1	0.1608
NM_001291549:NM_001291549_up_50	3	0.8957	0.89565	0.997472	23682	0	0.090359	0.027673	0.0522	0.953107	1774	1	0.090359
random:random_seq_78543_0_22_-1	1	0.97232	0.97231	0.999215	25676	0	0.80784	0.027682	0.027573	0.937016	1775	1	0.80784
HAVCR1:NM_001173393_up_50	9	0.00082985	0.0040992	0.929936	84	4	-0.25167	0.027686	0.082272	0.956812	1776	2	-0.25167
POU2F3:NM_001244682_up_50	5	0.60179	0.60191	0.997472	16306	0	0.15742	0.027688	0.067994	0.956812	1777	2	0.15742
ZBTB41:NM_194314_up_50	8	0.12125	0.24136	0.997472	5274	1	-0.032776	0.027703	0.080659	0.956812	1778	1	-0.032776
FLG2:NM_001014342_up_50	5	0.27101	0.33291	0.997472	9323	1	0.3321	0.027718	0.068055	0.956812	1779	3	0.3321
RBM11:NM_144770_up_50	8	0.27152	0.39778	0.997472	9342	2	0.16983	0.027778	0.080844	0.956812	1780	4	0.16983
PTPN3:NM_001145368;NM_002829_up_50	2	0.9722	0.97225	0.999215	25671	0	0.23859	0.027804	0.051085	0.953107	1781	2	0.23859
NM_024835:NM_024835_up_50	10	0.76542	0.77132	0.997472	20241	1	0.0087731	0.02787	0.086275	0.956812	1782	3	0.0087731
HIST1H2AI:NM_003509_up_50	1	0.97213	0.97212	0.999215	25664	0	0.92452	0.027875	0.027761	0.937016	1783	1	0.92452
KPNA5:NM_002269_up_50	6	0.77187	0.77166	0.997472	20405	0	0.23179	0.027875	0.070314	0.956812	1784	3	0.23179
CHRND:NM_000751;NM_001256657_up_50	7	0.55095	0.57558	0.997472	15204	1	0.1049	0.027882	0.076616	0.956812	1785	2	0.1049
FDXR:NM_001258016_up_50	6	0.051168	0.11683	0.995196	2827	2	0.16998	0.027898	0.070358	0.956812	1786	3	0.16998
RAP2B:NM_002886_up_50	7	0.067831	0.14975	0.997472	3407	1	-0.047465	0.027909	0.076668	0.956812	1787	2	-0.047465
RPS18:NM_022551_up_50	1	0.97207	0.97207	0.999215	25661	0	0.4687	0.027932	0.027828	0.937016	1788	1	0.4687
MXI1:NM_001008541_up_50	8	0.79838	0.79856	0.997472	21107	0	0.20775	0.027936	0.081259	0.956812	1789	4	0.20775
random:random_seq_192512_0_22_-1	1	0.97205	0.97205	0.999215	25660	0	0.4494	0.027952	0.027849	0.937016	1790	1	0.4494
TUBB1:NM_030773_up_50	5	0.83232	0.83229	0.997472	21986	0	0.13046	0.027954	0.068581	0.956812	1791	2	0.13046
VEPH1:NM_001167917_up_50	7	0.89545	0.89555	0.997472	23675	0	-0.012008	0.02797	0.076779	0.956812	1792	2	-0.012008
NCOR1:NM_006311_up_50	12	0.066305	0.17216	0.997472	3357	4	-0.14558	0.028	0.092488	0.956812	1793	2	-0.14558
ZNF98:NM_001098626_up_50	6	0.93962	0.93968	0.999215	24806	0	0.10688	0.028001	0.070579	0.956812	1794	3	0.10688
PLAU:NM_001145031;NM_002658_up_50	5	0.98887	0.98891	0.999215	26112	0	0.3572	0.028011	0.068697	0.956812	1795	3	0.3572
TTLL9:NM_001008409_up_50	10	0.0021488	0.0098565	0.929936	187	4	-0.11077	0.028025	0.086627	0.956812	1796	4	-0.11077
SMC1A:NM_001281463;NM_006306_up_50	10	0.072404	0.17461	0.997472	3571	2	-0.036596	0.028056	0.086704	0.956812	1797	3	-0.036596
AFAP1L1:NM_001146337;NM_152406_up_50	7	0.095998	0.1925	0.997472	4467	1	0.022355	0.028057	0.076939	0.956812	1798	1	0.022355
DAGLA:NM_006133_up_50	10	0.90683	0.90711	0.997472	23981	0	0.069406	0.028094	0.086799	0.956812	1799	3	0.069406
ICAM2:NM_000873_up_50	6	0.26177	0.36622	0.997472	9105	1	0.10706	0.028111	0.070805	0.956812	1800	3	0.10706
ZUFSP:NM_145062_up_50	7	0.50666	0.54541	0.997472	14274	1	0.14956	0.028115	0.077044	0.956812	1801	3	0.14956
OTOL1:NM_001080440_up_50	2	0.97186	0.9719	0.999215	25656	0	0.41713	0.028143	0.051682	0.953107	1802	2	0.41713
IL32:NM_001012632;NM_001012635_up_50	3	0.64398	0.64394	0.997472	17235	0	0.024034	0.028145	0.052967	0.953107	1803	1	0.024034
SMYD3:NM_001167740_up_50	2	0.49111	0.4911	0.997472	13942	0	0.29014	0.028158	0.051708	0.953107	1804	1	0.29014
SCN2B:NM_004588_up_50	5	0.62787	0.62787	0.997472	16854	0	0.41674	0.02816	0.069036	0.956812	1805	3	0.41674
CCDC112:NM_152549_up_50	3	0.87745	0.87737	0.997472	23156	0	0.055449	0.028183	0.053026	0.953107	1806	1	0.055449
random:random_seq_16482_0_22_-1	1	0.97175	0.97175	0.999215	25652	0	0.65923	0.028247	0.028136	0.937016	1807	1	0.65923
ISL1:NM_002202_up_50	9	0.09315	0.19936	0.997472	4346	1	0.22267	0.028254	0.083636	0.956812	1808	3	0.22267
PRKACB:NM_001242857;NM_001242859_up_50	5	0.58	0.58005	0.997472	15838	0	-0.12771	0.028256	0.069253	0.956812	1809	2	-0.12771
FBXO31:NM_024735_up_50	9	0.30149	0.43755	0.997472	9980	2	-0.0071989	0.028289	0.083722	0.956812	1810	2	-0.0071989
C1orf123:NM_017887_up_50	8	0.31532	0.44444	0.997472	10271	2	-0.046353	0.028304	0.082185	0.956812	1811	2	-0.046353
PLEKHA4:NM_001161354;NM_020904_up_50	2	0.70438	0.70409	0.997472	18705	0	0.26404	0.02831	0.051969	0.953107	1812	1	0.26404
ANK2:NM_001127493_up_50	6	0.6485	0.64844	0.997472	17330	0	0.25829	0.028352	0.071324	0.956812	1813	3	0.25829
PC:NM_022172_up_50	4	0.99482	0.99482	0.999215	26275	0	0.425	0.028362	0.062142	0.956812	1814	2	0.425
MRPS35:NM_001190864;NM_021821_up_50	10	0.0048325	0.019431	0.953118	419	2	0.024612	0.02841	0.087548	0.956812	1815	3	0.024612
PRL:NM_000948_up_50	5	0.98998	0.99001	0.999215	26153	0	0.14126	0.028425	0.069612	0.956812	1816	1	0.14126
UBE2D3:NM_181889_up_50	7	0.46138	0.51681	0.997472	13363	1	0.18423	0.028479	0.077753	0.956812	1817	3	0.18423
NBL1:NM_001204084_up_50	7	0.60774	0.61845	0.997472	16431	1	0.22018	0.028495	0.077789	0.956812	1818	1	0.22018
C16orf70:NM_025187_up_50	8	0.28143	0.40829	0.997472	9546	2	0.0043452	0.028504	0.082657	0.956812	1819	1	0.0043452
random:random_seq_67958_0_22_-1	1	0.97149	0.97147	0.999215	25641	0	0.464	0.02851	0.02839	0.937016	1820	1	0.464
CCDC73:NM_001008391_up_50	5	0.14522	0.23108	0.997472	5992	1	-0.11165	0.028536	0.069869	0.956812	1821	2	-0.11165
DSC3:NM_001941;NM_024423_up_50	9	0.34467	0.47993	0.997472	10926	2	0.078639	0.028578	0.084392	0.956812	1822	4	0.078639
DLG4:NM_001128827_up_50	7	0.61267	0.62241	0.997472	16534	1	-0.027876	0.028618	0.078014	0.956812	1823	2	-0.027876
PHF8:NM_001184898_up_50	2	0.80343	0.80333	0.997472	21231	0	0.50443	0.028626	0.052554	0.953107	1824	1	0.50443
LRRIQ1:NM_001079910_up_50	4	0.93562	0.93568	0.999215	24710	0	0.25846	0.028654	0.062584	0.956812	1825	2	0.25846
FGFR3:NM_000142;NM_022965_up_50	3	0.342	0.3435	0.997472	10858	1	0.09586	0.028655	0.053786	0.953107	1826	1	0.09586
SERPINB4:NM_002974_up_50	1	0.97134	0.97133	0.999215	25635	0	0.38669	0.028664	0.028533	0.937016	1827	1	0.38669
LIME1:NM_017806_up_50	10	0.89853	0.89875	0.997472	23768	0	0.096682	0.02867	0.088122	0.956812	1828	4	0.096682
KALRN:NM_001024660;NM_003947_up_50	7	0.15155	0.25572	0.997472	6178	1	0.15669	0.028672	0.078121	0.956812	1829	3	0.15669
ENSA:NM_207045;NM_207047_up_50	7	0.55749	0.58025	0.997472	15362	1	-0.010152	0.028679	0.078134	0.956812	1830	2	-0.010152
RABL2B:NM_001003789;NM_007081_up_50	1	0.97131	0.9713	0.999215	25632	0	0.84218	0.028689	0.028557	0.937016	1831	1	0.84218
GART:NM_000819;NM_175085_up_50	7	0.14047	0.24302	0.997472	5841	2	-0.0026282	0.028714	0.078203	0.956812	1832	2	-0.0026282
INS:NM_000207;NM_001185098_up_50	7	0.62374	0.63146	0.997472	16768	1	-0.085595	0.028731	0.078235	0.956812	1833	2	-0.085595
UNC13A:NM_001080421_up_50	8	0.79966	0.79986	0.997472	21136	0	0.17795	0.028748	0.083282	0.956812	1834	4	0.17795
TEX22:NM_001195082_up_50	9	0.38763	0.52312	0.997472	11837	2	-0.11493	0.028753	0.084817	0.956812	1835	4	-0.11493
TIMM44:NM_006351_up_50	8	0.8211	0.82129	0.997472	21708	0	-0.0071277	0.028754	0.083298	0.956812	1836	1	-0.0071277
TPSD1:NM_012217_up_50	10	0.97914	0.97924	0.999215	25849	0	0.12324	0.028757	0.088328	0.956812	1837	4	0.12324
random:random_seq_75418_0_22_-1	1	0.97119	0.97119	0.999215	25629	0	0.42384	0.028811	0.02867	0.937016	1838	1	0.42384
SYNGR1:NM_145738_up_50	6	0.59128	0.59377	0.997472	16080	1	0.071354	0.028813	0.07229	0.956812	1839	3	0.071354
TMEM106C:NM_001143841;NM_024056_up_50	6	0.81759	0.81736	0.997472	21613	0	0.313	0.028814	0.072292	0.956812	1840	3	0.313
random:random_seq_181633_0_22_-1	1	0.97118	0.97117	0.999215	25627	0	0.52527	0.028824	0.02868	0.937016	1841	1	0.52527
DLGAP4:NM_001042486;NM_183006_up_50	3	0.97605	0.97611	0.999215	25769	0	0.42408	0.028837	0.054083	0.953107	1842	2	0.42408
ETV3L:NM_001004341_up_50	8	0.052164	0.12343	0.997472	2866	1	0.014273	0.028854	0.083549	0.956812	1843	2	0.014273
GFOD2:NM_001243650;NM_030819_up_50	9	0.5502	0.61957	0.997472	15189	1	0.18727	0.028879	0.085139	0.956812	1844	4	0.18727
ADAP1:NM_001284308_up_50	9	0.35668	0.49188	0.997472	11175	1	0.27185	0.028883	0.085154	0.956812	1845	4	0.27185
EIF2AK4:NM_001013703_up_50	10	0.72512	0.74156	0.997472	19219	1	0.073183	0.0289	0.088664	0.956812	1846	2	0.073183
LONRF1:NM_152271_up_50	7	0.86424	0.86437	0.997472	22774	0	0.092559	0.028914	0.078587	0.956812	1847	2	0.092559
HIST1H1D:NM_005320_up_50	5	0.67001	0.67008	0.997472	17836	0	0.15395	0.028939	0.070748	0.956812	1848	2	0.15395
OR13G1:NM_001005487_up_50	5	0.88321	0.88328	0.997472	23331	0	0.38667	0.028943	0.070755	0.956812	1849	3	0.38667
TOR1B:NM_014506_up_50	8	0.94738	0.94739	0.999215	24988	0	0.12104	0.028954	0.083808	0.956812	1850	2	0.12104
CEP112:NM_001199165_up_50	2	0.67218	0.6719	0.997472	17881	0	0.2855	0.028955	0.053134	0.953107	1851	1	0.2855
DNA2:NM_001080449_up_50	6	0.82603	0.82581	0.997472	21832	0	0.11488	0.028963	0.07261	0.956812	1852	3	0.11488
BVES:NM_001199563_up_50	9	0.64537	0.67434	0.997472	17264	1	-0.042663	0.028966	0.085342	0.956812	1853	2	-0.042663
SSX2IP:NM_001166295;NM_001166417_up_50	1	0.97102	0.97102	0.999215	25624	0	0.50451	0.028984	0.028861	0.937016	1854	1	0.50451
LOXHD1:NM_001145472_up_50	6	0.60416	0.60545	0.997472	16362	1	0.20009	0.028991	0.072662	0.956812	1855	2	0.20009
CAPN10:NM_023083;NM_023085_up_50	7	0.58281	0.59893	0.997472	15889	1	0.25602	0.029003	0.078759	0.956812	1856	3	0.25602
SEC16A:NM_014866_up_50	7	0.29536	0.42105	0.997472	9838	1	0.039344	0.029045	0.078847	0.956812	1857	2	0.039344
SLC35A2:NM_001032289;NM_005660_up_50	8	0.52661	0.58156	0.997472	14686	1	0.15992	0.029054	0.08406	0.956812	1858	2	0.15992
RARS:NM_002887_up_50	8	0.83439	0.83457	0.997472	22041	0	0.18039	0.029056	0.084063	0.956812	1859	2	0.18039
EIF3B:NM_001037283;NM_003751_up_50	10	0.028997	0.085339	0.972867	1807	3	0.044589	0.029062	0.08902	0.956812	1860	4	0.044589
LSP1:NM_001242932_up_50	7	0.73071	0.7314	0.997472	19369	0	0.05483	0.029065	0.078892	0.956812	1861	3	0.05483
ALDH3A1:NM_000691_up_50	5	0.21563	0.29791	0.997472	7972	1	0.26351	0.029094	0.071099	0.956812	1862	3	0.26351
POLR3C:NM_006468_up_50	8	0.84987	0.85012	0.997472	22431	0	0.096388	0.0291	0.084167	0.956812	1863	3	0.096388
TMIGD2:NM_001169126;NM_144615_up_50	7	0.85609	0.85628	0.997472	22586	0	-0.079217	0.029109	0.078964	0.956812	1864	2	-0.079217
RBMX:NM_001164803;NM_002139_up_50	4	0.089576	0.15065	0.997472	4219	2	-0.20807	0.02912	0.063277	0.956812	1865	1	-0.20807
VPS41:NM_014396;NM_080631_up_50	7	0.19585	0.30618	0.997472	7477	2	0.12316	0.029152	0.079043	0.956812	1866	2	0.12316
CLASP1:NM_001142273;NM_015282_up_50	8	0.16481	0.28625	0.997472	6613	2	0.013441	0.029187	0.084393	0.956812	1867	2	0.013441
BRMS1L:NM_032352_up_50	9	0.12398	0.24854	0.997472	5368	3	0.07632	0.029217	0.08595	0.956812	1868	4	0.07632
PREB:NM_013388_up_50	9	0.90547	0.905	0.997472	23953	0	0.21829	0.029221	0.085961	0.956812	1869	4	0.21829
FAAH:NM_001441_up_50	11	0.39517	0.54464	0.997472	12005	1	0.12155	0.029227	0.095661	0.956812	1870	4	0.12155
TRIM16L:NM_001037330_up_50	4	0.16685	0.22608	0.997472	6673	1	0.25435	0.029263	0.06348	0.956812	1871	2	0.25435
BCAP31:NM_005745_up_50	6	0.81236	0.81212	0.997472	21487	0	0.12704	0.029267	0.073239	0.956812	1872	2	0.12704
BBS2:NM_031885_up_50	9	0.021697	0.065584	0.972867	1412	1	0.11636	0.029296	0.086132	0.956812	1873	4	0.11636
UTP23:NM_032334_up_50	8	0.36104	0.49435	0.997472	11286	1	0.14564	0.029348	0.084792	0.956812	1874	2	0.14564
CD36:NM_001127443;NM_001289909_up_50	2	0.044417	0.062549	0.972867	2546	1	0.1297	0.029397	0.053899	0.953107	1875	1	0.1297
PPIP5K2:NM_001276277;NM_001281471_up_50	6	0.0020573	0.0074118	0.929936	182	1	0.12112	0.029403	0.07351	0.956812	1876	1	0.12112
NM_001190329:NM_001190329;NM_001689_up_50	3	0.052986	0.092948	0.972867	2897	1	0.090821	0.02941	0.05502	0.955702	1877	1	0.090821
USHBP1:NM_031941_up_50	8	0.84438	0.84462	0.997472	22296	0	-0.049641	0.029504	0.08518	0.956812	1878	1	-0.049641
TBC1D16:NM_019020_up_50	8	0.14498	0.26574	0.997472	5980	2	0.056895	0.029504	0.085181	0.956812	1879	4	0.056895
LPCAT2:NM_017839_up_50	7	0.54914	0.57428	0.997472	15164	1	0.20059	0.029545	0.079825	0.956812	1880	2	0.20059
TFG:NM_001195478_up_50	7	0.2304	0.34568	0.997472	8357	2	0.052362	0.02956	0.079856	0.956812	1881	3	0.052362
OR51F2:NM_001004753_up_50	6	0.70971	0.70976	0.997472	18841	0	0.23304	0.02956	0.073828	0.956812	1882	3	0.23304
AMZ1:NM_001284355_up_50	6	0.80525	0.80498	0.997472	21279	0	0.23282	0.029593	0.073881	0.956812	1883	3	0.23282
random:random_seq_92526_0_22_-1	1	0.97039	0.97042	0.999215	25607	0	0.37019	0.029607	0.029495	0.937016	1884	1	0.37019
SERPINI1:NM_005025_up_50	3	0.44593	0.44575	0.997472	13049	0	0.263	0.029639	0.055378	0.956812	1885	2	0.263
SMTNL2:NM_001114974_up_50	10	0.1853	0.34265	0.997472	7196	3	-0.077628	0.029649	0.090376	0.956812	1886	1	-0.077628
LIG4:NM_001098268_up_50	9	0.75381	0.75515	0.997472	19962	1	0.11042	0.029651	0.086989	0.956812	1887	1	0.11042
GIF:NM_005142_up_50	5	0.76201	0.7621	0.997472	20168	0	-0.020718	0.029678	0.072376	0.956812	1888	2	-0.020718
CD247:NM_000734;NM_198053_up_50	8	0.88582	0.88598	0.997472	23392	0	0.01736	0.029689	0.08565	0.956812	1889	3	0.01736
random:random_seq_101775_0_22_-1	1	0.9703	0.97034	0.999215	25603	0	0.69186	0.029696	0.02959	0.937016	1890	1	0.69186
AUTS2:NM_001127231;NM_015570_up_50	2	0.9703	0.97036	0.999215	25602	0	0.56397	0.029698	0.054454	0.954389	1891	2	0.56397
RFXAP:NM_000538_up_50	6	0.02695	0.066706	0.972867	1698	3	-0.046337	0.029731	0.074161	0.956812	1892	3	-0.046337
TMEM47:NM_031442_up_50	9	0.60278	0.64837	0.997472	16323	1	0.045577	0.029749	0.087239	0.956812	1893	3	0.045577
DAPK2:NM_014326_up_50	8	0.20039	0.323	0.997472	7593	1	0.17948	0.029763	0.085856	0.956812	1894	4	0.17948
LTF:NM_002343_up_50	5	0.0082718	0.023186	0.96675	638	2	-0.039438	0.029772	0.072571	0.956812	1895	2	-0.039438
GABPB2:NM_144618_up_50	6	0.23418	0.34681	0.997472	8441	1	-0.20696	0.029779	0.074249	0.956812	1896	2	-0.20696
DAB2:NM_001244871;NM_001343_up_50	10	0.38015	0.52153	0.997472	11676	2	0.049405	0.029792	0.090723	0.956812	1897	3	0.049405
PHACTR3:NM_080672_up_50	8	0.99856	0.99852	0.999692	26370	0	0.31138	0.029807	0.085949	0.956812	1898	4	0.31138
NADK2:NM_001287341;NM_153013_up_50	7	0.88852	0.8886	0.997472	23472	0	0.15923	0.029828	0.080373	0.956812	1899	3	0.15923
HAX1:NM_001018837;NM_006118_up_50	8	0.60996	0.63434	0.997472	16478	1	0.31376	0.029834	0.086024	0.956812	1900	4	0.31376
EMC8:NM_001142288;NM_006067_up_50	8	0.038515	0.098595	0.976002	2286	1	0.043306	0.029854	0.08608	0.956812	1901	1	0.043306
WWTR1:NM_001168280;NM_015472_up_50	5	0.88832	0.88839	0.997472	23463	0	0.12428	0.029866	0.072785	0.956812	1902	1	0.12428
SGCB:NM_000232_up_50	8	0.72391	0.7249	0.997472	19193	1	0.21136	0.029904	0.086207	0.956812	1903	4	0.21136
random:random_seq_167865_0_22_-1	1	0.97009	0.97014	0.999215	25599	0	0.90443	0.029908	0.029801	0.937016	1904	1	0.90443
C1orf226:NM_001135240_up_50	3	0.91442	0.91427	0.997763	24194	0	0.29623	0.029914	0.055823	0.956812	1905	2	0.29623
MYNN:NM_001185118;NM_018657_up_50	5	0.92721	0.92732	0.998961	24505	0	-0.062971	0.029928	0.072919	0.956812	1906	1	-0.062971
SOD1:NM_000454_up_50	7	0.19671	0.30714	0.997472	7499	1	0.054324	0.02994	0.080584	0.956812	1907	3	0.054324
P2RX7:NM_002562_up_50	5	0.9512	0.95116	0.999215	25081	0	0.29975	0.029953	0.072974	0.956812	1908	3	0.29975
SPDL1:NM_017785_up_50	7	0.17843	0.28634	0.997472	7020	2	-0.10499	0.029984	0.080677	0.956812	1909	1	-0.10499
CNKSR1:NM_006314_up_50	5	0.30962	0.35864	0.997472	10152	1	0.21738	0.029991	0.073053	0.956812	1910	1	0.21738
CAMKK1:NM_032294;NM_172207_up_50	7	0.65891	0.66184	0.997472	17596	1	0.099099	0.030028	0.080773	0.956812	1911	2	0.099099
MAGEA12:NM_001166386;NM_005367_up_50	2	0.20758	0.20959	0.997472	7786	1	0.21007	0.030029	0.055029	0.955702	1912	1	0.21007
ZSCAN5B:NM_001080456_up_50	9	0.18889	0.32991	0.997472	7278	2	-0.055051	0.030044	0.087951	0.956812	1913	2	-0.055051
PLEKHA1:NM_001001974_up_50	12	0.99937	0.99937	0.999839	26388	0	0.22662	0.030045	0.098086	0.956812	1914	5	0.22662
FBXL14:NM_152441_up_50	9	0.71332	0.7218	0.997472	18930	1	-0.049967	0.030073	0.088016	0.956812	1915	3	-0.049967
random:random_seq_20186_0_22_-1	1	0.96992	0.96998	0.999215	25595	0	0.78018	0.030081	0.029971	0.937016	1916	1	0.78018
ZNF776:NM_173632_up_50	10	0.27132	0.42405	0.997472	9337	2	0.019436	0.030149	0.091541	0.956812	1917	3	0.019436
B4GALNT2:NM_001159387;NM_153446_up_50	2	0.86788	0.86798	0.997472	22882	0	0.32092	0.030168	0.055269	0.956201	1918	1	0.32092
INPP5A:NM_005539_up_50	10	0.9149	0.91518	0.997801	24208	0	-0.025879	0.030182	0.091627	0.956812	1919	2	-0.025879
random:random_seq_112683_0_22_-1	1	0.96981	0.96987	0.999215	25594	0	0.61231	0.03019	0.030075	0.937016	1920	1	0.61231
SEC14L6:NM_001193336_up_50	7	0.9639	0.96384	0.999215	25432	0	0.11263	0.0302	0.081102	0.956812	1921	2	0.11263
C6orf201:NM_001085401_up_50	6	0.66081	0.66074	0.997472	17639	0	-0.12382	0.030229	0.075157	0.956812	1922	1	-0.12382
PRRT2:NM_001256442;NM_145239_up_50	8	0.97181	0.97189	0.999215	25654	0	0.23352	0.030239	0.087028	0.956812	1923	3	0.23352
BMP5:NM_021073_up_50	6	0.4244	0.46482	0.997472	12623	1	-0.037768	0.030252	0.075205	0.956812	1924	2	-0.037768
GID8:NM_017896_up_50	6	0.16463	0.26015	0.997472	6608	2	0.12905	0.030268	0.075239	0.956812	1925	3	0.12905
FAM64A:NM_001195228;NM_019013_up_50	10	0.82292	0.82285	0.997472	21756	0	0.13055	0.03027	0.091825	0.956812	1926	3	0.13055
SPON1:NM_006108_up_50	9	0.80913	0.80866	0.997472	21400	0	0.05553	0.030276	0.088516	0.956812	1927	4	0.05553
ZNF2:NM_001017396;NM_021088_up_50	8	0.33377	0.46435	0.997472	10676	1	-0.11254	0.030284	0.087128	0.956812	1928	3	-0.11254
KRTAP5-6:NM_001012416_up_50	1	0.96968	0.96973	0.999215	25589	0	0.67695	0.030319	0.030189	0.937016	1929	1	0.67695
RSPH4A:NM_001010892;NM_001161664_up_50	5	0.44735	0.46047	0.997472	13072	1	0.16843	0.030335	0.073791	0.956812	1930	1	0.16843
GTF2F2:NM_004128_up_50	8	0.88296	0.88312	0.997472	23321	0	0.21385	0.030381	0.087375	0.956812	1931	4	0.21385
random:random_seq_205557_0_22_-1	1	0.96959	0.96964	0.999215	25588	0	0.84911	0.030415	0.030278	0.937016	1932	1	0.84911
random:random_seq_150641_0_22_-1	1	0.96955	0.96961	0.999215	25586	0	0.58249	0.030447	0.030305	0.937016	1933	1	0.58249
DNAH7:NM_018897_up_50	10	0.65668	0.69901	0.997472	17525	1	-0.010315	0.030478	0.092284	0.956812	1934	2	-0.010315
ACSL6:NM_001009185;NM_015256_up_50	8	0.69255	0.69703	0.997472	18424	1	0.043727	0.030503	0.08768	0.956812	1935	3	0.043727
RPL34:NM_000995;NM_033625_up_50	3	0.90306	0.90293	0.997472	23901	0	0.39523	0.030527	0.056852	0.956812	1936	2	0.39523
EVPLL:NM_001145127_up_50	6	0.11069	0.19309	0.997472	4963	1	0.34419	0.030529	0.075776	0.956812	1937	3	0.34419
XPNPEP3:NM_001204827;NM_022098_up_50	9	0.91207	0.91162	0.997495	24134	0	-0.0278	0.030535	0.089125	0.956812	1938	2	-0.0278
LACC1:NM_001128303_up_50	8	0.69226	0.69677	0.997472	18413	1	-0.054913	0.030553	0.087817	0.956812	1939	2	-0.054913
TMPRSS6:NM_001289001_up_50	3	0.82083	0.82074	0.997472	21701	0	0.070933	0.03056	0.056909	0.956812	1940	1	0.070933
HEG1:NM_020733_up_50	4	0.34053	0.35611	0.997472	10821	1	0.15219	0.030574	0.065393	0.956812	1941	1	0.15219
RPAP3:NM_001146075;NM_024604_up_50	8	0.7204	0.72166	0.997472	19107	1	0.21307	0.03061	0.087953	0.956812	1942	4	0.21307
SLCO4A1:NM_016354_up_50	9	0.060219	0.14503	0.997472	3144	2	0.06147	0.030651	0.08942	0.956812	1943	3	0.06147
CENPL:NM_001127181;NM_033319_up_50	9	0.99599	0.99596	0.999215	26314	0	0.1642	0.030659	0.089441	0.956812	1944	3	0.1642
BCAR1:NM_001170717;NM_014567_up_50	6	0.68983	0.68993	0.997472	18350	0	0.063797	0.030717	0.076141	0.956812	1945	2	0.063797
NEK2:NM_001204182;NM_002497_up_50	5	0.14401	0.22945	0.997472	5947	1	0.099904	0.030741	0.074724	0.956812	1946	2	0.099904
UTS2:NM_021995_up_50	5	0.76184	0.76192	0.997472	20162	0	0.32628	0.030751	0.074748	0.956812	1947	3	0.32628
FNDC5:NM_001171941_up_50	5	0.96977	0.96972	0.999215	25592	0	0.22641	0.030755	0.074758	0.956812	1948	3	0.22641
NM_001024603:NM_001024603_up_50	5	0.00084145	0.0031463	0.929936	86	4	-0.43869	0.030804	0.074857	0.956812	1949	1	-0.43869
POLR3A:NM_007055_up_50	10	0.97561	0.97569	0.999215	25763	0	0.17442	0.030841	0.093136	0.956812	1950	4	0.17442
RARS2:NM_020320_up_50	7	0.010313	0.033325	0.972867	761	3	-0.23431	0.030902	0.082448	0.956812	1951	2	-0.23431
random:random_seq_41684_0_22_-1	1	0.96909	0.96914	0.999215	25580	0	0.39319	0.030909	0.030769	0.937729	1952	1	0.39319
A2ML1:NM_144670_up_50	3	0.76639	0.76632	0.997472	20262	0	0.29952	0.030943	0.057505	0.956812	1953	2	0.29952
ART3:NM_001130016;NM_001179_up_50	5	0.95987	0.95984	0.999215	25315	0	0.39658	0.030967	0.075217	0.956812	1954	3	0.39658
ZNF737:NM_001159293_up_50	6	0.010862	0.031997	0.972867	793	3	-0.11488	0.030983	0.076691	0.956812	1955	2	-0.11488
GTF3C3:NM_001206774;NM_012086_up_50	9	0.72862	0.73389	0.997472	19312	1	0.17403	0.030986	0.090217	0.956812	1956	3	0.17403
ZNF608:NM_020747_up_50	7	0.5949	0.60833	0.997472	16159	1	-0.29432	0.03099	0.082616	0.956812	1957	1	-0.29432
TPST1:NM_003596_up_50	9	0.019531	0.060071	0.972867	1297	4	-0.049697	0.030993	0.090233	0.956812	1958	4	-0.049697
ERMAP:NM_018538_up_50	6	0.60916	0.61005	0.997472	16460	1	0.108	0.031006	0.076735	0.956812	1959	3	0.108
TLR4:NM_003266;NM_138557_up_50	4	0.65279	0.65298	0.997472	17433	0	-0.072834	0.031025	0.066081	0.956812	1960	1	-0.072834
BAIAP3:NM_003933_up_50	7	0.99713	0.9971	0.999449	26338	0	0.13058	0.031131	0.082881	0.956812	1961	3	0.13058
AFMID:NM_001010982;NM_001145526_up_50	5	0.664	0.66407	0.997472	17711	0	0.13525	0.031272	0.075894	0.956812	1962	2	0.13525
SPRR2B:NM_001017418_up_50	7	0.21477	0.32774	0.997472	7948	1	0.15711	0.031284	0.083177	0.956812	1963	3	0.15711
ALG10:NM_032834_up_50	6	0.66875	0.66874	0.997472	17817	0	-0.021628	0.031316	0.07737	0.956812	1964	2	-0.021628
ZPR1:NM_003904_up_50	5	0.32301	0.36786	0.997472	10457	1	0.16695	0.031321	0.076011	0.956812	1965	3	0.16695
ST3GAL4:NM_001254758_up_50	7	0.73064	0.73132	0.997472	19365	0	0.089751	0.031338	0.08327	0.956812	1966	2	0.089751
LRRC3B:NM_052953_up_50	7	0.98852	0.98849	0.999215	26104	0	0.22435	0.031339	0.083271	0.956812	1967	1	0.22435
ARHGAP19:NM_001256423_up_50	4	0.54378	0.54402	0.997472	15062	0	0.16497	0.031376	0.066614	0.956812	1968	1	0.16497
TMEM97:NM_014573_up_50	11	0.23609	0.41286	0.997472	8496	3	0.057033	0.031396	0.1005	0.956812	1969	2	0.057033
CCPG1:NM_001204450;NM_020739_up_50	4	0.039941	0.076316	0.972867	2359	1	0.18153	0.031401	0.066652	0.956812	1970	2	0.18153
DNMT3B:NM_001207055;NM_175849_up_50	8	0.49739	0.56502	0.997472	14074	1	0.10763	0.031402	0.089945	0.956812	1971	1	0.10763
LAMA2:NM_000426;NM_001079823_up_50	7	0.087729	0.18313	0.997472	4159	2	-0.213	0.031426	0.083438	0.956812	1972	2	-0.213
AMPD2:NM_203404_up_50	4	0.97086	0.97089	0.999215	25620	0	0.31151	0.031437	0.066704	0.956812	1973	2	0.31151
TEX19:NM_207459_up_50	3	0.69295	0.6928	0.997472	18438	0	0.014219	0.031446	0.058324	0.956812	1974	1	0.014219
CCR2:NM_001123041;NM_001123396_up_50	8	0.04605	0.11239	0.991075	2612	2	0.066179	0.03146	0.090109	0.956812	1975	3	0.066179
SLC38A3:NM_006841_up_50	7	0.80032	0.8006	0.997472	21151	0	0.24314	0.031488	0.083555	0.956812	1976	3	0.24314
CYP4X1:NM_178033_up_50	9	0.0061316	0.023806	0.96675	489	2	-0.052993	0.031494	0.091451	0.956812	1977	4	-0.052993
ZNF761:NM_001289952_up_50	6	0.0078772	0.02526	0.96675	605	3	-0.17179	0.031504	0.077737	0.956812	1978	1	-0.17179
UBR3:NM_172070_up_50	3	0.84734	0.84724	0.997472	22370	0	0.27744	0.031511	0.058436	0.956812	1979	2	0.27744
PPIG:NM_004792_up_50	6	0.84076	0.84064	0.997472	22198	0	0.036387	0.031536	0.0778	0.956812	1980	2	0.036387
PHRF1:NM_001286581;NM_020901_up_50	3	0.58095	0.58081	0.997472	15856	0	0.014638	0.03154	0.058484	0.956812	1981	1	0.014638
RPL15:NM_001253380_up_50	5	0.68676	0.68681	0.997472	18277	0	0.14073	0.031569	0.07656	0.956812	1982	3	0.14073
NM_001170721:NM_001170721_up_50	6	0.55453	0.56179	0.997472	15288	1	0.061984	0.031579	0.077889	0.956812	1983	1	0.061984
RIF1:NM_001177663;NM_018151_up_50	8	0.86784	0.86808	0.997472	22880	0	0.07338	0.03158	0.090419	0.956812	1984	4	0.07338
PLEC:NM_201379_up_50	7	0.84048	0.84072	0.997472	22195	0	0.21598	0.031601	0.083771	0.956812	1985	2	0.21598
TRIM7:NM_033342;NM_203293_up_50	11	0.41699	0.56312	0.997472	12475	2	0.0058137	0.031606	0.10098	0.956812	1986	4	0.0058137
CTSA:NM_000308;NM_001167594_up_50	8	0.28656	0.41379	0.997472	9653	2	0.17264	0.031621	0.090514	0.956812	1987	3	0.17264
DYNLL1:NM_001037494_up_50	4	0.67324	0.67349	0.997472	17909	0	0.07204	0.031627	0.066981	0.956812	1988	1	0.07204
COQ7:NM_016138_up_50	7	0.12136	0.22124	0.997472	5279	2	0.14869	0.031645	0.083857	0.956812	1989	1	0.14869
OR2B11:NM_001004492_up_50	4	0.36449	0.37603	0.997472	11368	1	0.29994	0.031653	0.067021	0.956812	1990	2	0.29994
HIST2H2BE:NM_003528_up_50	3	0.46643	0.46623	0.997472	13456	0	0.098388	0.031653	0.058664	0.956812	1991	1	0.098388
ARIH2OS:NM_001123040_up_50	6	0.98733	0.98727	0.999215	26072	0	0.17739	0.031679	0.078088	0.956812	1992	3	0.17739
MAN2A2:NM_006122_up_50	6	0.55486	0.56207	0.997472	15296	1	0.20192	0.031691	0.078114	0.956812	1993	1	0.20192
TSPAN8:NM_004616_up_50	3	0.95384	0.95381	0.999215	25169	0	0.43406	0.031709	0.058757	0.956812	1994	2	0.43406
ATAD3A:NM_001170536_up_50	5	0.98924	0.98928	0.999215	26121	0	0.33815	0.031723	0.076895	0.956812	1995	3	0.33815
EPS15:NM_001981_up_50	6	0.14185	0.2319	0.997472	5890	1	0.11706	0.031729	0.078196	0.956812	1996	1	0.11706
COQ10A:NM_144576_up_50	9	0.043502	0.11668	0.995196	2504	3	-0.10177	0.031729	0.091991	0.956812	1997	2	-0.10177
TSPAN3:NM_001168412;NM_198902_up_50	7	0.93837	0.9384	0.999215	24774	0	-0.064791	0.031732	0.084026	0.956812	1998	2	-0.064791
ZNF740:NM_001004304_up_50	6	0.72408	0.72413	0.997472	19198	0	0.067097	0.031737	0.078211	0.956812	1999	2	0.067097
[truncated: 24,402 more rows]

## Sheet: CRISPRi_CloneS_3rep_day9
id	num	neg|score	neg|p-value	neg|fdr	neg|rank	neg|goodsgrna	neg|lfc	pos|score	pos|p-value	pos|fdr	pos|rank	pos|goodsgrna	pos|lfc
BAK1:NM_001188_up_50	10	1	1	1	26401	0	1.7544	1.3097e-25	1.8751e-07	0.00165	1	10	1.7544
CASP8:NM_033356_up_50	9	0.90804	0.91324	0.999949	23996	1	2.975	1.9129e-25	1.8751e-07	0.00165	2	8	2.975
TNFRSF10B:NM_003842;NM_147187_up_50	8	1	1	1	26400	0	3.7438	7.4402e-24	1.8751e-07	0.00165	3	8	3.7438
FADD:NM_003824_up_50	7	0.14286	0.29676	0.995292	7135	2	0.30188	3.702e-06	2.1564e-05	0.142327	4	4	0.30188
KCNA4:NM_002233_up_50	6	0.99997	0.99997	1	26399	0	0.63015	2.5294e-05	0.00014157	0.421287	5	6	0.63015
CNOT4:NM_001008225;NM_013316_up_50	6	0.95148	0.95152	0.999949	25084	0	0.74565	2.7404e-05	0.00015245	0.421287	6	5	0.74565
USF1:NM_001276373_up_50	6	0.97492	0.97492	0.999949	25706	0	0.91956	2.8336e-05	0.00015957	0.421287	7	4	0.91956
CASP8:NM_001080125_up_50	4	0.6146	0.62565	0.997086	18379	1	0.9151	3.2699e-05	0.00011794	0.421287	8	2	0.9151
ELOVL1:NM_001256401;NM_022821_up_50	8	0.92033	0.92056	0.999949	24276	0	0.23789	3.4548e-05	0.00022295	0.535104	9	3	0.23789
FAM64A:NM_001195228;NM_019013_up_50	10	0.024267	0.09134	0.990864	1823	1	0.52892	3.9199e-05	0.00030696	0.540264	10	6	0.52892
BIK:NM_001197_up_50	7	0.80961	0.82646	0.997086	21907	1	0.66242	3.9819e-05	0.0002642	0.536421	11	5	0.66242
TBX6:NM_004608_up_50	8	0.97382	0.97388	0.999949	25673	0	0.67083	4.2298e-05	0.0002657	0.536421	12	5	0.67083
OR10H2:NM_013939_up_50	9	0.291	0.50405	0.997086	11497	2	0.3263	4.8533e-05	0.00033396	0.541351	13	4	0.3263
USP40:NM_018218_up_50	4	0.99993	0.99992	1	26398	0	1.2155	7.4999e-05	0.00028446	0.536421	14	4	1.2155
ITGB4:NM_000213;NM_001005731_up_50	9	0.99961	0.99964	1	26388	0	0.44235	8.1477e-05	0.0005586	0.761251	15	8	0.44235
UBA5:NM_024818_up_50	7	0.30689	0.49808	0.997086	11877	2	0.33622	9.4082e-05	0.00057997	0.761251	16	4	0.33622
CDKL2:NM_003948_up_50	8	0.00023129	0.0014197	0.94802	31	5	-0.83862	9.9172e-05	0.00061748	0.761251	17	2	-0.83862
HMHB1:NM_021182_up_50	6	0.42368	0.56909	0.997086	14676	2	0.56818	0.00010351	0.00058522	0.761251	18	4	0.56818
random:random_seq_187_0_22_-1	1	0.99988	0.99989	1	26395	0	4.1635	0.00011867	0.00011719	0.421287	19	1	4.1635
RNASE12:NM_001024822_up_50	3	0.99988	0.99989	1	26394	0	1.0945	0.00011963	0.00034858	0.541351	20	3	1.0945
random:random_seq_88562_0_22_-1	1	0.99987	0.99988	1	26393	0	4.0404	0.00012508	0.00012507	0.421287	21	1	4.0404
MRPS28:NM_014018_up_50	5	0.76235	0.76386	0.997086	21029	1	0.72716	0.00013216	0.00063435	0.761251	22	3	0.72716
SNX16:NM_022133;NM_152837_up_50	8	0.6857	0.79797	0.997086	19627	1	0.61882	0.00013761	0.00085037	0.786529	23	6	0.61882
SORBS2:NM_001145671_up_50	9	0.96643	0.96637	0.999949	25468	0	0.81465	0.00014336	0.00096212	0.786529	24	6	0.81465
ZNF836:NM_001102657_up_50	7	0.21982	0.39945	0.997086	9571	1	0.6636	0.00014634	0.00085149	0.786529	25	5	0.6636
SMTNL1:NM_001105565_up_50	8	0.34189	0.54882	0.997086	12729	1	0.50084	0.00015115	0.00092162	0.786529	26	4	0.50084
UNC119B:NM_001080533_up_50	8	0.99946	0.99946	1	26386	0	0.46992	0.00015265	0.00093025	0.786529	27	7	0.46992
NEB:NM_001164507;NM_004543_up_50	5	0.11845	0.24424	0.995292	6250	2	1.1922	0.00016051	0.00077199	0.786529	28	3	1.1922
BID:NM_001196;NM_197967_up_50	7	0.6392	0.74563	0.997086	18792	1	0.25865	0.00016311	0.00094562	0.786529	29	4	0.25865
DMC1:NM_001278208_up_50	5	0.84169	0.84163	0.997086	22567	0	1.058	0.00017869	0.00085112	0.786529	30	4	1.058
ARFGAP1:NM_001281482;NM_175609_up_50	9	0.19876	0.40973	0.997086	8991	1	0.048007	0.00018316	0.0012006	0.899857	31	3	0.048007
SPATA7:NM_001040428;NM_018418_up_50	8	0.89969	0.90145	0.999949	23820	1	0.52154	0.0001846	0.0011305	0.877839	32	4	0.52154
PTPRH:NM_001161440;NM_002842_up_50	5	0.76425	0.76561	0.997086	21067	1	0.98537	0.00020608	0.00098312	0.786529	33	3	0.98537
SF3B3:NM_012426_up_50	9	0.98629	0.98629	0.999949	26027	0	0.26588	0.00022313	0.0014275	0.899857	34	4	0.26588
KCNN3:NM_001204087;NM_002249_up_50	10	0.68339	0.81217	0.997086	19595	1	0.42211	0.00022386	0.0014999	0.899857	35	5	0.42211
ZNF30:NM_001099437;NM_194325_up_50	3	0.96538	0.96537	0.999949	25443	0	1.3318	0.00023319	0.00067073	0.76991	36	2	1.3318
ZNF239:NM_001099282;NM_001099284_up_50	8	0.74942	0.81973	0.997086	20789	1	0.6064	0.00025949	0.0015715	0.899857	37	6	0.6064
OPRK1:NM_000912;NM_001282904_up_50	9	0.99922	0.99923	0.999962	26380	0	0.57909	0.00031047	0.0018896	0.899857	38	7	0.57909
FLRT1:NM_013280_up_50	9	0.10431	0.25829	0.995292	5663	1	0.49119	0.00033052	0.0020028	0.899857	39	5	0.49119
RREB1:NM_001168344_up_50	10	0.29201	0.52671	0.997086	11514	2	0.3125	0.00034511	0.0022605	0.899857	40	5	0.3125
CREB1:NM_004379;NM_134442_up_50	11	0.28302	0.5253	0.997086	11308	1	0.57997	0.00035737	0.0023388	0.899857	41	7	0.57997
KLHL20:NM_014458_up_50	4	0.94665	0.94673	0.999949	24957	0	0.95596	0.00036215	0.001378	0.899857	42	3	0.95596
GNA12:NM_001282441_up_50	7	0.78452	0.81134	0.997086	21440	1	-0.12724	0.0003728	0.0020358	0.899857	43	2	-0.12724
OTC:NM_000531_up_50	8	0.35553	0.56406	0.997086	13097	3	0.32098	0.00038561	0.0022691	0.899857	44	4	0.32098
MYCBPAP:NM_032133_up_50	9	0.87671	0.89434	0.999579	23326	1	0.4553	0.00039267	0.002346	0.899857	45	7	0.4553
ABHD12:NM_001042472;NM_015600_up_50	10	0.38567	0.60778	0.997086	13799	2	0.46892	0.00039424	0.0025586	0.899857	46	5	0.46892
SLCO6A1:NM_001289002;NM_173488_up_50	8	0.94697	0.947	0.999949	24967	0	0.54447	0.00040626	0.0023808	0.899857	47	7	0.54447
CEP57L1:NM_001083535;NM_001271853_up_50	5	0.99959	0.99959	1	26387	0	0.48726	0.0004064	0.0018821	0.899857	48	5	0.48726
BID:NM_001244567_up_50	3	0.12135	0.20017	0.995292	6368	1	0.77137	0.00043292	0.0012404	0.899857	49	2	0.77137
ITPR3:NM_002224_up_50	11	0.21116	0.43784	0.997086	9333	4	0.30368	0.00043649	0.002829	0.899857	50	6	0.30368
KRTAP23-1:NM_181624_up_50	8	0.92631	0.92645	0.999949	24424	0	0.43301	0.0004411	0.0025792	0.899857	51	7	0.43301
PCDHAC2:NM_031883_up_50	8	0.9422	0.9423	0.999949	24828	0	0.38406	0.00044359	0.0025912	0.899857	52	5	0.38406
KRT8:NM_002273_up_50	6	0.65778	0.71499	0.997086	19143	1	0.60019	0.00044568	0.0022252	0.899857	53	4	0.60019
LSP1:NM_001013253_up_50	7	0.71378	0.77587	0.997086	20130	1	0.71132	0.00046224	0.0024776	0.899857	54	4	0.71132
KIAA0586:NM_001244189;NM_001244192_up_50	10	0.99362	0.99369	0.999949	26225	0	0.40433	0.00046567	0.0029786	0.916822	55	8	0.40433
ZNF536:NM_014717_up_50	7	0.97612	0.97603	0.999949	25741	0	0.68389	0.0004884	0.0026111	0.899857	56	4	0.68389
NBAS:NM_015909_up_50	8	0.54792	0.69756	0.997086	17104	1	0.63037	0.00048886	0.0028151	0.899857	57	5	0.63037
ZNF561:NM_152289_up_50	5	0.59112	0.64052	0.997086	17937	1	0.46653	0.00049045	0.0022653	0.899857	58	2	0.46653
TSSK3:NM_052841_up_50	11	0.75178	0.86049	0.997988	20830	2	0.10643	0.00049444	0.0031849	0.916822	59	5	0.10643
CALHM2:NM_015916_up_50	6	0.9252	0.92526	0.999949	24407	0	0.75983	0.00050022	0.00246	0.899857	60	4	0.75983
PAK3:NM_001128166;NM_001128167_up_50	6	0.73909	0.7615	0.997086	20600	1	0.61015	0.00050368	0.0024705	0.899857	61	5	0.61015
KCNJ16:NM_001291623;NM_170742_up_50	3	0.66201	0.66181	0.997086	19208	0	0.36071	0.00050988	0.0014609	0.899857	62	1	0.36071
SBF2:NM_030962_up_50	7	0.7711	0.80392	0.997086	21178	1	0.59656	0.00051092	0.0027232	0.899857	63	4	0.59656
DDB1:NM_001923_up_50	7	0.66389	0.75503	0.997086	19246	1	0.17654	0.00052405	0.0027889	0.899857	64	3	0.17654
RAD17:NM_001278622_up_50	6	0.94735	0.94741	0.999949	24988	0	0.68456	0.00053526	0.0026036	0.899857	65	4	0.68456
SUOX:NM_000456;NM_001032387_up_50	4	0.99944	0.99944	1	26384	0	0.6573	0.00055944	0.0021176	0.899857	66	4	0.6573
GPR1:NM_001261454;NM_001261455_up_50	5	0.57597	0.63168	0.997086	17633	1	0.23336	0.00057241	0.002622	0.899857	67	2	0.23336
ZNF213:NM_001134655;NM_004220_up_50	5	0.027265	0.077063	0.990864	2005	1	0.11943	0.00059655	0.0027277	0.899857	68	2	0.11943
NM_001005513:NM_001005513_up_50	8	0.64129	0.76687	0.997086	18832	1	0.31229	0.00060857	0.0033746	0.916822	69	4	0.31229
CSNK2A1:NM_001895;NM_177560_up_50	9	0.4258	0.6371	0.997086	14715	2	0.19031	0.00061967	0.0035247	0.916822	70	4	0.19031
PRAC2:NM_001282276_up_50	8	0.94722	0.94723	0.999949	24985	0	0.71825	0.00062	0.0034257	0.916822	71	6	0.71825
LMX1A:NM_001174069_up_50	9	0.70676	0.81873	0.997086	20003	2	0.074408	0.00063168	0.003591	0.916822	72	3	0.074408
MBP:NM_001025081;NM_002385_up_50	3	0.53753	0.5413	0.997086	16919	1	1.2483	0.0006424	0.0018468	0.899857	73	2	1.2483
SLC12A6:NM_005135_up_50	6	0.47824	0.6202	0.997086	15784	1	0.72708	0.00064506	0.0030623	0.916822	74	4	0.72708
PLCH1:NM_014996_up_50	5	0.5865	0.63783	0.997086	17841	1	0.66998	0.00066852	0.0030503	0.916822	75	3	0.66998
ANKRD35:NM_001280799;NM_144698_up_50	8	0.39958	0.59792	0.997086	14142	1	0.6954	0.00067303	0.0036555	0.916822	76	6	0.6954
GJB5:NM_005268_up_50	7	0.91133	0.91137	0.999949	24063	0	0.045708	0.00067378	0.0035322	0.916822	77	3	0.045708
MSH4:NM_002440_up_50	6	0.88119	0.88115	0.999094	23411	0	0.38151	0.00068012	0.0032093	0.916822	78	3	0.38151
MOB2:NM_001172223_up_50	7	0.95777	0.95774	0.999949	25251	0	0.63808	0.0006802	0.0035603	0.916822	79	6	0.63808
SLFNL1:NM_144990_up_50	2	0.4987	0.49879	0.997086	16188	0	1.4443	0.00068625	0.0013038	0.899857	80	1	1.4443
CELF2:NM_006561_up_50	10	0.71583	0.83136	0.997086	20169	1	0.10803	0.00070137	0.0042241	0.950977	81	4	0.10803
LINGO3:NM_001101391_up_50	7	0.96734	0.96727	0.999949	25496	0	0.46781	0.00070411	0.003681	0.916822	82	5	0.46781
IL37:NM_014439;NM_173204_up_50	5	0.99929	0.99929	0.999968	26383	0	0.53495	0.00070721	0.0032231	0.916822	83	5	0.53495
SLC4A7:NM_001258380;NM_003615_up_50	6	0.97093	0.97096	0.999949	25590	0	0.48693	0.0007313	0.0034272	0.916822	84	5	0.48693
CLASP1:NM_001142273;NM_015282_up_50	8	0.091958	0.22842	0.995292	5167	4	-0.30808	0.00075033	0.0040079	0.937685	85	2	-0.30808
FLCN:NM_144606;NM_144997_up_50	5	0.93669	0.93681	0.999949	24680	0	0.55066	0.00075851	0.0034433	0.916822	86	4	0.55066
TMEM194A:NM_001130963;NM_015257_up_50	9	0.9139	0.91743	0.999949	24109	1	0.30611	0.00075877	0.0042687	0.950977	87	4	0.30611
PMPCB:NM_004279_up_50	8	0.86366	0.87511	0.998323	23036	1	0.28687	0.00075901	0.0040489	0.937685	88	4	0.28687
ZNF32:NM_006973_up_50	2	0.62381	0.62358	0.997086	18532	0	1.0288	0.00076319	0.0014493	0.899857	89	1	1.0288
random:random_seq_169274_0_22_-1	1	0.99919	0.9992	0.999962	26379	0	1.6585	0.00080503	0.00080836	0.786529	90	1	1.6585
UNC93A:NM_001143947;NM_018974_up_50	5	0.88336	0.88342	0.999094	23461	0	0.33321	0.00081298	0.0036698	0.916822	91	3	0.33321
ARHGAP1:NM_004308_up_50	6	0.01505	0.049576	0.990864	1186	1	0.41866	0.00081373	0.0037695	0.92148	92	3	0.41866
NT5E:NM_001204813;NM_002526_up_50	7	0.42776	0.58961	0.997086	14754	1	-0.15659	0.00082732	0.0042826	0.950977	93	3	-0.15659
DSG4:NM_001134453;NM_177986_up_50	5	0.38972	0.53065	0.997086	13898	2	0.99575	0.00082909	0.0037362	0.92148	94	3	0.99575
NM_017419:NM_017419_up_50	4	0.72299	0.72316	0.997086	20292	0	-0.11586	0.00083364	0.0031155	0.916822	95	1	-0.11586
FOXRED1:NM_017547_up_50	6	0.93061	0.93067	0.999949	24533	0	0.63778	0.0008339	0.0038416	0.930466	96	4	0.63778
TMEM106B:NM_001134232;NM_018374_up_50	6	0.99692	0.99688	0.999949	26311	0	0.67751	0.00085451	0.0039267	0.937685	97	5	0.67751
FHIT:NM_001166243;NM_002012_up_50	9	0.84431	0.87895	0.998996	22623	1	0.36039	0.00088322	0.0049407	0.950977	98	6	0.36039
NETO2:NM_001201477;NM_018092_up_50	5	0.9991	0.9991	0.999962	26374	0	0.51652	0.00090003	0.0040418	0.937685	99	5	0.51652
MASP2:NM_006610;NM_139208_up_50	7	0.34213	0.52422	0.997086	12735	2	0.37669	0.00092013	0.0047592	0.950977	100	4	0.37669
HIST1H2AE:NM_021052_up_50	3	0.044703	0.088552	0.990864	2985	1	0.78541	0.00093158	0.0026696	0.899857	101	2	0.78541
CBFA2T2:NM_001032999_up_50	8	0.99977	0.99977	1	26392	0	0.47476	0.00093321	0.0048717	0.950977	102	6	0.47476
RAD21L1:NM_001136566_up_50	10	0.49267	0.70054	0.997086	16064	3	-0.14634	0.00095589	0.0055108	0.950977	103	3	-0.14634
OPRM1:NM_001145279;NM_001145281_up_50	7	0.17387	0.33886	0.995292	8211	2	0.14629	0.00095715	0.0049411	0.950977	104	3	0.14629
VEZF1:NM_007146_up_50	6	0.98082	0.98084	0.999949	25874	0	0.63049	0.00097971	0.0044386	0.950977	105	4	0.63049
PSMB2:NM_001199780_up_50	4	0.80809	0.80838	0.997086	21870	0	1.2541	0.00098764	0.0036765	0.916822	106	3	1.2541
LRMP:NM_001204126;NM_006152_up_50	8	0.027453	0.092325	0.990864	2022	3	0.46445	0.00099183	0.0051403	0.950977	107	5	0.46445
NLE1:NM_001014445;NM_018096_up_50	5	0.57159	0.62923	0.997086	17536	1	0.78875	0.0010021	0.0044757	0.950977	108	3	0.78875
MBOAT2:NM_138799_up_50	7	0.89052	0.89056	0.999565	23631	0	0.035075	0.0010075	0.0051658	0.950977	109	2	0.035075
RPS6KB2:NM_003952_up_50	9	0.37589	0.58813	0.997086	13573	2	0.59395	0.0010079	0.0055839	0.950977	110	7	0.59395
PDE5A:NM_033430_up_50	7	0.80777	0.82531	0.997086	21867	1	0.24926	0.0010221	0.0052288	0.950977	111	3	0.24926
UTY:NM_001258249;NM_182660_up_50	5	0.99896	0.99896	0.999962	26372	0	0.65246	0.0010369	0.0046321	0.950977	112	5	0.65246
ADNP:NM_001282532_up_50	6	0.3451	0.49722	0.997086	12816	1	0.64392	0.0010621	0.0047671	0.950977	113	4	0.64392
SLC16A1:NM_003051_up_50	6	0.13951	0.27968	0.995292	7030	1	0.82219	0.0010701	0.0047975	0.950977	114	5	0.82219
IP6K2:NM_001005909;NM_016291_up_50	5	0.74571	0.74918	0.997086	20716	1	-0.13303	0.001074	0.0047892	0.950977	115	1	-0.13303
ACAT1:NM_000019_up_50	12	0.47721	0.7084	0.997086	15761	3	0.077575	0.0010801	0.0065935	0.950977	116	4	0.077575
PPIL6:NM_001111298;NM_173672_up_50	12	0.56276	0.76563	0.997086	17377	3	0.37598	0.0010858	0.0066313	0.950977	117	5	0.37598
OR2V2:NM_206880_up_50	7	0.80259	0.82202	0.997086	21763	1	0.6533	0.0011042	0.0056169	0.950977	118	5	0.6533
R3HCC1:NM_001136108_up_50	6	0.95648	0.95655	0.999949	25219	0	0.43766	0.0011062	0.0049227	0.950977	119	3	0.43766
ZDHHC4:NM_001134387;NM_018106_up_50	11	0.22733	0.4579	0.997086	9784	3	0.18162	0.0011217	0.0067956	0.950977	120	5	0.18162
KIF4B:NM_001099293_up_50	5	0.59072	0.64027	0.997086	17929	1	0.56377	0.0011562	0.005123	0.950977	121	4	0.56377
RFPL4B:NM_001013734_up_50	2	0.99884	0.99882	0.999962	26370	0	1.1826	0.0011582	0.0022188	0.899857	122	2	1.1826
SYBU:NM_001099753;NM_001099755_up_50	4	0.68786	0.68891	0.997086	19675	1	0.41035	0.0011669	0.0043306	0.950977	123	2	0.41035
UBXN10:NM_152376_up_50	9	0.26951	0.48277	0.997086	10963	3	0.20907	0.0011692	0.0064352	0.950977	124	2	0.20907
GHR:NM_001242402;NM_001242403_up_50	3	0.93139	0.93125	0.999949	24556	0	0.95958	0.0011799	0.0033683	0.916822	125	2	0.95958
CALCOCO1:NM_001143682;NM_020898_up_50	8	0.23292	0.42546	0.997086	9947	2	0.20807	0.001219	0.0061817	0.950977	126	4	0.20807
CST9L:NM_080610_up_50	7	0.82845	0.83894	0.997086	22302	1	0.4582	0.0012223	0.0061843	0.950977	127	6	0.4582
GABRG3:NM_001270873;NM_033223_up_50	4	0.26043	0.3843	0.997086	10711	1	0.50816	0.0012439	0.0046118	0.950977	128	2	0.50816
TRPC6:NM_004621_up_50	3	0.27332	0.33942	0.995292	11075	1	0.93061	0.0012502	0.0035603	0.916822	129	2	0.93061
CD3E:NM_000733_up_50	8	0.63467	0.76175	0.997086	18720	2	0.22118	0.001256	0.0063647	0.950977	130	3	0.22118
ANKFY1:NM_001257999;NM_016376_up_50	6	0.99881	0.9988	0.999962	26368	0	0.56861	0.0012624	0.0055599	0.950977	131	5	0.56861
ALDH1L2:NM_001034173_up_50	7	0.99597	0.99595	0.999949	26285	0	0.56161	0.0012702	0.0064082	0.950977	132	4	0.56161
COLGALT2:NM_015101_up_50	10	0.95431	0.95436	0.999949	25161	1	0.46549	0.0012745	0.0071114	0.950977	133	6	0.46549
BPIFC:NM_174932_up_50	6	0.39342	0.54109	0.997086	13998	1	0.34959	0.0012997	0.0057163	0.950977	134	4	0.34959
EIF2AK4:NM_001013703_up_50	10	0.75231	0.85413	0.997988	20842	2	0.37596	0.0013109	0.0072959	0.950977	135	6	0.37596
ERBB2:NM_001005862;NM_001289938_up_50	5	0.99601	0.99599	0.999949	26288	0	0.61621	0.0013198	0.0056975	0.950977	136	4	0.61621
SYNRG:NM_001163544;NM_198882_up_50	4	0.99867	0.99869	0.999962	26362	0	0.58658	0.0013319	0.0049332	0.950977	137	4	0.58658
GALNTL6:NM_001034845_up_50	7	0.99036	0.99027	0.999949	26133	0	0.57491	0.0013453	0.0067754	0.950977	138	5	0.57491
KCNA3:NM_002232_up_50	9	0.73012	0.83558	0.997086	20433	2	0.39231	0.0013559	0.0074238	0.950977	139	5	0.39231
MC5R:NM_005913_up_50	7	0.82297	0.83523	0.997086	22205	1	0.43457	0.0013668	0.0068804	0.950977	140	6	0.43457
NKX2-1:NM_001079668_up_50	8	0.27132	0.46954	0.997086	11012	1	0.20527	0.0013745	0.0069006	0.950977	141	4	0.20527
TPH2:NM_173353_up_50	4	0.58866	0.60522	0.997086	17882	1	0.8894	0.0013925	0.0051526	0.950977	142	3	0.8894
CLPSL2:NM_001286550;NM_207409_up_50	5	0.9603	0.96026	0.999949	25315	0	0.31033	0.0014024	0.0059784	0.950977	143	3	0.31033
PPP2R5E:NM_001282181;NM_001282182_up_50	7	0.90013	0.90026	0.999949	23831	0	0.20959	0.0014136	0.0071016	0.950977	144	1	0.20959
TRMU:NM_001282782;NM_018006_up_50	8	0.0323	0.10611	0.990864	2306	2	0.52902	0.0014161	0.0070894	0.950977	145	6	0.52902
RAVER2:NM_018211_up_50	6	0.77652	0.78688	0.997086	21283	1	0.53005	0.0014424	0.0062946	0.950977	146	3	0.53005
C15orf48:NM_032413;NM_197955_up_50	5	0.47227	0.57781	0.997086	15656	1	0.4148	0.0014609	0.0061764	0.950977	147	3	0.4148
TTC38:NM_017931_up_50	9	0.42501	0.63633	0.997086	14697	2	-0.0068536	0.0014712	0.0080332	0.950977	148	1	-0.0068536
CTDP1:NM_001202504_up_50	9	0.093436	0.23987	0.995292	5233	3	0.27426	0.0014761	0.0080572	0.950977	149	5	0.27426
HOXD12:NM_021193_up_50	8	0.010039	0.039956	0.990864	855	1	0.45328	0.0014907	0.0074148	0.950977	150	5	0.45328
USP43:NM_001267576;NM_153210_up_50	8	0.17343	0.35627	0.996166	8192	3	-0.23661	0.0015128	0.0074965	0.950977	151	1	-0.23661
NCOA4:NM_005437_up_50	11	0.89401	0.92733	0.999949	23708	1	0.3768	0.0015388	0.0090638	0.950977	152	5	0.3768
XPO4:NM_022459_up_50	3	0.091425	0.15722	0.993254	5144	2	-0.64191	0.0015483	0.0043928	0.950977	153	1	-0.64191
GPR135:NM_022571_up_50	8	0.59877	0.73455	0.997086	18071	1	0.55546	0.0015613	0.0077152	0.950977	154	5	0.55546
random:random_seq_161472_0_22_-1	1	0.99843	0.99843	0.999962	26357	0	1.5881	0.0015684	0.0015603	0.899857	155	1	1.5881
RBM15:NM_001201545;NM_022768_up_50	4	0.56979	0.59117	0.997086	17504	1	-0.13452	0.0015771	0.0058052	0.950977	156	1	-0.13452
HS3ST6:NM_001009606_up_50	5	0.92158	0.92163	0.999949	24309	0	0.50057	0.0015929	0.0065972	0.950977	157	4	0.50057
POU2F3:NM_001244682_up_50	5	0.64982	0.6772	0.997086	18986	1	0.86565	0.0016316	0.0067247	0.950977	158	4	0.86565
GUK1:NM_000858;NM_001242840_up_50	9	0.70273	0.81585	0.997086	19935	2	0.080655	0.0016361	0.0089085	0.950977	159	4	0.080655
CRLF3:NM_015986_up_50	10	0.8525	0.89958	0.999949	22779	1	0.28823	0.0016421	0.0089437	0.950977	160	6	0.28823
PRKAA2:NM_006252_up_50	11	0.78775	0.88051	0.999094	21500	1	0.21722	0.001644	0.0095307	0.950977	161	7	0.21722
DNAJC15:NM_013238_up_50	10	0.98623	0.98626	0.999949	26024	0	0.5254	0.0016551	0.009003	0.950977	162	7	0.5254
FBXO44:NM_183412_up_50	10	0.98509	0.98515	0.999949	25999	0	0.12694	0.0016713	0.009087	0.950977	163	3	0.12694
PKM:NM_001206796;NM_182471_up_50	10	0.2472	0.47795	0.997086	10318	2	0.48392	0.0016723	0.0090926	0.950977	164	7	0.48392
random:random_seq_32543_0_22_-1	1	0.99832	0.99831	0.999962	26355	0	1.7949	0.0016774	0.0016724	0.899857	165	1	1.7949
CHAT:NM_020984_up_50	8	0.99609	0.99608	0.999949	26289	0	0.39757	0.0016944	0.0083152	0.950977	166	6	0.39757
HNRNPU:NM_004501;NM_031844_up_50	9	0.42252	0.63382	0.997086	14645	2	-0.012172	0.0016985	0.0091688	0.950977	167	3	-0.012172
RAD54L2:NM_015106_up_50	7	0.34652	0.52748	0.997086	12851	2	0.42428	0.0017345	0.0084483	0.950977	168	5	0.42428
SKAP2:NM_003930_up_50	6	0.73072	0.75622	0.997086	20445	1	0.59261	0.001741	0.0074722	0.950977	169	5	0.59261
MMP28:NM_001032278;NM_032950_up_50	9	0.36391	0.5763	0.997086	13299	3	0.21409	0.0017594	0.0094496	0.950977	170	3	0.21409
CSNK1G3:NM_001031812;NM_001270574_up_50	6	0.99846	0.99845	0.999962	26359	0	0.50254	0.0017665	0.0075742	0.950977	171	4	0.50254
NLRX1:NM_001282358_up_50	8	0.099102	0.24187	0.995292	5461	1	-0.01109	0.0017691	0.0086632	0.950977	172	2	-0.01109
IMMT:NM_001100169;NM_006839_up_50	6	0.99665	0.99661	0.999949	26303	0	0.47916	0.0017698	0.0075835	0.950977	173	3	0.47916
RIPK2:NM_003821_up_50	12	0.01984	0.082984	0.990864	1515	6	-0.12784	0.001773	0.010299	0.950977	174	4	-0.12784
SLC12A1:NM_000338;NM_001184832_up_50	3	0.51289	0.51952	0.997086	16461	1	-0.059016	0.001779	0.0050536	0.950977	175	1	-0.059016
GAGE10:NM_001098413_up_50	7	0.59585	0.72838	0.997086	18017	1	0.53073	0.00178	0.0086227	0.950977	176	4	0.53073
BAI1:NM_001702_up_50	8	0.85516	0.86976	0.997988	22826	1	0.4124	0.0017991	0.0088114	0.950977	177	5	0.4124
LRRK2:NM_198578_up_50	8	0.057878	0.16205	0.993254	3634	1	0.60167	0.0018021	0.0088249	0.950977	178	5	0.60167
IDE:NM_004969_up_50	4	0.68091	0.68251	0.997086	19567	1	0.14727	0.0018077	0.0065972	0.950977	179	2	0.14727
CECR2:NM_001290046_up_50	8	0.97714	0.97718	0.999949	25773	0	0.55483	0.0018203	0.0089077	0.950977	180	5	0.55483
random:random_seq_133080_0_22_-1	1	0.99816	0.99814	0.999962	26352	0	1.5327	0.0018378	0.0018266	0.899857	181	1	1.5327
CRYBA4:NM_001886_up_50	8	0.86382	0.87521	0.998323	23041	1	0.36007	0.0018534	0.0090593	0.950977	182	5	0.36007
GPR156:NM_001168271;NM_153002_up_50	8	0.88282	0.88816	0.999565	23449	1	0.60848	0.0018736	0.0091504	0.950977	183	5	0.60848
ZDHHC6:NM_022494_up_50	6	0.41121	0.55744	0.997086	14399	1	0.42578	0.0018939	0.0080996	0.950977	184	5	0.42578
RNF43:NM_017763_up_50	6	0.11952	0.24879	0.995292	6297	3	-0.25989	0.0019036	0.0081419	0.950977	185	2	-0.25989
NM_001277864:NM_001277864_up_50	10	0.15207	0.34531	0.995292	7459	3	0.53055	0.0019128	0.010278	0.950977	186	7	0.53055
TMEM138:NM_016464_up_50	6	0.17819	0.33755	0.995292	8351	2	0.11188	0.0019174	0.0081899	0.950977	187	3	0.11188
GTF3C6:NM_138408_up_50	7	0.42915	0.59071	0.997086	14779	2	0.18662	0.0019212	0.0091485	0.950977	188	3	0.18662
SLC9C2:NM_178527_up_50	5	0.81686	0.81695	0.997086	22070	0	0.075014	0.0019298	0.0077197	0.950977	189	2	0.075014
PPARGC1A:NM_013261_up_50	5	0.25902	0.39322	0.997086	10678	2	-0.073188	0.0019389	0.0077414	0.950977	190	1	-0.073188
CLEC11A:NM_002975_up_50	7	0.75234	0.7942	0.997086	20843	1	0.12009	0.0019513	0.0092565	0.950977	191	3	0.12009
random:random_seq_155392_22_0_-1	1	0.99804	0.99802	0.999949	26349	0	1.2691	0.0019597	0.0019368	0.899857	192	1	1.2691
CNPY4:NM_152755_up_50	8	0.95892	0.95891	0.999949	25282	0	0.37682	0.001969	0.0095742	0.950977	193	4	0.37682
TTI1:NM_014657_up_50	8	0.022428	0.07769	0.990864	1706	2	0.12771	0.001974	0.0095978	0.950977	194	1	0.12771
POC5:NM_001099271_up_50	6	0.0055596	0.022313	0.977244	530	5	-0.74748	0.0019805	0.0084442	0.950977	195	1	-0.74748
TMEM44:NM_001011655;NM_138399_up_50	9	0.57567	0.73289	0.997086	17628	1	0.32843	0.0020035	0.010479	0.950977	196	6	0.32843
SRA1:NM_001035235_up_50	9	0.507	0.69269	0.997086	16368	1	0.091096	0.0020182	0.01054	0.950977	197	4	0.091096
ZNF443:NM_005815_up_50	7	0.20839	0.38454	0.997086	9259	1	0.61088	0.0020218	0.0095325	0.950977	198	5	0.61088
FEM1A:NM_018708_up_50	8	0.21192	0.40106	0.997086	9359	2	0.27419	0.0020252	0.0098269	0.950977	199	2	0.27419
SPRED2:NM_001128210_up_50	8	0.99452	0.99453	0.999949	26246	0	0.79039	0.0020292	0.0098427	0.950977	200	5	0.79039
TMEM203:NM_053045_up_50	2	0.99795	0.99791	0.999949	26345	0	0.5357	0.0020547	0.0039814	0.937685	201	2	0.5357
TNRC6B:NM_001024843_up_50	8	0.041777	0.12919	0.990864	2845	3	-0.022194	0.0020692	0.010023	0.950977	202	3	-0.022194
SLC25A13:NM_001160210;NM_014251_up_50	11	0.48612	0.70143	0.997086	15925	1	0.20522	0.0020789	0.011546	0.950977	203	5	0.20522
TMEM108:NM_001282865_up_50	7	0.80684	0.82471	0.997086	21848	1	0.68516	0.0020791	0.009753	0.950977	204	5	0.68516
LGALS13:NM_013268_up_50	5	0.59324	0.64179	0.997086	17964	1	1.0129	0.0020862	0.00825	0.950977	205	3	1.0129
random:random_seq_151738_0_22_-1	1	0.9979	0.99788	0.999949	26344	0	1.5382	0.0021008	0.0020943	0.899857	206	1	1.5382
AVL9:NM_015060_up_50	8	0.31976	0.52409	0.997086	12189	1	0.39816	0.0021032	0.01017	0.950977	207	5	0.39816
RNF212B:NM_001282322_up_50	3	0.91409	0.91392	0.999949	24118	0	0.54152	0.0021047	0.0059312	0.950977	208	2	0.54152
GLUL:NM_001033044;NM_002065_up_50	9	0.039996	0.12797	0.990864	2740	5	-0.40285	0.0021052	0.010895	0.950977	209	2	-0.40285
random:random_seq_118732_0_22_-1	1	0.99789	0.99788	0.999949	26343	0	1.5583	0.0021072	0.0021011	0.899857	210	1	1.5583
SLC25A39:NM_001143780;NM_016016_up_50	8	0.35694	0.56564	0.997086	13140	1	0.56652	0.0021132	0.010219	0.950977	211	5	0.56652
random:random_seq_150920_0_22_-1	1	0.99787	0.99786	0.999949	26341	0	1.2965	0.0021264	0.0021224	0.899857	212	1	1.2965
GALE:NM_001008216_up_50	8	0.25031	0.44543	0.997086	10418	3	-0.10086	0.0021277	0.010282	0.950977	213	2	-0.10086
CACNB2:NM_201593;NM_201597_up_50	5	0.25559	0.3896	0.997086	10578	1	0.036282	0.002131	0.0083981	0.950977	214	2	0.036282
GLRX5:NM_016417_up_50	6	0.31528	0.4705	0.997086	12073	1	0.45748	0.0021332	0.0090487	0.950977	215	4	0.45748
CCR4:NM_005508_up_50	10	0.15478	0.34933	0.995292	7551	2	0.2756	0.0021422	0.011364	0.950977	216	7	0.2756
GSTZ1:NM_001513_up_50	4	0.54789	0.57527	0.997086	17103	1	0.99707	0.0021462	0.0078089	0.950977	217	3	0.99707
ANKRD13D:NM_207354_up_50	9	0.95774	0.95763	0.999949	25248	0	0.32671	0.0021514	0.011091	0.950977	218	6	0.32671
SLC25A26:NM_173471_up_50	3	0.61405	0.614	0.997086	18371	0	1.2002	0.002152	0.0060546	0.950977	219	2	1.2002
TRIM44:NM_017583_up_50	9	0.042414	0.13417	0.990864	2887	3	0.30586	0.0021635	0.011136	0.950977	220	5	0.30586
DENND3:NM_014957_up_50	10	0.99627	0.99635	0.999949	26295	0	0.30857	0.0021857	0.011586	0.950977	221	7	0.30857
KIAA1109:NM_015312_up_50	4	0.99777	0.9978	0.999949	26339	0	0.53974	0.0022283	0.0080909	0.950977	222	4	0.53974
IL17REL:NM_001001694_up_50	6	0.049884	0.13628	0.992755	3253	2	-0.092403	0.0022494	0.0095149	0.950977	223	1	-0.092403
SLC6A8:NM_001142805;NM_005629_up_50	10	0.53342	0.73434	0.997086	16836	1	0.56392	0.002263	0.011962	0.950977	224	6	0.56392
LCOR:NM_032440_up_50	8	0.9424	0.94248	0.999949	24838	0	0.44132	0.0022674	0.010923	0.950977	225	6	0.44132
random:random_seq_86106_0_22_-1	1	0.99772	0.9977	0.999949	26334	0	1.5983	0.0022804	0.0022751	0.899857	226	1	1.5983
DHX36:NM_001114397;NM_020865_up_50	8	0.26196	0.45876	0.997086	10748	3	-0.21851	0.0022813	0.010974	0.950977	227	2	-0.21851
WASF1:NM_001024934;NM_003931_up_50	9	0.45161	0.66206	0.997086	15221	2	0.72576	0.0023155	0.011777	0.950977	228	5	0.72576
FDXACB1:NM_138378_up_50	5	0.78447	0.78464	0.997086	21439	1	0.053095	0.0023231	0.009048	0.950977	229	1	0.053095
ZNF517:NM_213605_up_50	6	0.99913	0.99913	0.999962	26375	0	0.73025	0.0023266	0.0098097	0.950977	230	5	0.73025
LRRC75A:NM_001113567;NM_207387_up_50	10	0.54532	0.73998	0.997086	17051	2	0.42307	0.0023384	0.012313	0.950977	231	6	0.42307
ANK1:NM_001142445;NM_020480_up_50	7	0.31	0.50034	0.997086	11955	1	0.14429	0.002355	0.010791	0.950977	232	2	0.14429
PMAIP1:NM_021127_up_50	9	0.55618	0.72114	0.997086	17254	2	0.47626	0.0023588	0.011954	0.950977	233	4	0.47626
UPK1B:NM_006952_up_50	4	0.83926	0.83944	0.997086	22512	0	0.67549	0.0023641	0.0085421	0.950977	234	2	0.67549
SP5:NM_001003845_up_50	7	0.19372	0.36523	0.997086	8846	1	0.54063	0.0023722	0.010867	0.950977	235	5	0.54063
SMIM19:NM_001135676;NM_138436_up_50	2	0.99763	0.99758	0.999949	26331	0	0.63552	0.0023745	0.0045995	0.950977	236	2	0.63552
MUM1:NM_032853_up_50	8	0.42077	0.61151	0.997086	14603	2	-0.031409	0.0023837	0.011439	0.950977	237	1	-0.031409
MYOZ3:NM_001122853;NM_133371_up_50	6	0.9855	0.98547	0.999949	26009	0	0.71084	0.0023961	0.01007	0.950977	238	4	0.71084
CFLAR:NM_001202518_up_50	5	0.90238	0.90243	0.999949	23878	0	0.57043	0.002404	0.0093161	0.950977	239	4	0.57043
TCAF2:NM_001130026_up_50	4	0.97272	0.97277	0.999949	25640	0	0.77967	0.002405	0.0086831	0.950977	240	3	0.77967
RGR:NM_001012720;NM_002921_up_50	12	0.54406	0.75298	0.997086	17036	2	0.1049	0.0024059	0.013599	0.950977	241	4	0.1049
random:random_seq_35745_0_22_-1	1	0.99759	0.99758	0.999949	26329	0	1.8169	0.0024087	0.0024045	0.899857	242	1	1.8169
S1PR4:NM_003775_up_50	9	0.5362	0.70939	0.997086	16890	2	-0.1893	0.0024509	0.012344	0.950977	243	3	-0.1893
HIPK1:NM_181358_up_50	2	0.83385	0.83381	0.997086	22392	0	1.049	0.0024553	0.0047364	0.950977	244	1	1.049
DEPTOR:NM_001283012;NM_022783_up_50	6	0.17081	0.32665	0.995292	8103	1	0.4127	0.0024705	0.010358	0.950977	245	5	0.4127
UNC80:NM_032504;NM_182587_up_50	5	0.68922	0.70451	0.997086	19692	1	0.69503	0.0024784	0.009549	0.950977	246	4	0.69503
GRAMD1A:NM_001136199;NM_020895_up_50	7	0.19469	0.3665	0.997086	8876	1	0.14334	0.0024797	0.011266	0.950977	247	3	0.14334
CLEC18A:NM_001136214_up_50	8	0.22802	0.41977	0.997086	9804	2	0.54025	0.0024933	0.011911	0.950977	248	4	0.54025
ANKRD28:NM_001195099_up_50	4	0.9975	0.99753	0.999949	26327	0	0.53133	0.0024993	0.008997	0.950977	249	4	0.53133
CAB39L:NM_030925_up_50	6	0.95633	0.9564	0.999949	25215	0	0.50079	0.0025073	0.010499	0.950977	250	4	0.50079
FAM120AOS:NM_198841_up_50	9	0.84774	0.88044	0.999094	22691	1	0.23235	0.0025085	0.01258	0.950977	251	5	0.23235
NFYA:NM_002505;NM_021705_up_50	6	0.73628	0.75972	0.997086	20546	1	0.67773	0.0025252	0.010577	0.950977	252	4	0.67773
ADAMDEC1:NM_001145271;NM_014479_up_50	7	0.99549	0.99544	0.999949	26267	0	0.31139	0.0025342	0.011453	0.950977	253	4	0.31139
CACNA2D1:NM_000722_up_50	7	0.44226	0.60104	0.997086	15026	1	0.10647	0.0025389	0.011473	0.950977	254	3	0.10647
PYGO1:NM_015617_up_50	9	0.98306	0.98308	0.999949	25939	0	0.49976	0.0025635	0.012812	0.950977	255	6	0.49976
NM_001004698:NM_001004698_up_50	3	0.81833	0.81817	0.997086	22100	0	1.1409	0.0025689	0.0071785	0.950977	256	2	1.1409
HFE:NM_000410;NM_139011_up_50	6	0.60952	0.69145	0.997086	18285	1	0.50698	0.0025706	0.010757	0.950977	257	3	0.50698
UTF1:NM_003577_up_50	4	0.8295	0.82977	0.997086	22319	0	0.5823	0.0025798	0.0092719	0.950977	258	3	0.5823
WNT3:NM_030753_up_50	5	0.9917	0.99171	0.999949	26160	0	0.59248	0.0025814	0.0098839	0.950977	259	3	0.59248
UGP2:NM_001001521_up_50	6	0.86423	0.86421	0.997988	23048	0	0.22429	0.0025951	0.01085	0.950977	260	2	0.22429
OR6K6:NM_001005184_up_50	5	0.79911	0.79918	0.997086	21692	0	0.62529	0.002628	0.010023	0.950977	261	4	0.62529
BRIP1:NM_032043_up_50	12	0.87669	0.93461	0.999949	23325	1	-0.038692	0.0026281	0.014736	0.950977	262	5	-0.038692
PRELID2:NM_138492;NM_205846_up_50	7	0.28858	0.48469	0.997086	11440	1	0.49077	0.0026292	0.011811	0.950977	263	5	0.49077
BRSK2:NM_001282218_up_50	12	0.62504	0.80842	0.997086	18554	2	0.22274	0.002637	0.014779	0.950977	264	8	0.22274
HPD:NM_002150_up_50	6	0.6134	0.69326	0.997086	18353	1	0.64457	0.0026762	0.011158	0.950977	265	5	0.64457
GPN3:NM_001164373;NM_016301_up_50	6	0.80965	0.81275	0.997086	21909	1	0.48869	0.0026771	0.011162	0.950977	266	3	0.48869
SIGLEC12:NM_053003_up_50	7	0.12731	0.27548	0.995292	6596	2	0.086102	0.0026923	0.012072	0.950977	267	3	0.086102
random:random_seq_176028_0_22_-1	1	0.9973	0.99728	0.999949	26322	0	1.7375	0.0027038	0.0026936	0.899857	268	1	1.7375
LCE3A:NM_178431_up_50	8	0.63972	0.76569	0.997086	18802	2	0.66436	0.0027095	0.012868	0.950977	269	5	0.66436
CDHR1:NM_001171971;NM_033100_up_50	9	0.9657	0.96563	0.999949	25449	0	0.26623	0.0027125	0.013458	0.950977	270	4	0.26623
CYSLTR1:NM_001282186;NM_006639_up_50	4	0.73273	0.73291	0.997086	20480	0	-0.03229	0.0027298	0.0098055	0.950977	271	1	-0.03229
MCCC1:NM_020166_up_50	5	0.64458	0.67372	0.997086	18889	1	0.85879	0.0027441	0.01041	0.950977	272	3	0.85879
KCTD14:NM_023930_up_50	9	0.15248	0.33724	0.995292	7475	2	0.20134	0.0027472	0.013606	0.950977	273	4	0.20134
OXNAD1:NM_138381_up_50	9	0.4833	0.67939	0.997086	15885	2	0.30959	0.0027597	0.013654	0.950977	274	6	0.30959
random:random_seq_11022_0_22_-1	1	0.99721	0.9972	0.999949	26321	0	1.2693	0.0027872	0.0027746	0.899857	275	1	1.2693
ZCCHC7:NM_001289119;NM_032226_up_50	7	0.76006	0.79816	0.997086	20992	1	0.67112	0.0028019	0.012486	0.950977	276	5	0.67112
SH2B2:NM_020979_up_50	8	0.70079	0.80279	0.997086	19899	1	0.39133	0.0028174	0.013357	0.950977	277	6	0.39133
PPP1R7:NM_001282409;NM_002712_up_50	5	0.97713	0.97713	0.999949	25771	0	0.25424	0.0028352	0.010691	0.950977	278	2	0.25424
OR2AP1:NM_001258285_up_50	3	0.243	0.31972	0.995292	10202	1	0.42345	0.0028358	0.0079012	0.950977	279	2	0.42345
NQO2:NM_000904;NM_001290222_up_50	11	0.88879	0.92563	0.999949	23588	1	0.61411	0.0028371	0.015107	0.950977	280	7	0.61411
MTRNR2L5:NM_001190478_up_50	8	0.39292	0.59363	0.997086	13989	2	0.19054	0.0028445	0.013481	0.950977	281	3	0.19054
QTRT1:NM_031209_up_50	9	0.30453	0.51753	0.997086	11809	2	0.11129	0.002854	0.01405	0.950977	282	4	0.11129
SNRPE:NM_003094_up_50	11	0.0050335	0.025164	0.989787	483	2	0.13985	0.002854	0.015179	0.950977	283	4	0.13985
EVA1B:NM_018166_up_50	6	0.44979	0.59341	0.997086	15177	1	0.45751	0.0028703	0.011888	0.950977	284	5	0.45751
PDZD3:NM_001168468;NM_024791_up_50	6	0.47173	0.61399	0.997086	15648	2	0.49515	0.0028782	0.01192	0.950977	285	4	0.49515
RIPPLY3:NM_018962_up_50	7	0.037048	0.10952	0.990864	2571	1	0.39617	0.0028926	0.012824	0.950977	286	3	0.39617
RGS19:NM_005873_up_50	9	0.34155	0.55419	0.997086	12722	3	-0.15022	0.0029117	0.014288	0.950977	287	2	-0.15022
MIS12:NM_024039_up_50	3	0.96105	0.96104	0.999949	25332	0	0.97615	0.002914	0.0081228	0.950977	288	2	0.97615
LMX1B:NM_001174146;NM_002316_up_50	10	0.97424	0.97431	0.999949	25682	0	0.096649	0.0029148	0.015141	0.950977	289	4	0.096649
HERC4:NM_001278185;NM_022079_up_50	8	0.99914	0.99914	0.999962	26377	0	0.41841	0.0029218	0.013818	0.950977	290	6	0.41841
KLHL29:NM_052920_up_50	6	0.12132	0.2516	0.995292	6365	2	-0.20131	0.0029407	0.012157	0.950977	291	2	-0.20131
BCL11A:NM_018014;NM_138559_up_50	7	0.83469	0.84332	0.997086	22412	1	0.55159	0.0029432	0.013005	0.950977	292	5	0.55159
PCDHA7:NM_018910;NM_031852_up_50	6	0.41578	0.56168	0.997086	14496	2	0.03488	0.0029528	0.012201	0.950977	293	2	0.03488
PET100:NM_001171155_up_50	6	0.42158	0.5671	0.997086	14623	2	0.45545	0.0030134	0.012431	0.950977	294	4	0.45545
TRIM58:NM_015431_up_50	11	0.04136	0.14293	0.993254	2822	4	-0.19659	0.0030137	0.015902	0.950977	295	2	-0.19659
SLC19A2:NM_006996_up_50	6	0.35308	0.50447	0.997086	13028	2	0.19756	0.0030175	0.012446	0.950977	296	3	0.19756
DEFB132:NM_207469_up_50	7	0.066097	0.17412	0.995292	4006	1	0.8573	0.0030196	0.013285	0.950977	297	5	0.8573
SHBG:NM_001040;NM_001289116_up_50	8	0.19824	0.38532	0.997086	8979	1	0.52385	0.0030256	0.014287	0.950977	298	6	0.52385
DMP1:NM_001079911;NM_004407_up_50	5	0.96002	0.95998	0.999949	25307	0	0.49782	0.0030303	0.011336	0.950977	299	2	0.49782
ELAVL3:NM_001420;NM_032281_up_50	8	0.91928	0.91953	0.999949	24249	0	0.48678	0.0030388	0.014341	0.950977	300	6	0.48678
PC:NM_000920;NM_001040716_up_50	6	0.58303	0.67963	0.997086	17769	1	0.092753	0.0030418	0.012538	0.950977	301	2	0.092753
FANCF:NM_022725_up_50	6	0.89013	0.89002	0.999565	23621	0	0.30959	0.0030448	0.012551	0.950977	302	5	0.30959
GRAMD1C:NM_001172105_up_50	4	0.60332	0.61675	0.997086	18167	1	0.99059	0.0030534	0.010951	0.950977	303	3	0.99059
LACTB2:NM_016027_up_50	10	0.17456	0.3779	0.997086	8236	3	-0.048754	0.0030538	0.015793	0.950977	304	4	-0.048754
AKIRIN1:NM_001136275;NM_024595_up_50	8	0.025096	0.085432	0.990864	1872	1	0.35265	0.0030554	0.014413	0.950977	305	4	0.35265
LAMC2:NM_005562;NM_018891_up_50	6	0.99741	0.99736	0.999949	26326	0	0.69567	0.0030673	0.012649	0.950977	306	4	0.69567
ARID1A:NM_006015;NM_139135_up_50	6	0.3941	0.54171	0.997086	14015	1	0.36835	0.003077	0.012682	0.950977	307	5	0.36835
SERPINE2:NM_001136530_up_50	9	0.58148	0.73642	0.997086	17746	1	0.58056	0.0030773	0.014956	0.950977	308	5	0.58056
RNF215:NM_001017981_up_50	6	0.23667	0.40137	0.997086	10050	2	-0.012325	0.0031	0.012781	0.950977	309	2	-0.012325
GMFG:NM_004877_up_50	8	0.056374	0.15904	0.993254	3559	4	-0.10138	0.0031017	0.014598	0.950977	310	2	-0.10138
ZNF648:NM_001009992_up_50	6	0.98888	0.98883	0.999949	26095	0	0.29871	0.0031101	0.012816	0.950977	311	3	0.29871
C20orf202:NM_001009612_up_50	5	0.88869	0.88875	0.999565	23584	0	-0.02414	0.0031232	0.011638	0.950977	312	1	-0.02414
CXCL8:NM_000584_up_50	7	0.013637	0.050536	0.990864	1089	3	-0.22895	0.0031244	0.01366	0.950977	313	2	-0.22895
RHPN1:NM_052924_up_50	3	0.91231	0.91217	0.999949	24084	0	0.61022	0.0031572	0.0087757	0.950977	314	2	0.61022
RTN2:NM_206901_up_50	6	0.97129	0.97133	0.999949	25599	0	0.47973	0.0032075	0.013201	0.950977	315	5	0.47973
FAM228B:NM_001291328_up_50	8	0.022087	0.076665	0.990864	1677	4	-0.39262	0.0032223	0.015113	0.950977	316	2	-0.39262
CDT1:NM_030928_up_50	6	0.25357	0.41603	0.997086	10514	1	0.56797	0.0032277	0.01327	0.950977	317	4	0.56797
CPED1:NM_001105533_up_50	9	0.85003	0.88144	0.999094	22729	1	0.28626	0.0032346	0.015608	0.950977	318	5	0.28626
ARR3:NM_004312_up_50	3	0.064574	0.11814	0.990864	3951	1	-0.043995	0.0032391	0.0089839	0.950977	319	1	-0.043995
RPS20:NM_001023;NM_001146227_up_50	6	0.37411	0.52344	0.997086	13539	1	0.46276	0.0032422	0.013327	0.950977	320	5	0.46276
CMTR2:NM_001099642;NM_018348_up_50	3	0.82553	0.82541	0.997086	22245	0	0.85789	0.0032817	0.0091024	0.950977	321	2	0.85789
LMO2:NM_001142316_up_50	5	0.99868	0.99868	0.999962	26363	0	0.54619	0.0033156	0.012247	0.950977	322	4	0.54619
FAM149B1:NM_173348_up_50	6	0.24466	0.40827	0.997086	10250	2	-0.28171	0.003319	0.013628	0.950977	323	2	-0.28171
COX6C:NM_004374_up_50	8	0.24348	0.43764	0.997086	10219	2	0.13092	0.00333	0.015554	0.950977	324	3	0.13092
SLC35E1:NM_024881_up_50	7	0.56009	0.6974	0.997086	17331	1	0.32195	0.0033352	0.014437	0.950977	325	4	0.32195
IFT172:NM_015662_up_50	5	0.2862	0.42152	0.997086	11390	1	0.91476	0.0033445	0.012332	0.950977	326	4	0.91476
ATP5G2:NM_005176_up_50	7	0.27318	0.46822	0.997086	11065	1	0.63415	0.003345	0.014478	0.950977	327	4	0.63415
random:random_seq_214923_0_22_-1	1	0.99665	0.99666	0.999949	26306	0	1.9248	0.0033452	0.0033236	0.916822	328	1	1.9248
OR5B2:NM_001005566_up_50	7	0.6622	0.75438	0.997086	19212	1	-0.19614	0.0033852	0.014635	0.950977	329	1	-0.19614
PAGR1:NM_024516_up_50	6	0.33795	0.49077	0.997086	12631	1	0.42254	0.0034074	0.013989	0.950977	330	5	0.42254
C4orf22:NM_001206997;NM_152770_up_50	4	0.97298	0.97302	0.999949	25649	0	0.24557	0.003421	0.012234	0.950977	331	2	0.24557
YTHDF3:NM_001277813;NM_152758_up_50	5	0.82554	0.82555	0.997086	22246	0	0.62028	0.0034271	0.012608	0.950977	332	4	0.62028
METTL9:NM_001288659;NM_001288660_up_50	6	0.366	0.51617	0.997086	13354	2	0.23551	0.0034298	0.014083	0.950977	333	2	0.23551
AMPD3:NM_001025390_up_50	5	0.0042498	0.01544	0.954651	414	2	-0.062789	0.0034431	0.012655	0.950977	334	2	-0.062789
PRDX3:NM_006793;NM_014098_up_50	10	0.39305	0.6141	0.997086	13991	2	0.38205	0.0034764	0.017751	0.950977	335	6	0.38205
USHBP1:NM_031941_up_50	8	0.95026	0.95032	0.999949	25063	0	-0.034376	0.0034853	0.016216	0.950977	336	2	-0.034376
OSGIN2:NM_004337_up_50	5	0.93614	0.93625	0.999949	24659	0	0.5899	0.0035089	0.012857	0.950977	337	4	0.5899
OR4Q3:NM_172194_up_50	8	0.58777	0.72632	0.997086	17866	1	0.24751	0.0035098	0.016314	0.950977	338	3	0.24751
TGM6:NM_001254734;NM_198994_up_50	6	0.28425	0.44314	0.997086	11339	1	0.51051	0.0035157	0.0144	0.950977	339	4	0.51051
NCR3LG1:NM_001202439_up_50	8	0.35372	0.56204	0.997086	13048	2	0.064551	0.003516	0.016343	0.950977	340	4	0.064551
RABGGTB:NM_004582_up_50	6	0.5556	0.66803	0.997086	17244	1	0.05395	0.0035165	0.014401	0.950977	341	3	0.05395
HAGH:NM_001040427;NM_005326_up_50	6	0.9661	0.9662	0.999949	25461	0	0.54757	0.0035239	0.014433	0.950977	342	5	0.54757
random:random_seq_71416_0_22_-1	1	0.99646	0.99647	0.999949	26299	0	1.393	0.0035377	0.0035119	0.916822	343	1	1.393
ERN1:NM_001433_up_50	8	0.19984	0.38717	0.997086	9021	1	-0.016471	0.0035506	0.016488	0.950977	344	3	-0.016471
CACNG2:NM_006078_up_50	6	0.90282	0.90276	0.999949	23888	0	0.22079	0.0035565	0.014561	0.950977	345	2	0.22079
COLGALT1:NM_024656_up_50	7	0.93631	0.93633	0.999949	24666	0	0.42934	0.0035643	0.015284	0.950977	346	5	0.42934
NSMCE2:NM_173685_up_50	7	0.99564	0.99561	0.999949	26271	0	0.42729	0.0035688	0.015301	0.950977	347	5	0.42729
CNDP1:NM_032649_up_50	7	0.14594	0.30103	0.995292	7249	2	0.68985	0.0035755	0.015329	0.950977	348	5	0.68985
FAM163A:NM_173509_up_50	8	0.94041	0.94055	0.999949	24787	0	0.43328	0.0035812	0.016617	0.950977	349	5	0.43328
ALKBH5:NM_017758_up_50	8	0.66117	0.78243	0.997086	19200	1	0.1272	0.0035933	0.016672	0.950977	350	3	0.1272
PM20D1:NM_152491_up_50	6	0.97609	0.97611	0.999949	25740	0	0.5873	0.0035976	0.014724	0.950977	351	4	0.5873
HEMGN:NM_197978_up_50	5	0.855	0.85494	0.997988	22824	0	0.28302	0.0036107	0.013187	0.950977	352	2	0.28302
PLCB2:NM_001284297;NM_004573_up_50	7	0.88805	0.88814	0.999565	23563	0	0.24428	0.003621	0.015498	0.950977	353	3	0.24428
PCNXL2:NM_014801_up_50	9	0.66425	0.78939	0.997086	19254	2	0.4068	0.0036434	0.017311	0.950977	354	5	0.4068
ZBTB40:NM_001083621;NM_014870_up_50	7	0.94913	0.94918	0.999949	25038	0	0.16394	0.0036538	0.015624	0.950977	355	2	0.16394
STX1A:NM_001165903;NM_004603_up_50	9	0.31669	0.52956	0.997086	12109	3	-0.11549	0.00366	0.017384	0.950977	356	2	-0.11549
LGALS12:NM_001142535;NM_033101_up_50	8	0.49052	0.65766	0.997086	16017	2	0.37665	0.0036633	0.016972	0.950977	357	4	0.37665
GPR52:NM_005684_up_50	10	0.092606	0.25131	0.995292	5195	3	0.31855	0.0037071	0.018844	0.950977	358	5	0.31855
ADCY5:NM_001199642_up_50	7	0.90717	0.90723	0.999949	23977	0	0.60487	0.0037087	0.015836	0.950977	359	4	0.60487
GPBP1:NM_001203246;NM_022913_up_50	7	0.26911	0.46304	0.997086	10943	2	0.071666	0.0037226	0.015893	0.950977	360	3	0.071666
ITFG2:NM_018463_up_50	7	0.37098	0.54582	0.997086	13464	2	0.53564	0.0037323	0.015926	0.950977	361	4	0.53564
CIITA:NM_000246;NM_001286403_up_50	8	0.63514	0.76212	0.997086	18725	2	0.35648	0.0037398	0.017302	0.950977	362	6	0.35648
RORC:NM_001001523_up_50	8	0.38852	0.59085	0.997086	13873	2	0.12338	0.0037541	0.017367	0.950977	363	3	0.12338
KIF18A:NM_031217_up_50	4	0.49799	0.54132	0.997086	16169	1	0.45826	0.0037649	0.013458	0.950977	364	2	0.45826
UBE2D3:NM_003340;NM_181891_up_50	8	0.91626	0.91652	0.999949	24169	1	0.16534	0.0037656	0.017416	0.950977	365	3	0.16534
FOXJ3:NM_001198852;NM_014947_up_50	7	0.2793	0.47603	0.997086	11212	2	0.13324	0.0037677	0.016058	0.950977	366	3	0.13324
FOLR3:NM_000804_up_50	7	0.91221	0.91223	0.999949	24082	0	0.48055	0.0037731	0.016076	0.950977	367	5	0.48055
FNIP1:NM_001008738;NM_133372_up_50	6	0.92809	0.92812	0.999949	24460	0	0.23585	0.0037851	0.015463	0.950977	368	2	0.23585
IFNL4:NM_001276254_up_50	9	0.5421	0.71284	0.997086	17001	1	0.044304	0.0038086	0.017985	0.950977	369	4	0.044304
UROD:NM_000374_up_50	7	0.8883	0.88838	0.999565	23571	0	0.10737	0.0038328	0.016297	0.950977	370	2	0.10737
MRPL3:NM_007208_up_50	10	0.88535	0.91202	0.999949	23505	1	0.13277	0.0038371	0.019451	0.950977	371	4	0.13277
OXSM:NM_001145391;NM_017897_up_50	8	0.16728	0.34905	0.995292	7962	2	0.23289	0.0038472	0.017786	0.950977	372	4	0.23289
KHSRP:NM_003685_up_50	8	0.25051	0.44567	0.997086	10423	3	-0.19176	0.0038619	0.017849	0.950977	373	2	-0.19176
TCP11:NM_001093728;NM_018679_up_50	8	0.9987	0.99867	0.999962	26365	0	0.51582	0.003871	0.017891	0.950977	374	6	0.51582
NIPSNAP1:NM_001202502;NM_003634_up_50	7	0.16253	0.32363	0.995292	7811	1	0.54345	0.0038955	0.016525	0.950977	375	4	0.54345
KLHL42:NM_020782_up_50	8	0.87651	0.88363	0.999197	23322	1	0.542	0.0039295	0.018137	0.950977	376	5	0.542
KIAA2026:NM_001017969_up_50	8	0.98398	0.98399	0.999949	25966	0	0.13711	0.0039299	0.018138	0.950977	377	4	0.13711
MRGPRX4:NM_054032_up_50	6	0.019488	0.061464	0.990864	1487	2	-0.20193	0.0039385	0.016049	0.950977	378	2	-0.20193
AP3D1:NM_001261826;NM_003938_up_50	10	0.71363	0.83003	0.997086	20127	2	0.064447	0.0039629	0.020007	0.950977	379	4	0.064447
RNF145:NM_001199381_up_50	6	0.99048	0.99043	0.999949	26135	0	0.51992	0.0039633	0.016143	0.950977	380	5	0.51992
ATP5J2:NM_001003713;NM_004889_up_50	8	0.82977	0.85534	0.997988	22328	1	0.15933	0.0039701	0.018311	0.950977	381	3	0.15933
SNN:NM_003498_up_50	7	0.84795	0.85316	0.997988	22695	1	0.48543	0.0039782	0.016823	0.950977	382	5	0.48543
FGF1:NM_001257210_up_50	5	0.71309	0.72261	0.997086	20118	1	0.69063	0.0039959	0.014425	0.950977	383	3	0.69063
TCTA:NM_022171_up_50	6	0.92057	0.92061	0.999949	24286	0	0.5269	0.0040199	0.016352	0.950977	384	4	0.5269
PCYOX1L:NM_024028_up_50	7	0.1717	0.33603	0.995292	8133	1	0.35477	0.0040274	0.017008	0.950977	385	4	0.35477
C9orf116:NM_001048265;NM_144654_up_50	8	0.72955	0.81253	0.997086	20419	1	0.35857	0.0040446	0.018624	0.950977	386	6	0.35857
PFKP:NM_002627_up_50	7	0.35162	0.53125	0.997086	12986	2	-0.23085	0.0040566	0.017104	0.950977	387	2	-0.23085
WDPCP:NM_015910_up_50	8	0.52469	0.6812	0.997086	16682	2	-0.1075	0.0040686	0.018725	0.950977	388	3	-0.1075
PPP2R2C:NM_001206996_up_50	7	0.99069	0.99061	0.999949	26143	0	0.28094	0.0040793	0.017194	0.950977	389	5	0.28094
PAX9:NM_006194_up_50	8	0.75885	0.82329	0.997086	20972	1	0.40199	0.0040793	0.018769	0.950977	390	5	0.40199
SRP68:NM_001260503_up_50	5	0.45034	0.56753	0.997086	15196	1	0.67958	0.0040826	0.014717	0.950977	391	4	0.67958
GPR75-ASB3:NM_001201965_up_50	7	0.69267	0.76671	0.997086	19753	1	0.48322	0.0041011	0.01727	0.950977	392	5	0.48322
IGFBPL1:NM_001007563_up_50	5	0.35558	0.4943	0.997086	13098	1	0.0047311	0.004109	0.014802	0.950977	393	2	0.0047311
EGR3:NM_004430_up_50	7	0.55125	0.68991	0.997086	17168	1	0.38778	0.0041198	0.017349	0.950977	394	4	0.38778
IQCF2:NM_203424_up_50	6	0.97621	0.97623	0.999949	25747	0	0.44227	0.0041401	0.01681	0.950977	395	4	0.44227
C1QTNF5:NM_001278431_up_50	5	0.41052	0.54984	0.997086	14384	1	0.72777	0.004159	0.014957	0.950977	396	3	0.72777
LATS2:NM_014572_up_50	6	0.34047	0.49302	0.997086	12691	2	0.19728	0.0041687	0.016926	0.950977	397	3	0.19728
MYDGF:NM_019107_up_50	12	0.063103	0.20065	0.995292	3884	2	-0.098476	0.0041871	0.021954	0.950977	398	2	-0.098476
TBCB:NM_001281_up_50	4	0.23869	0.35828	0.996725	10097	1	0.65906	0.0042134	0.014977	0.950977	399	3	0.65906
PIH1D2:NM_001082619;NM_138789_up_50	9	0.57841	0.73457	0.997086	17683	1	0.45645	0.0042546	0.019824	0.950977	400	5	0.45645
EIF1B:NM_005875_up_50	9	0.88506	0.89895	0.999949	23503	1	0.35453	0.0042638	0.019867	0.950977	401	5	0.35453
FGF17:NM_003867_up_50	9	0.78557	0.85731	0.997988	21459	1	0.34714	0.0042819	0.019945	0.950977	402	5	0.34714
SLC39A1:NM_001271959_up_50	2	0.99572	0.99568	0.999949	26274	0	0.86216	0.0042847	0.0082567	0.950977	403	2	0.86216
PLA2G4C:NM_001159322;NM_003706_up_50	3	0.3244	0.37421	0.997086	12300	1	-0.027608	0.0042948	0.011836	0.950977	404	1	-0.027608
ZPR1:NM_003904_up_50	5	0.046896	0.11517	0.990864	3108	2	0.55828	0.0043147	0.015462	0.950977	405	3	0.55828
AP2B1:NM_001030006;NM_001282_up_50	6	0.021199	0.065982	0.990864	1619	2	-0.12536	0.0043221	0.017541	0.950977	406	1	-0.12536
LDB1:NM_003893_up_50	8	0.05031	0.14671	0.993254	3270	2	0.1231	0.0043287	0.019797	0.950977	407	3	0.1231
SNRPN:NM_022805_up_50	3	0.71839	0.71833	0.997086	20218	0	-0.091191	0.0043332	0.011933	0.950977	408	1	-0.091191
FGF23:NM_020638_up_50	6	0.30401	0.46045	0.997086	11795	2	0.31128	0.004369	0.017711	0.950977	409	3	0.31128
random:random_seq_6734_0_22_-1	1	0.99563	0.99563	0.999949	26270	0	1.4073	0.0043716	0.0043265	0.950977	410	1	1.4073
CHEK2:NM_001005735;NM_145862_up_50	7	0.98169	0.98166	0.999949	25901	0	0.53387	0.0043824	0.018311	0.950977	411	5	0.53387
TGS1:NM_024831_up_50	5	0.86111	0.86106	0.997988	22975	0	0.59935	0.004389	0.015698	0.950977	412	4	0.59935
RTKN:NM_001015056;NM_033046_up_50	11	0.19926	0.4229	0.997086	9008	3	0.18816	0.0044012	0.022125	0.950977	413	5	0.18816
CDK9:NM_001261_up_50	9	0.23567	0.44868	0.997086	10025	1	-0.069433	0.0044033	0.020443	0.950977	414	3	-0.069433
PIANP:NM_001244015_up_50	5	0.39723	0.53857	0.997086	14077	2	0.027472	0.0044342	0.015833	0.950977	415	1	0.027472
EFNA1:NM_004428;NM_182685_up_50	7	0.7433	0.78966	0.997086	20683	1	0.073399	0.0044592	0.018596	0.950977	416	2	0.073399
CCL1:NM_002981_up_50	5	0.45467	0.56956	0.997086	15295	1	-0.13939	0.0044662	0.015926	0.950977	417	2	-0.13939
DPY19L4:NM_181787_up_50	6	0.97503	0.97503	0.999949	25709	0	0.37673	0.0044763	0.018108	0.950977	418	5	0.37673
ZC4H2:NM_001178033;NM_018684_up_50	9	0.91965	0.92183	0.999949	24256	1	0.48796	0.0045144	0.02088	0.950977	419	6	0.48796
FAM208A:NM_001112736_up_50	6	0.9484	0.94845	0.999949	25015	0	0.75035	0.0045301	0.018335	0.950977	420	4	0.75035
FAM124A:NM_001242312;NM_145019_up_50	10	0.084817	0.2347	0.995292	4844	2	0.31055	0.0045341	0.022398	0.950977	421	5	0.31055
DNAH17:NM_173628_up_50	9	0.10875	0.26572	0.995292	5826	3	-0.0029442	0.0045351	0.020964	0.950977	422	3	-0.0029442
PRKACB:NM_182948_up_50	6	0.047544	0.13185	0.990864	3141	2	-0.25637	0.0045521	0.018424	0.950977	423	2	-0.25637
NEK3:NM_001146099;NM_002498_up_50	8	0.4661	0.64134	0.997086	15534	1	0.32357	0.0045706	0.020799	0.950977	424	4	0.32357
MAP4K5:NM_006575;NM_198794_up_50	8	0.81374	0.84722	0.997903	21995	1	0.40668	0.0045905	0.02087	0.950977	425	5	0.40668
ZNF782:NM_001001662_up_50	8	0.037126	0.11944	0.990864	2575	4	-0.15648	0.0046042	0.020926	0.950977	426	2	-0.15648
OR8H1:NM_001005199_up_50	5	0.87063	0.87063	0.997988	23197	0	-0.067116	0.0046064	0.016376	0.950977	427	2	-0.067116
OR1S2:NM_001004459_up_50	4	0.86683	0.867	0.997988	23107	0	0.36014	0.0046233	0.016172	0.950977	428	2	0.36014
NM_001195138:NM_001195138_up_50	3	0.014278	0.037595	0.990864	1136	1	0.66611	0.0046244	0.012753	0.950977	429	2	0.66611
RNPS1:NM_006711_up_50	7	0.93511	0.93513	0.999949	24640	0	0.38577	0.0046415	0.019288	0.950977	430	4	0.38577
DNAH8:NM_001206927_up_50	9	0.026301	0.09177	0.990864	1944	3	0.49517	0.0046628	0.02149	0.950977	431	6	0.49517
ARHGEF28:NM_001080479;NM_001177693_up_50	6	0.99925	0.99924	0.999962	26382	0	0.57527	0.0046635	0.01886	0.950977	432	5	0.57527
SLC11A2:NM_001174130_up_50	8	0.67594	0.79428	0.997086	19472	2	0.34913	0.0046703	0.021207	0.950977	433	3	0.34913
ZNF624:NM_020787_up_50	5	0.96097	0.96096	0.999949	25331	0	0.44257	0.0046983	0.016671	0.950977	434	3	0.44257
SLFN12:NM_001289009_up_50	7	0.47029	0.6234	0.997086	15618	2	-0.095748	0.0047143	0.01954	0.950977	435	3	-0.095748
PCDHB6:NM_018939_up_50	8	0.25272	0.44818	0.997086	10485	3	0.3646	0.0047426	0.021504	0.950977	436	4	0.3646
NM_017753:NM_017753_up_50	6	0.087498	0.19821	0.995292	4959	2	-0.432	0.0047461	0.019206	0.950977	437	2	-0.432
ZNF496:NM_032752_up_50	10	0.33476	0.56374	0.997086	12554	2	-0.17114	0.0047686	0.023285	0.950977	438	2	-0.17114
BAZ1B:NM_032408_up_50	6	0.97507	0.97508	0.999949	25711	0	0.52445	0.0047697	0.019303	0.950977	439	4	0.52445
LMO3:NM_001243612_up_50	12	0.65108	0.82662	0.997086	19012	1	0.28149	0.0047707	0.024445	0.950977	440	7	0.28149
PTGR1:NM_012212_up_50	7	0.97992	0.97986	0.999949	25853	0	0.39677	0.0047715	0.019735	0.950977	441	5	0.39677
ARHGDIB:NM_001175_up_50	9	0.97506	0.97506	0.999949	25710	0	0.48738	0.004781	0.02193	0.950977	442	6	0.48738
ZNF837:NM_138466_up_50	9	0.30248	0.51549	0.997086	11760	2	0.52496	0.0047908	0.021971	0.950977	443	5	0.52496
C17orf47:NM_001038704_up_50	5	0.99263	0.99263	0.999949	26193	0	0.78893	0.004793	0.016954	0.950977	444	4	0.78893
NSD1:NM_022455_up_50	9	0.21637	0.4291	0.997086	9464	3	0.15779	0.0048103	0.022038	0.950977	445	3	0.15779
C12orf10:NM_021640_up_50	8	0.079056	0.20371	0.995292	4588	3	0.55533	0.0048143	0.021801	0.950977	446	4	0.55533
EEFSEC:NM_021937_up_50	9	0.41009	0.62166	0.997086	14371	3	0.38675	0.0048152	0.022056	0.950977	447	5	0.38675
CCDC24:NM_152499_up_50	8	0.57376	0.716	0.997086	17577	2	0.61942	0.0048292	0.021854	0.950977	448	5	0.61942
MEST:NM_001253901;NM_177524_up_50	5	0.04192	0.10558	0.990864	2856	1	0.56705	0.0048409	0.017104	0.950977	449	3	0.56705
TIAL1:NM_001033925;NM_003252_up_50	6	0.27551	0.43541	0.997086	11128	2	0.21174	0.0048581	0.019641	0.950977	450	3	0.21174
NRXN1:NM_001135659;NM_004801_up_50	8	0.26051	0.45709	0.997086	10713	2	-0.064824	0.0048587	0.021994	0.950977	451	3	-0.064824
FOXA2:NM_021784_up_50	7	0.96421	0.96416	0.999949	25412	0	0.11143	0.0048596	0.020031	0.950977	452	3	0.11143
PAK6:NM_020168_up_50	9	0.62532	0.76374	0.997086	18563	2	-0.067592	0.0048678	0.022254	0.950977	453	3	-0.067592
random:random_seq_46004_0_22_-1	1	0.99512	0.99512	0.999949	26260	0	1.3484	0.0048783	0.0048305	0.950977	454	1	1.3484
SP9:NM_001145250_up_50	6	0.93266	0.93274	0.999949	24582	0	0.34569	0.0048938	0.019774	0.950977	455	3	0.34569
SLC1A5:NM_001145145_up_50	7	0.5369	0.67775	0.997086	16906	2	0.66559	0.0049043	0.02019	0.950977	456	4	0.66559
random:random_seq_182893_0_22_-1	1	0.99508	0.99507	0.999949	26259	0	0.97609	0.0049168	0.0048661	0.950977	457	1	0.97609
ZNF771:NM_001142305;NM_016643_up_50	7	0.93397	0.93395	0.999949	24610	0	0.77074	0.0049271	0.020281	0.950977	458	4	0.77074
RGMA:NM_001166287_up_50	10	0.042804	0.1396	0.993254	2903	2	0.022536	0.0049426	0.023935	0.950977	459	2	0.022536
ELFN2:NM_052906_up_50	10	0.9973	0.99735	0.999949	26323	0	0.44016	0.0049438	0.023939	0.950977	460	6	0.44016
OSBP2:NM_001282742_up_50	5	0.12651	0.2563	0.995292	6560	1	0.26164	0.0049455	0.017441	0.950977	461	1	0.26164
DEFB119:NM_001271209;NM_153323_up_50	5	0.96267	0.9627	0.999949	25371	0	0.50908	0.0049491	0.01745	0.950977	462	4	0.50908
CD101:NM_001256106;NM_004258_up_50	6	0.18448	0.34694	0.995292	8545	2	0.14924	0.0049738	0.020081	0.950977	463	2	0.14924
TTC33:NM_012382_up_50	6	0.45089	0.59443	0.997086	15209	2	0.033227	0.0050121	0.020218	0.950977	464	2	0.033227
GRIA1:NM_000827;NM_001258020_up_50	6	0.28232	0.4414	0.997086	11298	2	0.62377	0.0050206	0.020252	0.950977	465	4	0.62377
PIN1:NM_006221_up_50	6	0.68486	0.72949	0.997086	19614	1	0.64707	0.00503	0.020289	0.950977	466	4	0.64707
RPS3:NM_001005;NM_001260507_up_50	9	0.19203	0.39944	0.997086	8797	3	0.14953	0.0050402	0.022956	0.950977	467	1	0.14953
RNF130:NM_001280801;NM_018434_up_50	10	0.75879	0.85836	0.997988	20969	2	0.18767	0.005047	0.024337	0.950977	468	5	0.18767
IL12A:NM_000882_up_50	7	0.99716	0.99713	0.999949	26318	0	0.4159	0.0050491	0.020737	0.950977	469	5	0.4159
LRRC8A:NM_001127245;NM_019594_up_50	6	0.060989	0.15477	0.993254	3779	3	-0.32889	0.0050505	0.020365	0.950977	470	1	-0.32889
NDUFB3:NM_001257102;NM_002491_up_50	9	0.73051	0.83584	0.997086	20443	1	0.50245	0.0050601	0.023028	0.950977	471	5	0.50245
ANGPTL3:NM_014495_up_50	4	0.71873	0.71889	0.997086	20224	0	0.27541	0.0050626	0.017263	0.950977	472	2	0.27541
CALCOCO2:NM_001261390;NM_005831_up_50	6	0.84887	0.84882	0.997935	22711	0	0.73359	0.0050678	0.020424	0.950977	473	4	0.73359
HAS1:NM_001523_up_50	8	0.37529	0.58242	0.997086	13558	2	0.21338	0.0050806	0.022803	0.950977	474	4	0.21338
NCMAP:NM_001010980_up_50	7	0.12533	0.2727	0.995292	6519	3	0.34489	0.0051247	0.020999	0.950977	475	4	0.34489
ATP5G2:NM_001002031_up_50	7	0.18478	0.35348	0.995292	8558	3	-0.15775	0.00513	0.021013	0.950977	476	2	-0.15775
A1BG:NM_130786_up_50	8	0.39076	0.59226	0.997086	13931	1	0.29595	0.0051457	0.023019	0.950977	477	4	0.29595
USP48:NM_001032730;NM_032236_up_50	6	0.089617	0.20166	0.995292	5055	1	0.50465	0.0051476	0.020727	0.950977	478	4	0.50465
PANX2:NM_001160300;NM_052839_up_50	9	0.25197	0.46508	0.997086	10460	3	0.29606	0.0051551	0.023402	0.950977	479	5	0.29606
TRNP1:NM_001013642_up_50	6	0.14202	0.28348	0.995292	7107	3	-0.18545	0.0051654	0.020789	0.950977	480	2	-0.18545
UMPS:NM_000373_up_50	8	0.013392	0.050388	0.990864	1066	3	0.057165	0.0051968	0.023197	0.950977	481	2	0.057165
PPM1H:NM_020700_up_50	10	0.43782	0.65282	0.997086	14928	3	0.33618	0.0052203	0.024989	0.950977	482	6	0.33618
RTBDN:NM_001270440;NM_031429_up_50	8	0.98094	0.98099	0.999949	25878	0	0.34116	0.0052216	0.023279	0.950977	483	4	0.34116
KCNC3:NM_004977_up_50	5	0.34933	0.48772	0.997086	12922	2	0.25301	0.0052282	0.018336	0.950977	484	2	0.25301
C20orf173:NM_001145350_up_50	7	0.23596	0.42044	0.997086	10033	2	0.14969	0.0052289	0.021361	0.950977	485	3	0.14969
TPI1:NM_001258026_up_50	8	0.96732	0.9674	0.999949	25495	0	0.41999	0.0052716	0.023457	0.950977	486	5	0.41999
OR52E2:NM_001005164_up_50	7	0.37754	0.55083	0.997086	13619	2	0.44413	0.0053178	0.021683	0.950977	487	4	0.44413
PTPN5:NM_001039970;NM_032781_up_50	8	0.92959	0.92972	0.999949	24498	0	0.30848	0.0053196	0.023623	0.950977	488	5	0.30848
C7orf26:NM_024067_up_50	8	0.15772	0.33772	0.995292	7662	3	-0.27182	0.0053501	0.023724	0.950977	489	1	-0.27182
TSPAN8:NM_004616_up_50	3	0.99464	0.99471	0.999949	26249	0	1.1104	0.0053582	0.014736	0.950977	490	3	1.1104
ING1:NM_198218;NM_198219_up_50	5	0.98318	0.98321	0.999949	25944	0	0.5543	0.0053618	0.018767	0.950977	491	4	0.5543
VEGFA:NM_001287044_up_50	8	0.36959	0.57881	0.997086	13430	2	0.1197	0.0054011	0.023894	0.950977	492	4	0.1197
PRR30:NM_178553_up_50	8	0.46216	0.63871	0.997086	15452	2	-0.019076	0.0054315	0.023998	0.950977	493	3	-0.019076
FAM81A:NM_152450_up_50	6	0.60615	0.68992	0.997086	18222	1	-0.045556	0.0054329	0.021713	0.950977	494	2	-0.045556
random:random_seq_16551_0_22_-1	1	0.99456	0.99456	0.999949	26247	0	1.293	0.0054364	0.0053945	0.950977	495	1	1.293
TMEM200B:NM_001003682_up_50	10	0.97836	0.97843	0.999949	25807	0	0.17445	0.0054391	0.02583	0.950977	496	5	0.17445
RPS6KC1:NM_001136138;NM_012424_up_50	7	0.043983	0.12528	0.990864	2962	2	0.44168	0.0054429	0.022137	0.950977	497	4	0.44168
ANKS6:NM_173551_up_50	9	0.30924	0.5222	0.997086	11938	1	0.44037	0.0054653	0.024626	0.950977	498	6	0.44037
DPYD:NM_000110;NM_001160301_up_50	8	0.27373	0.47231	0.997086	11083	3	0.20323	0.0054664	0.024112	0.950977	499	4	0.20323
PLEKHH3:NM_024927_up_50	8	0.85798	0.87152	0.998107	22899	1	0.18719	0.005474	0.024138	0.950977	500	4	0.18719
KIAA1279:NM_015634_up_50	7	0.4585	0.61394	0.997086	15375	1	0.36483	0.0054749	0.022245	0.950977	501	4	0.36483
HCN3:NM_020897_up_50	8	0.11467	0.27063	0.995292	6095	1	0.23063	0.005512	0.024267	0.950977	502	2	0.23063
CTBP2:NM_022802_up_50	6	0.92207	0.92216	0.999949	24326	0	0.25938	0.0055306	0.022014	0.950977	503	3	0.25938
ZMIZ2:NM_174929_up_50	7	0.17171	0.33604	0.995292	8134	3	-0.05195	0.0055323	0.022453	0.950977	504	3	-0.05195
ECSIT:NM_001243204_up_50	9	0.95473	0.95463	0.999949	25175	0	0.38492	0.0055348	0.024929	0.950977	505	6	0.38492
ENKUR:NM_001270383_up_50	9	0.35139	0.56399	0.997086	12980	1	-0.057495	0.0055573	0.025018	0.950977	506	2	-0.057495
NAPRT:NM_001286829;NM_145201_up_50	7	0.087481	0.21884	0.995292	4958	3	0.62157	0.0055575	0.022539	0.950977	507	4	0.62157
ATP6V0E1:NM_003945_up_50	9	0.47434	0.67449	0.997086	15695	2	0.3304	0.0055757	0.025091	0.950977	508	5	0.3304
DPAGT1:NM_001382_up_50	5	0.54053	0.61219	0.997086	16973	1	0.68473	0.0055869	0.019432	0.950977	509	4	0.68473
UBE3C:NM_014671_up_50	11	0.99407	0.99407	0.999949	26236	0	0.44307	0.0056106	0.027443	0.951844	510	5	0.44307
random:random_seq_83886_22_0_-1	1	0.99438	0.99439	0.999949	26242	0	0.77857	0.0056224	0.0055978	0.950977	511	1	0.77857
ANGPT4:NM_015985_up_50	4	0.73952	0.73972	0.997086	20608	0	0.2343	0.0056712	0.018715	0.950977	512	2	0.2343
CRYGC:NM_020989_up_50	7	0.93867	0.93868	0.999949	24746	0	0.42467	0.0056942	0.023027	0.950977	513	5	0.42467
REEP1:NM_001164730_up_50	6	0.51433	0.65173	0.997086	16495	1	0.13668	0.0057018	0.022512	0.950977	514	2	0.13668
NARF:NM_001083608;NM_031968_up_50	8	0.024494	0.083714	0.990864	1836	1	0.38056	0.0057475	0.025045	0.950977	515	5	0.38056
CEPT1:NM_001007794_up_50	7	0.6215	0.73931	0.997086	18488	1	0.030271	0.0057557	0.023249	0.950977	516	3	0.030271
random:random_seq_204009_0_22_-1	1	0.99424	0.99424	0.999949	26240	0	1.0999	0.0057571	0.0057388	0.950977	517	1	1.0999
WDR17:NM_170710;NM_181265_up_50	10	0.56037	0.7473	0.997086	17336	1	0.30112	0.0057573	0.027067	0.951844	518	5	0.30112
DDX3Y:NM_001122665_up_50	5	0.049822	0.12067	0.990864	3250	3	-0.50341	0.0057872	0.020075	0.950977	519	2	-0.50341
NEK1:NM_001199397;NM_012224_up_50	8	0.40878	0.60377	0.997086	14348	2	0.57592	0.0057961	0.025204	0.950977	520	4	0.57592
PHACTR2:NM_001100164;NM_001100165_up_50	7	0.88558	0.88574	0.999525	23510	1	0.6456	0.005808	0.023435	0.950977	521	4	0.6456
EIF2AK1:NM_001134335;NM_014413_up_50	10	0.90972	0.92347	0.999949	24027	1	0.022848	0.0058104	0.02726	0.951844	522	3	0.022848
NR3C1:NM_001018074;NM_001018077_up_50	2	0.62859	0.62839	0.997086	18620	0	0.34025	0.0058224	0.011171	0.950977	523	1	0.34025
SMAD3:NM_001145102_up_50	9	0.99991	0.99992	1	26397	0	0.4604	0.0058363	0.026099	0.950977	524	6	0.4604
NKX2-2:NM_002509_up_50	4	0.92042	0.9205	0.999949	24279	0	0.63276	0.0058548	0.019156	0.950977	525	3	0.63276
COPS6:NM_006833_up_50	9	0.9386	0.93843	0.999949	24742	1	0.37201	0.0058551	0.02618	0.950977	526	6	0.37201
ASZ1:NM_130768_up_50	11	0.42168	0.65251	0.997086	14625	3	0.30729	0.0058623	0.028537	0.951844	527	5	0.30729
OR9Q2:NM_001005283_up_50	7	0.98638	0.9863	0.999949	26031	0	0.48383	0.0059021	0.023753	0.950977	528	4	0.48383
STK35:NM_080836_up_50	9	0.91819	0.92069	0.999949	24216	1	0.091238	0.0059066	0.026374	0.951844	529	4	0.091238
HDAC6:NM_006044_up_50	4	0.37271	0.466	0.997086	13508	1	0.77962	0.0059105	0.019287	0.950977	530	3	0.77962
MBLAC1:NM_203397_up_50	5	0.1059	0.22253	0.995292	5719	2	0.31768	0.0059111	0.020457	0.950977	531	3	0.31768
SUGP1:NM_172231_up_50	8	0.90373	0.90491	0.999949	23908	1	0.25836	0.0059118	0.025617	0.950977	532	3	0.25836
GC:NM_001204307_up_50	7	0.1134	0.25615	0.995292	6036	3	-0.037576	0.0059344	0.02387	0.950977	533	3	-0.037576
ADCY1:NM_001281768_up_50	2	0.80076	0.80068	0.997086	21717	0	0.95637	0.0059503	0.011406	0.950977	534	1	0.95637
ZBTB8OS:NM_178547_up_50	9	0.72432	0.83138	0.997086	20322	2	0.37024	0.0059539	0.026566	0.951844	535	4	0.37024
COG5:NM_001161520;NM_181733_up_50	3	0.99403	0.99412	0.999949	26235	0	0.93366	0.0059662	0.016312	0.950977	536	3	0.93366
SETBP1:NM_015559_up_50	7	0.18279	0.35082	0.995292	8490	3	-0.40493	0.0059813	0.024048	0.950977	537	3	-0.40493
HAND2:NM_021973_up_50	8	0.91117	0.91161	0.999949	24059	1	0.54469	0.0059876	0.025865	0.950977	538	5	0.54469
MID2:NM_012216;NM_052817_up_50	6	0.269	0.42971	0.997086	10937	1	-0.054683	0.0060082	0.023395	0.950977	539	2	-0.054683
random:random_seq_48261_0_22_-1	1	0.99398	0.99398	0.999949	26234	0	1.0004	0.0060201	0.0059908	0.950977	540	1	1.0004
RBM47:NM_019027_up_50	7	0.67765	0.76046	0.997086	19507	1	0.52945	0.0060524	0.024294	0.950977	541	4	0.52945
SMARCA2:NM_001289397;NM_139045_up_50	2	0.9485	0.94855	0.999949	25020	0	0.72895	0.0060526	0.011604	0.950977	542	2	0.72895
OR4D9:NM_001004711_up_50	4	0.96007	0.96009	0.999949	25309	0	0.6512	0.0060541	0.01964	0.950977	543	3	0.6512
FAIM:NM_001033030;NM_001033032_up_50	8	0.4857	0.65442	0.997086	15917	2	0.14708	0.0060615	0.026125	0.950977	544	3	0.14708
AANAT:NM_001166579_up_50	9	0.45326	0.66297	0.997086	15256	2	0.33963	0.0060632	0.027007	0.951844	545	5	0.33963
KBTBD8:NM_032505_up_50	8	0.65558	0.77799	0.997086	19103	2	0.12887	0.0060653	0.026139	0.950977	546	4	0.12887
TRAPPC2L:NM_016209_up_50	7	0.81102	0.82736	0.997086	21933	1	0.43675	0.0060712	0.024362	0.950977	547	5	0.43675
UNC5D:NM_080872_up_50	6	0.085517	0.19505	0.995292	4877	2	0.11773	0.0060848	0.023631	0.950977	548	2	0.11773
BTRC:NM_001256856;NM_033637_up_50	9	0.22938	0.44228	0.997086	9837	2	0.21357	0.0060948	0.027134	0.951844	549	4	0.21357
NM_001003799:NM_001003799;NM_001003806_up_50	5	0.1788	0.31016	0.995292	8367	1	0.091502	0.006095	0.021052	0.950977	550	2	0.091502
UBOX5:NM_001267584;NM_199415_up_50	10	0.344	0.5717	0.997086	12788	2	0.4758	0.0060961	0.028304	0.951844	551	6	0.4758
random:random_seq_138570_0_22_-1	1	0.99388	0.99388	0.999949	26230	0	1.2941	0.0061163	0.0060947	0.950977	552	1	1.2941
STRA6:NM_001142617;NM_001142620_up_50	7	0.26226	0.45426	0.997086	10756	3	0.0083641	0.0061366	0.024607	0.950977	553	2	0.0083641
NM_001290021:NM_001290021_up_50	2	0.34629	0.35212	0.995292	12846	1	0.61607	0.0061422	0.011764	0.950977	554	1	0.61607
MYADM:NM_001020818;NM_001290189_up_50	9	0.8442	0.87891	0.998996	22622	1	0.37404	0.0061449	0.027333	0.951844	555	5	0.37404
LONRF1:NM_152271_up_50	7	0.039741	0.11567	0.990864	2725	3	-0.0016159	0.0061578	0.024683	0.950977	556	2	-0.0016159
UBE2J2:NM_058167;NM_194458_up_50	5	0.96567	0.96567	0.999949	25447	0	0.18864	0.0061588	0.021258	0.950977	557	2	0.18864
RAPGEF6:NM_001164386;NM_016340_up_50	8	0.55353	0.70156	0.997086	17205	2	-0.097048	0.006167	0.02647	0.951844	558	1	-0.097048
ALK:NM_004304_up_50	9	0.92384	0.92517	0.999949	24381	1	0.29694	0.0061682	0.027419	0.951844	559	5	0.29694
TSLP:NM_138551_up_50	2	0.10184	0.14852	0.993254	5573	1	0.39226	0.0061805	0.011837	0.950977	560	1	0.39226
TMC6:NM_007267_up_50	9	0.70424	0.81694	0.997086	19965	2	0.5984	0.0061977	0.027533	0.951844	561	5	0.5984
HSPB8:NM_014365_up_50	8	0.50896	0.67026	0.997086	16394	2	0.45222	0.0062032	0.02659	0.951844	562	4	0.45222
SYNGR1:NM_145738_up_50	6	0.99342	0.99335	0.999949	26222	0	0.67319	0.0062194	0.024027	0.950977	563	3	0.67319
C15orf43:NM_152448_up_50	6	0.007874	0.029812	0.989787	707	4	-0.62669	0.0062374	0.024082	0.950977	564	2	-0.62669
random:random_seq_18654_0_22_-1	1	0.99376	0.99375	0.999949	26229	0	0.86478	0.0062382	0.0062177	0.950977	565	1	0.86478
SYTL5:NM_001163335;NM_138780_up_50	9	0.62454	0.76321	0.997086	18544	1	-0.11675	0.0062528	0.027758	0.951844	566	3	-0.11675
CAST:NM_001190442_up_50	2	0.45443	0.45433	0.997086	15287	1	0.78208	0.0062573	0.011987	0.950977	567	1	0.78208
SPINT3:NM_006652_up_50	5	0.20292	0.33496	0.995292	9099	1	0.29566	0.0062628	0.021594	0.950977	568	2	0.29566
FRMD1:NM_001122841_up_50	9	0.43467	0.64573	0.997086	14870	3	-0.22024	0.0062677	0.027818	0.951844	569	3	-0.22024
random:random_seq_150641_0_22_-1	1	0.99372	0.99371	0.999949	26227	0	1.375	0.0062831	0.0062683	0.950977	570	1	1.375
RPS12:NM_001016_up_50	6	0.44297	0.58693	0.997086	15038	1	0.63524	0.0062833	0.024219	0.950977	571	4	0.63524
CEP85:NM_001281517;NM_022778_up_50	8	0.2816	0.4811	0.997086	11273	2	0.24022	0.006294	0.026884	0.951844	572	4	0.24022
SLC35G3:NM_152462_up_50	7	0.92326	0.9233	0.999949	24356	0	0.53318	0.0062956	0.025195	0.950977	573	4	0.53318
TSPAN15:NM_012339_up_50	4	0.97158	0.97162	0.999949	25609	0	0.42968	0.0063	0.02023	0.950977	574	2	0.42968
KCNJ2:NM_000891_up_50	4	0.58171	0.60001	0.997086	17754	1	0.54916	0.0063077	0.020249	0.950977	575	3	0.54916
IRF5:NM_001098629;NM_001242452_up_50	4	0.41904	0.49249	0.997086	14560	1	0.30776	0.0063098	0.020253	0.950977	576	2	0.30776
HIC1:NM_006497_up_50	12	0.028225	0.10808	0.990864	2068	2	0.080939	0.0063169	0.030851	0.958247	577	5	0.080939
EPB41L1:NM_001258331_up_50	5	0.60997	0.65185	0.997086	18296	1	0.60865	0.0063555	0.021883	0.950977	578	3	0.60865
IL17RA:NM_001289905;NM_014339_up_50	9	0.90375	0.91037	0.999949	23910	1	0.38126	0.0063604	0.028165	0.951844	579	5	0.38126
OTX2:NM_001270525;NM_172337_up_50	4	0.46672	0.52146	0.997086	15541	1	0.28101	0.0063609	0.020385	0.950977	580	2	0.28101
IHH:NM_002181_up_50	7	0.14467	0.29924	0.995292	7201	2	-0.23578	0.0063811	0.025498	0.950977	581	2	-0.23578
SLC6A1:NM_003042_up_50	7	0.0054876	0.022573	0.97889	521	2	-0.051539	0.0063819	0.025502	0.950977	582	3	-0.051539
TSTA3:NM_003313_up_50	5	0.23754	0.37086	0.997086	10062	2	-0.039375	0.0063822	0.021974	0.950977	583	1	-0.039375
THOC7:NM_001285387;NM_025075_up_50	10	0.24621	0.47663	0.997086	10296	2	0.48249	0.0064009	0.029419	0.958247	584	6	0.48249
BLOC1S6:NM_012388_up_50	10	0.70747	0.82631	0.997086	20020	2	0.31766	0.0064253	0.029511	0.958247	585	5	0.31766
KLK11:NM_144947_up_50	5	0.60432	0.64845	0.997086	18181	1	0.11383	0.006446	0.022178	0.950977	586	2	0.11383
PPP3CA:NM_000944;NM_001130692_up_50	10	0.16588	0.36543	0.997086	7928	2	0.11131	0.0064465	0.029593	0.958247	587	4	0.11131
NKX2-1:NM_003317_up_50	7	0.98858	0.98854	0.999949	26086	0	0.087281	0.0064704	0.025819	0.950977	588	2	0.087281
LETM2:NM_001199660_up_50	6	0.78246	0.79129	0.997086	21405	1	0.25861	0.0064768	0.024804	0.950977	589	2	0.25861
SLC12A5:NM_020708_up_50	7	0.87886	0.87923	0.998996	23361	1	0.10153	0.006515	0.025977	0.950977	590	2	0.10153
NM_001289773:NM_001289773_up_50	9	0.33787	0.55056	0.997086	12630	2	0.077131	0.0065211	0.028769	0.951844	591	4	0.077131
SLC6A9:NM_001024845_up_50	7	0.25321	0.4426	0.997086	10501	3	0.23226	0.0065292	0.026025	0.950977	592	3	0.23226
random:random_seq_214504_0_22_-1	1	0.99347	0.99343	0.999949	26223	0	1.3691	0.0065333	0.0065162	0.950977	593	1	1.3691
TMCC1:NM_001017395_up_50	3	0.7278	0.72775	0.997086	20382	0	0.69265	0.0065553	0.017835	0.950977	594	2	0.69265
CSAD:NM_015989_up_50	10	0.34875	0.57583	0.997086	12902	3	-0.10164	0.0066193	0.030253	0.958247	595	3	-0.10164
MPO:NM_000250_up_50	6	0.48633	0.62781	0.997086	15929	1	0.5425	0.0066201	0.025235	0.950977	596	3	0.5425
RPS18:NM_022551_up_50	1	0.99337	0.99333	0.999949	26220	0	1.0336	0.0066295	0.0066077	0.950977	597	1	1.0336
random:random_seq_141086_22_0_-1	1	0.99335	0.99331	0.999949	26219	0	1.4238	0.0066487	0.0066268	0.950977	598	1	1.4238
MYL7:NM_021223_up_50	5	0.26364	0.39803	0.997086	10795	1	0.63254	0.0066494	0.022796	0.950977	599	4	0.63254
OTUD7B:NM_020205_up_50	12	0.035214	0.1275	0.990864	2449	5	-0.064174	0.0066881	0.032389	0.962955	600	5	-0.064174
OTUB2:NM_023112_up_50	8	0.37178	0.58022	0.997086	13479	2	0.17135	0.0066887	0.028184	0.951844	601	4	0.17135
NM_001243537:NM_001243537_up_50	7	0.16385	0.32546	0.995292	7850	3	-0.12537	0.0067383	0.026766	0.951844	602	1	-0.12537
RPN1:NM_002950_up_50	10	0.57121	0.75263	0.997086	17526	1	0.074872	0.0067455	0.030728	0.958247	603	4	0.074872
LRBA:NM_006726_up_50	6	0.75012	0.76858	0.997086	20804	1	0.38843	0.0067512	0.025613	0.950977	604	3	0.38843
TMC1:NM_138691_up_50	5	0.58264	0.63553	0.997086	17766	1	0.40901	0.0067651	0.023145	0.950977	605	3	0.40901
random:random_seq_214239_0_22_-1	1	0.99323	0.99319	0.999949	26217	0	1.7436	0.0067706	0.0067457	0.950977	606	1	1.7436
ACKR1:NM_001122951_up_50	6	0.8603	0.8603	0.997988	22955	0	0.25266	0.006782	0.025698	0.950977	607	3	0.25266
PHTF2:NM_001127357;NM_020432_up_50	1	0.9932	0.99317	0.999949	26216	0	1.8384	0.0067963	0.0067735	0.950977	608	1	1.8384
TNFRSF13C:NM_052945_up_50	5	0.050772	0.12249	0.990864	3298	3	-0.52119	0.006797	0.023251	0.950977	609	2	-0.52119
FAM127A:NM_001078171_up_50	8	0.065063	0.17636	0.995292	3967	1	0.29662	0.006801	0.028554	0.951844	610	4	0.29662
TSPYL2:NM_022117_up_50	6	0.78695	0.79464	0.997086	21483	1	0.54276	0.0068389	0.025863	0.950977	611	4	0.54276
TNPO1:NM_153188_up_50	5	0.89535	0.89539	0.999721	23744	0	0.33623	0.0068439	0.023389	0.950977	612	3	0.33623
ZNF721:NM_133474_up_50	8	0.73366	0.81398	0.997086	20503	1	0.18124	0.0068443	0.028705	0.951844	613	4	0.18124
CC2D2A:NM_001080522;NM_020785_up_50	8	0.026659	0.090047	0.990864	1968	2	0.066748	0.0068496	0.028721	0.951844	614	3	0.066748
SCML1:NM_001037535;NM_006746_up_50	8	0.049929	0.14597	0.993254	3255	4	-0.12409	0.0068564	0.028742	0.951844	615	3	-0.12409
ABCB6:NM_005689_up_50	9	0.237	0.45005	0.997086	10055	2	0.4407	0.0068693	0.030152	0.958247	616	5	0.4407
DLG2:NM_001142702_up_50	2	0.99313	0.99309	0.999949	26211	0	0.85806	0.0068702	0.013154	0.950977	617	2	0.85806
ARHGAP9:NM_032496_up_50	4	0.67935	0.68106	0.997086	19537	1	0.57056	0.0068755	0.021653	0.950977	618	3	0.57056
CRTC3:NM_001042574;NM_022769_up_50	7	0.74341	0.78971	0.997086	20689	1	0.4309	0.0068861	0.027311	0.951844	619	5	0.4309
GPRIN3:NM_198281_up_50	6	0.44825	0.59196	0.997086	15141	2	0.42417	0.0068887	0.026009	0.950977	620	3	0.42417
CCDC12:NM_144716_up_50	4	0.042142	0.10079	0.990864	2872	2	-0.80558	0.006897	0.021708	0.950977	621	1	-0.80558
ZNF600:NM_198457_up_50	8	0.41159	0.6056	0.997086	14407	2	0.22845	0.0069237	0.028956	0.951844	622	3	0.22845
FAM155B:NM_015686_up_50	8	0.59955	0.73513	0.997086	18094	1	0.18187	0.0069323	0.028987	0.951844	623	4	0.18187
MRPL51:NM_016497_up_50	6	0.82691	0.82772	0.997086	22272	1	0.3813	0.0069415	0.026161	0.950977	624	3	0.3813
MME:NM_007289_up_50	4	0.058862	0.13533	0.991683	3689	1	0.36006	0.0069444	0.021802	0.950977	625	2	0.36006
HS6ST3:NM_153456_up_50	7	0.48948	0.63886	0.997086	15983	2	0.29738	0.0069539	0.027552	0.951844	626	3	0.29738
MS4A7:NM_021201;NM_206940_up_50	7	0.45086	0.60787	0.997086	15208	2	0.2455	0.0069614	0.027582	0.951844	627	3	0.2455
NR1H3:NM_001251934;NM_001251935_up_50	6	0.34059	0.49314	0.997086	12696	2	-0.076053	0.0069722	0.026247	0.950977	628	2	-0.076053
XKR4:NM_052898_up_50	5	0.99559	0.99557	0.999949	26269	0	0.68991	0.0069883	0.023833	0.950977	629	3	0.68991
HIST1H2BK:NM_080593_up_50	4	0.029897	0.074541	0.990864	2170	1	0.2431	0.0069991	0.021936	0.950977	630	2	0.2431
CACNB1:NM_000723;NM_199248_up_50	10	0.09149	0.24895	0.995292	5147	5	-0.37928	0.0070018	0.031656	0.960153	631	2	-0.37928
SIRT5:NM_012241_up_50	3	0.36654	0.40396	0.997086	13368	1	0.70947	0.0070409	0.01912	0.950977	632	2	0.70947
SLC40A1:NM_014585_up_50	6	0.084552	0.19348	0.995292	4830	3	-0.021984	0.0070417	0.026443	0.951844	633	2	-0.021984
random:random_seq_134326_22_0_-1	1	0.99293	0.99287	0.999949	26205	0	1.1988	0.0070721	0.0070476	0.950977	634	1	1.1988
ACTN2:NM_001103;NM_001278344_up_50	7	0.099739	0.23698	0.995292	5485	2	0.47607	0.0070882	0.028043	0.951844	635	5	0.47607
KIFC2:NM_145754_up_50	7	0.41465	0.57932	0.997086	14474	2	0.20306	0.0070977	0.028076	0.951844	636	3	0.20306
RANBP2:NM_006267_up_50	5	0.55722	0.62123	0.997086	17277	1	0.57193	0.0071026	0.024181	0.950977	637	4	0.57193
CD84:NM_001184879;NM_003874_up_50	10	0.96676	0.96683	0.999949	25474	0	0.25979	0.0071293	0.032108	0.961374	638	5	0.25979
METAP1D:NM_199227_up_50	9	0.66533	0.79012	0.997086	19270	1	0.38883	0.0071491	0.031219	0.958767	639	5	0.38883
random:random_seq_9935_0_22_-1	1	0.99284	0.99279	0.999949	26202	0	1.4627	0.0071619	0.0071331	0.950977	640	1	1.4627
IRX3:NM_024336_up_50	6	0.18866	0.35308	0.995292	8688	1	0.24705	0.0071686	0.026822	0.951844	641	3	0.24705
DSP:NM_001008844;NM_004415_up_50	6	0.24308	0.4069	0.997086	10205	1	0.24934	0.0071688	0.026823	0.951844	642	3	0.24934
IL23A:NM_016584_up_50	3	0.99281	0.99288	0.999949	26200	0	0.5443	0.007194	0.019527	0.950977	643	3	0.5443
OR4F21:NM_001005504_up_50	3	0.96744	0.96741	0.999949	25498	0	0.91244	0.0072022	0.01954	0.950977	644	2	0.91244
MRPL50:NM_019051_up_50	5	0.87066	0.87067	0.997988	23200	0	-0.065809	0.007228	0.024566	0.950977	645	2	-0.065809
ZNF687:NM_020832_up_50	8	0.9454	0.94544	0.999949	24927	0	-0.13736	0.0072383	0.030023	0.958247	646	1	-0.13736
SLC11A2:NM_001174129_up_50	6	0.97063	0.97066	0.999949	25579	0	0.41968	0.0072565	0.027069	0.951844	647	4	0.41968
NM_144728:NM_144728_up_50	6	0.23812	0.40264	0.997086	10078	2	-0.04641	0.0072713	0.027111	0.951844	648	2	-0.04641
PATE2:NM_212555_up_50	7	0.79693	0.81859	0.997086	21658	1	-0.035573	0.0072738	0.02869	0.951844	649	3	-0.035573
NM_001291717:NM_001291717;NM_206956_up_50	9	0.97246	0.97244	0.999949	25633	0	0.46105	0.0072754	0.031734	0.960153	650	6	0.46105
APOO:NM_024122_up_50	7	0.9982	0.9982	0.999962	26353	0	0.31697	0.0072774	0.028699	0.951844	651	5	0.31697
GPR19:NM_006143_up_50	12	0.12414	0.31792	0.995292	6474	2	0.14797	0.0072949	0.034885	0.969307	652	5	0.14797
C6:NM_001115131_up_50	3	0.99269	0.99277	0.999949	26198	0	0.62459	0.0073087	0.019834	0.950977	653	3	0.62459
CER1:NM_005454_up_50	6	0.83427	0.83446	0.997086	22402	1	0.44986	0.0073265	0.027269	0.951844	654	3	0.44986
TNFAIP8L1:NM_001167942_up_50	8	0.38699	0.58984	0.997086	13831	2	0.38275	0.0073403	0.030362	0.958247	655	5	0.38275
NUBP1:NM_001278506;NM_002484_up_50	8	0.30553	0.50804	0.997086	11837	3	0.25476	0.007341	0.030363	0.958247	656	4	0.25476
ENTPD5:NM_001249_up_50	10	0.9796	0.97971	0.999949	25845	0	0.24018	0.0073584	0.032922	0.966367	657	5	0.24018
KRT73:NM_175068_up_50	8	0.95419	0.95418	0.999949	25151	0	0.43713	0.0074423	0.030697	0.958247	658	4	0.43713
GPSM1:NM_001145639_up_50	10	0.17676	0.38108	0.997086	8306	4	-0.29739	0.0074479	0.033269	0.966367	659	2	-0.29739
SLC39A4:NM_130849_up_50	6	0.82851	0.82918	0.997086	22303	1	-0.14258	0.0074625	0.027645	0.951844	660	1	-0.14258
ADAT2:NM_182503_up_50	8	0.99691	0.99692	0.999949	26310	0	0.44894	0.0074805	0.030826	0.958247	661	5	0.44894
ZNF83:NM_001105549;NM_018300_up_50	9	0.28832	0.50138	0.997086	11435	2	0.21081	0.0075091	0.032643	0.964711	662	4	0.21081
NM_001290227:NM_001290227_up_50	10	0.056295	0.17129	0.995292	3553	2	0.23736	0.0075184	0.033525	0.966367	663	4	0.23736
RBM18:NM_033117_up_50	11	0.50027	0.71229	0.997086	16215	1	0.56048	0.0075303	0.035661	0.970985	664	6	0.56048
OR1L3:NM_001005234_up_50	4	0.3981	0.48036	0.997086	14101	1	0.68073	0.0075431	0.023252	0.950977	665	2	0.68073
COL5A3:NM_015719_up_50	7	0.98458	0.98448	0.999949	25984	0	0.36083	0.0075506	0.029677	0.958247	666	4	0.36083
IGF1:NM_001111284_up_50	6	0.5367	0.66042	0.997086	16900	1	0.32539	0.0075657	0.027958	0.951844	667	3	0.32539
DNAJC27:NM_001198559;NM_016544_up_50	7	0.92793	0.92801	0.999949	24458	0	0.2292	0.0075698	0.02975	0.958247	668	3	0.2292
MEN1:NM_130802_up_50	1	0.99241	0.99237	0.999949	26188	0	0.79239	0.0075853	0.0075502	0.950977	669	1	0.79239
FMN1:NM_001277313;NM_001277314_up_50	7	0.91583	0.91588	0.999949	24156	0	0.22066	0.0075862	0.029802	0.958247	670	3	0.22066
ZNF2:NM_001017396;NM_021088_up_50	8	0.055364	0.157	0.993254	3517	4	-0.28025	0.0075946	0.031194	0.958767	671	3	-0.28025
ZNF19:NM_006961_up_50	9	0.15189	0.33635	0.995292	7453	3	0.42438	0.0076093	0.033041	0.966367	672	5	0.42438
TSGA10:NM_182911_up_50	5	0.99154	0.99155	0.999949	26157	0	0.5263	0.0076108	0.025732	0.950977	673	3	0.5263
FAM189A2:NM_004816_up_50	4	0.98219	0.98225	0.999949	25909	0	0.58349	0.007612	0.023415	0.950977	674	3	0.58349
GREB1:NM_014668_up_50	7	0.51988	0.66368	0.997086	16596	2	-0.33038	0.0076308	0.029948	0.958247	675	1	-0.33038
HMGB2:NM_001130688;NM_002129_up_50	2	0.99236	0.99232	0.999949	26186	0	1.1855	0.0076403	0.014566	0.950977	676	2	1.1855
SGCB:NM_000232_up_50	8	0.97368	0.97375	0.999949	25670	0	0.11036	0.0076462	0.031362	0.958767	677	3	0.11036
RASGRF1:NM_153815_up_50	4	0.72858	0.7287	0.997086	20391	0	-0.0956	0.0076626	0.023528	0.950977	678	1	-0.0956
FUT10:NM_032664_up_50	6	0.91583	0.91587	0.999949	24155	0	0.19947	0.0076759	0.028283	0.951844	679	3	0.19947
RILPL2:NM_145058_up_50	7	0.41794	0.5819	0.997086	14537	2	0.33917	0.0076789	0.030113	0.958247	680	4	0.33917
HIGD2A:NM_138820_up_50	4	0.67558	0.67765	0.997086	19466	1	0.43581	0.0076997	0.023606	0.950977	681	2	0.43581
random:random_seq_75109_0_22_-1	1	0.9923	0.99225	0.999949	26183	0	1.2555	0.0077007	0.0076638	0.950977	682	1	1.2555
ISL1:NM_002202_up_50	9	0.31058	0.52354	0.997086	11974	2	0.43032	0.0077153	0.033458	0.966367	683	6	0.43032
DPM3:NM_018973_up_50	4	0.58315	0.60108	0.997086	17771	1	0.36199	0.0077391	0.023702	0.950977	684	2	0.36199
MTF1:NM_005955_up_50	8	0.06632	0.17887	0.995292	4019	3	0.27295	0.0077481	0.031701	0.960153	685	3	0.27295
CACNG6:NM_031897;NM_145815_up_50	6	0.48523	0.62677	0.997086	15912	1	0.14888	0.0077494	0.028483	0.951844	686	2	0.14888
TAL2:NM_005421_up_50	6	0.55134	0.66627	0.997086	17169	1	0.6552	0.0077525	0.028494	0.951844	687	4	0.6552
ASCL5:NM_001270601_up_50	7	0.36557	0.54172	0.997086	13347	1	-0.10022	0.0077646	0.030399	0.958247	688	3	-0.10022
FAM167B:NM_032648_up_50	4	0.97652	0.97656	0.999949	25758	0	0.54391	0.0077646	0.023775	0.950977	689	2	0.54391
EXOC5:NM_006544_up_50	11	0.095741	0.25993	0.995292	5326	4	0.1868	0.0077792	0.036712	0.975562	690	4	0.1868
random:random_seq_82448_22_0_-1	1	0.99218	0.99213	0.999949	26180	0	1.8719	0.0078162	0.0077842	0.950977	691	1	1.8719
CCRL2:NM_001130910_up_50	9	0.98923	0.98921	0.999949	26103	0	0.29308	0.0078183	0.033852	0.966367	692	6	0.29308
OR2A2:NM_001005480_up_50	9	0.95022	0.95018	0.999949	25062	0	0.25029	0.0078247	0.033871	0.966367	693	3	0.25029
SLC7A7:NM_001126105_up_50	8	0.89242	0.89544	0.99973	23674	1	0.01065	0.0078501	0.032041	0.961374	694	2	0.01065
RHEB:NM_005614_up_50	9	0.0062278	0.0279	0.989787	576	4	-0.35267	0.0078528	0.033975	0.966367	695	1	-0.35267
AMPD3:NM_001025389_up_50	9	0.42605	0.63733	0.997086	14720	1	-0.17666	0.0078923	0.03411	0.966367	696	3	-0.17666
ADPRHL1:NM_138430_up_50	7	0.7225	0.77984	0.997086	20287	1	0.10449	0.0078937	0.030851	0.958247	697	2	0.10449
SNRNP48:NM_152551_up_50	8	0.99027	0.99027	0.999949	26129	0	0.50511	0.0079015	0.032218	0.961374	698	5	0.50511
TIPARP:NM_001184717_up_50	11	0.32805	0.57806	0.997086	12400	4	-0.26319	0.0079181	0.037296	0.975958	699	4	-0.26319
ZMYM6:NM_007167_up_50	10	0.989	0.98906	0.999949	26097	0	0.12426	0.007927	0.035016	0.969307	700	3	0.12426
random:random_seq_152227_0_22_-1	1	0.99206	0.99201	0.999949	26175	0	2.2003	0.0079381	0.0079121	0.950977	701	1	2.2003
random:random_seq_106681_0_22_-1	1	0.99206	0.99201	0.999949	26174	0	1.3419	0.0079445	0.0079173	0.950977	702	1	1.3419
PVRL1:NM_002855;NM_203286_up_50	11	0.91431	0.93485	0.999949	24125	1	0.14579	0.0079796	0.037553	0.975958	703	3	0.14579
ARMC1:NM_001286702;NM_018120_up_50	5	0.71008	0.72028	0.997086	20063	1	0.66301	0.0079851	0.026898	0.951844	704	3	0.66301
FGFBP1:NM_005130_up_50	8	0.73923	0.81598	0.997086	20604	1	0.39155	0.0080028	0.032571	0.964711	705	4	0.39155
MARCH10:NM_001100875_up_50	3	0.99199	0.99208	0.999949	26173	0	0.30748	0.0080052	0.021631	0.950977	706	3	0.30748
CYP7A1:NM_000780_up_50	6	0.91865	0.91871	0.999949	24233	0	0.47379	0.0080273	0.029283	0.958247	707	4	0.47379
HOXA3:NM_030661_up_50	3	0.99195	0.99203	0.999949	26171	0	0.67275	0.0080476	0.021741	0.950977	708	3	0.67275
GABRP:NM_014211_up_50	11	0.049931	0.16563	0.994335	3256	5	-5.5085e-05	0.0080504	0.037833	0.976048	709	5	-5.5085e-05
C22orf46:NM_001142964_up_50	8	0.037775	0.12081	0.990864	2617	3	0.27578	0.0080539	0.03274	0.964711	710	3	0.27578
KIAA0195:NM_014738_up_50	4	0.83128	0.83152	0.997086	22357	0	0.3372	0.0080707	0.024512	0.950977	711	3	0.3372
PREB:NM_013388_up_50	9	0.66928	0.79278	0.997086	19350	2	0.080275	0.0080821	0.034843	0.969307	712	4	0.080275
TMIGD2:NM_001169126;NM_144615_up_50	7	0.4785	0.63001	0.997086	15791	1	0.32586	0.0081049	0.031553	0.959717	713	5	0.32586
C6orf62:NM_030939_up_50	3	0.99187	0.99195	0.999949	26166	0	0.47997	0.0081313	0.021948	0.950977	714	3	0.47997
MAD2L1:NM_002358_up_50	7	0.10498	0.24441	0.995292	5688	1	0.056903	0.0081659	0.031764	0.960153	715	2	0.056903
CDC42EP3:NM_001270436_up_50	5	0.75464	0.75694	0.997086	20883	1	0.4223	0.0081714	0.027485	0.951844	716	3	0.4223
NRXN2:NM_015080;NM_138732_up_50	7	0.86438	0.86641	0.997988	23051	1	0.35945	0.0081793	0.031812	0.960153	717	5	0.35945
CH25H:NM_003956_up_50	8	0.25545	0.4513	0.997086	10576	1	-0.09448	0.0082352	0.033345	0.966367	718	3	-0.09448
S1PR2:NM_004230_up_50	5	0.98839	0.98842	0.999949	26080	0	0.52765	0.0082565	0.027755	0.951844	719	4	0.52765
PSMC5:NM_002805_up_50	8	0.90693	0.90774	0.999949	23971	1	-0.097178	0.0082577	0.033424	0.966367	720	2	-0.097178
SMEK2:NM_001122964;NM_020463_up_50	9	0.93087	0.93119	0.999949	24546	1	0.48495	0.0082581	0.035536	0.970282	721	6	0.48495
RPL9:NM_000661_up_50	6	0.56028	0.66998	0.997086	17335	1	0.6085	0.0082594	0.029953	0.958247	722	4	0.6085
C4orf17:NM_032149_up_50	2	0.99174	0.99168	0.999949	26161	0	1.108	0.0082625	0.015708	0.950977	723	2	1.108
SEZ6:NM_001098635;NM_178860_up_50	6	0.002247	0.0095599	0.954651	225	5	-0.57308	0.0082655	0.029965	0.958247	724	1	-0.57308
MIS12:NM_001258217;NM_001258220_up_50	7	0.69287	0.76681	0.997086	19758	1	0.088543	0.0082791	0.032159	0.961374	725	3	0.088543
PPARD:NM_001171818;NM_177435_up_50	12	0.018367	0.077632	0.990864	1411	4	-0.11436	0.0083092	0.038974	0.976048	726	5	-0.11436
NREP:NM_001142478;NM_001142480_up_50	6	0.21745	0.3848	0.997086	9506	2	-0.21819	0.0083128	0.030109	0.958247	727	2	-0.21819
TIE1:NM_001253357;NM_005424_up_50	10	0.068873	0.19989	0.995292	4136	3	0.32107	0.008333	0.036493	0.974797	728	5	0.32107
TWIST1:NM_000474_up_50	7	0.39461	0.56391	0.997086	14027	2	-0.0411	0.0083337	0.032352	0.962935	729	2	-0.0411
TRAF5:NM_004619_up_50	8	0.046203	0.1383	0.992755	3073	4	-0.43263	0.008356	0.033729	0.966367	730	3	-0.43263
SORBS2:NM_001270771;NM_021069_up_50	7	0.61221	0.73609	0.997086	18333	1	0.58371	0.0083727	0.032487	0.963683	731	5	0.58371
MTMR7:NM_004686_up_50	9	0.97561	0.97562	0.999949	25728	0	-0.075058	0.0084259	0.036188	0.974797	732	2	-0.075058
random:random_seq_3386_0_22_-1	1	0.99156	0.99151	0.999949	26158	0	1.7015	0.0084448	0.0084161	0.950977	733	1	1.7015
MICAL1:NM_001286613_up_50	8	0.48844	0.65628	0.997086	15969	2	0.098745	0.0084615	0.034051	0.966367	734	2	0.098745
ALG11:NM_001004127_up_50	8	0.94662	0.94665	0.999949	24954	0	0.29252	0.0084617	0.034051	0.966367	735	5	0.29252
C5AR2:NM_001271749_up_50	9	0.40626	0.61797	0.997086	14296	1	0.2081	0.0084678	0.036349	0.974797	736	4	0.2081
SEMA5B:NM_001256346_up_50	5	0.98226	0.98231	0.999949	25913	0	0.57794	0.0084729	0.028406	0.951844	737	4	0.57794
CPXM1:NM_001184699;NM_019609_up_50	8	0.97769	0.97775	0.999949	25794	0	0.30577	0.008473	0.034085	0.966367	738	4	0.30577
ACTB:NM_001101_up_50	10	0.37944	0.60236	0.997086	13651	1	-0.014825	0.0084982	0.037107	0.975562	739	2	-0.014825
KRT24:NM_019016_up_50	6	0.8844	0.88427	0.99926	23484	0	0.16382	0.0085004	0.030642	0.958247	740	2	0.16382
MT1H:NM_005951_up_50	6	0.93737	0.93744	0.999949	24701	0	0.76689	0.0085089	0.030672	0.958247	741	3	0.76689
DENND2C:NM_001256404;NM_198459_up_50	8	0.93988	0.93999	0.999949	24776	0	0.038647	0.0085124	0.034225	0.966367	742	1	0.038647
RPS24:NM_001026;NM_033022_up_50	11	0.029641	0.10866	0.990864	2157	5	-0.0040947	0.0085196	0.039825	0.976048	743	5	-0.0040947
CCDC60:NM_178499_up_50	8	0.13376	0.30494	0.995292	6823	3	0.36987	0.0085237	0.034261	0.966367	744	5	0.36987
SEPT11:NM_018243_up_50	6	0.78499	0.79317	0.997086	21451	1	0.37262	0.0085563	0.030801	0.958247	745	3	0.37262
TRO:NM_001039705;NM_177557_up_50	5	0.19992	0.33183	0.995292	9023	1	0.81163	0.0085762	0.028712	0.951844	746	4	0.81163
L3MBTL3:NM_001007102;NM_032438_up_50	4	0.87914	0.87928	0.998996	23368	0	0.85797	0.0086007	0.025792	0.950977	747	3	0.85797
DAGLB:NM_001142936;NM_139179_up_50	4	0.32318	0.43918	0.997086	12274	1	0.23204	0.0086062	0.025804	0.950977	748	2	0.23204
MCEMP1:NM_174918_up_50	6	0.11967	0.24902	0.995292	6300	2	-0.24275	0.0086094	0.030949	0.958767	749	2	-0.24275
NBPF15:NM_173638_up_50	7	0.96537	0.96534	0.999949	25441	0	0.31248	0.0086111	0.033327	0.966367	750	5	0.31248
OLA1:NM_001011708;NM_013341_up_50	9	0.26145	0.47464	0.997086	10733	3	0.36403	0.0086129	0.036918	0.975562	751	5	0.36403
ZNF441:NM_152355_up_50	10	0.97865	0.97873	0.999949	25816	0	0.33152	0.0086233	0.037561	0.975958	752	6	0.33152
CAPN14:NM_001145122_up_50	3	0.9858	0.98591	0.999949	26015	0	1.0048	0.0086432	0.023266	0.950977	753	3	1.0048
KRTAP2-3:NM_001165252_up_50	3	0.0677	0.12275	0.990864	4087	1	-0.24638	0.0086443	0.023268	0.950977	754	1	-0.24638
OR6S1:NM_001001968_up_50	7	0.86026	0.86291	0.997988	22953	1	0.19498	0.008662	0.033506	0.966367	755	2	0.19498
AGR2:NM_006408_up_50	6	0.72149	0.75056	0.997086	20271	1	0.54241	0.0086726	0.031139	0.958767	756	4	0.54241
C8orf22:NM_001007176;NM_001256598_up_50	7	0.98717	0.98707	0.999949	26053	0	0.58585	0.0086847	0.033588	0.966367	757	5	0.58585
GJC1:NM_001080383_up_50	6	0.74685	0.76641	0.997086	20735	1	0.31034	0.0087332	0.031314	0.958767	758	3	0.31034
UCP3:NM_003356;NM_022803_up_50	4	0.15692	0.25905	0.995292	7629	1	0.4448	0.0087348	0.026116	0.950977	759	3	0.4448
SCN7A:NM_002976_up_50	5	0.6371	0.66891	0.997086	18756	1	0.32963	0.0087434	0.029228	0.958247	760	2	0.32963
SPRR2D:NM_006945_up_50	4	0.86656	0.86673	0.997988	23102	0	0.53032	0.0087591	0.026173	0.950977	761	2	0.53032
THOC5:NM_001002877;NM_003678_up_50	9	0.30696	0.51992	0.997086	11879	2	0.068251	0.0087643	0.037507	0.975958	762	3	0.068251
NM_001282670:NM_001282670_up_50	9	0.51677	0.69822	0.997086	16542	2	0.23578	0.0087673	0.03752	0.975958	763	5	0.23578
KRT86:NM_002284_up_50	7	0.31799	0.50627	0.997086	12145	2	0.17855	0.0087693	0.033876	0.966367	764	3	0.17855
EPB42:NM_000119;NM_001114134_up_50	6	0.56736	0.67292	0.997086	17461	1	0.64127	0.0087911	0.031492	0.958963	765	4	0.64127
UBE2C:NM_181801_up_50	4	0.012501	0.035617	0.990864	1006	1	0.39348	0.0087937	0.026256	0.950977	766	2	0.39348
PSMA5:NM_001199772;NM_002790_up_50	8	0.36447	0.57399	0.997086	13313	2	0.071129	0.0088177	0.03522	0.970282	767	3	0.071129
SMARCC2:NM_001130420;NM_139067_up_50	7	0.76923	0.80294	0.997086	21143	1	-0.13132	0.0088346	0.034083	0.966367	768	1	-0.13132
RPS6KL1:NM_031464_up_50	5	0.35653	0.49531	0.997086	13126	2	0.77462	0.0088484	0.029552	0.958247	769	3	0.77462
FHL5:NM_001170807;NM_020482_up_50	4	0.4959	0.54002	0.997086	16121	1	0.43237	0.0088777	0.026447	0.951844	770	2	0.43237
TSKU:NM_001258210_up_50	7	0.094618	0.22987	0.995292	5288	3	-0.26088	0.0088824	0.034253	0.966367	771	2	-0.26088
ZBTB37:NM_001122770;NM_032522_up_50	8	0.66555	0.78593	0.997086	19274	1	0.02922	0.0089198	0.035544	0.970282	772	1	0.02922
THOC5:NM_001002878;NM_001002879_up_50	5	0.71788	0.72633	0.997086	20205	1	0.22309	0.0089513	0.029868	0.958247	773	2	0.22309
OCLN:NM_002538_up_50	5	0.29471	0.43043	0.997086	11591	1	0.08163	0.0089657	0.029909	0.958247	774	2	0.08163
VPS25:NM_032353_up_50	6	0.34144	0.49391	0.997086	12717	1	0.24292	0.0089691	0.032008	0.961374	775	3	0.24292
PANK1:NM_148977_up_50	6	0.45957	0.60262	0.997086	15396	1	0.61265	0.0089901	0.032067	0.961374	776	4	0.61265
RUVBL1:NM_003707_up_50	6	0.18883	0.35334	0.995292	8692	3	-0.16105	0.0089915	0.032071	0.961374	777	2	-0.16105
FEV:NM_017521_up_50	11	0.17628	0.39369	0.997086	8288	2	0.10943	0.0090004	0.04176	0.976048	778	4	0.10943
ACADVL:NM_001270447_up_50	3	0.99097	0.99105	0.999949	26149	0	0.53761	0.0090335	0.024267	0.950977	779	3	0.53761
FAM196B:NM_001129891_up_50	5	0.73314	0.73861	0.997086	20492	1	0.66332	0.0090381	0.030108	0.958247	780	4	0.66332
RPS16:NM_001020_up_50	8	0.87077	0.8798	0.999039	23203	1	0.48443	0.0090455	0.03595	0.97345	781	5	0.48443
ARHGAP30:NM_001025598;NM_181720_up_50	7	0.18774	0.35737	0.996341	8661	3	-0.47833	0.0090637	0.034892	0.969307	782	2	-0.47833
ATP11C:NM_001010986;NM_173694_up_50	4	0.21718	0.33238	0.995292	9495	2	-0.34147	0.0090649	0.02689	0.951844	783	1	-0.34147
CA3:NM_005181_up_50	8	0.12448	0.28849	0.995292	6487	3	-0.31169	0.0090725	0.036038	0.973839	784	2	-0.31169
ANK2:NM_001127493_up_50	6	0.99598	0.99593	0.999949	26287	0	0.52757	0.0091234	0.032469	0.963683	785	4	0.52757
C11orf30:NM_020193_up_50	8	0.91446	0.91477	0.999949	24129	1	0.39478	0.0091234	0.036204	0.974797	786	4	0.39478
random:random_seq_102453_0_22_-1	1	0.99087	0.99083	0.999949	26147	0	1.1982	0.0091312	0.0091046	0.950977	787	1	1.1982
MAP4K4:NM_001242559;NM_145687_up_50	3	0.94851	0.9484	0.999949	25022	0	0.6763	0.0091417	0.024536	0.950977	788	2	0.6763
MDH1:NM_001199111;NM_001199112_up_50	9	0.3182	0.53107	0.997086	12152	3	0.33304	0.0091577	0.038968	0.976048	789	4	0.33304
ZNF225:NM_013362_up_50	6	0.14016	0.28065	0.995292	7052	1	0.34837	0.0091825	0.032636	0.964711	790	3	0.34837
HIST1H4A:NM_003538_up_50	7	0.97526	0.97517	0.999949	25718	0	0.43544	0.0091828	0.035296	0.970282	791	4	0.43544
NM_001145371:NM_001145371;NM_001145372_up_50	8	0.11347	0.26842	0.995292	6039	1	0.36811	0.0091829	0.036388	0.974797	792	5	0.36811
SOX5:NM_001261415_up_50	6	0.76278	0.77712	0.997086	21033	1	0.031063	0.0092207	0.03274	0.964711	793	2	0.031063
TJP3:NM_001267560_up_50	9	0.58018	0.73564	0.997086	17720	2	0.19102	0.0092278	0.039246	0.976048	794	2	0.19102
WNT8B:NM_003393_up_50	3	0.99076	0.99086	0.999949	26145	0	0.56377	0.0092362	0.024789	0.950977	795	3	0.56377
DDX58:NM_014314_up_50	5	0.69967	0.71235	0.997086	19880	1	0.58499	0.0092461	0.030758	0.958247	796	4	0.58499
SLC9A4:NM_001011552_up_50	6	0.23962	0.40395	0.997086	10119	1	-0.0081391	0.0092589	0.032839	0.966367	797	2	-0.0081391
ZRSR2:NM_005089_up_50	9	0.1377	0.31358	0.995292	6969	4	-0.26479	0.0092868	0.039465	0.976048	798	3	-0.26479
VRK1:NM_003384_up_50	7	0.99417	0.9941	0.999949	26239	0	0.3991	0.009294	0.035712	0.970985	799	4	0.3991
SHC3:NM_016848_up_50	6	0.83909	0.83909	0.997086	22508	1	0.32556	0.0093029	0.032964	0.966367	800	4	0.32556
SEC14L1:NM_001204410_up_50	3	0.99068	0.99078	0.999949	26142	0	0.91854	0.0093152	0.024998	0.950977	801	3	0.91854
RALGDS:NM_001271774_up_50	8	0.35341	0.56169	0.997086	13038	2	0.13517	0.0093583	0.036935	0.975562	802	4	0.13517
KIAA1217:NM_001282769_up_50	3	0.93481	0.9347	0.999949	24635	0	0.88204	0.0093777	0.025162	0.950977	803	2	0.88204
ATP6V1E1:NM_001039366;NM_001696_up_50	5	0.47218	0.57777	0.997086	15655	1	0.65042	0.0094247	0.031299	0.958767	804	3	0.65042
PREPL:NM_001042385;NM_001042386_up_50	8	0.53386	0.68761	0.997086	16842	2	0.097539	0.0094307	0.037186	0.975562	805	2	0.097539
RPRML:NM_203400_up_50	7	0.97421	0.97413	0.999949	25681	0	0.35289	0.0094342	0.036204	0.974797	806	5	0.35289
PRRC1:NM_001286808;NM_130809_up_50	5	0.46465	0.57421	0.997086	15508	1	-0.025193	0.0094417	0.031347	0.958767	807	1	-0.025193
SELPLG:NM_001206609_up_50	6	0.35537	0.50645	0.997086	13093	2	-0.010055	0.009488	0.033515	0.966367	808	2	-0.010055
SLC36A4:NM_001286139_up_50	3	0.99043	0.99054	0.999949	26134	0	0.74407	0.0095688	0.025635	0.950977	809	3	0.74407
WDR33:NM_001006622;NM_018383_up_50	7	0.14624	0.30144	0.995292	7260	1	0.15883	0.0095909	0.036741	0.975562	810	3	0.15883
WNT10A:NM_025216_up_50	5	0.7216	0.72929	0.997086	20272	1	0.65891	0.0096009	0.031822	0.960153	811	3	0.65891
EFCAB1:NM_001142857;NM_024593_up_50	9	0.10176	0.254	0.995292	5571	2	0.10323	0.0096255	0.040779	0.976048	812	3	0.10323
CEP192:NM_032142_up_50	9	0.8819	0.89715	0.999949	23425	1	0.086043	0.0096286	0.040793	0.976048	813	3	0.086043
random:random_seq_179111_0_22_-1	1	0.99036	0.99034	0.999949	26132	0	0.91872	0.0096444	0.009603	0.950977	814	1	0.91872
TVP23C:NM_001135036;NM_145301_up_50	4	0.81027	0.81055	0.997086	21919	0	0.033192	0.0096509	0.028283	0.951844	815	1	0.033192
CFAP45:NM_012337_up_50	9	0.65063	0.78028	0.997086	19003	2	0.43121	0.0096619	0.040924	0.976048	816	5	0.43121
CKM:NM_001824_up_50	7	0.94253	0.94257	0.999949	24840	0	0.48904	0.00967	0.037027	0.975562	817	5	0.48904
PRDM8:NM_020226_up_50	7	0.92955	0.92959	0.999949	24495	0	0.51706	0.0096805	0.037065	0.975562	818	5	0.51706
TBX22:NM_016954_up_50	7	0.038667	0.11321	0.990864	2661	4	-0.57764	0.0096809	0.037066	0.975562	819	3	-0.57764
IGF1:NM_000618;NM_001111285_up_50	3	0.9903	0.99041	0.999949	26130	0	0.55998	0.0097021	0.025976	0.950977	820	3	0.55998
MMP25:NM_022468_up_50	7	0.71566	0.77672	0.997086	20167	1	0.32705	0.0097243	0.03721	0.975562	821	4	0.32705
GHRL:NM_001134944;NM_001134946_up_50	6	0.97471	0.97471	0.999949	25697	0	0.55516	0.0097243	0.034173	0.966367	822	4	0.55516
ARHGAP6:NM_013423_up_50	6	0.53169	0.65847	0.997086	16800	1	0.58286	0.0098156	0.034437	0.968261	823	4	0.58286
CDK5R2:NM_003936_up_50	6	0.93072	0.93078	0.999949	24539	0	0.65146	0.0098196	0.034448	0.968261	824	4	0.65146
random:random_seq_158988_0_22_-1	1	0.99018	0.99015	0.999949	26125	0	0.66266	0.009824	0.0097857	0.950977	825	1	0.66266
SLTM:NM_001013843;NM_024755_up_50	6	0.3035	0.46	0.997086	11784	2	-0.22535	0.0098316	0.034483	0.968261	826	2	-0.22535
RUNX1T1:NM_175636_up_50	9	0.5509	0.71803	0.997086	17159	2	0.19443	0.0098575	0.041684	0.976048	827	4	0.19443
random:random_seq_63184_0_22_-1	1	0.99014	0.99011	0.999949	26124	0	0.98427	0.0098625	0.0098307	0.950977	828	1	0.98427
BET1L:NM_001098787;NM_016526_up_50	12	0.99759	0.9976	0.999949	26330	0	0.41262	0.0098768	0.045288	0.976048	829	6	0.41262
NFE2L2:NM_006164_up_50	8	0.82709	0.85395	0.997988	22276	1	0.51189	0.0099131	0.038722	0.976048	830	5	0.51189
SBNO1:NM_001167856;NM_018183_up_50	6	0.2804	0.43973	0.997086	11240	1	0.45573	0.0099169	0.034707	0.969307	831	4	0.45573
BRCA1:NM_007294;NM_007300_up_50	4	0.99477	0.99476	0.999949	26253	0	0.73798	0.0099412	0.02898	0.951844	832	2	0.73798
FAM216B:NM_182508_up_50	3	0.99002	0.99013	0.999949	26120	0	0.58198	0.0099787	0.0267	0.951844	833	3	0.58198
NAA16:NM_001110798;NM_024561_up_50	8	0.12069	0.28163	0.995292	6337	4	-0.14292	0.0099885	0.038959	0.976048	834	2	-0.14292
TMEM220:NM_001004313_up_50	6	0.0023647	0.0099987	0.954651	241	2	0.055148	0.0099949	0.034904	0.969307	835	3	0.055148
CLIC4:NM_013943_up_50	7	0.89943	0.89957	0.999949	23812	0	0.26684	0.010002	0.038148	0.976048	836	4	0.26684
ELK1:NM_001114123;NM_005229_up_50	11	0.76225	0.86621	0.997988	21027	2	0.19379	0.010041	0.045285	0.976048	837	5	0.19379
PPEF2:NM_006239_up_50	9	0.69506	0.81048	0.997086	19789	2	0.16218	0.01009	0.042569	0.976048	838	3	0.16218
ZNF532:NM_018181_up_50	7	0.27635	0.47226	0.997086	11148	1	0.25249	0.010094	0.038476	0.976048	839	3	0.25249
ZNF607:NM_001172677_up_50	8	0.92002	0.92025	0.999949	24267	0	0.35668	0.010123	0.039383	0.976048	840	4	0.35668
RHBDD3:NM_012265_up_50	9	0.89861	0.90706	0.999949	23802	1	0.17335	0.010144	0.042772	0.976048	841	4	0.17335
H1FX:NM_006026_up_50	8	0.55187	0.7004	0.997086	17176	1	0.38641	0.010173	0.039544	0.976048	842	5	0.38641
SH3D21:NM_001162530_up_50	9	0.99297	0.99292	0.999949	26208	0	0.42908	0.010176	0.042894	0.976048	843	6	0.42908
SCGB2A1:NM_002407_up_50	7	0.53472	0.67594	0.997086	16869	2	0.47729	0.010178	0.03876	0.976048	844	5	0.47729
EXPH5:NM_015065_up_50	6	0.42	0.56562	0.997086	14588	2	0.042474	0.010182	0.035414	0.970282	845	2	0.042474
HABP4:NM_014282_up_50	10	0.0010579	0.0061509	0.954651	111	2	0.20103	0.010184	0.043242	0.976048	846	4	0.20103
ZNF107:NM_001013746;NM_016220_up_50	8	0.94505	0.94509	0.999949	24918	0	0.4013	0.010214	0.039682	0.976048	847	4	0.4013
POU3F1:NM_002699_up_50	7	0.2249	0.40608	0.997086	9712	3	-0.22709	0.010215	0.038886	0.976048	848	3	-0.22709
ZNF423:NM_015069_up_50	3	0.98976	0.98988	0.999949	26110	0	0.56185	0.010237	0.02738	0.951844	849	3	0.56185
TMEM179:NM_001286389;NM_001286390_up_50	7	0.97392	0.97382	0.999949	25676	0	0.55245	0.01025	0.038998	0.976048	850	5	0.55245
OR6P1:NM_001160325_up_50	10	0.89283	0.91528	0.999949	23681	1	0.31742	0.010278	0.04358	0.976048	851	6	0.31742
CABIN1:NM_001199281;NM_012295_up_50	7	0.38562	0.55701	0.997086	13797	2	0.4628	0.010304	0.039164	0.976048	852	3	0.4628
FAM212B:NM_019099_up_50	4	0.96768	0.96768	0.999949	25502	0	0.61432	0.010321	0.029871	0.958247	853	3	0.61432
POU5F1B:NM_001159542_up_50	10	0.93834	0.94096	0.999949	24732	1	0.34117	0.010331	0.043743	0.976048	854	6	0.34117
INSL3:NM_001265587;NM_005543_up_50	7	0.7007	0.77012	0.997086	19897	1	0.27716	0.010331	0.039262	0.976048	855	5	0.27716
SPRED2:NM_181784_up_50	4	0.39101	0.47631	0.997086	13938	1	0.41845	0.010339	0.029907	0.958247	856	2	0.41845
NM_001164527:NM_001164527;NM_007134_up_50	10	0.25956	0.49444	0.997086	10687	2	0.2097	0.010344	0.043798	0.976048	857	5	0.2097
PRKACB:NM_001242857;NM_001242859_up_50	5	0.90758	0.90753	0.999949	23988	0	0.27695	0.010364	0.034088	0.966367	858	1	0.27695
NM_001013690:NM_001013690_up_50	6	0.38597	0.53426	0.997086	13806	1	0.11778	0.010366	0.035942	0.97345	859	3	0.11778
NM_001014442:NM_001014442_up_50	6	0.68942	0.73206	0.997086	19699	1	0.35508	0.010367	0.035949	0.97345	860	4	0.35508
ABCA6:NM_080284_up_50	8	0.36339	0.57284	0.997086	13290	1	0.49391	0.010374	0.040211	0.976048	861	5	0.49391
random:random_seq_168826_0_22_-1	1	0.98961	0.9896	0.999949	26108	0	0.8093	0.010388	0.010351	0.950977	862	1	0.8093
TONSL:NM_013432_up_50	3	0.9896	0.98971	0.999949	26107	0	0.59565	0.010405	0.027826	0.951844	863	3	0.59565
SLC29A1:NM_001078177_up_50	2	0.93082	0.93095	0.999949	24542	0	0.85622	0.010422	0.019777	0.950977	864	1	0.85622
PCDHB9:NM_019119_up_50	8	0.99163	0.99163	0.999949	26159	0	0.3413	0.010446	0.04043	0.976048	865	4	0.3413
KLF5:NM_001730_up_50	12	0.9158	0.94477	0.999949	24154	1	0.31777	0.01049	0.047685	0.976048	866	5	0.31777
RRAGC:NM_001271851;NM_022157_up_50	6	0.93875	0.93879	0.999949	24748	0	0.47658	0.010501	0.036347	0.974797	867	3	0.47658
TELO2:NM_016111_up_50	10	0.45361	0.66651	0.997086	15267	3	-0.12189	0.010502	0.044365	0.976048	868	3	-0.12189
SFI1:NM_001007467;NM_014775_up_50	7	0.86901	0.87037	0.997988	23159	1	0.24367	0.010502	0.039836	0.976048	869	3	0.24367
CAPN3:NM_173088_up_50	8	0.87734	0.88423	0.99926	23333	1	0.39968	0.010521	0.040663	0.976048	870	5	0.39968
VSIG8:NM_001013661_up_50	7	0.97179	0.97167	0.999949	25614	0	0.37758	0.010526	0.039917	0.976048	871	5	0.37758
RGMA:NM_001166283_up_50	7	0.59449	0.72719	0.997086	17992	1	0.030788	0.010527	0.03992	0.976048	872	2	0.030788
MED24:NM_001079518;NM_014815_up_50	6	0.58523	0.68064	0.997086	17817	1	0.41671	0.01054	0.036444	0.974797	873	3	0.41671
PTHLH:NM_002820;NM_198965_up_50	4	0.85313	0.85326	0.997988	22793	0	0.43455	0.010541	0.030403	0.958247	874	2	0.43455
FKBP15:NM_015258_up_50	7	0.57985	0.71441	0.997086	17710	1	0.24772	0.010549	0.040002	0.976048	875	3	0.24772
AK4:NM_013410_up_50	5	0.7796	0.77998	0.997086	21346	1	0.21959	0.010555	0.034674	0.969307	876	3	0.21959
LGR6:NM_021636_up_50	9	0.86154	0.88671	0.999565	22986	1	0.076589	0.010562	0.044332	0.976048	877	3	0.076589
NM_001242668:NM_001242668_up_50	6	0.85472	0.85474	0.997988	22814	0	0.44023	0.010562	0.036517	0.974797	878	4	0.44023
PEG10:NM_001040152;NM_015068_up_50	7	0.434	0.59449	0.997086	14857	2	0.052274	0.010574	0.040101	0.976048	879	3	0.052274
NETO1:NM_001201465;NM_138966_up_50	7	0.96112	0.96107	0.999949	25337	0	0.64202	0.010585	0.040141	0.976048	880	5	0.64202
UBE2E3:NM_001278555;NM_182678_up_50	5	0.99076	0.99079	0.999949	26144	0	0.5105	0.010591	0.034785	0.969307	881	3	0.5105
ARHGEF3:NM_001128615_up_50	7	0.96468	0.96463	0.999949	25426	0	0.36646	0.010629	0.040296	0.976048	882	4	0.36646
C14orf2:NM_001127393;NM_004894_up_50	7	0.07323	0.18921	0.995292	4335	1	0.41785	0.01064	0.040331	0.976048	883	3	0.41785
RSPO2:NM_178565_up_50	7	0.99472	0.99468	0.999949	26251	0	0.41169	0.010641	0.040332	0.976048	884	5	0.41169
BEST3:NM_001282613;NM_032735_up_50	4	0.52674	0.56056	0.997086	16719	1	-0.055398	0.010644	0.030642	0.958247	885	1	-0.055398
random:random_seq_48212_0_22_-1	1	0.98935	0.98936	0.999949	26105	0	1.561	0.010645	0.010609	0.950977	886	1	1.561
SPRYD4:NM_207344_up_50	8	0.65305	0.776	0.997086	19056	1	0.18286	0.010648	0.041073	0.976048	887	4	0.18286
TP53AIP1:NM_001195194_up_50	8	0.15013	0.32869	0.995292	7401	3	-0.1197	0.010672	0.041151	0.976048	888	3	-0.1197
C19orf24:NM_017914_up_50	9	0.92352	0.92491	0.999949	24370	1	0.36685	0.010687	0.044789	0.976048	889	5	0.36685
HHAT:NM_001122834;NM_001170564_up_50	5	0.97174	0.97168	0.999949	25611	0	0.88408	0.010688	0.035063	0.969307	890	4	0.88408
PDE1C:NM_001191058_up_50	8	0.9035	0.90471	0.999949	23902	1	-0.051236	0.0107	0.041249	0.976048	891	3	-0.051236
IFT81:NM_001143779;NM_031473_up_50	9	0.74829	0.84618	0.997497	20769	1	0.016098	0.010711	0.044881	0.976048	892	4	0.016098
SNUPN:NM_001042581;NM_005701_up_50	5	0.99611	0.99609	0.999949	26291	0	0.74783	0.010714	0.035143	0.970282	893	4	0.74783
LCN9:NM_001001676_up_50	6	0.67463	0.72394	0.997086	19440	1	0.48612	0.010727	0.036964	0.975562	894	4	0.48612
LCT:NM_002299_up_50	5	0.98326	0.98328	0.999949	25946	0	0.88325	0.010738	0.035212	0.970282	895	3	0.88325
ENG:NM_001278138_up_50	8	0.095878	0.23582	0.995292	5333	4	-0.32366	0.010751	0.041408	0.976048	896	1	-0.32366
NOTCH4:NM_004557_up_50	11	0.31408	0.56187	0.997086	12051	3	0.022813	0.010756	0.047719	0.976048	897	5	0.022813
FAM161B:NM_152445_up_50	9	0.30663	0.51961	0.997086	11864	3	0.080989	0.010769	0.045098	0.976048	898	4	0.080989
PTCRA:NM_001243168;NM_138296_up_50	6	0.72069	0.75009	0.997086	20257	1	0.48749	0.01077	0.037083	0.975562	899	4	0.48749
DNAJC24:NM_181706_up_50	9	0.11327	0.27334	0.995292	6029	3	0.16009	0.010773	0.04511	0.976048	900	4	0.16009
DCDC2:NM_016356_up_50	5	0.79269	0.79278	0.997086	21585	0	0.38904	0.010779	0.035336	0.970282	901	3	0.38904
C11orf53:NM_198498_up_50	3	0.09341	0.16006	0.993254	5230	2	-0.61724	0.010805	0.028871	0.951844	902	1	-0.61724
PELI1:NM_020651_up_50	9	0.46876	0.67137	0.997086	15581	2	0.4347	0.010811	0.045277	0.976048	903	5	0.4347
random:random_seq_164556_0_22_-1	1	0.98916	0.98918	0.999949	26100	0	1.475	0.010844	0.010791	0.950977	904	1	1.475
ICAM4:NM_001039132;NM_022377_up_50	7	0.64506	0.74778	0.997086	18897	1	0.40735	0.010913	0.041221	0.976048	905	4	0.40735
ALG9:NM_001077690;NM_024740_up_50	8	0.91802	0.91826	0.999949	24209	1	0.33755	0.01092	0.041926	0.976048	906	5	0.33755
MAST1:NM_014975_up_50	8	0.31319	0.51665	0.997086	12028	2	0.31099	0.010955	0.042048	0.976048	907	4	0.31099
SEC61G:NM_001012456;NM_014302_up_50	4	0.69753	0.69807	0.997086	19844	1	0.35363	0.010975	0.031405	0.958767	908	1	0.35363
FGF7:NM_002009_up_50	4	0.46687	0.52156	0.997086	15544	1	0.37073	0.010993	0.031449	0.958767	909	2	0.37073
GRM8:NM_001127323_up_50	7	0.43969	0.59898	0.997086	14969	2	0.55402	0.010996	0.041511	0.976048	910	5	0.55402
AKR7A2:NM_003689_up_50	10	0.062497	0.18552	0.995292	3855	5	-0.26019	0.01101	0.04616	0.976048	911	3	-0.26019
ITGB2:NM_000211_up_50	9	0.0093624	0.039911	0.990864	799	4	-0.11894	0.011012	0.04606	0.976048	912	4	-0.11894
GSN:NM_000177_up_50	5	0.9813	0.98132	0.999949	25890	0	0.31555	0.01102	0.036038	0.973839	913	4	0.31555
BCAR1:NM_001170716_up_50	8	0.115	0.27122	0.995292	6109	1	0.18765	0.01103	0.042289	0.976048	914	3	0.18765
HMGCLL1:NM_001042406;NM_019036_up_50	9	0.18001	0.38086	0.997086	8405	3	0.11114	0.011065	0.046275	0.976048	915	4	0.11114
NR4A1:NM_002135;NM_173157_up_50	11	0.70383	0.83617	0.997086	19954	1	0.33957	0.011067	0.048791	0.976048	916	6	0.33957
ACAT2:NM_005891_up_50	7	0.77582	0.80646	0.997086	21266	1	0.43564	0.011088	0.041839	0.976048	917	5	0.43564
FUT9:NM_006581_up_50	9	0.022376	0.081029	0.990864	1700	4	0.065192	0.011116	0.046487	0.976048	918	4	0.065192
IRF1:NM_002198_up_50	10	0.2863	0.52178	0.997086	11396	2	-0.16655	0.011137	0.046632	0.976048	919	3	-0.16655
AGAP3:NM_001281300_up_50	10	0.97071	0.9708	0.999949	25581	0	0.56122	0.011166	0.046743	0.976048	920	5	0.56122
AIM2:NM_004833_up_50	6	0.44836	0.59207	0.997086	15144	2	-0.14572	0.011167	0.038165	0.976048	921	1	-0.14572
AR:NM_001011645_up_50	7	0.88477	0.88494	0.999343	23493	1	-0.0039329	0.011194	0.042206	0.976048	922	1	-0.0039329
SUPT4H1:NM_003168_up_50	7	0.96463	0.96458	0.999949	25425	0	0.30934	0.011214	0.042272	0.976048	923	4	0.30934
ZNF227:NM_001289166;NM_182490_up_50	8	0.50265	0.6659	0.997086	16263	2	0.40403	0.011218	0.04288	0.976048	924	5	0.40403
YWHAZ:NM_003406_up_50	3	0.71242	0.7124	0.997086	20105	0	0.38675	0.011225	0.029939	0.958247	925	1	0.38675
random:random_seq_7989_0_22_-1	1	0.98876	0.9888	0.999949	26091	0	0.78647	0.011235	0.011175	0.950977	926	1	0.78647
PFKFB1:NM_001271805_up_50	8	0.70916	0.80553	0.997086	20047	1	0.024132	0.01126	0.043012	0.976048	927	2	0.024132
NM_001290142:NM_001290142;NM_001290143_up_50	10	0.29856	0.53234	0.997086	11679	3	0.17133	0.011262	0.047088	0.976048	928	5	0.17133
PMM2:NM_000303_up_50	10	0.86658	0.90458	0.999949	23103	1	0.39473	0.011269	0.047108	0.976048	929	5	0.39473
NSL1:NM_001042549;NM_015471_up_50	9	0.92028	0.92234	0.999949	24274	1	0.33918	0.011278	0.0471	0.976048	930	6	0.33918
SNX12:NM_001256185_up_50	7	0.10965	0.25096	0.995292	5861	2	0.4474	0.011291	0.042534	0.976048	931	4	0.4474
TAS1R3:NM_152228_up_50	6	0.96207	0.96215	0.999949	25362	0	0.10208	0.011299	0.038535	0.976048	932	2	0.10208
EXD1:NM_001286441;NM_152596_up_50	11	0.035908	0.1272	0.990864	2501	4	0.10029	0.011302	0.0496	0.976048	933	5	0.10029
BMPR1B:NM_001256794_up_50	6	0.94223	0.94227	0.999949	24829	0	0.43055	0.011329	0.03862	0.976048	934	4	0.43055
LMO3:NM_001243613_up_50	10	0.6007	0.76739	0.997086	18119	1	0.21881	0.011334	0.047345	0.976048	935	6	0.21881
BIVM-ERCC5:NM_001204425_up_50	6	0.55917	0.66953	0.997086	17316	1	0.79707	0.011339	0.038647	0.976048	936	4	0.79707
GOLGA3:NM_005895_up_50	2	0.94797	0.94802	0.999949	25007	0	0.99753	0.011354	0.021506	0.950977	937	2	0.99753
VSNL1:NM_003385_up_50	8	0.86211	0.87409	0.998323	22996	1	-0.0073088	0.011362	0.043334	0.976048	938	3	-0.0073088
CLCN4:NM_001256944;NM_001830_up_50	6	0.97057	0.97061	0.999949	25578	0	0.38684	0.01139	0.038793	0.976048	939	4	0.38684
ITGB5:NM_002213_up_50	6	0.96152	0.9616	0.999949	25348	0	0.37958	0.011396	0.038806	0.976048	940	2	0.37958
CKB:NM_001823_up_50	6	0.71924	0.74924	0.997086	20229	1	0.14657	0.011397	0.038811	0.976048	941	2	0.14657
ITGAV:NM_001144999_up_50	7	0.90559	0.90565	0.999949	23951	0	-0.017893	0.011416	0.042955	0.976048	942	1	-0.017893
PLTP:NM_001242920;NM_182676_up_50	8	0.12422	0.28803	0.995292	6479	2	0.30664	0.011435	0.043588	0.976048	943	4	0.30664
LILRA2:NM_001130917;NM_001290270_up_50	5	0.93177	0.93193	0.999949	24565	0	0.53076	0.011451	0.037324	0.975958	944	4	0.53076
random:random_seq_98841_22_0_-1	1	0.98852	0.98854	0.999949	26084	0	1.3738	0.011479	0.011428	0.950977	945	1	1.3738
ADCY5:NM_183357_up_50	3	0.92127	0.92116	0.999949	24301	0	0.33656	0.011492	0.030573	0.958247	946	2	0.33656
C17orf64:NM_181707_up_50	6	0.96312	0.96319	0.999949	25387	0	0.47259	0.011516	0.039124	0.976048	947	4	0.47259
HDAC8:NM_001166418;NM_018486_up_50	5	0.99874	0.99874	0.999962	26366	0	0.52165	0.01152	0.037536	0.975958	948	4	0.52165
PDLIM2:NM_021630_up_50	12	0.46308	0.6992	0.997086	15476	3	0.24015	0.011525	0.051744	0.976048	949	6	0.24015
ZNF534:NM_001143938;NM_001291369_up_50	4	0.32744	0.44144	0.997086	12377	1	0.29879	0.011535	0.032712	0.964711	950	1	0.29879
VIP:NM_003381;NM_194435_up_50	7	0.092769	0.22723	0.995292	5202	3	0.034366	0.011612	0.043604	0.976048	951	3	0.034366
FBXO32:NM_001242463;NM_058229_up_50	10	0.99299	0.99307	0.999949	26209	0	0.31014	0.011615	0.048363	0.976048	952	6	0.31014
ZNF79:NM_001286696;NM_007135_up_50	8	0.14134	0.31817	0.995292	7087	3	0.15368	0.011615	0.044148	0.976048	953	2	0.15368
random:random_seq_27602_0_22_-1	1	0.98837	0.98839	0.999949	26079	0	0.89526	0.011626	0.011569	0.950977	954	1	0.89526
GUCY2D:NM_000180_up_50	9	0.16591	0.3587	0.996947	7929	2	0.26366	0.01163	0.048375	0.976048	955	3	0.26366
TANC2:NM_025185_up_50	4	0.51647	0.55359	0.997086	16537	1	0.82541	0.011656	0.033002	0.966367	956	3	0.82541
TBC1D1:NM_001253912;NM_015173_up_50	5	0.99715	0.99714	0.999949	26317	0	0.49442	0.011663	0.037941	0.976048	957	3	0.49442
CDK11B:NM_033488;NM_033493_up_50	3	0.72805	0.72801	0.997086	20385	0	0.11803	0.011683	0.031077	0.958767	958	1	0.11803
random:random_seq_71142_0_22_-1	1	0.98832	0.98833	0.999949	26078	0	1.3964	0.011684	0.01163	0.950977	959	1	1.3964
PDGFRA:NM_006206_up_50	9	0.017229	0.066708	0.990864	1344	3	0.06449	0.011687	0.048533	0.976048	960	2	0.06449
DCDC2:NM_001195610_up_50	2	0.9883	0.98828	0.999949	26075	0	0.81861	0.011699	0.022128	0.950977	961	2	0.81861
IMP3:NM_018285_up_50	7	0.99773	0.9977	0.999949	26336	0	0.40105	0.011701	0.043885	0.976048	962	4	0.40105
NAA25:NM_024953_up_50	7	0.013593	0.050381	0.990864	1084	1	0.50817	0.011708	0.043906	0.976048	963	4	0.50817
CMPK1:NM_001136140;NM_016308_up_50	12	0.32232	0.57473	0.997086	12257	3	0.47851	0.011714	0.052477	0.976048	964	7	0.47851
NOM1:NM_138400_up_50	7	0.1014	0.23933	0.995292	5558	2	-0.090682	0.011727	0.043976	0.976048	965	3	-0.090682
LCN6:NM_198946_up_50	7	0.56249	0.69947	0.997086	17372	2	0.50574	0.011761	0.044085	0.976048	966	4	0.50574
DUSP18:NM_152511_up_50	7	0.28863	0.48472	0.997086	11442	2	0.018128	0.011773	0.044126	0.976048	967	3	0.018128
IFI27L1:NM_145249;NM_206949_up_50	9	0.5759	0.73303	0.997086	17630	2	-0.0057031	0.011781	0.048812	0.976048	968	3	-0.0057031
ELF3:NM_001114309;NM_004433_up_50	7	0.9854	0.98533	0.999949	26007	0	0.35838	0.011791	0.044195	0.976048	969	5	0.35838
PTPRJ:NM_001098503;NM_002843_up_50	6	0.79489	0.80079	0.997086	21625	1	0.39812	0.011806	0.039954	0.976048	970	4	0.39812
PTPRO:NM_030668;NM_030671_up_50	6	0.83426	0.83446	0.997086	22401	1	0.10429	0.011815	0.039974	0.976048	971	2	0.10429
PLEKHJ1:NM_018049_up_50	3	0.98818	0.98829	0.999949	26072	0	0.52383	0.011816	0.031429	0.958767	972	3	0.52383
WWOX:NM_016373;NM_130844_up_50	8	0.12194	0.28389	0.995292	6396	4	-0.036275	0.011818	0.044792	0.976048	973	3	-0.036275
XRCC6:NM_001288976_up_50	4	0.98399	0.98403	0.999949	25968	0	0.60841	0.011864	0.033501	0.966367	974	2	0.60841
CCNE2:NM_057749_up_50	8	0.99976	0.99976	1	26390	0	0.31663	0.011913	0.045073	0.976048	975	5	0.31663
CNPY3:NM_006586_up_50	8	0.80823	0.84456	0.997107	21875	1	0.20525	0.01192	0.045091	0.976048	976	2	0.20525
CRYAA:NM_000394_up_50	6	0.96189	0.96197	0.999949	25358	0	0.55808	0.011929	0.040278	0.976048	977	4	0.55808
random:random_seq_41684_0_22_-1	1	0.98805	0.98806	0.999949	26069	0	0.90481	0.011947	0.01189	0.950977	978	1	0.90481
UBE2E1:NM_001202476_up_50	10	0.71024	0.82798	0.997086	20066	2	0.17563	0.011965	0.049587	0.976048	979	4	0.17563
NM_001170944:NM_001170944_up_50	1	0.98802	0.98803	0.999949	26068	0	1.4346	0.011979	0.011924	0.950977	980	1	1.4346
RPS6KA1:NM_002953_up_50	9	0.72365	0.8309	0.997086	20311	2	0.5723	0.01198	0.049417	0.976048	981	5	0.5723
UGT2A2:NM_001105677_up_50	5	0.86287	0.86283	0.997988	23013	0	0.13511	0.011987	0.038917	0.976048	982	2	0.13511
C20orf144:NM_080825_up_50	6	0.94866	0.94871	0.999949	25025	0	0.39923	0.012008	0.040509	0.976048	983	3	0.39923
DCTPP1:NM_024096_up_50	6	0.43275	0.5774	0.997086	14839	2	0.41805	0.01201	0.040514	0.976048	984	3	0.41805
TMEM14E:NM_001123228_up_50	4	0.18795	0.29695	0.995292	8664	1	0.48207	0.012025	0.033883	0.966367	985	3	0.48207
SCUBE2:NM_001170690;NM_020974_up_50	10	0.038003	0.12795	0.990864	2631	3	0.053322	0.012026	0.049789	0.976048	986	4	0.053322
C20orf194:NM_001009984_up_50	11	0.37774	0.61942	0.997086	13621	2	1.5415e-05	0.012027	0.052018	0.976048	987	5	1.5415e-05
ZCCHC24:NM_153367_up_50	5	0.068824	0.15613	0.993254	4132	2	-0.26521	0.012037	0.039073	0.976048	988	2	-0.26521
RIOK1:NM_031480_up_50	6	0.080683	0.18713	0.995292	4658	1	0.50881	0.012043	0.0406	0.976048	989	4	0.50881
MAGED2:NM_201222_up_50	5	0.73513	0.74031	0.997086	20524	1	0.33445	0.012071	0.039176	0.976048	990	4	0.33445
SPTY2D1:NM_194285_up_50	9	0.71481	0.82447	0.997086	20149	2	0.45799	0.012086	0.049719	0.976048	991	5	0.45799
random:random_seq_107473_0_22_-1	1	0.98791	0.98793	0.999949	26064	0	1.5421	0.012095	0.012031	0.950977	992	1	1.5421
TSEN34:NM_001077446_up_50	7	0.93785	0.93786	0.999949	24716	0	0.14458	0.012096	0.045234	0.976048	993	3	0.14458
PROCR:NM_006404_up_50	3	0.14609	0.23485	0.995292	7253	2	-0.35519	0.012103	0.032185	0.961374	994	1	-0.35519
C9orf64:NM_032307_up_50	5	0.61618	0.65567	0.997086	18405	1	0.49407	0.012116	0.039309	0.976048	995	4	0.49407
ESYT2:NM_020728_up_50	10	0.033513	0.11692	0.990864	2365	5	-0.16264	0.012129	0.050159	0.976048	996	2	-0.16264
NMB:NM_021077;NM_205858_up_50	8	0.63943	0.76545	0.997086	18797	1	0.42109	0.012141	0.045792	0.976048	997	4	0.42109
GLI1:NM_001160045;NM_005269_up_50	8	0.0065752	0.0288	0.989787	609	1	0.31917	0.012148	0.045806	0.976048	998	4	0.31917
SHMT1:NM_001281786;NM_148918_up_50	8	0.66935	0.78897	0.997086	19352	1	0.12505	0.012174	0.045892	0.976048	999	3	0.12505
LOR:NM_000427_up_50	7	0.57461	0.70991	0.997086	17597	1	0.28675	0.012261	0.045842	0.976048	1000	3	0.28675
SERPINA1:NM_000295_up_50	7	0.85651	0.85989	0.997988	22863	1	0.25817	0.012289	0.045944	0.976048	1001	5	0.25817
CERS1:NM_001492;NM_198207_up_50	7	0.85117	0.85568	0.997988	22748	1	0.3309	0.012299	0.045973	0.976048	1002	3	0.3309
GABPB1:NM_002041;NM_181427_up_50	11	0.88811	0.9254	0.999949	23565	1	-0.036732	0.012314	0.052952	0.976048	1003	3	-0.036732
LRRC20:NM_001278211;NM_018239_up_50	10	0.19939	0.41282	0.997086	9009	1	0.14835	0.012325	0.050882	0.976048	1004	5	0.14835
random:random_seq_195554_0_22_-1	1	0.98767	0.98769	0.999949	26059	0	1.3165	0.012326	0.012269	0.950977	1005	1	1.3165
ARHGEF38:NM_001242729;NM_017700_up_50	6	0.030518	0.089965	0.990864	2198	2	-0.32057	0.012348	0.041446	0.976048	1006	2	-0.32057
FBRS:NM_001105079_up_50	7	0.095615	0.2313	0.995292	5320	3	-0.25722	0.01235	0.046156	0.976048	1007	2	-0.25722
GNL3:NM_014366;NM_206826_up_50	11	0.055282	0.17711	0.995292	3511	3	-0.23641	0.012353	0.053092	0.976048	1008	4	-0.23641
ZBBX:NM_001199201;NM_024687_up_50	7	0.7527	0.79437	0.997086	20851	1	0.33852	0.012386	0.046273	0.976048	1009	4	0.33852
CECR5:NM_033070_up_50	8	0.39662	0.596	0.997086	14063	2	0.095476	0.012428	0.046692	0.976048	1010	2	0.095476
ZNF485:NM_145312_up_50	12	0.7848	0.886	0.999565	21444	1	0.31844	0.012437	0.055271	0.976048	1011	7	0.31844
SENP2:NM_021627_up_50	8	0.10531	0.25343	0.995292	5697	3	0.027023	0.012469	0.046811	0.976048	1012	3	0.027023
AKT1:NM_005163_up_50	7	0.80293	0.82224	0.997086	21775	1	0.49702	0.012475	0.046569	0.976048	1013	5	0.49702
SMAGP:NM_001033873_up_50	6	0.99869	0.99868	0.999962	26364	0	0.43065	0.012489	0.04183	0.976048	1014	4	0.43065
NM_001271890:NM_001271890;NM_001271891_up_50	6	0.89368	0.89353	0.999579	23699	0	0.036253	0.012501	0.04186	0.976048	1015	2	0.036253
POLD2:NM_001256879_up_50	4	0.66788	0.67067	0.997086	19320	1	0.01156	0.012526	0.035043	0.969307	1016	1	0.01156
EPN3:NM_017957_up_50	8	0.32533	0.53031	0.997086	12321	3	-0.012536	0.012529	0.047003	0.976048	1017	3	-0.012536
RECK:NM_021111_up_50	10	0.41091	0.62962	0.997086	14392	3	0.30607	0.012539	0.05164	0.976048	1018	5	0.30607
ESX1:NM_153448_up_50	7	0.12709	0.27518	0.995292	6590	2	0.4865	0.012549	0.046815	0.976048	1019	5	0.4865
HOMER3:NM_001145721;NM_001145722_up_50	7	0.96645	0.96643	0.999949	25469	0	0.34264	0.012558	0.046841	0.976048	1020	4	0.34264
CDHR3:NM_152750_up_50	5	0.054775	0.13006	0.990864	3488	1	0.53647	0.012568	0.040652	0.976048	1021	3	0.53647
IFT74:NM_001099224;NM_025103_up_50	10	0.11201	0.28602	0.995292	5968	3	0.39989	0.012578	0.051785	0.976048	1022	6	0.39989
NKIRAS1:NM_020345_up_50	7	0.75844	0.79729	0.997086	20964	1	0.10065	0.012579	0.046912	0.976048	1023	3	0.10065
SLC25A3:NM_002635;NM_213611_up_50	9	0.33417	0.54688	0.997086	12539	2	0.078042	0.01261	0.051293	0.976048	1024	4	0.078042
FAM219B:NM_020447_up_50	8	0.077521	0.2007	0.995292	4533	1	0.36088	0.012621	0.047282	0.976048	1025	5	0.36088
CCNH:NM_001199189_up_50	9	0.67306	0.79537	0.997086	19423	1	0.13187	0.012621	0.051324	0.976048	1026	3	0.13187
MAPKAPK5:NM_003668;NM_139078_up_50	6	0.37624	0.52536	0.997086	13582	1	0.39497	0.012638	0.042247	0.976048	1027	4	0.39497
EEPD1:NM_030636_up_50	7	0.94464	0.94468	0.999949	24901	0	0.27747	0.012661	0.047185	0.976048	1028	5	0.27747
ZFPM1:NM_153813_up_50	7	0.20751	0.38342	0.997086	9222	2	0.33032	0.012671	0.047223	0.976048	1029	4	0.33032
TNFRSF13B:NM_012452_up_50	8	0.50938	0.67056	0.997086	16402	1	0.11861	0.012677	0.047455	0.976048	1030	3	0.11861
ARAP3:NM_022481_up_50	6	0.0063145	0.025153	0.989787	588	2	0.17342	0.012685	0.042386	0.976048	1031	2	0.17342
SLC16A5:NM_001271765;NM_004695_up_50	3	0.76697	0.76691	0.997086	21111	0	0.57471	0.012689	0.033647	0.966367	1032	2	0.57471
KCNB1:NM_004975_up_50	9	0.39962	0.61152	0.997086	14144	1	0.14943	0.012698	0.051546	0.976048	1033	3	0.14943
CDH4:NM_001252338_up_50	8	0.1254	0.29014	0.995292	6523	4	-0.33947	0.012705	0.047542	0.976048	1034	2	-0.33947
ABLIM2:NM_001130083;NM_032432_up_50	7	0.43611	0.59615	0.997086	14897	1	0.17702	0.012721	0.047386	0.976048	1035	3	0.17702
RABL2B:NM_001003789;NM_007081_up_50	1	0.98728	0.98728	0.999949	26055	0	1.4987	0.012723	0.012659	0.950977	1036	1	1.4987
PRR11:NM_018304_up_50	3	0.98726	0.98733	0.999949	26054	0	0.53155	0.01274	0.033788	0.966367	1037	3	0.53155
GFI1:NM_001127215_up_50	5	0.15313	0.28377	0.995292	7500	2	0.21442	0.012748	0.041204	0.976048	1038	2	0.21442
ERH:NM_004450_up_50	6	0.97795	0.97802	0.999949	25797	0	0.46867	0.012756	0.042588	0.976048	1039	4	0.46867
ITGAV:NM_001145000;NM_002210_up_50	9	0.80383	0.86337	0.997988	21793	1	0.22846	0.012778	0.051789	0.976048	1040	3	0.22846
ANKRD66:NM_001162435_up_50	5	0.94724	0.9472	0.999949	24986	0	0.49613	0.012785	0.041303	0.976048	1041	3	0.49613
HTR3E:NM_001256613;NM_198313_up_50	7	0.68724	0.7644	0.997086	19661	1	0.37573	0.012797	0.047628	0.976048	1042	4	0.37573
C17orf80:NM_001100621;NM_017941_up_50	9	0.30395	0.51696	0.997086	11792	2	0.24233	0.012805	0.051862	0.976048	1043	4	0.24233
TIGD1:NM_145702_up_50	5	0.028613	0.079712	0.990864	2094	1	0.29752	0.012823	0.041415	0.976048	1044	4	0.29752
PTPRR:NM_001207015_up_50	5	0.96167	0.96166	0.999949	25353	0	0.45712	0.012834	0.04145	0.976048	1045	2	0.45712
TAF1L:NM_153809_up_50	10	0.17155	0.37361	0.997086	8127	3	0.31017	0.01288	0.05284	0.976048	1046	6	0.31017
DICER1:NM_001271282_up_50	8	0.40351	0.60039	0.997086	14219	1	0.18272	0.012906	0.048167	0.976048	1047	3	0.18272
TMSB15B:NM_194324_up_50	3	0.98709	0.98717	0.999949	26049	0	0.41483	0.012909	0.034209	0.966367	1048	3	0.41483
NAV1:NM_020443_up_50	7	0.82827	0.83882	0.997086	22296	1	0.61327	0.012946	0.048152	0.976048	1049	4	0.61327
POLR3K:NM_016310_up_50	9	0.33129	0.54406	0.997086	12466	3	-0.008518	0.012952	0.052293	0.976048	1050	4	-0.008518
DGKD:NM_152879_up_50	7	0.4814	0.63232	0.997086	15851	1	0.26538	0.012976	0.048261	0.976048	1051	4	0.26538
ALDH3A1:NM_001135167_up_50	5	0.38691	0.5276	0.997086	13826	1	0.51918	0.012981	0.041884	0.976048	1052	4	0.51918
PGR:NM_000926_up_50	7	0.9805	0.98046	0.999949	25866	0	0.28495	0.012988	0.048298	0.976048	1053	5	0.28495
ZNF7:NM_001282795;NM_003416_up_50	9	0.97277	0.97276	0.999949	25641	0	0.30333	0.013002	0.052438	0.976048	1054	4	0.30333
MMP11:NM_005940_up_50	8	0.31961	0.52392	0.997086	12180	1	0.35681	0.013004	0.048493	0.976048	1055	5	0.35681
LHCGR:NM_000233_up_50	8	0.59053	0.72833	0.997086	17920	2	0.31723	0.013029	0.048565	0.976048	1056	4	0.31723
TRIM11:NM_145214_up_50	7	0.80592	0.82413	0.997086	21823	1	0.37255	0.013032	0.048437	0.976048	1057	5	0.37255
RDH14:NM_020905_up_50	5	0.23923	0.37256	0.997086	10109	2	-0.14524	0.013033	0.042037	0.976048	1058	1	-0.14524
ZNF596:NM_001287254_up_50	6	0.18345	0.34542	0.995292	8514	2	0.0032563	0.013034	0.04338	0.976048	1059	2	0.0032563
PPAPDC1B:NM_001102559;NM_032483_up_50	9	0.97815	0.97815	0.999949	25803	0	0.25479	0.013044	0.052559	0.976048	1060	4	0.25479
ADK:NM_001123;NM_001202449_up_50	9	0.026092	0.09118	0.990864	1935	4	-0.06342	0.01306	0.052608	0.976048	1061	3	-0.06342
PBOV1:NM_021635_up_50	4	0.11149	0.2034	0.995292	5944	1	0.37632	0.013111	0.036413	0.974797	1062	2	0.37632
NMNAT1:NM_022787_up_50	7	0.31657	0.50521	0.997086	12105	1	0.35724	0.013147	0.048846	0.976048	1063	5	0.35724
FGD1:NM_004463_up_50	10	0.51888	0.72338	0.997086	16576	1	0.1151	0.013159	0.053828	0.976048	1064	3	0.1151
NADK2:NM_001287341;NM_153013_up_50	7	0.36582	0.5419	0.997086	13353	2	0.37321	0.013177	0.04895	0.976048	1065	4	0.37321
IGF1R:NM_000875_up_50	6	0.45957	0.60262	0.997086	15397	2	0.094207	0.013195	0.043813	0.976048	1066	3	0.094207
PRR25:NM_001013638_up_50	7	0.99565	0.99561	0.999949	26272	0	0.32874	0.01321	0.049061	0.976048	1067	5	0.32874
PNMA3:NM_001282535;NM_013364_up_50	9	0.21077	0.42344	0.997086	9322	3	0.22402	0.013216	0.053065	0.976048	1068	3	0.22402
ATG5:NM_001286107;NM_004849_up_50	5	0.8039	0.80393	0.997086	21794	0	0.13488	0.013224	0.042595	0.976048	1069	2	0.13488
CALCA:NM_001033952;NM_001741_up_50	6	0.24706	0.41034	0.997086	10315	2	-0.09782	0.013224	0.043893	0.976048	1070	1	-0.09782
RABIF:NM_002871_up_50	8	0.5846	0.72398	0.997086	17801	2	0.085745	0.013234	0.049204	0.976048	1071	3	0.085745
CENPJ:NM_018451_up_50	9	0.57006	0.7295	0.997086	17508	2	0.4091	0.013236	0.053124	0.976048	1072	5	0.4091
TMEM164:NM_017698_up_50	4	0.98875	0.98875	0.999949	26090	0	0.3772	0.013245	0.036726	0.975562	1073	3	0.3772
SMAGP:NM_001031628;NM_001033873_up_50	2	0.98675	0.98675	0.999949	26046	0	0.71426	0.013251	0.024983	0.950977	1074	2	0.71426
random:random_seq_27549_0_22_-1	1	0.98673	0.98672	0.999949	26045	0	1.627	0.013269	0.013206	0.950977	1075	1	1.627
MTM1:NM_000252_up_50	7	0.99575	0.99572	0.999949	26275	0	0.32812	0.013286	0.049301	0.976048	1076	5	0.32812
MSH6:NM_001281494_up_50	10	0.25718	0.49133	0.997086	10632	1	0.31253	0.0133	0.054319	0.976048	1077	6	0.31253
SCML2:NM_006089_up_50	7	0.91406	0.91409	0.999949	24117	0	0.17111	0.013311	0.049375	0.976048	1078	3	0.17111
SLC38A8:NM_001080442_up_50	7	0.60595	0.73397	0.997086	18216	1	0.37076	0.013314	0.049392	0.976048	1079	5	0.37076
PKIB:NM_032471;NM_181795_up_50	9	0.098902	0.2492	0.995292	5455	3	-0.11628	0.013326	0.053401	0.976048	1080	3	-0.11628
PF4V1:NM_002620_up_50	7	0.78993	0.81447	0.997086	21537	1	0.087345	0.013327	0.049433	0.976048	1081	1	0.087345
NOS3:NM_001160109;NM_001160111_up_50	8	0.98085	0.9809	0.999949	25875	0	0.37544	0.013335	0.049525	0.976048	1082	4	0.37544
DPYSL3:NM_001197294_up_50	6	0.82944	0.83001	0.997086	22317	1	0.1726	0.013369	0.044297	0.976048	1083	3	0.1726
SDHC:NM_001035511;NM_003001_up_50	9	0.67483	0.79657	0.997086	19447	1	0.32809	0.013373	0.05353	0.976048	1084	4	0.32809
PLA2G12A:NM_030821_up_50	10	0.20507	0.42066	0.997086	9153	3	-0.28999	0.01342	0.054758	0.976048	1085	3	-0.28999
HIST1H4J:NM_021968_up_50	3	0.46485	0.47943	0.997086	15512	1	0.44507	0.01342	0.035483	0.970282	1086	1	0.44507
ITIH2:NM_002216_up_50	2	0.97746	0.97753	0.999949	25783	0	0.96265	0.013432	0.025312	0.950977	1087	2	0.96265
ZMYM3:NM_001171163;NM_005096_up_50	8	0.57433	0.71643	0.997086	17591	2	0.56637	0.01344	0.049831	0.976048	1088	5	0.56637
GPX2:NM_002083_up_50	3	0.80635	0.80628	0.997086	21836	0	0.83815	0.013443	0.035541	0.970282	1089	2	0.83815
random:random_seq_208005_22_0_-1	1	0.98655	0.98655	0.999949	26040	0	0.75586	0.013455	0.013386	0.950977	1090	1	0.75586
AMER2:NM_152704;NM_199138_up_50	3	0.98346	0.98354	0.999949	25954	0	0.55786	0.013458	0.035576	0.970282	1091	3	0.55786
RAP2C:NM_021183_up_50	9	0.38712	0.59913	0.997086	13834	3	0.26156	0.013515	0.053943	0.976048	1092	4	0.26156
MCTP2:NM_001159643;NM_018349_up_50	7	0.47014	0.62327	0.997086	15617	2	0.030697	0.013516	0.050054	0.976048	1093	3	0.030697
UCP2:NM_003355_up_50	6	0.2209	0.38779	0.997086	9597	2	0.091925	0.013527	0.044713	0.976048	1094	2	0.091925
KRTDAP:NM_001244847;NM_207392_up_50	7	0.16276	0.32395	0.995292	7816	1	0.28632	0.013535	0.050122	0.976048	1095	3	0.28632
FAM69C:NM_001044369_up_50	8	0.60585	0.7398	0.997086	18214	1	0.36516	0.013541	0.050137	0.976048	1096	5	0.36516
KIF2B:NM_032559_up_50	5	0.98517	0.98519	0.999949	26002	0	0.46724	0.013541	0.043506	0.976048	1097	3	0.46724
NPIPB9:NM_001287250;NM_001287251_up_50	1	0.98646	0.98645	0.999949	26035	0	1.0047	0.013544	0.013475	0.950977	1098	1	1.0047
OR8B2:NM_001005468_up_50	1	0.98644	0.98644	0.999949	26032	0	1.099	0.013557	0.013488	0.950977	1099	1	1.099
PIRT:NM_001101387_up_50	9	0.23495	0.44796	0.997086	10003	3	-0.025995	0.013571	0.054097	0.976048	1100	2	-0.025995
SEPT10:NM_144710;NM_178584_up_50	9	0.82516	0.87121	0.998107	22237	1	0.44201	0.013572	0.054101	0.976048	1101	5	0.44201
MYL12B:NM_033546_up_50	8	0.054561	0.15536	0.993254	3473	2	0.30206	0.013588	0.050278	0.976048	1102	4	0.30206
GMDS:NM_001500_up_50	12	0.22634	0.47109	0.997086	9754	4	-0.12623	0.013614	0.059789	0.976048	1103	4	-0.12623
C16orf92:NM_001109659;NM_001109660_up_50	9	0.90327	0.91005	0.999949	23895	1	0.37904	0.01366	0.054375	0.976048	1104	5	0.37904
CARHSP1:NM_001278262;NM_001278266_up_50	10	0.051953	0.16116	0.993254	3353	4	-0.036207	0.013701	0.055714	0.976048	1105	4	-0.036207
B4GALNT2:NM_001159387;NM_153446_up_50	2	0.98629	0.98629	0.999949	26026	0	0.61643	0.013713	0.02585	0.950977	1106	2	0.61643
CTF1:NM_001142544;NM_001330_up_50	7	0.85736	0.86058	0.997988	22881	1	0.32238	0.013713	0.050722	0.976048	1107	5	0.32238
HMBS:NM_001024382_up_50	7	0.14022	0.29315	0.995292	7056	2	-0.18807	0.013726	0.050762	0.976048	1108	2	-0.18807
TSC22D3:NM_001015881_up_50	10	0.081251	0.22694	0.995292	4684	1	0.31812	0.013729	0.055811	0.976048	1109	6	0.31812
OSGIN2:NM_001126111_up_50	5	0.71535	0.72435	0.997086	20162	1	0.74442	0.013741	0.044106	0.976048	1110	3	0.74442
NM_001166105:NM_001166105_up_50	4	0.57542	0.5953	0.997086	17621	1	0.41343	0.0138	0.037996	0.976048	1111	2	0.41343
KLHL5:NM_015990;NM_199039_up_50	7	0.40664	0.57313	0.997086	14303	1	0.49904	0.013807	0.051051	0.976048	1112	5	0.49904
CRHBP:NM_001882_up_50	4	0.73174	0.73187	0.997086	20462	0	0.63661	0.013807	0.038013	0.976048	1113	2	0.63661
TMEM200A:NM_052913_up_50	7	0.49045	0.63963	0.997086	16014	2	0.34542	0.013817	0.051088	0.976048	1114	3	0.34542
DCTN6:NM_006571_up_50	6	0.99579	0.99574	0.999949	26279	0	0.46942	0.013819	0.045514	0.976048	1115	4	0.46942
KCNAB2:NM_001199862_up_50	7	0.44158	0.60049	0.997086	15011	2	0.35718	0.01384	0.051161	0.976048	1116	4	0.35718
SLC4A4:NM_003759_up_50	3	0.97294	0.97298	0.999949	25646	0	0.87212	0.013851	0.03657	0.975233	1117	2	0.87212
SPDEF:NM_001252294;NM_012391_up_50	10	0.90642	0.92176	0.999949	23963	1	0.23331	0.013861	0.056273	0.976048	1118	6	0.23331
ARHGAP11A:NM_001286480;NM_199357_up_50	8	0.5644	0.70932	0.997086	17408	1	0.35014	0.013874	0.051189	0.976048	1119	5	0.35014
random:random_seq_75418_0_22_-1	1	0.98612	0.98611	0.999949	26021	0	0.84076	0.013884	0.013816	0.950977	1120	1	0.84076
LMCD1:NM_001278233;NM_014583_up_50	5	0.31738	0.45422	0.997086	12127	1	0.39045	0.013894	0.044562	0.976048	1121	4	0.39045
NDUFA5:NM_001282420;NM_001282421_up_50	3	0.98611	0.98622	0.999949	26020	0	0.44656	0.013894	0.036672	0.975562	1122	3	0.44656
FOXO6:NM_001291281_up_50	7	0.91729	0.91731	0.999949	24190	0	0.22577	0.013904	0.051357	0.976048	1123	3	0.22577
SP7:NM_152860_up_50	8	0.94092	0.94106	0.999949	24800	0	0.20536	0.013904	0.051276	0.976048	1124	4	0.20536
SMIM8:NM_001042493;NM_020425_up_50	11	0.66486	0.81776	0.997086	19263	2	0.20979	0.013906	0.058263	0.976048	1125	6	0.20979
PCDHGB4:NM_003736;NM_032098_up_50	5	0.3642	0.50343	0.997086	13308	1	0.36054	0.013926	0.044644	0.976048	1126	4	0.36054
NEDD9:NM_001142393_up_50	10	0.44877	0.66234	0.997086	15159	3	0.28132	0.013982	0.056677	0.976048	1127	5	0.28132
CRISP3:NM_001190986;NM_006061_up_50	3	0.86349	0.86338	0.997988	23031	0	1.1266	0.013984	0.036884	0.975562	1128	2	1.1266
PALM3:NM_001145028_up_50	7	0.44011	0.59932	0.997086	14981	2	-0.2086	0.013992	0.051655	0.976048	1129	1	-0.2086
SH3GL1:NM_001199943;NM_003025_up_50	4	0.97092	0.97096	0.999949	25589	0	0.5317	0.014007	0.038496	0.976048	1130	3	0.5317
DDX25:NM_013264_up_50	8	0.88647	0.89088	0.999565	23528	1	-0.1047	0.014051	0.051727	0.976048	1131	2	-0.1047
RFWD2:NM_001001740;NM_022457_up_50	6	0.097911	0.21488	0.995292	5410	2	0.27385	0.014061	0.046193	0.976048	1132	3	0.27385
HOXC4:NM_014620;NM_153693_up_50	7	0.99977	0.99978	1	26391	0	0.52421	0.014064	0.051882	0.976048	1133	5	0.52421
RPS6:NM_001010_up_50	6	0.25	0.41292	0.997086	10402	2	-0.15604	0.014099	0.04629	0.976048	1134	1	-0.15604
FAM65B:NM_001286445_up_50	7	0.19051	0.36101	0.997086	8747	2	-0.14683	0.014122	0.052082	0.976048	1135	3	-0.14683
ALPK2:NM_052947_up_50	5	0.2093	0.34159	0.995292	9280	2	0.78606	0.014138	0.04525	0.976048	1136	3	0.78606
CTSB:NM_001908;NM_147783_up_50	6	0.88634	0.88622	0.999565	23524	0	0.34149	0.014167	0.046476	0.976048	1137	4	0.34149
MT2A:NM_005953_up_50	5	0.95423	0.95421	0.999949	25157	0	0.34267	0.01417	0.045347	0.976048	1138	4	0.34267
C17orf49:NM_001142798;NM_174893_up_50	10	0.4535	0.66641	0.997086	15262	1	0.17408	0.014192	0.057395	0.976048	1139	4	0.17408
IQCF5:NM_001145059_up_50	8	0.84967	0.86646	0.997988	22725	1	0.30346	0.014213	0.052249	0.976048	1140	5	0.30346
SLC6A4:NM_001045_up_50	6	0.89193	0.89181	0.999565	23663	0	0.13133	0.01422	0.046617	0.976048	1141	2	0.13133
GEM:NM_005261;NM_181702_up_50	8	0.38528	0.58875	0.997086	13788	1	0.24075	0.014228	0.052297	0.976048	1142	5	0.24075
OR52I1:NM_001005169_up_50	5	0.99179	0.9918	0.999949	26163	0	0.4309	0.01425	0.045572	0.976048	1143	4	0.4309
LIMK1:NM_001204426_up_50	12	0.052872	0.17457	0.995292	3395	6	-0.269	0.014262	0.062272	0.976048	1144	1	-0.269
ESF1:NM_016649_up_50	3	0.20674	0.29672	0.995292	9204	1	0.10885	0.014278	0.037595	0.975958	1145	1	0.10885
random:random_seq_6383_0_22_-1	1	0.98572	0.98568	0.999949	26013	0	1.4967	0.014282	0.014199	0.950977	1146	1	1.4967
PROX1:NM_002763_up_50	6	0.81632	0.81837	0.997086	22059	1	0.31369	0.01429	0.046815	0.976048	1147	3	0.31369
ME3:NM_001161586_up_50	9	0.31239	0.5253	0.997086	12012	3	-0.21742	0.014298	0.056295	0.976048	1148	3	-0.21742
CST7:NM_003650_up_50	8	0.21774	0.40787	0.997086	9515	3	-0.072408	0.014304	0.052531	0.976048	1149	2	-0.072408
RAP1GAP:NM_001145657;NM_002885_up_50	6	0.99945	0.99944	1	26385	0	0.47319	0.014309	0.046864	0.976048	1150	4	0.47319
FAM102A:NM_203305_up_50	6	0.72946	0.75543	0.997086	20416	1	0.45143	0.01435	0.046968	0.976048	1151	3	0.45143
NFATC1:NM_001278672;NM_172389_up_50	7	0.99578	0.99575	0.999949	26277	0	0.36366	0.01436	0.05287	0.976048	1152	5	0.36366
CPNE5:NM_020939_up_50	8	0.19325	0.37952	0.997086	8832	3	0.3156	0.014382	0.052789	0.976048	1153	4	0.3156
CYP11A1:NM_001099773_up_50	6	0.6869	0.73064	0.997086	19653	1	-0.057105	0.014403	0.047126	0.976048	1154	2	-0.057105
NM_012138:NM_012138_up_50	7	0.11453	0.25771	0.995292	6089	1	0.12075	0.014429	0.053086	0.976048	1155	3	0.12075
ZNF250:NM_001109689;NM_021061_up_50	10	0.23657	0.4637	0.997086	10046	3	-0.049663	0.014434	0.058222	0.976048	1156	3	-0.049663
random:random_seq_186448_0_22_-1	1	0.98556	0.98554	0.999949	26010	0	0.8342	0.014436	0.014354	0.950977	1157	1	0.8342
RFK:NM_018339_up_50	7	0.10058	0.23817	0.995292	5526	3	0.030653	0.014442	0.053126	0.976048	1158	2	0.030653
KIF13B:NM_015254_up_50	8	0.70427	0.80392	0.997086	19966	1	0.2716	0.014446	0.053001	0.976048	1159	5	0.2716
MDK:NM_001270550_up_50	5	0.99238	0.9924	0.999949	26187	0	0.46411	0.014475	0.046243	0.976048	1160	4	0.46411
TMTC1:NM_001193451_up_50	8	0.33093	0.53651	0.997086	12461	2	0.3459	0.014492	0.053153	0.976048	1161	4	0.3459
IFNA1:NM_024013_up_50	1	0.9855	0.98548	0.999949	26008	0	1.4102	0.0145	0.014417	0.950977	1162	1	1.4102
EIF5A:NM_001143760_up_50	6	0.23828	0.40278	0.997086	10085	2	0.15524	0.014514	0.047418	0.976048	1163	3	0.15524
RRAGA:NM_006570_up_50	6	0.84528	0.8452	0.997271	22648	1	0.59309	0.014515	0.047419	0.976048	1164	4	0.59309
C22orf23:NM_001207062;NM_032561_up_50	6	0.41953	0.56518	0.997086	14575	2	0.22607	0.01453	0.047456	0.976048	1165	3	0.22607
SDR42E1:NM_145168_up_50	5	0.99881	0.99882	0.999962	26369	0	0.63361	0.014536	0.046412	0.976048	1166	4	0.63361
STXBP4:NM_178509_up_50	9	0.52491	0.7029	0.997086	16687	2	0.39281	0.014542	0.057003	0.976048	1167	5	0.39281
ITPRIP:NM_033397_up_50	8	0.33158	0.53725	0.997086	12474	3	-0.31545	0.014557	0.053365	0.976048	1168	2	-0.31545
NRD1:NM_001101662;NM_002525_up_50	7	0.0018939	0.0093218	0.954651	193	2	0.30527	0.01458	0.053593	0.976048	1169	4	0.30527
OR5M10:NM_001004741_up_50	4	0.53273	0.56471	0.997086	16822	1	0.47118	0.014583	0.039849	0.976048	1170	2	0.47118
MFAP3L:NM_021647_up_50	11	0.23815	0.47119	0.997086	10080	3	0.25106	0.014584	0.060506	0.976048	1171	6	0.25106
DDX11:NM_001257144;NM_152438_up_50	9	0.55187	0.7186	0.997086	17175	2	0.016012	0.014597	0.057155	0.976048	1172	2	0.016012
BCO2:NM_001256398;NM_031938_up_50	8	0.97714	0.97719	0.999949	25774	0	0.45911	0.014608	0.053524	0.976048	1173	5	0.45911
random:random_seq_124196_0_22_-1	1	0.98538	0.98537	0.999949	26006	0	1.1247	0.014616	0.014532	0.950977	1174	1	1.1247
HOXA1:NM_005522;NM_153620_up_50	10	0.52002	0.72434	0.997086	16598	2	-0.23255	0.014624	0.058898	0.976048	1175	2	-0.23255
RSPO4:NM_001029871;NM_001040007_up_50	6	0.090204	0.20261	0.995292	5085	3	-0.25921	0.01467	0.047824	0.976048	1176	1	-0.25921
CBL:NM_005188_up_50	5	0.081976	0.18013	0.995292	4711	2	0.57265	0.014676	0.046856	0.976048	1177	3	0.57265
EVPLL:NM_001145127_up_50	6	0.44764	0.59136	0.997086	15127	1	0.43941	0.01468	0.047851	0.976048	1178	4	0.43941
HSD17B7:NM_016371_up_50	9	0.58908	0.7411	0.997086	17891	2	0.49971	0.014683	0.057386	0.976048	1179	5	0.49971
ST3GAL4:NM_001254758_up_50	7	0.33997	0.52259	0.997086	12677	1	-0.18847	0.014702	0.053948	0.976048	1180	1	-0.18847
MICALL2:NM_182924_up_50	7	0.30321	0.49539	0.997086	11776	2	0.24213	0.014732	0.054024	0.976048	1181	3	0.24213
LILRA4:NM_012276_up_50	6	0.41165	0.55785	0.997086	14410	2	0.39187	0.014749	0.048043	0.976048	1182	3	0.39187
TNFSF14:NM_003807;NM_172014_up_50	5	0.99578	0.99576	0.999949	26276	0	0.40891	0.014762	0.047117	0.976048	1183	4	0.40891
RNASE13:NM_001012264_up_50	5	0.67215	0.69235	0.997086	19411	1	0.42932	0.01478	0.047166	0.976048	1184	3	0.42932
random:random_seq_161374_0_22_-1	1	0.98522	0.98521	0.999949	26003	0	1.0256	0.014782	0.014706	0.950977	1185	1	1.0256
PRRT2:NM_001256442;NM_145239_up_50	8	0.57699	0.71838	0.997086	17652	2	0.30377	0.014811	0.05417	0.976048	1186	3	0.30377
CCDC180:NM_020893_up_50	5	0.70028	0.71282	0.997086	19893	1	0.49412	0.014814	0.04727	0.976048	1187	4	0.49412
TFE3:NM_001282142;NM_006521_up_50	9	0.5858	0.7391	0.997086	17826	2	-0.1475	0.014825	0.057798	0.976048	1188	3	-0.1475
ALPK1:NM_001102406;NM_025144_up_50	5	0.47479	0.57899	0.997086	15707	1	0.55437	0.014838	0.04735	0.976048	1189	4	0.55437
USP17L10:NM_001256852_up_50	2	0.98515	0.98516	0.999949	26001	0	0.98242	0.01485	0.027945	0.951844	1190	2	0.98242
LRRC2:NM_024512_up_50	6	0.89551	0.8954	0.999721	23747	0	0.40369	0.014876	0.048361	0.976048	1191	3	0.40369
COLCA2:NM_001271457_up_50	9	0.79456	0.86022	0.997988	21615	1	-0.011544	0.014882	0.057971	0.976048	1192	2	-0.011544
GAS2:NM_177553_up_50	6	0.021538	0.06688	0.990864	1645	2	-0.33703	0.014898	0.048424	0.976048	1193	1	-0.33703
TERF1:NM_003218;NM_017489_up_50	9	0.63683	0.7712	0.997086	18749	1	0.091342	0.014939	0.058137	0.976048	1194	3	0.091342
LYZL2:NM_183058_up_50	2	0.17749	0.20815	0.995292	8332	1	0.2586	0.01496	0.028151	0.951844	1195	1	0.2586
C15orf61:NM_001143936_up_50	11	0.13757	0.33916	0.995292	6961	5	0.06126	0.014962	0.061732	0.976048	1196	3	0.06126
CHPT1:NM_020244_up_50	10	0.98152	0.98155	0.999949	25898	0	0.2942	0.014964	0.060096	0.976048	1197	6	0.2942
RBM15B:NM_013286_up_50	7	0.7507	0.79335	0.997086	20815	1	0.53485	0.015004	0.054729	0.976048	1198	4	0.53485
PPP2R2C:NM_001206995_up_50	12	0.0725	0.22375	0.995292	4302	5	-0.25648	0.015021	0.0651	0.976048	1199	2	-0.25648
IRG1:NM_001258406_up_50	2	0.8178	0.81783	0.997086	22089	0	0.70055	0.015049	0.028328	0.951844	1200	1	0.70055
NDN:NM_002487_up_50	8	0.69064	0.79953	0.997086	19718	1	0.1327	0.015053	0.054923	0.976048	1201	3	0.1327
SLC35F5:NM_025181_up_50	9	0.89305	0.90366	0.999949	23688	1	0.22542	0.015064	0.058502	0.976048	1202	4	0.22542
FREM1:NM_144966_up_50	4	0.47794	0.52852	0.997086	15776	1	-0.22943	0.015065	0.040963	0.976048	1203	1	-0.22943
GRN:NM_002087_up_50	4	0.67036	0.67287	0.997086	19372	1	0.35967	0.015067	0.040968	0.976048	1204	2	0.35967
NUDC:NM_006600_up_50	8	0.92709	0.92723	0.999949	24436	0	0.4295	0.015083	0.055014	0.976048	1205	5	0.4295
KIAA1210:NM_020721_up_50	6	0.42387	0.56927	0.997086	14679	1	0.3362	0.015085	0.048931	0.976048	1206	4	0.3362
RNF148:NM_198085_up_50	8	0.14175	0.31866	0.995292	7098	2	0.2214	0.015115	0.055108	0.976048	1207	3	0.2214
LEFTY1:NM_020997_up_50	6	0.95273	0.95276	0.999949	25117	0	0.31557	0.015136	0.049067	0.976048	1208	4	0.31557
ZDHHC12:NM_032799_up_50	11	0.089133	0.24693	0.995292	5030	2	0.054617	0.015149	0.062332	0.976048	1209	4	0.054617
LRRC30:NM_001105581_up_50	7	0.98117	0.98113	0.999949	25884	0	0.43009	0.015158	0.055122	0.976048	1210	4	0.43009
HES2:NM_019089_up_50	6	0.82218	0.8235	0.997086	22185	1	0.058384	0.015202	0.049251	0.976048	1211	2	0.058384
C6orf141:NM_001145652_up_50	4	0.99023	0.9902	0.999949	26128	0	0.51382	0.01521	0.041291	0.976048	1212	3	0.51382
DCTN5:NM_001199011;NM_032486_up_50	9	0.45801	0.66551	0.997086	15359	1	0.19505	0.015245	0.059023	0.976048	1213	4	0.19505
MAP3K19:NM_001018044;NM_025052_up_50	5	0.045445	0.11237	0.990864	3026	2	0.15353	0.015253	0.048575	0.976048	1214	2	0.15353
GDF9:NM_001288827_up_50	6	0.40885	0.55534	0.997086	14350	2	0.23879	0.015273	0.049455	0.976048	1215	4	0.23879
SORT1:NM_002959_up_50	6	0.77091	0.78288	0.997086	21175	1	0.17608	0.015296	0.049514	0.976048	1216	3	0.17608
MBNL2:NM_144778;NM_207304_up_50	5	0.94705	0.94701	0.999949	24972	0	0.43604	0.01531	0.048752	0.976048	1217	3	0.43604
CLDN9:NM_020982_up_50	6	0.54584	0.66404	0.997086	17065	1	0.36402	0.015318	0.049574	0.976048	1218	3	0.36402
LCMT1:NM_001032391;NM_016309_up_50	9	0.65221	0.78131	0.997086	19037	2	-0.028075	0.015338	0.059294	0.976048	1219	3	-0.028075
AGAP2:NM_001122772_up_50	6	0.045842	0.1278	0.990864	3054	2	-0.046958	0.015354	0.049671	0.976048	1220	1	-0.046958
IGF2:NM_001007139_up_50	7	0.93154	0.9316	0.999949	24560	0	0.34548	0.015367	0.055657	0.976048	1221	4	0.34548
GGT1:NM_001282879_up_50	1	0.98463	0.98462	0.999949	25985	0	1.1041	0.015373	0.015296	0.950977	1222	1	1.1041
TRERF1:NM_033502_up_50	5	0.38326	0.52369	0.997086	13740	1	-0.15373	0.01538	0.048966	0.976048	1223	2	-0.15373
PDCD10:NM_007217;NM_145860_up_50	2	0.69271	0.69241	0.997086	19757	0	0.60283	0.01538	0.028934	0.951844	1224	1	0.60283
FAR2:NM_001271783_up_50	5	0.96489	0.9649	0.999949	25429	0	0.68503	0.015413	0.049071	0.976048	1225	3	0.68503
ADAP1:NM_001284311_up_50	7	0.14668	0.30205	0.995292	7284	2	0.10537	0.015428	0.055807	0.976048	1226	2	0.10537
ZNF865:NM_001195605_up_50	5	0.13402	0.26415	0.995292	6838	1	0.0058958	0.015443	0.04916	0.976048	1227	1	0.0058958
CERCAM:NM_016174_up_50	8	0.94686	0.94689	0.999949	24963	0	0.46607	0.01546	0.056158	0.976048	1228	4	0.46607
PABPC4L:NM_001114734_up_50	10	0.47176	0.6823	0.997086	15649	2	0.29415	0.015479	0.061897	0.976048	1229	6	0.29415
OR4A16:NM_001005274_up_50	6	0.18034	0.34077	0.995292	8417	3	-0.23376	0.015544	0.0502	0.976048	1230	2	-0.23376
STUB1:NM_005861_up_50	9	0.13979	0.31692	0.995292	7043	3	-0.1118	0.015565	0.059962	0.976048	1231	1	-0.1118
random:random_seq_56175_22_0_-1	1	0.98442	0.98442	0.999949	25981	0	0.84673	0.015584	0.0155	0.950977	1232	1	0.84673
DYNC1I2:NM_001271785;NM_001271789_up_50	7	0.35904	0.5368	0.997086	13187	2	-0.094281	0.015588	0.056213	0.976048	1233	1	-0.094281
random:random_seq_95950_0_22_-1	1	0.98438	0.98438	0.999949	25980	0	0.80409	0.015623	0.015539	0.950977	1234	1	0.80409
HUWE1:NM_031407_up_50	8	0.22001	0.41053	0.997086	9578	2	0.35276	0.015627	0.056647	0.976048	1235	5	0.35276
MRPL1:NM_020236_up_50	5	0.12009	0.24705	0.995292	6315	2	0.41004	0.015643	0.049755	0.976048	1236	3	0.41004
ZFYVE1:NM_001281735;NM_178441_up_50	2	0.98434	0.98435	0.999949	25979	0	0.71112	0.015655	0.029465	0.958247	1237	2	0.71112
NUDT9:NM_198038_up_50	1	0.98433	0.98433	0.999949	25978	0	0.96601	0.015668	0.015588	0.950977	1238	1	0.96601
FAM35A:NM_019054_up_50	10	0.49014	0.69837	0.997086	16003	1	0.19418	0.015687	0.06262	0.976048	1239	5	0.19418
BRD2:NM_001113182;NM_005104_up_50	5	0.88386	0.88393	0.999257	23471	0	0.23924	0.015696	0.049903	0.976048	1240	3	0.23924
CRY2:NM_001127457_up_50	9	0.39837	0.61024	0.997086	14108	3	-0.17121	0.015711	0.060397	0.976048	1241	4	-0.17121
BATF:NM_006399_up_50	9	0.65908	0.78588	0.997086	19165	1	0.30933	0.015711	0.060397	0.976048	1242	5	0.30933
random:random_seq_78779_22_0_-1	1	0.98428	0.98428	0.999949	25977	0	0.79463	0.015719	0.015641	0.950977	1243	1	0.79463
CDK19:NM_015076_up_50	7	0.48973	0.63905	0.997086	15993	1	0.14011	0.015721	0.056531	0.976048	1244	2	0.14011
MYO1C:NM_001080779_up_50	8	0.15601	0.33568	0.995292	7595	2	0.18312	0.015752	0.057034	0.976048	1245	3	0.18312
SLC39A10:NM_020342_up_50	5	0.88699	0.88704	0.999565	23543	0	-0.064095	0.01576	0.050094	0.976048	1246	1	-0.064095
SORBS2:NM_001145674;NM_001145675_up_50	6	0.97191	0.97195	0.999949	25618	0	0.13456	0.015772	0.050836	0.976048	1247	2	0.13456
CENPL:NM_001127181;NM_033319_up_50	9	0.86909	0.89038	0.999565	23161	1	0.13482	0.015807	0.060671	0.976048	1248	4	0.13482
random:random_seq_46988_0_22_-1	1	0.98419	0.98419	0.999949	25974	0	1.1072	0.015809	0.01573	0.950977	1249	1	1.1072
EPHX2:NM_001256484_up_50	1	0.98415	0.98415	0.999949	25971	0	1.1317	0.015854	0.015774	0.950977	1250	1	1.1317
IPP:NM_001145349;NM_005897_up_50	8	0.3818	0.58653	0.997086	13708	2	-0.28488	0.015885	0.057443	0.976048	1251	2	-0.28488
NEIL3:NM_018248_up_50	10	0.17167	0.37379	0.997086	8131	4	-0.21423	0.01589	0.063325	0.976048	1252	2	-0.21423
RSPH4A:NM_001010892;NM_001161664_up_50	5	0.33933	0.47725	0.997086	12659	2	0.57485	0.015896	0.050503	0.976048	1253	3	0.57485
COQ7:NM_016138_up_50	7	0.79478	0.81729	0.997086	21619	1	0.52353	0.015898	0.056964	0.976048	1254	4	0.52353
TSC22D2:NM_014779_up_50	11	0.96944	0.96954	0.999949	25551	0	0.44584	0.015905	0.064806	0.976048	1255	6	0.44584
PLSCR1:NM_021105_up_50	8	0.35937	0.56837	0.997086	13192	2	0.35061	0.015925	0.057567	0.976048	1256	4	0.35061
ZC3H12C:NM_033390_up_50	8	0.56298	0.70828	0.997086	17381	2	0.39333	0.015942	0.057622	0.976048	1257	4	0.39333
DPYSL2:NM_001386_up_50	8	0.92053	0.92077	0.999949	24285	0	0.38254	0.015947	0.057638	0.976048	1258	3	0.38254
random:random_seq_131820_0_22_-1	1	0.98405	0.98406	0.999949	25969	0	0.91056	0.01595	0.015879	0.950977	1259	1	0.91056
GIF:NM_005142_up_50	5	0.30431	0.44045	0.997086	11801	1	0.42817	0.015954	0.050662	0.976048	1260	3	0.42817
CREBRF:NM_001168393;NM_153607_up_50	7	0.94268	0.94271	0.999949	24843	0	0.068378	0.015987	0.0572	0.976048	1261	2	0.068378
DLX6:NM_005222_up_50	9	0.15427	0.34013	0.995292	7532	2	0.39635	0.015988	0.061184	0.976048	1262	5	0.39635
WBP2:NM_012478_up_50	8	0.16548	0.34696	0.995292	7911	2	0.43262	0.015989	0.057756	0.976048	1263	5	0.43262
NM_001242780:NM_001242780_up_50	9	0.21725	0.42999	0.997086	9497	1	0.125	0.015995	0.061209	0.976048	1264	4	0.125
CHGB:NM_001819_up_50	10	0.32534	0.55561	0.997086	12322	3	-0.12449	0.016016	0.063767	0.976048	1265	2	-0.12449
ANLN:NM_001284301;NM_018685_up_50	3	0.93321	0.9331	0.999949	24591	0	0.63142	0.016035	0.04192	0.976048	1266	2	0.63142
SH2D2A:NM_001161441;NM_003975_up_50	7	0.027154	0.086412	0.990864	2000	4	-0.68459	0.016058	0.057368	0.976048	1267	3	-0.68459
NDUFB5:NM_001199957;NM_002492_up_50	6	0.079436	0.18513	0.995292	4612	2	0.1131	0.016073	0.051649	0.976048	1268	2	0.1131
GNL3L:NM_001184819;NM_019067_up_50	7	0.40137	0.56906	0.997086	14177	1	0.17246	0.016075	0.057402	0.976048	1269	1	0.17246
ETV1:NM_001163150;NM_001163152_up_50	10	0.070054	0.20255	0.995292	4181	4	-0.14494	0.016079	0.063977	0.976048	1270	2	-0.14494
AP2A1:NM_014203;NM_130787_up_50	10	0.21704	0.4371	0.997086	9488	3	-0.015746	0.016087	0.064002	0.976048	1271	4	-0.015746
C6orf1:NM_001008703;NM_178508_up_50	8	0.25049	0.44563	0.997086	10422	2	0.3506	0.016088	0.05805	0.976048	1272	4	0.3506
SLC39A4:NM_017767_up_50	7	0.84804	0.85323	0.997988	22697	1	0.33392	0.016111	0.057491	0.976048	1273	3	0.33392
NRL:NM_006177_up_50	5	0.16101	0.29171	0.995292	7767	1	0.60413	0.016142	0.051214	0.976048	1274	3	0.60413
EFHC1:NM_018100_up_50	10	0.47841	0.68814	0.997086	15789	3	0.12381	0.016143	0.064195	0.976048	1275	5	0.12381
FAM213A:NM_001243779_up_50	4	0.23605	0.35514	0.995292	10037	1	0.28726	0.016156	0.043442	0.976048	1276	2	0.28726
random:random_seq_120782_0_22_-1	1	0.98383	0.98384	0.999949	25965	0	0.78842	0.016168	0.016087	0.950977	1277	1	0.78842
FAM133B:NM_001288584_up_50	8	0.97514	0.97518	0.999949	25712	0	0.37991	0.016211	0.05842	0.976048	1278	5	0.37991
SMAD1:NM_001003688_up_50	4	0.97904	0.97912	0.999949	25828	0	0.80372	0.01622	0.043593	0.976048	1279	3	0.80372
TYW5:NM_001039693_up_50	8	0.49548	0.66101	0.997086	16112	1	-0.10763	0.016228	0.058473	0.976048	1280	2	-0.10763
CIRH1A:NM_032830_up_50	5	0.32534	0.46258	0.997086	12323	2	-0.22838	0.016235	0.051489	0.976048	1281	2	-0.22838
PIDD1:NM_145886;NM_145887_up_50	10	0.18178	0.38818	0.997086	8466	2	0.2065	0.016241	0.06452	0.976048	1282	6	0.2065
VTCN1:NM_001253849_up_50	3	0.81225	0.81212	0.997086	21961	0	0.2483	0.016278	0.042504	0.976048	1283	2	0.2483
COPE:NM_007263;NM_199444_up_50	11	0.3375	0.58894	0.997086	12621	4	-0.066899	0.016284	0.066034	0.976048	1284	1	-0.066899
ZFYVE16:NM_001105251;NM_014733_up_50	7	0.96612	0.96611	0.999949	25462	0	0.20661	0.016297	0.057971	0.976048	1285	4	0.20661
TMEM114:NM_001146336;NM_001290097_up_50	6	0.69367	0.73441	0.997086	19765	1	0.6163	0.016303	0.052277	0.976048	1286	4	0.6163
EFCC1:NM_024768_up_50	10	0.72585	0.83748	0.997086	20347	2	0.39577	0.016305	0.064746	0.976048	1287	5	0.39577
C9orf16:NM_024112_up_50	9	0.16115	0.35119	0.995292	7773	3	-0.13079	0.016305	0.062107	0.976048	1288	1	-0.13079
VPS28:NM_016208;NM_183057_up_50	6	0.55209	0.66658	0.997086	17180	1	0.41715	0.016326	0.052345	0.976048	1289	4	0.41715
NNMT:NM_006169_up_50	4	0.08201	0.16678	0.994335	4713	1	-0.12481	0.016333	0.043848	0.976048	1290	1	-0.12481
FEN1:NM_004111_up_50	10	0.46007	0.67216	0.997086	15410	3	-0.11909	0.016347	0.064896	0.976048	1291	4	-0.11909
PHKG1:NM_001258459;NM_006213_up_50	4	0.98637	0.98637	0.999949	26030	0	0.60574	0.016365	0.043923	0.976048	1292	3	0.60574
BZW1:NM_001207069_up_50	3	0.98363	0.98371	0.999949	25959	0	0.69077	0.01637	0.042734	0.976048	1293	3	0.69077
CENPI:NM_006733_up_50	2	0.98358	0.9836	0.999949	25956	0	0.75373	0.016422	0.030833	0.958247	1294	2	0.75373
CKS2:NM_001827_up_50	10	0.47414	0.68436	0.997086	15690	2	0.28445	0.016443	0.065217	0.976048	1295	5	0.28445
FNIP2:NM_020840_up_50	3	0.89299	0.89291	0.999579	23685	0	0.2234	0.016449	0.042926	0.976048	1296	2	0.2234
SETD5:NM_001080517_up_50	6	0.43587	0.58028	0.997086	14891	1	0.33898	0.016478	0.052767	0.976048	1297	3	0.33898
TAF9:NM_001015891;NM_001015892_up_50	8	0.36178	0.57105	0.997086	13252	3	-0.013431	0.016481	0.059273	0.976048	1298	2	-0.013431
PPP1R12A:NM_001143886_up_50	2	0.25303	0.27056	0.995292	10495	1	0.19243	0.016488	0.030942	0.958767	1299	1	0.19243
NOS1:NM_001204213_up_50	8	0.40149	0.59911	0.997086	14181	2	0.20827	0.016516	0.059383	0.976048	1300	4	0.20827
CNR1:NM_001160226;NM_016083_up_50	3	0.50275	0.51087	0.997086	16265	1	0.43254	0.016544	0.043157	0.976048	1301	2	0.43254
ZNF410:NM_001242924;NM_021188_up_50	10	0.33563	0.56449	0.997086	12573	3	0.089359	0.016549	0.065577	0.976048	1302	5	0.089359
SCGB1D1:NM_006552_up_50	8	0.087206	0.21939	0.995292	4948	3	-0.2082	0.016582	0.059591	0.976048	1303	1	-0.2082
MXD1:NM_001202513;NM_002357_up_50	8	0.94146	0.94158	0.999949	24813	0	-0.031678	0.016587	0.059604	0.976048	1304	3	-0.031678
NR1I2:NM_003889;NM_033013_up_50	3	0.76083	0.76076	0.997086	21006	0	0.58081	0.016606	0.043307	0.976048	1305	2	0.58081
NCK2:NM_001004722;NM_003581_up_50	7	0.0023102	0.011016	0.954651	234	2	0.022676	0.016607	0.058744	0.976048	1306	2	0.022676
FUNDC2:NM_023934_up_50	8	0.80328	0.84221	0.997086	21784	1	0.35409	0.016616	0.059688	0.976048	1307	5	0.35409
DYRK2:NM_003583;NM_006482_up_50	11	0.70088	0.83473	0.997086	19901	1	-0.007585	0.016642	0.067208	0.976048	1308	4	-0.007585
RNF38:NM_194328;NM_194332_up_50	8	0.99796	0.99794	0.999949	26346	0	0.26885	0.016643	0.059775	0.976048	1309	5	0.26885
LARP1:NM_015315_up_50	5	0.19559	0.32741	0.995292	8897	1	-0.18605	0.016646	0.052667	0.976048	1310	1	-0.18605
SMIM13:NM_001135575_up_50	10	0.16693	0.36693	0.997086	7950	4	0.23706	0.016654	0.065947	0.976048	1311	5	0.23706
STK32C:NM_173575_up_50	10	0.60592	0.77009	0.997086	18215	1	0.085544	0.016674	0.066014	0.976048	1312	4	0.085544
MN1:NM_002430_up_50	10	0.78289	0.87443	0.998323	21414	1	0.20095	0.016677	0.066023	0.976048	1313	4	0.20095
KDM5A:NM_001042603_up_50	11	0.0035576	0.018646	0.967447	352	5	0.008326	0.01669	0.067372	0.976048	1314	5	0.008326
RFC4:NM_002916_up_50	4	0.26613	0.39106	0.997086	10867	1	0.13961	0.016716	0.044744	0.976048	1315	2	0.13961
random:random_seq_95344_0_22_-1	1	0.98326	0.98327	0.999949	25947	0	0.88019	0.016739	0.016703	0.950977	1316	1	0.88019
ATP4A:NM_000704_up_50	8	0.78003	0.83193	0.997086	21359	1	0.30783	0.016753	0.060119	0.976048	1317	5	0.30783
IPCEF1:NM_001130699_up_50	5	0.46952	0.57651	0.997086	15597	1	0.56103	0.016756	0.052991	0.976048	1318	3	0.56103
MANSC4:NM_001146221_up_50	9	0.21433	0.42703	0.997086	9425	2	0.23162	0.01676	0.063415	0.976048	1319	2	0.23162
SYNGR2:NM_004710_up_50	10	0.16851	0.36925	0.997086	8021	2	0.13023	0.016775	0.066362	0.976048	1320	4	0.13023
NCK1:NM_006153_up_50	6	0.87362	0.87355	0.998323	23249	0	0.68419	0.016787	0.053593	0.976048	1321	4	0.68419
NM_001163809:NM_001163809_up_50	4	0.94964	0.94971	0.999949	25049	0	0.5843	0.016799	0.044934	0.976048	1322	3	0.5843
MAP7:NM_001198614;NM_001198619_up_50	4	0.71735	0.71751	0.997086	20198	0	0.46126	0.016828	0.044997	0.976048	1323	3	0.46126
CTDNEP1:NM_001143775;NM_015343_up_50	3	0.94607	0.94598	0.999949	24940	0	0.71734	0.016829	0.04383	0.976048	1324	2	0.71734
NUBPL:NM_025152_up_50	10	0.37336	0.59711	0.997086	13524	2	0.19492	0.016849	0.066604	0.976048	1325	4	0.19492
GCNT3:NM_004751_up_50	7	0.51302	0.65806	0.997086	16468	1	0.16344	0.016872	0.059394	0.976048	1326	3	0.16344
RAB30:NM_001286060;NM_014488_up_50	8	0.24448	0.43877	0.997086	10247	2	-0.010561	0.016874	0.060495	0.976048	1327	3	-0.010561
MAP4K1:NM_001042600;NM_007181_up_50	5	0.20445	0.33656	0.995292	9138	2	0.013557	0.016878	0.053345	0.976048	1328	2	0.013557
random:random_seq_216147_0_22_-1	1	0.98308	0.9831	0.999949	25941	0	1.5094	0.016919	0.016886	0.950977	1329	1	1.5094
ACSS1:NM_001252676_up_50	5	0.86894	0.86899	0.997988	23155	0	-0.14442	0.016936	0.053499	0.976048	1330	2	-0.14442
PORCN:NM_001282167;NM_203475_up_50	6	0.83685	0.83693	0.997086	22461	1	0.17191	0.016948	0.054035	0.976048	1331	2	0.17191
CCPG1:NM_001204450;NM_020739_up_50	4	0.66045	0.66407	0.997086	19186	1	0.50731	0.016972	0.045334	0.976048	1332	3	0.50731
THSD4:NM_024817_up_50	6	0.91113	0.91114	0.999949	24058	0	0.053505	0.016986	0.054138	0.976048	1333	2	0.053505
SAMD8:NM_001174156;NM_144660_up_50	5	0.3972	0.53853	0.997086	14076	2	0.34674	0.017001	0.053686	0.976048	1334	3	0.34674
CRB1:NM_001193640;NM_201253_up_50	10	0.026037	0.097107	0.990864	1933	6	-0.55184	0.017001	0.067113	0.976048	1335	4	-0.55184
L3MBTL2:NM_031488_up_50	10	0.9521	0.95226	0.999949	25102	1	0.39238	0.017001	0.067114	0.976048	1336	6	0.39238
KDM6A:NM_001291415;NM_021140_up_50	9	0.91178	0.91588	0.999949	24074	1	0.24716	0.017034	0.064221	0.976048	1337	4	0.24716
TJAP1:NM_001146017_up_50	6	0.32541	0.47953	0.997086	12325	1	0.21538	0.017062	0.054349	0.976048	1338	3	0.21538
HPCAL1:NM_001258359_up_50	2	0.6292	0.62899	0.997086	18630	0	0.41901	0.017111	0.03206	0.961374	1339	1	0.41901
TIMM8A:NM_004085_up_50	10	0.4552	0.66791	0.997086	15308	3	0.16685	0.017129	0.06755	0.976048	1340	3	0.16685
MECOM:NM_001205194;NM_004991_up_50	4	0.53071	0.56329	0.997086	16785	1	0.13073	0.017144	0.045708	0.976048	1341	2	0.13073
random:random_seq_11444_22_0_-1	1	0.98284	0.98286	0.999949	25931	0	1.0103	0.017162	0.017139	0.950977	1342	1	1.0103
MAP3K1:NM_005921_up_50	8	0.63528	0.76224	0.997086	18727	1	0.505	0.01717	0.061408	0.976048	1343	5	0.505
TAL1:NM_001290404;NM_001290405_up_50	10	0.17877	0.38393	0.997086	8365	4	0.13481	0.017173	0.067705	0.976048	1344	4	0.13481
ADH1A:NM_000667_up_50	7	0.095504	0.23115	0.995292	5315	1	0.24887	0.017193	0.060203	0.976048	1345	3	0.24887
LRRC25:NM_145256_up_50	8	0.90319	0.90444	0.999949	23892	1	0.1842	0.017198	0.061494	0.976048	1346	4	0.1842
CA2:NM_000067_up_50	6	0.8633	0.86328	0.997988	23025	0	0.40956	0.017199	0.054723	0.976048	1347	4	0.40956
SYTL1:NM_001193308;NM_032872_up_50	8	0.086675	0.21836	0.995292	4926	4	-0.38018	0.017215	0.061549	0.976048	1348	2	-0.38018
random:random_seq_198010_0_22_-1	1	0.98278	0.9828	0.999949	25929	0	1.1872	0.01722	0.017196	0.950977	1349	1	1.1872
CPB1:NM_001871_up_50	8	0.038946	0.12322	0.990864	2676	2	0.1377	0.017223	0.061574	0.976048	1350	3	0.1377
MGMT:NM_002412_up_50	10	0.68541	0.81331	0.997086	19622	2	0.20934	0.017224	0.067872	0.976048	1351	3	0.20934
MRPL40:NM_003776_up_50	9	0.90209	0.9093	0.999949	23870	1	0.26788	0.017229	0.064804	0.976048	1352	3	0.26788
RAPGEF4:NM_001100397_up_50	7	0.86142	0.86389	0.997988	22980	1	0.019855	0.01727	0.060397	0.976048	1353	1	0.019855
RUNDC3B:NM_001134405;NM_138290_up_50	6	0.1997	0.36929	0.997086	9015	3	-0.019229	0.01729	0.054959	0.976048	1354	2	-0.019229
ASB1:NM_001040445_up_50	6	0.99772	0.99767	0.999949	26335	0	0.45382	0.017307	0.055004	0.976048	1355	4	0.45382
TM4SF1:NM_014220_up_50	6	0.92998	0.93005	0.999949	24507	0	0.62234	0.017309	0.055011	0.976048	1356	4	0.62234
HMCN1:NM_031935_up_50	8	0.29104	0.49176	0.997086	11498	1	0.1594	0.017311	0.061841	0.976048	1357	4	0.1594
OR4C15:NM_001001920_up_50	6	0.14111	0.28209	0.995292	7080	1	-0.051531	0.017316	0.055032	0.976048	1358	2	-0.051531
random:random_seq_103375_0_22_-1	1	0.98268	0.9827	0.999949	25925	0	1.2477	0.017316	0.017286	0.950977	1359	1	1.2477
NRG1:NM_013962_up_50	7	0.93026	0.93027	0.999949	24521	0	0.51314	0.017334	0.060557	0.976048	1360	4	0.51314
random:random_seq_103326_0_22_-1	1	0.98265	0.98266	0.999949	25924	0	0.94995	0.017355	0.017323	0.950977	1361	1	0.94995
ASL:NM_000048;NM_001024946_up_50	5	0.68934	0.70461	0.997086	19696	1	0.65926	0.017373	0.054739	0.976048	1362	3	0.65926
RGS9BP:NM_207391_up_50	10	0.53845	0.73672	0.997086	16938	2	0.27516	0.017382	0.068414	0.976048	1363	4	0.27516
ARHGEF6:NM_004840_up_50	5	0.99776	0.99776	0.999949	26338	0	0.62688	0.017402	0.054801	0.976048	1364	3	0.62688
OR4M2:NM_001004719_up_50	6	0.026323	0.079251	0.990864	1947	3	-0.6352	0.017442	0.055353	0.976048	1365	1	-0.6352
KHDRBS2:NM_152688_up_50	9	0.21622	0.42893	0.997086	9458	2	0.3292	0.017443	0.06543	0.976048	1366	5	0.3292
TNFRSF21:NM_014452_up_50	7	0.5574	0.69514	0.997086	17284	2	0.18882	0.017453	0.060839	0.976048	1367	2	0.18882
random:random_seq_20193_0_22_-1	1	0.98254	0.98256	0.999949	25922	0	1.8267	0.017464	0.017425	0.950977	1368	1	1.8267
OR2AG2:NM_001004490_up_50	7	0.48495	0.63518	0.997086	15907	1	0.25248	0.017481	0.060908	0.976048	1369	3	0.25248
TEX33:NM_001163857;NM_178552_up_50	8	0.90295	0.90424	0.999949	23889	1	0.099826	0.01749	0.062381	0.976048	1370	3	0.099826
UGT2B10:NM_001075;NM_001290091_up_50	4	0.27804	0.40549	0.997086	11182	1	0.20617	0.017499	0.046518	0.976048	1371	2	0.20617
RNF182:NM_001165034_up_50	6	0.51363	0.65147	0.997086	16479	1	0.33416	0.017501	0.055509	0.976048	1372	3	0.33416
random:random_seq_195071_0_22_-1	1	0.98248	0.98251	0.999949	25920	0	1.5584	0.017515	0.017477	0.950977	1373	1	1.5584
ADH7:NM_000673_up_50	7	0.53452	0.67578	0.997086	16865	2	-0.030141	0.017536	0.061044	0.976048	1374	3	-0.030141
LOXHD1:NM_001145472_up_50	6	0.21023	0.37848	0.997086	9303	2	0.4351	0.017536	0.055597	0.976048	1375	3	0.4351
EIF4E2:NM_001276336;NM_004846_up_50	7	0.16071	0.32118	0.995292	7756	3	0.54698	0.017542	0.061059	0.976048	1376	4	0.54698
random:random_seq_1431_0_22_-1	1	0.98245	0.98247	0.999949	25918	0	0.77563	0.017554	0.017513	0.950977	1377	1	0.77563
ART3:NM_001130016;NM_001179_up_50	5	0.73048	0.73642	0.997086	20442	1	0.39723	0.017575	0.055158	0.976048	1378	2	0.39723
CSE1L:NM_001256135;NM_001316_up_50	8	0.90501	0.90602	0.999949	23938	1	0.29432	0.017589	0.062685	0.976048	1379	4	0.29432
YTHDF3:NM_001277814;NM_001277818_up_50	3	0.76653	0.76645	0.997086	21105	0	0.85424	0.017594	0.045194	0.976048	1380	2	0.85424
UBE2L6:NM_004223_up_50	4	0.29207	0.42226	0.997086	11515	2	0.050134	0.017625	0.046797	0.976048	1381	1	0.050134
SELENBP1:NM_001258288;NM_003944_up_50	5	0.15774	0.28841	0.995292	7663	2	0.32409	0.017654	0.055315	0.976048	1382	3	0.32409
CLDN25:NM_001101389_up_50	7	0.47917	0.63054	0.997086	15812	1	-0.077269	0.017668	0.061375	0.976048	1383	2	-0.077269
RHOD:NM_014578_up_50	10	0.92381	0.93134	0.999949	24380	1	0.34382	0.017675	0.069403	0.976048	1384	6	0.34382
RTEL1:NM_001283009;NM_032957_up_50	8	0.48601	0.65462	0.997086	15921	1	0.093604	0.017684	0.062957	0.976048	1385	4	0.093604
PTPRA:NM_080840_up_50	7	0.96711	0.96706	0.999949	25486	0	0.18505	0.017686	0.061423	0.976048	1386	3	0.18505
OR52E6:NM_001005167_up_50	8	0.036779	0.11869	0.990864	2555	4	-0.33308	0.017694	0.062989	0.976048	1387	1	-0.33308
KRT18:NM_000224;NM_199187_up_50	6	0.73282	0.75749	0.997086	20482	1	0.28982	0.017705	0.056045	0.976048	1388	3	0.28982
CLPS:NM_001252597;NM_001832_up_50	4	0.77892	0.77914	0.997086	21330	0	0.68395	0.017709	0.046985	0.976048	1389	3	0.68395
GRIN2A:NM_001134407_up_50	11	0.58666	0.77887	0.997086	17846	2	0.4426	0.017715	0.070664	0.976048	1390	6	0.4426
MST1R:NM_001244937;NM_002447_up_50	9	0.1458	0.32664	0.995292	7241	4	-0.2708	0.017721	0.066226	0.976048	1391	4	-0.2708
FBXO28:NM_001136115;NM_015176_up_50	8	0.024243	0.082978	0.990864	1821	3	0.40405	0.017741	0.063137	0.976048	1392	5	0.40405
DNM3:NM_001136127;NM_015569_up_50	5	0.021951	0.066467	0.990864	1666	1	-0.013321	0.017742	0.055507	0.976048	1393	2	-0.013321
MYLK:NM_053031;NM_053032_up_50	2	0.98224	0.98225	0.999949	25912	0	0.67094	0.017762	0.033222	0.966367	1394	2	0.67094
CSTF2T:NM_015235_up_50	9	0.1809	0.38224	0.997086	8438	2	0.35076	0.017781	0.066395	0.976048	1395	5	0.35076
random:random_seq_209787_0_22_-1	1	0.98222	0.98224	0.999949	25911	0	1.7605	0.017785	0.017747	0.950977	1396	1	1.7605
FAM89A:NM_198552_up_50	7	0.96709	0.96703	0.999949	25484	0	0.4485	0.017789	0.06168	0.976048	1397	4	0.4485
CHST10:NM_004854_up_50	8	0.14645	0.32434	0.995292	7272	3	0.43512	0.017796	0.063295	0.976048	1398	4	0.43512
PODXL:NM_001018111;NM_005397_up_50	10	0.90241	0.91975	0.999949	23879	1	0.22236	0.01782	0.069904	0.976048	1399	6	0.22236
OLIG3:NM_175747_up_50	7	0.44008	0.5993	0.997086	14979	2	0.19118	0.017876	0.061888	0.976048	1400	3	0.19118
KCNK1:NM_002245_up_50	8	0.085627	0.21637	0.995292	4880	2	0.097842	0.017896	0.063621	0.976048	1401	3	0.097842
COL4A2:NM_001846_up_50	8	0.30626	0.50889	0.997086	11848	3	-0.32382	0.017918	0.063685	0.976048	1402	3	-0.32382
SMYD1:NM_198274_up_50	4	0.99311	0.99311	0.999949	26210	0	0.48825	0.017932	0.047492	0.976048	1403	3	0.48825
CRYGB:NM_005210_up_50	7	0.52518	0.668	0.997086	16690	2	-0.11002	0.017934	0.062037	0.976048	1404	2	-0.11002
CYP51A1:NM_001146152_up_50	6	0.27107	0.43153	0.997086	11007	2	0.34134	0.01797	0.056745	0.976048	1405	3	0.34134
CACNG4:NM_014405_up_50	10	0.0775	0.21885	0.995292	4531	1	0.083678	0.017974	0.070433	0.976048	1406	3	0.083678
NM_001185056:NM_001185056_up_50	7	0.96209	0.96205	0.999949	25363	0	0.17281	0.017975	0.062141	0.976048	1407	3	0.17281
MME:NM_007288;NM_007289_up_50	7	0.44617	0.60411	0.997086	15097	1	0.29139	0.017978	0.062148	0.976048	1408	3	0.29139
SLC35D3:NM_001008783_up_50	7	0.91969	0.91976	0.999949	24258	0	0.46771	0.017989	0.062172	0.976048	1409	3	0.46771
RPL39L:NM_052969_up_50	9	0.054653	0.16487	0.993254	3480	3	-0.15129	0.017995	0.067006	0.976048	1410	4	-0.15129
NAB1:NM_005966_up_50	10	0.084236	0.23343	0.995292	4818	4	-0.0077296	0.018037	0.070651	0.976048	1411	4	-0.0077296
JAG2:NM_002226;NM_145159_up_50	4	0.94847	0.94855	0.999949	25018	0	0.37396	0.018042	0.047742	0.976048	1412	3	0.37396
L1CAM:NM_001143963;NM_024003_up_50	2	0.98195	0.98199	0.999949	25905	0	0.27985	0.018054	0.033715	0.966367	1413	2	0.27985
CATSPERB:NM_024764_up_50	6	0.94799	0.94804	0.999949	25008	0	0.58716	0.018061	0.056989	0.976048	1414	3	0.58716
SMARCD1:NM_003076;NM_139071_up_50	6	0.3295	0.48323	0.997086	12435	2	0.01444	0.018086	0.05706	0.976048	1415	1	0.01444
ASB2:NM_016150_up_50	4	0.96552	0.96551	0.999949	25445	0	0.58581	0.01809	0.04785	0.976048	1416	3	0.58581
KCTD6:NM_153331_up_50	2	0.9819	0.98195	0.999949	25903	0	0.67079	0.018098	0.033798	0.966367	1417	2	0.67079
NM_001289998:NM_001289998;NM_001290028_up_50	8	0.46063	0.6377	0.997086	15421	2	-0.053698	0.018107	0.064275	0.976048	1418	3	-0.053698
FBXW12:NM_001159927;NM_207102_up_50	6	0.67166	0.72234	0.997086	19399	1	0.67774	0.018112	0.057134	0.976048	1419	4	0.67774
CYB561A3:NM_001161454;NM_153611_up_50	8	0.859	0.87213	0.998107	22926	1	0.51066	0.018117	0.064301	0.976048	1420	5	0.51066
NFE2:NM_006163_up_50	3	0.97553	0.97559	0.999949	25725	0	0.55831	0.018139	0.046032	0.976048	1421	2	0.55831
OR52N4:NM_001005175_up_50	3	0.74879	0.74872	0.997086	20780	0	-0.20889	0.018161	0.046064	0.976048	1422	1	-0.20889
H1FNT:NM_181788_up_50	9	0.43789	0.6489	0.997086	14929	1	0.44994	0.018177	0.067532	0.976048	1423	5	0.44994
SPINK14:NM_001001325_up_50	6	0.17532	0.33329	0.995292	8256	2	0.4664	0.018179	0.057306	0.976048	1424	3	0.4664
SEMA3F:NM_004186_up_50	9	0.025447	0.08944	0.990864	1898	2	0.20813	0.018181	0.067546	0.976048	1425	4	0.20813
PPFIA1:NM_003626;NM_177423_up_50	10	0.62111	0.77796	0.997086	18479	1	0.3165	0.018215	0.071265	0.976048	1426	5	0.3165
SLC13A3:NM_001011554;NM_001193340_up_50	4	0.74852	0.74879	0.997086	20776	0	0.38118	0.018254	0.048209	0.976048	1427	2	0.38118
RSBN1:NM_018364_up_50	7	0.024627	0.080403	0.990864	1847	2	0.28819	0.018287	0.062925	0.976048	1428	2	0.28819
MRPL54:NM_172251_up_50	3	0.78135	0.78123	0.997086	21388	0	0.52527	0.018294	0.046265	0.976048	1429	1	0.52527
LUZP2:NM_001009909;NM_001252010_up_50	8	0.63395	0.76121	0.997086	18701	2	0.0046809	0.0183	0.064845	0.976048	1430	2	0.0046809
PDRG1:NM_030815_up_50	6	0.010309	0.036652	0.990864	879	4	-0.44652	0.018307	0.057647	0.976048	1431	2	-0.44652
PRG2:NM_001243245;NM_002728_up_50	4	0.98492	0.98495	0.999949	25993	0	0.40335	0.018309	0.048338	0.976048	1432	3	0.40335
FAM110A:NM_031424_up_50	11	0.20608	0.43144	0.997086	9184	2	-0.11471	0.018347	0.072748	0.976048	1433	5	-0.11471
STX7:NM_003569_up_50	6	0.063871	0.15952	0.993254	3924	1	0.32589	0.01835	0.057765	0.976048	1434	3	0.32589
FSD1L:NM_001145313;NM_031919_up_50	9	0.076683	0.21086	0.995292	4491	3	0.14973	0.018352	0.068025	0.976048	1435	3	0.14973
SLC25A41:NM_173637_up_50	8	0.95891	0.9589	0.999949	25281	0	0.42262	0.018363	0.065032	0.976048	1436	5	0.42262
STRIP1:NM_033088_up_50	9	0.53767	0.71021	0.997086	16924	2	0.35222	0.01837	0.068082	0.976048	1437	4	0.35222
MKRN2:NM_001271707;NM_014160_up_50	7	0.93053	0.93055	0.999949	24531	0	0.22088	0.01839	0.063191	0.976048	1438	4	0.22088
B3GNT4:NM_030765_up_50	8	0.77194	0.82853	0.997086	21192	1	0.19729	0.018393	0.065115	0.976048	1439	4	0.19729
ZPBP2:NM_198844;NM_199321_up_50	6	0.47438	0.61649	0.997086	15697	1	0.34986	0.018409	0.057921	0.976048	1440	3	0.34986
RBMX:NM_001164803;NM_002139_up_50	4	0.00064172	0.0024206	0.954651	70	2	-0.48994	0.01841	0.048583	0.976048	1441	1	-0.48994
TOM1:NM_001135730;NM_005488_up_50	10	0.24656	0.47709	0.997086	10304	3	-0.20095	0.018416	0.071928	0.976048	1442	2	-0.20095
ABT1:NM_013375_up_50	7	0.25937	0.45052	0.997086	10685	1	0.47602	0.018484	0.063428	0.976048	1443	4	0.47602
AOC1:NM_001091;NM_001272072_up_50	5	0.28109	0.41622	0.997086	11256	1	0.85021	0.018489	0.057044	0.976048	1444	3	0.85021
FOXD4L6:NM_001085476_up_50	4	0.56675	0.58893	0.997086	17451	1	0.34486	0.018501	0.048798	0.976048	1445	2	0.34486
TBL2:NM_012453_up_50	8	0.19596	0.38266	0.997086	8908	3	-0.44122	0.018502	0.065461	0.976048	1446	2	-0.44122
ETS1:NM_001162422;NM_005238_up_50	10	0.54337	0.73906	0.997086	17026	2	0.30004	0.018503	0.072229	0.976048	1447	6	0.30004
TMEM26:NM_178505_up_50	10	0.69081	0.81647	0.997086	19720	1	0.32352	0.018532	0.072334	0.976048	1448	5	0.32352
ZNRF3:NM_032173_up_50	6	0.026725	0.080286	0.990864	1974	2	-0.094441	0.018541	0.058272	0.976048	1449	2	-0.094441
ODF3L1:NM_175881_up_50	6	0.5062	0.64685	0.997086	16346	2	0.62105	0.018572	0.058355	0.976048	1450	4	0.62105
HIST1H1D:NM_005320_up_50	5	0.89095	0.89104	0.999565	23640	0	0.14456	0.018607	0.057284	0.976048	1451	2	0.14456
NM_024835:NM_024835_up_50	10	0.89948	0.91831	0.999949	23815	1	0.35697	0.018611	0.072598	0.976048	1452	6	0.35697
STX4:NM_001272095;NM_004604_up_50	10	0.60051	0.7673	0.997086	18114	2	0.23491	0.018645	0.072708	0.976048	1453	5	0.23491
UTS2R:NM_018949_up_50	9	0.99013	0.99009	0.999949	26123	0	0.48889	0.018654	0.068907	0.976048	1454	5	0.48889
DST:NM_001144769_up_50	8	0.027703	0.093042	0.990864	2039	2	0.23746	0.018666	0.065968	0.976048	1455	4	0.23746
NM_198075:NM_198075_up_50	10	0.046443	0.14821	0.993254	3085	4	-0.22923	0.018668	0.072786	0.976048	1456	2	-0.22923
KANSL2:NM_017822_up_50	8	0.21184	0.40095	0.997086	9352	2	0.051112	0.018678	0.066008	0.976048	1457	3	0.051112
CLDN2:NM_001171092_up_50	5	0.14782	0.27835	0.995292	7327	1	0.6011	0.018685	0.057446	0.976048	1458	3	0.6011
NT5C3A:NM_001002009;NM_001002010_up_50	6	0.42109	0.56663	0.997086	14611	1	0.4007	0.01869	0.05867	0.976048	1459	4	0.4007
EMP1:NM_001423_up_50	8	0.11669	0.2743	0.995292	6170	3	-0.14339	0.018691	0.066054	0.976048	1460	2	-0.14339
GPR45:NM_007227_up_50	8	0.047699	0.14137	0.993254	3152	1	0.03213	0.018704	0.066097	0.976048	1461	1	0.03213
RC3H1:NM_172071_up_50	8	0.099469	0.24258	0.995292	5472	4	-0.23643	0.018724	0.066162	0.976048	1462	3	-0.23643
C19orf18:NM_152474_up_50	8	0.67862	0.79575	0.997086	19526	1	0.38368	0.018738	0.066204	0.976048	1463	5	0.38368
RAB11FIP4:NM_032932_up_50	2	0.98125	0.98131	0.999949	25887	0	0.47914	0.018746	0.034971	0.969307	1464	2	0.47914
CISD2:NM_001008388_up_50	10	0.90908	0.92313	0.999949	24017	1	0.28585	0.018764	0.073125	0.976048	1465	5	0.28585
ATP2C1:NM_001001485;NM_001199184_up_50	5	0.82838	0.82837	0.997086	22299	0	0.38103	0.018779	0.057628	0.976048	1466	3	0.38103
SMG6:NM_017575_up_50	8	0.97296	0.97302	0.999949	25647	0	0.4493	0.018792	0.066365	0.976048	1467	5	0.4493
AGMAT:NM_024758_up_50	10	0.77099	0.86639	0.997988	21176	1	0.30144	0.018796	0.073226	0.976048	1468	6	0.30144
CALU:NM_001130674;NM_001219_up_50	7	0.030421	0.094078	0.990864	2194	3	0.22939	0.018818	0.06426	0.976048	1469	3	0.22939
MAGI1:NM_001033057;NM_015520_up_50	8	0.0061663	0.027408	0.989787	573	3	-0.13298	0.018832	0.066484	0.976048	1470	2	-0.13298
PDAP1:NM_014891_up_50	7	0.045805	0.12933	0.990864	3047	2	0.45827	0.018836	0.064307	0.976048	1471	4	0.45827
SEC22A:NM_012430_up_50	9	0.68796	0.80554	0.997086	19676	1	0.10513	0.018855	0.069486	0.976048	1472	4	0.10513
USP49:NM_001286554_up_50	4	0.29847	0.4264	0.997086	11677	1	-0.00075518	0.018865	0.049618	0.976048	1473	1	-0.00075518
MYO7A:NM_000260;NM_001127180_up_50	8	0.097584	0.23907	0.995292	5396	3	-0.035698	0.018906	0.06673	0.976048	1474	1	-0.035698
PPP1R13B:NM_015316_up_50	8	0.55497	0.70256	0.997086	17227	2	0.37368	0.018915	0.066758	0.976048	1475	5	0.37368
ASPHD1:NM_181718_up_50	3	0.42874	0.45079	0.997086	14772	1	-0.089563	0.01894	0.047314	0.976048	1476	1	-0.089563
DHDH:NM_014475_up_50	2	0.98105	0.98111	0.999949	25882	0	0.6189	0.018947	0.035344	0.970282	1477	2	0.6189
TST:NM_003312_up_50	7	0.42004	0.58354	0.997086	14590	2	0.45735	0.01896	0.064595	0.976048	1478	4	0.45735
RBPMS2:NM_194272_up_50	9	0.15684	0.34423	0.995292	7624	4	0.041805	0.018987	0.069851	0.976048	1479	4	0.041805
KLHL8:NM_020803_up_50	6	0.72508	0.75276	0.997086	20337	1	0.27271	0.018989	0.059493	0.976048	1480	4	0.27271
TRAM1L1:NM_152402_up_50	11	0.01343	0.058323	0.990864	1069	3	0.24431	0.018992	0.074785	0.976048	1481	4	0.24431
GARNL3:NM_001286779_up_50	5	0.36465	0.5039	0.997086	13319	1	0.73068	0.019033	0.058152	0.976048	1482	3	0.73068
FGFRL1:NM_001004356;NM_001004358_up_50	7	0.023755	0.078292	0.990864	1792	1	0.056142	0.019039	0.064793	0.976048	1483	1	0.056142
SLC15A1:NM_005073_up_50	11	0.93139	0.9426	0.999949	24557	1	0.25452	0.019051	0.074973	0.976048	1484	5	0.25452
SPERT:NM_001286342_up_50	3	0.27268	0.339	0.995292	11051	1	0.64402	0.019054	0.047499	0.976048	1485	2	0.64402
LCE2A:NM_178428_up_50	2	0.83279	0.83275	0.997086	22378	0	0.42947	0.019056	0.035537	0.970282	1486	1	0.42947
SERBP1:NM_001018067;NM_015640_up_50	8	0.41277	0.60635	0.997086	14434	2	0.075357	0.019057	0.0672	0.976048	1487	3	0.075357
RNF103-CHMP3:NM_001198954_up_50	8	0.12053	0.28135	0.995292	6331	2	0.34896	0.019057	0.067201	0.976048	1488	4	0.34896
ACOT2:NM_006821_up_50	7	3.9909e-05	0.00026458	0.94802	4	5	-0.78441	0.019083	0.064899	0.976048	1489	1	-0.78441
GSKIP:NM_001271905;NM_016472_up_50	8	0.15488	0.33434	0.995292	7555	3	0.33575	0.019084	0.067276	0.976048	1490	5	0.33575
PGM1:NM_001172818_up_50	1	0.98091	0.9809	0.999949	25876	0	1.1958	0.019093	0.019051	0.950977	1491	1	1.1958
SEMA6B:NM_032108_up_50	6	0.99022	0.99018	0.999949	26127	0	0.34409	0.019115	0.059842	0.976048	1492	4	0.34409
SF3B2:NM_006842_up_50	7	0.90274	0.90282	0.999949	23886	0	0.24853	0.019171	0.065119	0.976048	1493	4	0.24853
DKC1:NM_001142463;NM_001363_up_50	7	0.37446	0.54845	0.997086	13545	1	0.52846	0.019173	0.065124	0.976048	1494	4	0.52846
SIK1:NM_173354_up_50	9	0.6628	0.78842	0.997086	19225	2	0.10886	0.019176	0.070397	0.976048	1495	3	0.10886
CDH7:NM_033646_up_50	6	0.21428	0.38205	0.997086	9423	1	0.3615	0.019185	0.060009	0.976048	1496	2	0.3615
PQBP1:NM_001032384;NM_005710_up_50	8	0.98126	0.98132	0.999949	25888	0	0.42148	0.019187	0.067601	0.976048	1497	5	0.42148
HNRNPL:NM_001005335_up_50	7	0.10376	0.2427	0.995292	5642	2	0.092399	0.019215	0.065227	0.976048	1498	3	0.092399
APBB1:NM_001257319;NM_001257323_up_50	5	0.71475	0.72387	0.997086	20147	1	0.5232	0.019225	0.058545	0.976048	1499	3	0.5232
ARF3:NM_001659_up_50	8	0.29332	0.49433	0.997086	11556	2	0.17121	0.019243	0.067772	0.976048	1500	4	0.17121
KLF15:NM_014079_up_50	10	0.38832	0.61004	0.997086	13868	3	0.23206	0.019283	0.074867	0.976048	1501	5	0.23206
TECR:NM_138501_up_50	9	0.96516	0.96509	0.999949	25437	0	0.097939	0.019304	0.070762	0.976048	1502	3	0.097939
PTGER1:NM_000955_up_50	8	0.086094	0.21725	0.995292	4901	1	0.32968	0.019323	0.068007	0.976048	1503	4	0.32968
RAB13:NM_001272038_up_50	4	0.77811	0.77836	0.997086	21311	0	0.69432	0.019324	0.050645	0.976048	1504	3	0.69432
CCDC175:NM_001164399_up_50	5	0.62099	0.65867	0.997086	18478	1	0.23738	0.019328	0.058756	0.976048	1505	2	0.23738
random:random_seq_98647_0_22_-1	1	0.98066	0.98064	0.999949	25870	0	1.1162	0.019343	0.01931	0.950977	1506	1	1.1162
OR52H1:NM_001005289_up_50	4	0.99494	0.99495	0.999949	26257	0	0.4867	0.019344	0.050686	0.976048	1507	3	0.4867
ARMC4:NM_001290020_up_50	9	0.48319	0.67933	0.997086	15884	2	0.35495	0.019373	0.070959	0.976048	1508	5	0.35495
TNNC1:NM_003280_up_50	5	0.99846	0.99847	0.999962	26358	0	0.72501	0.019375	0.058859	0.976048	1509	3	0.72501
[truncated: 24,892 more rows]

## Sheet: CRISPRi_cloneS_3rep_day14
id	num	neg|score	neg|p-value	neg|fdr	neg|rank	neg|goodsgrna	neg|lfc	pos|score	pos|p-value	pos|fdr	pos|rank	pos|goodsgrna	pos|lfc
[truncated: 26,401 more rows]
