# Supplementary material for: Tracing cellular heterogeneity in pooled genetic screens via multi-level barcoding
Source: BMC Genomics. 2019 Feb 6;20:107. doi: 10.1186/s12864-019-5480-0 (PMC6364396; doi:10.1186/s12864-019-5480-0)
Supplement: Supplementary file 6 — Tables S2-S5. MAGeCK outputs at the gene-level from CRISPRwt CloneR (Table S2), CRISPRi CloneS (Table S3), CRISPRi CloneR (Table S4) and CRISPRwt CloneS (Table S5). Columns are described at https://sourceforge.net/p/mageck/wiki/output/#gene_summary_txt. (ZIP 35431 kb) [file 12864_2019_5480_MOESM6_ESM.zip › Supplementary Table S2.xls]

## Sheet: CRISPWT_CloneR_3rep_day4
id	num	neg|score	neg|p-value	neg|fdr	neg|rank	neg|goodsgrna	neg|lfc	pos|score	pos|p-value	pos|fdr	pos|rank	pos|goodsgrna	pos|lfc
SON:NM_001291411;NM_138927	12	0.99086	0.99085	0.999942	48372	0	0.34632	2.1881e-07	1.3182e-06	0.064356	1	9	0.34632
EGFL6:NM_001167890;NM_015507	8	0.99068	0.99066	0.999942	48362	0	0.406	5.4234e-06	2.7682e-05	0.337871	2	4	0.406
PSMD6:NM_001271779;NM_014814	3	0.38431	0.38447	0.99964	19462	0	1.2968	5.5495e-06	1.308e-05	0.212871	3	2	1.2968
0_chr6_127761764_127761786	1	0.99999	0.99999	1	48822	0	3.5958	1.167e-05	9.4301e-06	0.212871	4	1	3.5958
CABP7:NM_182527	11	0.72729	0.72738	0.99964	35398	0	0.23831	1.327e-05	8.3857e-05	0.469369	5	7	0.23831
SBF2:NM_030962	9	0.26649	0.34875	0.99964	14475	1	0.15638	1.6891e-05	9.8661e-05	0.469369	6	4	0.15638
ATP1B2:NM_001678	11	0.89254	0.89276	0.99964	43522	0	-0.017676	2.009e-05	0.00012584	0.469369	7	3	-0.017676
TLR4:NM_003266;NM_138554	9	0.99096	0.99095	0.999942	48377	0	0.16697	2.1005e-05	0.00012198	0.469369	8	2	0.16697
FBXO39:NM_153230	7	0.73344	0.73319	0.99964	35702	0	0.068334	2.4435e-05	0.00012949	0.469369	9	2	0.068334
KPNA4:NM_002268	10	0.72255	0.72244	0.99964	35159	0	0.22512	2.6746e-05	0.00014794	0.469369	10	4	0.22512
RBP2:NM_004164	7	0.06174	0.11178	0.997486	4372	1	0.44937	3.057e-05	0.00015382	0.469369	11	5	0.44937
KRTAP29-1:NM_001257309	11	0.92405	0.92421	0.99964	45082	0	0.49786	3.0746e-05	0.00018668	0.479677	12	7	0.49786
SCAF8:NM_001286188;NM_014892	7	0.78818	0.78809	0.99964	38371	0	0.43767	4.2746e-05	0.00021101	0.515099	13	5	0.43767
ADCY10:NM_001167749	7	0.41384	0.42107	0.99964	20802	1	0.1066	5.7982e-05	0.00027875	0.648043	14	3	0.1066
PFKL:NM_001002021;NM_002626	9	0.041134	0.095299	0.994829	3124	1	0.20115	6.3015e-05	0.00033776	0.687087	15	4	0.20115
DEAF1:NM_021008	12	0.9884	0.98841	0.999942	48242	0	0.17233	6.9855e-05	0.00041381	0.75663	16	4	0.17233
0_chr13_46536788_46536810	1	0.99991	0.99991	0.999995	48819	0	3.1279	9.1025e-05	9.0955e-05	0.469369	17	1	3.1279
0_chr11_92881541_92881563	1	0.9999	0.99991	0.999995	48817	0	2.9152	9.5692e-05	9.5214e-05	0.469369	18	1	2.9152
HSPB3:NM_006308	7	0.94932	0.94922	0.99964	46340	0	0.36352	0.0001	0.00047181	0.75663	19	5	0.36352
DOCK6:NM_020812	10	0.43419	0.47269	0.99964	21666	1	0.30513	0.00012331	0.00064723	0.75663	20	5	0.30513
CCDC140:NM_153038	9	0.50862	0.51638	0.99964	24979	1	-0.065563	0.00013809	0.00067582	0.75663	21	4	-0.065563
ZFYVE16:NM_001105251;NM_014733	10	0.71868	0.71859	0.99964	34958	0	0.27853	0.00014064	0.00073443	0.75663	22	5	0.27853
THUMPD2:NM_025264	12	0.64771	0.65216	0.99964	31449	1	0.17579	0.00014535	0.00078513	0.75663	23	2	0.17579
ZDHHC20:NM_153251	2	0.99985	0.99986	0.999995	48816	0	1.0046	0.00014645	0.00029821	0.661791	24	2	1.0046
DZIP3:NM_014648	9	0.67726	0.67713	0.99964	32899	0	0.41046	0.00014703	0.00071192	0.75663	25	4	0.41046
MEF2B:NM_001145785	1	0.99985	0.99986	0.999995	48815	0	3.021	0.00014704	0.00014226	0.469369	26	1	3.021
C15orf59:NM_001039614	11	0.42781	0.48532	0.99964	21413	1	0.050246	0.00014724	0.00078108	0.75663	27	4	0.050246
WDR26:NM_025160	1	0.99985	0.99985	0.999995	48814	0	2.2742	0.00015171	0.0001453	0.469369	28	1	2.2742
hsa-mir-1267	2	0.31405	0.31409	0.99964	16514	0	1.2625	0.00015404	0.00031322	0.664873	29	1	1.2625
0_chr3_138372641_138372663	1	0.99984	0.99985	0.999995	48813	0	1.7917	0.00015638	0.00015261	0.469369	30	1	1.7917
NUPL1:NM_001008564;NM_014089	9	0.85302	0.85311	0.99964	41538	0	0.28435	0.00016385	0.00078716	0.75663	31	5	0.28435
CDC40:NM_015891	10	0.9983	0.99832	0.999995	48730	0	0.53684	0.00016805	0.00086787	0.75663	32	6	0.53684
0_chr10_92501454_92501476	1	0.99982	0.99983	0.999995	48812	0	2.0258	0.00017505	0.00017167	0.479677	33	1	2.0258
AZIN1:NM_015878;NM_148174	10	0.81829	0.81819	0.99964	39789	0	0.11297	0.00018228	0.00094636	0.762133	34	2	0.11297
EHMT1:NM_001145527;NM_024757	8	0.99814	0.99813	0.999995	48718	0	0.4226	0.00018423	0.00085388	0.75663	35	5	0.4226
0_chr11_71949706_71949728	1	0.99982	0.99982	0.999995	48809	0	2.8392	0.00018438	0.00017958	0.479677	36	1	2.8392
ZWILCH:NM_001287821;NM_017975	6	0.98675	0.98674	0.999942	48152	0	0.54155	0.00019215	0.00076404	0.75663	37	4	0.54155
TMEM81:NM_203376	8	0.80898	0.80903	0.99964	39380	0	0.24486	0.00020537	0.00094331	0.762133	38	2	0.24486
BAK1:NM_001188	10	0.95813	0.95803	0.99964	46767	0	0.039959	0.00021004	0.001078	0.797405	39	1	0.039959
DEPTOR:NM_001283012;NM_022783	5	0.82241	0.82231	0.99964	39983	0	0.53164	0.00021925	0.00083086	0.75663	40	3	0.53164
RANBP17:NM_022897	10	0.85859	0.85837	0.99964	41810	0	0.17479	0.00022129	0.0011212	0.804965	41	4	0.17479
IL12A:NM_000882	5	0.00096822	0.0030121	0.912614	115	1	0.18491	0.00022171	0.0008409	0.75663	42	1	0.18491
LIN28B:NM_001004317	7	0.67062	0.67028	0.99964	32555	0	-0.20376	0.00024504	0.0010999	0.801463	43	1	-0.20376
MCF2:NM_001099855;NM_001171876	4	0.98814	0.98816	0.999942	48221	0	0.69377	0.00025204	0.000848	0.75663	44	1	0.69377
ZNF138:NM_001160183;NM_001271640	3	0.99972	0.99972	0.999995	48806	0	1.5523	0.00028171	0.0008118	0.75663	45	3	1.5523
ANKS3:NM_001242929;NM_133450	7	0.046538	0.090315	0.994829	3468	1	0.40919	0.00028731	0.0012479	0.834306	46	4	0.40919
CAMK2N2:NM_033259	4	0.94502	0.94514	0.99964	46135	0	0.35228	0.00028891	0.00095224	0.762133	47	3	0.35228
RNASEL:NM_021133	8	0.61008	0.61001	0.99964	29661	0	0.01621	0.00031737	0.0014227	0.834306	48	3	0.01621
BTBD1:NM_001011885;NM_025238	10	0.47649	0.50193	0.99964	23485	1	0.36934	0.00032695	0.00156	0.834306	49	4	0.36934
RNF43:NM_017763	10	0.22459	0.33291	0.99964	12483	1	-0.063036	0.00033015	0.001574	0.834306	50	2	-0.063036
MOV10:NM_001130079;NM_020963	9	0.73139	0.73144	0.99964	35599	0	0.02682	0.00033078	0.0014894	0.834306	51	4	0.02682
BMPR1A:NM_004329	10	0.75902	0.75893	0.99964	36947	0	0.066205	0.00033139	0.0015805	0.834306	52	4	0.066205
APAF1:NM_001160;NM_013229	2	0.90998	0.91006	0.99964	44386	0	1.2834	0.0003314	0.00066366	0.75663	53	1	1.2834
SPINK7:NM_032566	7	0.63627	0.63607	0.99964	30877	0	0.39684	0.0003341	0.0014136	0.834306	54	4	0.39684
SOSTDC1:NM_015464	7	0.99757	0.9976	0.999995	48689	0	0.33335	0.00035952	0.0014988	0.834306	55	4	0.33335
HCAR1:NM_032554	11	0.65139	0.65197	0.99964	31637	1	0.34737	0.00035997	0.001832	0.834306	56	5	0.34737
HTR5A:NM_024012	10	0.95587	0.95575	0.99964	46640	0	0.21015	0.00036314	0.001721	0.834306	57	3	0.21015
SH3BP4:NM_014521	12	0.89557	0.89546	0.99964	43683	0	-0.038636	0.00036404	0.0018458	0.834306	58	3	-0.038636
SPICE1:NM_144718	10	0.71817	0.71808	0.99964	34934	0	0.11366	0.00036901	0.0017478	0.834306	59	4	0.11366
random:random_seq_105697_0_22_-1	1	0.99961	0.99962	0.999995	48802	0	1.8191	0.0003851	0.00037467	0.731683	60	1	1.8191
TMEM132C:NM_001136103	9	0.63105	0.63086	0.99964	30670	0	0.28417	0.00039917	0.001773	0.834306	61	3	0.28417
GPR160:NM_014373	9	0.99825	0.99822	0.999995	48727	0	0.53568	0.00040334	0.001793	0.834306	62	5	0.53568
ZBTB8B:NM_001145720	11	0.84948	0.8497	0.99964	41357	0	0.063308	0.00040707	0.0020557	0.834306	63	3	0.063308
GPT:NM_005309	12	0.92539	0.92528	0.99964	45146	0	0.17816	0.00040766	0.0020646	0.834306	64	5	0.17816
RNF170:NM_001160223;NM_030954	9	0.63792	0.63777	0.99964	30953	0	0.28221	0.00041726	0.0018484	0.834306	65	5	0.28221
hsa-mir-520d	6	0.99852	0.99852	0.999995	48743	0	0.24043	0.00041841	0.0015773	0.834306	66	2	0.24043
USP31:NM_020718	8	0.96264	0.96264	0.99964	46999	0	0.073406	0.00042937	0.0019042	0.834306	67	2	0.073406
SNX14:NM_020468;NM_153816	6	0.88088	0.8807	0.99964	42958	0	0.056767	0.00043404	0.0016335	0.834306	68	2	0.056767
hsa-mir-31	3	0.99957	0.99956	0.999995	48800	0	0.4649	0.00043432	0.0012491	0.834306	69	3	0.4649
MTERF2:NM_001033050;NM_025198	9	0.20383	0.30631	0.99964	11540	2	-0.13716	0.00044103	0.0019549	0.834306	70	1	-0.13716
SLC13A5:NM_001143838;NM_177550	11	0.7763	0.77654	0.99964	37791	0	-0.027077	0.00045393	0.0022254	0.834306	71	5	-0.027077
PTCRA:NM_001243169;NM_001243170	1	0.99954	0.99955	0.999995	48797	0	2.7697	0.00045979	0.00044443	0.75663	72	1	2.7697
RYR3:NM_001036;NM_001243996	11	0.95249	0.95262	0.99964	46474	0	0.17628	0.00046368	0.002266	0.834306	73	4	0.17628
MROH9:NM_001163629;NM_025063	9	0.53363	0.53767	0.99964	26101	1	0.49708	0.00047256	0.0020792	0.834306	74	5	0.49708
0_chr19_46273141_46273163	1	0.9995	0.99951	0.999995	48794	0	1.9191	0.00049713	0.00048256	0.75663	75	1	1.9191
0_chr20_33765034_33765056	1	0.99949	0.9995	0.999995	48793	0	2.0345	0.00050647	0.0004927	0.75663	76	1	2.0345
ACAN:NM_001135;NM_013227	9	0.55696	0.55857	0.99964	27183	1	-0.15789	0.00052502	0.0022852	0.834306	77	1	-0.15789
ELP3:NM_001284224;NM_001284226	5	0.59775	0.5983	0.99964	29075	0	0.13552	0.00052503	0.0019498	0.834306	78	1	0.13552
0_chr18_48610663_48610685	1	0.99947	0.99949	0.999995	48791	0	2.3092	0.00052514	0.00050973	0.75663	79	1	2.3092
PKN2:NM_006256	9	0.94562	0.94563	0.99964	46169	0	0.46545	0.00055222	0.0023919	0.846212	80	5	0.46545
0_chr8_9637627_9637649	1	0.99945	0.99946	0.999995	48790	0	1.4319	0.00055315	0.00054279	0.75663	81	1	1.4319
hsa-mir-6771	10	0.7893	0.78925	0.99964	38433	0	0.16332	0.00057674	0.0025864	0.858995	82	3	0.16332
hsa-mir-24-2	6	0.96879	0.96869	0.99964	47283	0	0.092593	0.00058015	0.0021427	0.834306	83	2	0.092593
ZNF551:NM_001270938;NM_138347	7	0.4778	0.47867	0.99964	23544	1	0.32579	0.00058023	0.002269	0.834306	84	4	0.32579
MON2:NM_001278472	3	0.99864	0.99864	0.999995	48749	0	0.61157	0.00058224	0.0016687	0.834306	85	2	0.61157
KANK1:NM_001256876;NM_015158	5	0.99892	0.99893	0.999995	48761	0	0.61104	0.00058734	0.0021611	0.834306	86	3	0.61104
TRAPPC6B:NM_001079537	1	0.9994	0.99941	0.999995	48788	0	2.1232	0.0006045	0.00059369	0.75663	87	1	2.1232
SRPRB:NM_021203	11	0.48928	0.52431	0.99964	24091	1	-0.025491	0.00061391	0.002877	0.876696	88	5	-0.025491
TAX1BP1:NM_001079864;NM_006024	10	0.82536	0.8252	0.99964	40154	0	0.10489	0.00061481	0.0027334	0.864867	89	4	0.10489
NEBL:NM_001173484;NM_213569	8	0.14774	0.23248	0.99964	8862	2	0.04756	0.00061928	0.0026535	0.863663	90	3	0.04756
CHRNA10:NM_020402	11	0.23481	0.34724	0.99964	12980	2	-0.035494	0.00062148	0.0029034	0.876696	91	2	-0.035494
0_chr11_100905582_100905604	1	0.99937	0.99938	0.999995	48787	0	1.9417	0.0006325	0.00062107	0.75663	92	1	1.9417
ZC3H12C:NM_033390	9	0.46828	0.48385	0.99964	23134	1	0.18219	0.00063613	0.0027336	0.864867	93	3	0.18219
0_chr14_21678180_21678202	1	0.99936	0.99938	0.999995	48786	0	1.5885	0.00063717	0.00062614	0.75663	94	1	1.5885
PPP1R14A:NM_001243947;NM_033256	6	0.96824	0.96813	0.99964	47247	0	0.20759	0.00064386	0.0023548	0.839163	95	3	0.20759
TSPAN5:NM_005723	8	0.99535	0.99536	0.999995	48587	0	0.26878	0.00065275	0.0027669	0.865924	96	2	0.26878
RGL4:NM_153615	7	0.73046	0.73024	0.99964	35560	0	0.29502	0.00065964	0.0025436	0.856436	97	4	0.29502
0_chr6_13613048_13613070	1	0.99934	0.99936	0.999995	48784	0	2.0009	0.00066051	0.00064987	0.75663	98	1	2.0009
MRGPRF:NM_001098515;NM_145015	11	0.67457	0.6746	0.99964	32759	0	0.16561	0.00066097	0.0030587	0.891708	99	4	0.16561
IFI44:NM_006417	10	0.54992	0.55821	0.99964	26842	1	0.095908	0.00067664	0.0029968	0.889866	100	2	0.095908
random:random_seq_33118_0_22_-1	1	0.99931	0.99933	0.999995	48781	0	2.158	0.00068852	0.00067846	0.75663	101	1	2.158
0_chrX_63488274_63488296	1	0.99931	0.99932	0.999995	48780	0	2.2025	0.00069319	0.00068292	0.75663	102	1	2.2025
NCR2:NM_001199509;NM_004828	12	0.8048	0.8045	0.99964	39157	0	0.18743	0.0006955	0.0034469	0.925388	103	6	0.18743
ADAMTS6:NM_197941	9	0.55054	0.55272	0.99964	26867	1	0.33918	0.00070365	0.00302	0.889866	104	3	0.33918
hsa-mir-571	5	0.56624	0.56682	0.99964	27600	0	0.052935	0.00071166	0.0024787	0.846258	105	2	0.052935
DCTN6:NM_006571	12	0.68856	0.68888	0.99964	33471	1	0.016065	0.00072741	0.0035888	0.925388	106	5	0.016065
TDRD12:NM_001110822	9	0.97421	0.97419	0.99964	47571	0	0.13066	0.00073496	0.0031431	0.907991	107	1	0.13066
LMF1:NM_022773	12	0.88826	0.88809	0.99964	43326	0	0.16358	0.0007425	0.003645	0.925388	108	4	0.16358
PCDHA11:NM_018902;NM_031861	10	0.5795	0.5832	0.99964	28221	1	-0.048385	0.00074631	0.0032889	0.922058	109	4	-0.048385
ZNF431:NM_133473	3	0.83585	0.83594	0.99964	40673	0	0.58959	0.00075798	0.0021859	0.834306	110	2	0.58959
TSNAXIP1:NM_001288991;NM_018430	3	0.23661	0.23709	0.99964	13053	1	-0.015212	0.00076301	0.0022007	0.834306	111	1	-0.015212
WSB1:NM_015626	7	0.3649	0.3805	0.99964	18643	1	0.0058839	0.00076762	0.0029074	0.876696	112	2	0.0058839
LRRC46:NM_033413	9	0.80974	0.80988	0.99964	39419	0	-0.11501	0.00077436	0.0033134	0.922058	113	2	-0.11501
ERCC2:NM_000400;NM_001130867	9	0.042518	0.098128	0.994829	3213	3	-0.13026	0.00077694	0.003324	0.922058	114	1	-0.13026
BAIAP3:NM_001199098;NM_001199099	3	0.9751	0.97523	0.99964	47617	0	0.28068	0.00077701	0.0022441	0.834306	115	1	0.28068
GSTA1:NM_145740	3	0.95376	0.95382	0.99964	46539	0	0.32538	0.000791	0.0022889	0.834306	116	1	0.32538
0_chr12_101788702_101788724	1	0.99921	0.99922	0.999995	48778	0	1.9664	0.00079121	0.00078229	0.75663	117	1	1.9664
C6orf52:NM_001145020	8	0.008199	0.023589	0.969777	789	2	-0.035868	0.00079857	0.0032469	0.919447	118	2	-0.035868
0_chr11_5535759_5535781	1	0.99919	0.99919	0.999995	48776	0	1.161	0.00080988	0.00079872	0.75663	119	1	1.161
AKIP1:NM_001206647;NM_020642	2	0.99918	0.99918	0.999995	48775	0	0.45837	0.000824	0.001616	0.834306	120	2	0.45837
OR10Q1:NM_001004471	7	0.76478	0.76457	0.99964	37219	0	0.095715	0.00085349	0.0032019	0.915726	121	2	0.095715
TRPV4:NM_001177428;NM_147204	12	0.76469	0.76441	0.99964	37217	0	0.16673	0.00085631	0.0040897	0.925388	122	5	0.16673
random:random_seq_98463_22_0_-1	1	0.99914	0.99914	0.999995	48774	0	1.0233	0.00086123	0.0008551	0.75663	123	1	1.0233
SPATA31D1:NM_001001670	9	0.74189	0.74195	0.99964	36098	0	0.20816	0.0008649	0.0036859	0.925388	124	3	0.20816
SH3BP5:NM_001018009	4	0.56407	0.56403	0.99964	27506	0	0.33984	0.0008714	0.0025679	0.858707	125	3	0.33984
HERC4:NM_001278186	9	0.81091	0.81102	0.99964	39470	0	0.30678	0.00090288	0.0038427	0.925388	126	4	0.30678
0_chr6_96654876_96654898	1	0.99909	0.99909	0.999995	48772	0	1.7129	0.00090791	0.000906	0.762133	127	1	1.7129
RGS16:NM_002928	8	0.59443	0.59445	0.99964	28908	0	-0.029015	0.00091455	0.0036229	0.925388	128	1	-0.029015
MAGEB1:NM_002363;NM_177415	11	0.54116	0.56045	0.99964	26450	1	0.2869	0.00091582	0.0040441	0.925388	129	4	0.2869
0_chr14_45397972_45397994	1	0.99905	0.99905	0.999995	48771	0	1.4806	0.00094992	0.00094737	0.762133	130	1	1.4806
random:random_seq_36026_0_22_-1	1	0.999	0.999	0.999995	48768	0	2.471	0.0010013	0.00099949	0.785605	131	1	2.471
STK35:NM_080836	12	0.63018	0.63752	0.99964	30633	1	0.019969	0.0010042	0.0046588	0.925388	132	4	0.019969
MED1:NM_004774	7	0.0048422	0.01429	0.961067	510	1	0.088656	0.0010144	0.0037721	0.925388	133	2	0.088656
FGF13:NM_033642	1	0.99898	0.99899	0.999995	48766	0	1.9632	0.0010153	0.0010139	0.785605	134	1	1.9632
LRWD1:NM_152892	10	0.76296	0.76287	0.99964	37127	0	0.15723	0.0010158	0.0043629	0.925388	135	3	0.15723
DAB2:NM_001244871;NM_001343	9	0.11742	0.19719	0.99964	7361	2	0.2871	0.0010206	0.0043138	0.925388	136	5	0.2871
CABYR:NM_153770	2	0.99897	0.99898	0.999995	48765	0	0.96032	0.0010268	0.0020121	0.834306	137	2	0.96032
USP32:NM_032582	8	0.99626	0.99625	0.999995	48628	0	0.51371	0.0010293	0.0039966	0.925388	138	3	0.51371
random:random_seq_169831_0_22_-1	1	0.99896	0.99896	0.999995	48764	0	2.198	0.0010433	0.0010409	0.785605	139	1	2.198
random:random_seq_4737_0_22_-1	1	0.99895	0.99896	0.999995	48762	0	1.5325	0.0010479	0.0010459	0.785605	140	1	1.5325
UBE2L6:NM_198183	3	0.97051	0.97064	0.99964	47366	0	0.17337	0.0010709	0.0030684	0.891708	141	1	0.17337
ACOX2:NM_003500	10	0.52688	0.53978	0.99964	25767	1	0.3543	0.0010892	0.0046586	0.925388	142	4	0.3543
RNF13:NM_007282;NM_183381	10	0.88783	0.8877	0.99964	43311	0	-0.0027351	0.00109	0.0046633	0.925388	143	3	-0.0027351
DDX60:NM_017631	8	0.93297	0.93294	0.99964	45533	0	0.30728	0.0011371	0.004368	0.925388	144	4	0.30728
0_chr12_70212816_70212838	1	0.99885	0.99885	0.999995	48757	0	2.2693	0.0011506	0.0011481	0.812383	145	1	2.2693
ZHX1:NM_001017926;NM_007222	9	0.0038353	0.013073	0.961067	398	3	-0.13913	0.0011547	0.0048453	0.925388	146	1	-0.13913
HMBS:NM_000190;NM_001258209	11	0.69977	0.69981	0.99964	34030	0	0.05478	0.0011568	0.005008	0.925388	147	4	0.05478
PIGF:NM_002643;NM_173074	5	0.79452	0.79454	0.99964	38695	0	0.20033	0.0011757	0.0037174	0.925388	148	2	0.20033
hsa-mir-6833	5	0.11721	0.15884	0.99898	7350	1	0.2078	0.0011781	0.0037257	0.925388	149	2	0.2078
KLHL7:NM_001031710;NM_018846	10	0.9475	0.94739	0.99964	46247	0	0.18346	0.0011792	0.0050187	0.925388	150	4	0.18346
random:random_seq_36621_0_22_-1	1	0.99882	0.99882	0.999995	48756	0	1.9692	0.0011833	0.0011812	0.823833	151	1	1.9692
hsa-mir-3161	10	0.81503	0.81496	0.99964	39638	0	-0.020356	0.0011897	0.0050558	0.925388	152	1	-0.020356
EIF5A2:NM_020390	6	0.14066	0.1975	0.99964	8494	1	0.33575	0.0011958	0.0042822	0.925388	153	3	0.33575
VEGFB:NM_001243733;NM_003377	7	0.99955	0.99957	0.999995	48798	0	0.40686	0.0012269	0.004501	0.925388	154	4	0.40686
UBQLN3:NM_017481	9	0.24521	0.33645	0.99964	13478	1	0.12258	0.0012387	0.0051088	0.925388	155	2	0.12258
0_chr4_170016962_170016984	1	0.99876	0.99876	0.999995	48755	0	1.1794	0.0012393	0.0012315	0.834306	156	1	1.1794
HIST1H2BJ:NM_021058	4	0.62961	0.6295	0.99964	30599	0	0.41201	0.0012467	0.003601	0.925388	157	3	0.41201
ANKS1A:NM_015245	10	0.11329	0.19935	0.99964	7144	1	0.26912	0.0012507	0.0053022	0.925388	158	5	0.26912
ICA1:NM_001136020;NM_022307	8	0.74238	0.74233	0.99964	36121	0	0.26861	0.001251	0.0047399	0.925388	159	3	0.26861
CYFIP1:NM_001287810;NM_014608	12	0.08579	0.18072	0.99964	5657	2	-0.12078	0.0012525	0.0055862	0.925388	160	4	-0.12078
TAF1D:NM_024116	5	0.99805	0.99805	0.999995	48712	0	0.52549	0.0012705	0.0039561	0.925388	161	2	0.52549
TCN1:NM_001062	9	0.20752	0.31097	0.99964	11718	1	0.16827	0.0012718	0.0052205	0.925388	162	3	0.16827
CSN1S1:NM_001025104;NM_001890	6	0.82845	0.82824	0.99964	40306	0	0.11605	0.0013016	0.0046559	0.925388	163	1	0.11605
ST6GALNAC5:NM_030965	12	0.34638	0.46238	0.99964	17867	1	0.18911	0.0013181	0.0058287	0.925388	164	5	0.18911
hsa-mir-4326	7	0.0078245	0.021481	0.969777	757	2	-0.023086	0.0013226	0.0048086	0.925388	165	2	-0.023086
CD83:NM_001040280;NM_004233	10	0.028999	0.071711	0.991396	2304	2	0.051969	0.0013296	0.0056202	0.925388	166	2	0.051969
GYG2:NM_001079855;NM_003918	9	0.38628	0.42417	0.99964	19557	1	0.15564	0.0013339	0.0054162	0.925388	167	4	0.15564
RGS20:NM_001286673;NM_003702	4	0.7635	0.7636	0.99964	37157	0	0.53837	0.0013344	0.0038462	0.925388	168	3	0.53837
SLC38A8:NM_001080442	9	0.98741	0.98738	0.999942	48176	0	0.22152	0.001368	0.0055247	0.925388	169	4	0.22152
RAD9B:NM_001286531;NM_152442	6	0.72555	0.72549	0.99964	35305	0	0.079993	0.0013704	0.0048875	0.925388	170	3	0.079993
0_chr6_43587164_43587186	1	0.99862	0.99862	0.999995	48747	0	1.4598	0.0013794	0.0013759	0.834306	171	1	1.4598
SLC10A6:NM_197965	10	0.82177	0.82164	0.99964	39948	0	0.12284	0.0013828	0.0058245	0.925388	172	2	0.12284
TCEAL1:NM_001006639;NM_004780	5	0.97254	0.9725	0.99964	47477	0	0.19719	0.0013879	0.0042611	0.925388	173	2	0.19719
MTMR9:NM_015458	10	0.92674	0.92656	0.99964	45225	0	0.13294	0.001394	0.0058687	0.925388	174	5	0.13294
CFHR2:NM_005666	2	0.66902	0.66889	0.99964	32492	0	1.0095	0.0014046	0.0027283	0.864867	175	1	1.0095
THAP3:NM_001195752;NM_001195753	1	0.99859	0.99859	0.999995	48746	0	1.0185	0.001412	0.0014114	0.834306	176	1	1.0185
random:random_seq_173761_0_22_-1	1	0.99858	0.99859	0.999995	48745	0	2.0978	0.0014167	0.001416	0.834306	177	1	2.0978
0_chr11_787717_787739	1	0.99856	0.99856	0.999995	48744	0	0.92806	0.0014354	0.0014329	0.834306	178	1	0.92806
SPPL2B:NM_001077238;NM_152988	10	0.64528	0.64508	0.99964	31329	0	0.13074	0.0014449	0.006068	0.925388	179	4	0.13074
PDZD8:NM_173791	11	0.87495	0.87522	0.99964	42635	0	0.16166	0.0014571	0.0061739	0.925388	180	4	0.16166
ITCH:NM_001257137;NM_031483	10	0.522	0.536	0.99964	25560	1	0.20161	0.0014731	0.0061737	0.925388	181	4	0.20161
IFNA5:NM_002169	7	0.48944	0.48988	0.99964	24097	1	0.21652	0.001511	0.0054355	0.925388	182	2	0.21652
ARSG:NM_001267727;NM_014960	11	0.77612	0.77635	0.99964	37779	0	0.032094	0.0015219	0.0064268	0.925388	183	4	0.032094
SYNCRIP:NM_001159674;NM_006372	3	0.25532	0.2555	0.99964	13982	1	0.54481	0.0015253	0.003992	0.925388	184	2	0.54481
hsa-mir-98*	6	0.87847	0.87826	0.99964	42822	0	0.42384	0.0015312	0.0054444	0.925388	185	3	0.42384
ARMCX5:NM_001168478;NM_022838	9	0.63138	0.6312	0.99964	30683	0	0.24544	0.0015324	0.0060686	0.925388	186	2	0.24544
0_chr10_101464931_101464953	1	0.99846	0.99845	0.999995	48740	0	0.87365	0.0015381	0.0015312	0.834306	187	1	0.87365
ZFPM2:NM_012082	10	0.99456	0.99458	0.999995	48556	0	0.14102	0.0015382	0.0064361	0.925388	188	2	0.14102
TP73:NM_001126240;NM_005427	9	0.42544	0.45164	0.99964	21311	1	0.039952	0.001541	0.0060944	0.925388	189	3	0.039952
PDCD6:NM_001267556;NM_013232	11	0.9302	0.93036	0.99964	45390	0	0.21456	0.0015411	0.0064996	0.925388	190	3	0.21456
KHDC1:NM_001251874	4	0.99957	0.99958	0.999995	48801	0	0.51691	0.0015468	0.0044324	0.925388	191	3	0.51691
0_chr9_120478054_120478076	1	0.99845	0.99844	0.999995	48739	0	0.88963	0.0015474	0.0015414	0.834306	192	1	0.88963
NUCKS1:NM_022731	9	0.75539	0.75543	0.99964	36769	0	0.14337	0.0015516	0.0061293	0.925388	193	3	0.14337
KRT26:NM_181539	11	0.28182	0.40201	0.99964	15143	2	0.12377	0.0015572	0.0065649	0.925388	194	5	0.12377
CDO1:NM_001801	8	0.8079	0.80795	0.99964	39321	0	0.36992	0.0015607	0.0057492	0.925388	195	4	0.36992
CACNA1A:NM_000068;NM_023035	10	0.67579	0.6756	0.99964	32827	0	-0.032426	0.0015727	0.0065663	0.925388	196	3	-0.032426
ARHGEF7:NM_001113513;NM_003899	8	0.4124	0.42939	0.99964	20739	1	0.23035	0.001588	0.0058413	0.925388	197	3	0.23035
random:random_seq_7498_0_22_-1	1	0.99841	0.9984	0.999995	48737	0	1.0108	0.0015894	0.0015815	0.834306	198	1	1.0108
NM_001243160	3	0.88997	0.8901	0.99964	43410	0	0.50407	0.0016225	0.0041863	0.925388	199	2	0.50407
HOXD10:NM_002148	12	0.82197	0.82169	0.99964	39955	0	0.22378	0.0016232	0.0069875	0.93464	200	5	0.22378
CACNA1S:NM_000069	11	0.86662	0.86684	0.99964	42205	0	0.023257	0.0016266	0.0068311	0.925388	201	3	0.023257
CREB1:NM_004379;NM_134442	11	0.99888	0.99888	0.999995	48758	0	0.090341	0.0016347	0.0068614	0.925388	202	3	0.090341
RTCB:NM_014306	9	0.55089	0.55305	0.99964	26882	1	0.03672	0.0016383	0.0063974	0.925388	203	2	0.03672
CTSE:NM_001910	1	0.99836	0.99835	0.999995	48735	0	1.0326	0.0016408	0.00163	0.834306	204	1	1.0326
random:random_seq_177890_0_22_-1	1	0.99835	0.99834	0.999995	48734	0	0.95471	0.0016548	0.0016436	0.834306	205	1	0.95471
ARL3:NM_004311	9	0.97638	0.97638	0.99964	47679	0	0.017919	0.0016662	0.0064789	0.925388	206	4	0.017919
ITIH5:NM_001001851;NM_032817	5	0.61288	0.6134	0.99964	29790	0	0.64259	0.0016692	0.0049928	0.925388	207	3	0.64259
0_chr18_61264908_61264930	1	0.99833	0.99832	0.999995	48733	0	1.3714	0.0016735	0.0016637	0.834306	208	1	1.3714
ARNTL:NM_001030273	2	0.99832	0.99831	0.999995	48731	0	0.43428	0.001678	0.003258	0.919447	209	2	0.43428
KLHL31:NM_001003760	7	0.47985	0.48064	0.99964	23649	1	0.55707	0.0016801	0.0060037	0.925388	210	4	0.55707
CA6:NM_001215;NM_001270500	4	0.90573	0.90594	0.99964	44167	0	0.51972	0.0016859	0.0048121	0.925388	211	3	0.51972
hsa-mir-200c*	8	0.079236	0.1415	0.997678	5330	2	0.024644	0.0016958	0.0062021	0.925388	212	3	0.024644
SNX3:NM_003795;NM_152827	7	0.62536	0.62521	0.99964	30390	0	0.29305	0.0017142	0.006124	0.925388	213	3	0.29305
SULT1A2:NM_001054;NM_177528	1	0.99828	0.99826	0.999995	48729	0	1.2757	0.0017201	0.0017056	0.834306	214	1	1.2757
ATP8A1:NM_001105529;NM_006095	8	0.038887	0.087529	0.994829	2964	1	0.19081	0.0017204	0.0062838	0.925388	215	3	0.19081
FAM24B:NM_001204364;NM_152644	3	0.76728	0.76741	0.99964	37338	0	0.58913	0.001732	0.0043852	0.925388	216	2	0.58913
PSMB11:NM_001099780	10	0.99166	0.99163	0.999942	48415	0	0.20195	0.0017336	0.0071984	0.94119	217	5	0.20195
CNGA1:NM_000087;NM_001142564	8	0.36297	0.39218	0.99964	18552	1	0.18242	0.0017349	0.0063354	0.925388	218	2	0.18242
LOXL2:NM_002318	8	0.29104	0.34224	0.99964	15537	1	0.15758	0.0017418	0.0063554	0.925388	219	3	0.15758
hsa-mir-575	4	0.81547	0.81569	0.99964	39663	0	0.37016	0.0017521	0.0049938	0.925388	220	3	0.37016
AES:NM_198969	1	0.99825	0.99823	0.999995	48726	0	1.0913	0.0017528	0.0017358	0.834306	221	1	1.0913
0_chr13_95057885_95057907	1	0.99824	0.99823	0.999995	48725	0	2.2153	0.0017575	0.0017407	0.834306	222	1	2.2153
EIF2B5:NM_003907	11	0.038039	0.091947	0.994829	2905	2	0.06126	0.0017701	0.0073988	0.94119	223	2	0.06126
ZNF3:NM_017715	5	0.30294	0.30886	0.99964	16025	1	0.31017	0.0017731	0.0052672	0.925388	224	2	0.31017
TMPRSS2:NM_001135099	2	0.9982	0.99819	0.999995	48723	0	0.70759	0.0017979	0.0034945	0.925388	225	2	0.70759
LRRC69:NM_001129890	10	0.091525	0.17348	0.99964	5987	1	0.43133	0.0018025	0.0074693	0.94119	226	4	0.43133
ZNF229:NM_001278510;NM_014518	8	0.56811	0.56811	0.99964	27683	0	0.08914	0.0018097	0.0065669	0.925388	227	1	0.08914
HMGB1:NM_002128	4	0.99418	0.99425	0.999946	48540	0	0.53403	0.0018394	0.0052351	0.925388	228	3	0.53403
hsa-mir-3679	8	0.99824	0.99823	0.999995	48724	0	0.36333	0.0018422	0.0066742	0.925388	229	4	0.36333
0_chr19_57037935_57037957	1	0.99815	0.99814	0.999995	48720	0	1.1214	0.0018462	0.0018316	0.834306	230	1	1.1214
LPIN2:NM_014646	11	0.99559	0.99559	0.999995	48597	0	0.23476	0.0018496	0.007703	0.94119	231	3	0.23476
MAGEH1:NM_014061	11	0.74515	0.7453	0.99964	36280	0	0.20934	0.0018524	0.0077131	0.94119	232	4	0.20934
OTOA:NM_001161683;NM_144672	5	0.49976	0.50022	0.99964	24572	0	0.10046	0.001855	0.005475	0.925388	233	2	0.10046
0_chr22_21306227_21306249	1	0.99814	0.99813	0.999995	48719	0	1.5714	0.0018555	0.0018401	0.834306	234	1	1.5714
random:random_seq_41813_0_22_-1	1	0.99813	0.99811	0.999995	48717	0	1.1224	0.0018742	0.0018602	0.834306	235	1	1.1224
ASTE1:NM_001288950;NM_014065	11	0.069751	0.1514	0.997678	4793	1	0.38691	0.0018751	0.0077987	0.94119	236	5	0.38691
PDLIM7:NM_005451;NM_213636	7	0.53036	0.53037	0.99964	25953	0	-0.1206	0.0018773	0.0066634	0.925388	237	1	-0.1206
hsa-mir-4524b	6	0.90511	0.9049	0.99964	44146	0	0.062045	0.0018777	0.0063576	0.925388	238	2	0.062045
ZDHHC16:NM_001287804;NM_198045	3	0.62465	0.62473	0.99964	30352	0	-0.15876	0.0018823	0.0046626	0.925388	239	1	-0.15876
C14orf80:NM_001134875;NM_001198983	5	0.47396	0.47444	0.99964	23385	0	0.72414	0.0018836	0.0055495	0.925388	240	3	0.72414
MTERF1:NM_006980	7	0.48404	0.48464	0.99964	23850	1	0.35308	0.0018961	0.0067239	0.925388	241	4	0.35308
CASC5:NM_144508;NM_170589	10	0.28534	0.38324	0.99964	15294	1	0.09214	0.0018966	0.0078461	0.94119	242	3	0.09214
OLA1:NM_001011708	8	0.38364	0.40745	0.99964	19433	1	0.19794	0.0018978	0.0068557	0.925388	243	3	0.19794
GPM6A:NM_001261448;NM_201592	2	0.99804	0.99803	0.999995	48711	0	0.78743	0.001958	0.0037977	0.925388	244	2	0.78743
PCGF5:NM_001256549;NM_032373	10	0.60639	0.60732	0.99964	29482	1	0.098945	0.0019596	0.0081057	0.941753	245	3	0.098945
ZNF829:NM_001037232;NM_001171979	8	0.88456	0.88444	0.99964	43135	0	0.14406	0.0019665	0.0070869	0.937656	246	3	0.14406
0_chr1_173153432_173153454	1	0.99803	0.99801	0.999995	48710	0	1.3161	0.0019722	0.0019539	0.834306	247	1	1.3161
GTSF1L:NM_001008901;NM_176791	4	0.78309	0.78315	0.99964	38108	0	0.44224	0.0019811	0.0056075	0.925388	248	3	0.44224
SLC17A3:NM_006632	5	0.83177	0.8317	0.99964	40488	0	0.28446	0.0019822	0.0058119	0.925388	249	3	0.28446
0_chr22_21307029_21307051	1	0.998	0.99798	0.999995	48709	0	1.4957	0.0019955	0.001979	0.834306	250	1	1.4957
GLO1:NM_006708	6	0.60822	0.60833	0.99964	29580	0	0.5954	0.0019964	0.0066754	0.925388	251	3	0.5954
0_chr3_130397936_130397958	1	0.99796	0.99794	0.999995	48708	0	1.0777	0.0020375	0.0020271	0.834306	252	1	1.0777
0_chr15_67487156_67487178	1	0.99794	0.99792	0.999995	48706	0	1.2196	0.0020609	0.0020469	0.834306	253	1	1.2196
NFATC2:NM_001136021;NM_001258292	4	0.99786	0.99791	0.999995	48702	0	0.27043	0.0020656	0.0058364	0.925388	254	3	0.27043
MGME1:NM_052865	10	0.64226	0.64202	0.99964	31173	0	0.44278	0.0020693	0.0085389	0.942763	255	5	0.44278
hsa-mir-497*	6	0.58977	0.58986	0.99964	28691	0	0.32989	0.0020744	0.0068685	0.925388	256	3	0.32989
ISPD:NM_001101417;NM_001101426	9	0.10562	0.18241	0.99964	6756	2	0.21405	0.0020768	0.007775	0.94119	257	4	0.21405
NXPE3:NM_001134456;NM_145037	9	0.92038	0.92043	0.99964	44909	0	0.13053	0.0020776	0.0077778	0.94119	258	1	0.13053
hsa-mir-4529	10	0.1419	0.23332	0.99964	8559	2	0.22799	0.0020793	0.0085776	0.942763	259	5	0.22799
MDFIC:NM_001166345;NM_199072	5	0.99362	0.99357	0.999946	48508	0	0.42909	0.0020924	0.0061076	0.925388	260	3	0.42909
random:random_seq_154425_0_22_-1	1	0.99789	0.99787	0.999995	48705	0	2.1319	0.0021076	0.002095	0.834306	261	1	2.1319
0_chr4_56301135_56301157	1	0.99789	0.99787	0.999995	48704	0	1.8467	0.0021122	0.0020995	0.834306	262	1	1.8467
PDGFRB:NM_002609	11	0.99446	0.9945	0.999995	48551	0	0.33686	0.0021225	0.0087257	0.942763	263	5	0.33686
SYNC:NM_001161708;NM_030786	11	0.17027	0.27324	0.99964	9945	1	-0.069436	0.0021255	0.008738	0.942763	264	4	-0.069436
IFT172:NM_015662	9	0.92633	0.9264	0.99964	45204	0	0.06778	0.0021256	0.0079262	0.941753	265	3	0.06778
VIM:NM_003380	8	0.83512	0.83513	0.99964	40648	0	0.22771	0.0021319	0.0076267	0.94119	266	4	0.22771
FAM3D:NM_138805	8	0.98903	0.98897	0.999942	48268	0	0.26665	0.0021592	0.0077172	0.94119	267	4	0.26665
MYSM1:NM_001085487	9	0.19597	0.29633	0.99964	11148	1	0.064936	0.0021607	0.0080339	0.941753	268	3	0.064936
NDP:NM_000266	9	0.3997	0.43347	0.99964	20141	1	-0.021576	0.0021781	0.0080911	0.941753	269	4	-0.021576
LETM2:NM_001286819;NM_001286821	1	0.99782	0.99779	0.999995	48701	0	1.2049	0.0021823	0.0021737	0.834306	270	1	1.2049
ALDH1L1:NM_001270364;NM_012190	9	0.4905	0.50149	0.99964	24153	1	0.030375	0.0021933	0.0081357	0.941753	271	3	0.030375
CAPRIN2:NM_001002259;NM_032156	9	0.95224	0.95228	0.99964	46461	0	0.34445	0.0022284	0.0082465	0.942763	272	3	0.34445
TOM1L2:NM_001033551;NM_001288789	5	0.78669	0.78671	0.99964	38294	0	0.39348	0.0022299	0.0064677	0.925388	273	3	0.39348
CTXN2:NM_001145668	3	0.97962	0.9797	0.999876	47830	0	0.7649	0.0022634	0.005383	0.925388	274	2	0.7649
0_chr8_17501662_17501684	1	0.99772	0.9977	0.999995	48698	0	1.6269	0.0022756	0.0022589	0.834306	275	1	1.6269
FBXO9:NM_012347;NM_033481	11	0.8887	0.88895	0.99964	43346	0	-0.044019	0.0022826	0.0093357	0.942763	276	1	-0.044019
random:random_seq_69812_0_22_-1	1	0.99771	0.99768	0.999995	48696	0	0.76818	0.0022943	0.0022741	0.834306	277	1	0.76818
0_chr3_126756048_126756070	1	0.99769	0.99767	0.999995	48695	0	0.90691	0.0023083	0.0022899	0.834306	278	1	0.90691
hsa-mir-5687	3	0.42334	0.42351	0.99964	21226	0	-0.1334	0.0023298	0.0055107	0.925388	279	1	-0.1334
AP4E1:NM_001252127	1	0.99767	0.99765	0.999995	48693	0	1.6484	0.0023316	0.0023114	0.834923	280	1	1.6484
STK32C:NM_173575	11	0.19642	0.30299	0.99964	11168	2	-0.073335	0.0023338	0.0095304	0.942763	281	2	-0.073335
OSBPL10:NM_001174060;NM_017784	4	0.20482	0.21329	0.99964	11593	1	0.23006	0.0023412	0.0065785	0.925388	282	1	0.23006
HOXB7:NM_004502	11	0.75362	0.7538	0.99964	36690	0	-0.039799	0.0023432	0.0095654	0.942763	283	3	-0.039799
random:random_seq_175136_0_22_-1	1	0.99765	0.99764	0.999995	48692	0	1.9727	0.0023456	0.0023258	0.834923	284	1	1.9727
PGBD1:NM_001184743;NM_032507	11	0.64617	0.64707	0.99964	31377	1	0.25227	0.0023485	0.0095841	0.942763	285	5	0.25227
hsa-mir-6081	5	0.47992	0.48038	0.99964	23651	0	0.22449	0.0023551	0.0067957	0.925388	286	3	0.22449
NM_178342	2	0.53568	0.53569	0.99964	26201	0	0.47243	0.0023559	0.0045622	0.925388	287	1	0.47243
C1orf87:NM_152377	10	0.99677	0.99678	0.999995	48647	0	0.25443	0.0024014	0.009593	0.942763	288	3	0.25443
VPS72:NM_001271087;NM_005997	9	0.94611	0.94614	0.99964	46189	0	0.3526	0.0024127	0.0088413	0.942763	289	3	0.3526
APLP1:NM_001024807;NM_005166	12	0.93235	0.93223	0.99964	45495	0	0.089918	0.0024131	0.0099337	0.942763	290	3	0.089918
VCL:NM_003373;NM_014000	12	0.67226	0.67367	0.99964	32640	1	0.2518	0.0024137	0.0099356	0.942763	291	4	0.2518
TMEM110-MUSTN1:NM_001198974;NM_198563	12	0.8469	0.84658	0.99964	41242	0	0.072028	0.0024339	0.010014	0.942763	292	1	0.072028
0_chr12_101787798_101787820	1	0.99755	0.99753	0.999995	48687	0	1.4464	0.002453	0.0024398	0.846258	293	1	1.4464
NM_001160011:NM_001160011;NM_152996	12	0.97056	0.97055	0.99964	47369	0	0.075741	0.0024541	0.010094	0.942763	294	5	0.075741
FOXI2:NM_207426	9	0.93637	0.93646	0.99964	45689	0	0.17252	0.0024589	0.0089844	0.942763	295	4	0.17252
0_chr5_156187682_156187704	1	0.99754	0.99752	0.999995	48684	0	0.79671	0.0024623	0.0024475	0.846258	296	1	0.79671
random:random_seq_24051_0_22_-1	1	0.99753	0.99752	0.999995	48683	0	1.8115	0.002467	0.0024531	0.846258	297	1	1.8115
LCA5L:NM_152505	11	0.78949	0.78977	0.99964	38445	0	-0.10964	0.002467	0.010023	0.942763	298	2	-0.10964
LKAAEAR1:NM_001007125	6	0.94473	0.94464	0.99964	46114	0	0.25347	0.0024701	0.0078405	0.94119	299	2	0.25347
0_chr12_52317040_52317062	1	0.99751	0.9975	0.999995	48681	0	1.4294	0.0024857	0.0024736	0.846258	300	1	1.4294
NINJ2:NM_016533	12	0.25175	0.36985	0.99964	13813	1	0.15005	0.0024861	0.010212	0.942763	301	5	0.15005
ISY1:NM_001199469;NM_020701	10	0.59676	0.59854	0.99964	29022	1	0.17722	0.0024945	0.0098678	0.942763	302	2	0.17722
GNG8:NM_033258	5	0.9018	0.90175	0.99964	43993	0	0.093509	0.0025065	0.0071848	0.94119	303	1	0.093509
NAA15:NM_057175	11	0.99963	0.99964	0.999995	48803	0	0.13143	0.0025134	0.010201	0.942763	304	2	0.13143
TFAP2B:NM_003221	11	0.04322	0.10182	0.994829	3254	3	0.13821	0.0025147	0.010207	0.942763	305	5	0.13821
0_chr21_45405105_45405127	1	0.99748	0.99746	0.999995	48680	0	1.201	0.002523	0.0025085	0.850488	306	1	1.201
OR4S2:NM_001004059	10	0.28772	0.38451	0.99964	15395	1	0.23103	0.0025332	0.0099863	0.942763	307	3	0.23103
CRTAC1:NM_001206528;NM_018058	12	0.99086	0.99084	0.999942	48370	0	0.31933	0.0025417	0.010421	0.942763	308	5	0.31933
ZCWPW2:NM_001040432	5	0.17171	0.19996	0.99964	10017	1	0.45876	0.0025421	0.0072799	0.94119	309	3	0.45876
hsa-mir-4444-1	9	0.10131	0.17693	0.99964	6517	1	0.083939	0.0025448	0.0092542	0.942763	310	3	0.083939
NM_001291494:NM_001291494;NM_003638	9	0.88995	0.88999	0.99964	43408	0	0.21182	0.0025525	0.0092775	0.942763	311	4	0.21182
ZNF268:NM_001165882	3	0.22611	0.22686	0.99964	12549	1	0.54562	0.0025535	0.0059226	0.925388	312	2	0.54562
ADAR:NM_001111;NM_015841	10	0.91913	0.91891	0.99964	44847	0	0.088733	0.0025635	0.010077	0.942763	313	2	0.088733
SPAST:NM_014946	2	0.021482	0.028806	0.969777	1788	1	0.49735	0.0025704	0.0049672	0.925388	314	1	0.49735
ABI2:NM_001282927;NM_001282932	5	0.83992	0.83986	0.99964	40887	0	0.29292	0.0025736	0.0073708	0.94119	315	2	0.29292
CDK7:NM_001799	7	0.86042	0.86024	0.99964	41895	0	0.2209	0.0025816	0.0090171	0.942763	316	2	0.2209
CDC20B:NM_001145734;NM_152623	9	0.91323	0.91327	0.99964	44540	0	0.33288	0.0025875	0.0093921	0.942763	317	4	0.33288
MAMDC2:NM_153267	11	0.93069	0.93084	0.99964	45411	0	-0.025882	0.00259	0.010504	0.942962	318	5	-0.025882
hsa-mir-4633	7	0.37423	0.38809	0.99964	19020	1	-0.1165	0.0026047	0.0090929	0.942763	319	2	-0.1165
hsa-mir-6734	9	0.76873	0.76878	0.99964	37405	0	0.061497	0.0026226	0.0095044	0.942763	320	1	0.061497
HBS1L:NM_001145207	3	0.92285	0.92289	0.99964	45024	0	0.72001	0.0026254	0.0060605	0.925388	321	2	0.72001
hsa-mir-4711	7	0.86427	0.86403	0.99964	42097	0	-0.029436	0.0026274	0.0091737	0.942763	322	1	-0.029436
FSTL1:NM_007085	9	0.4013	0.43458	0.99964	20225	1	0.18181	0.0026293	0.0095292	0.942763	323	2	0.18181
random:random_seq_63302_0_22_-1	1	0.99737	0.99735	0.999995	48674	0	1.4982	0.0026304	0.0026184	0.863663	324	1	1.4982
BAZ1B:NM_032408	11	0.31068	0.42102	0.99964	16364	1	0.16146	0.0026407	0.010699	0.942962	325	5	0.16146
SPRYD4:NM_207344	12	0.013099	0.040975	0.977729	1156	2	-0.015625	0.0026575	0.010858	0.944562	326	2	-0.015625
0_chr2_3501740_3501762	1	0.99734	0.99731	0.999995	48670	0	0.93248	0.0026631	0.0026511	0.863663	327	1	0.93248
SEZ6:NM_001098635;NM_178860	9	0.97838	0.9784	0.99964	47777	0	0.0055885	0.0026644	0.0096302	0.942763	328	3	0.0055885
C8orf58:NM_001013842;NM_173686	9	0.97517	0.97517	0.99964	47619	0	0.10253	0.0026646	0.0096314	0.942763	329	1	0.10253
C14orf169:NM_024644	11	0.1588	0.26026	0.99964	9395	1	0.15432	0.0026845	0.010866	0.944562	330	4	0.15432
NKX2-3:NM_145285	9	0.42023	0.44794	0.99964	21085	1	-0.05864	0.0026911	0.009717	0.942763	331	3	-0.05864
NONO:NM_001145408;NM_007363	10	0.91485	0.91468	0.99964	44619	0	0.085339	0.0027053	0.010503	0.942962	332	2	0.085339
TSPAN18:NM_130783	10	0.74416	0.74409	0.99964	36223	0	0.27048	0.0027209	0.010546	0.942962	333	4	0.27048
random:random_seq_76000_0_22_-1	1	0.99728	0.99726	0.999995	48666	0	1.3477	0.0027237	0.0027064	0.864867	334	1	1.3477
SP3:NM_001017371;NM_003111	9	0.3518	0.4013	0.99964	18083	1	0.2007	0.0027255	0.0098279	0.942763	335	3	0.2007
MUC15:NM_001135091;NM_145650	10	0.014264	0.04174	0.97837	1260	3	-0.1569	0.0027274	0.010566	0.942962	336	1	-0.1569
random:random_seq_1443_0_22_-1	1	0.99723	0.99722	0.999995	48664	0	0.66647	0.0027657	0.0027458	0.864867	337	1	0.66647
CASP8:NM_001080124;NM_033358	11	0.95575	0.9559	0.99964	46629	0	0.25474	0.0027783	0.011212	0.944562	338	4	0.25474
ZNF708:NM_021269	5	0.99564	0.99562	0.999995	48601	0	0.58948	0.0027894	0.0079413	0.941753	339	3	0.58948
EXPH5:NM_015065	9	0.56265	0.56382	0.99964	27451	1	0.24733	0.0027903	0.010032	0.942763	340	2	0.24733
TEAD3:NM_003214	10	0.77754	0.77749	0.99964	37845	0	-0.00024546	0.0027971	0.010783	0.944562	341	4	-0.00024546
CDC42SE1:NM_001038707;NM_020239	7	0.019329	0.048176	0.97959	1648	1	0.29575	0.0028508	0.0099009	0.942763	342	4	0.29575
DPH6:NM_001141972;NM_080650	5	0.26277	0.27382	0.99964	14316	1	0.072585	0.0028561	0.0081175	0.941753	343	2	0.072585
RIOK3:NM_003831	10	0.14464	0.23664	0.99964	8694	2	0.099026	0.0028671	0.011003	0.944562	344	2	0.099026
0_chr1_39328666_39328688	1	0.99713	0.99711	0.999995	48660	0	1.8693	0.0028731	0.0028539	0.876696	345	1	1.8693
SAMD9:NM_001193307;NM_017654	8	0.69483	0.69478	0.99964	33774	0	0.023392	0.0028905	0.010074	0.942763	346	1	0.023392
FXR1:NM_001013438;NM_005087	9	0.0236	0.058951	0.981978	1945	2	0.013055	0.0028946	0.010346	0.942763	347	2	0.013055
SORCS3:NM_014978	11	0.071	0.1537	0.997678	4864	2	-0.11604	0.0029067	0.01168	0.944562	348	3	-0.11604
0_chr12_1895640_1895662	1	0.99708	0.99707	0.999995	48659	0	1.5068	0.0029151	0.0028965	0.876696	349	1	1.5068
CIC:NM_015125	9	0.053048	0.11609	0.997678	3852	1	0.10926	0.002916	0.010414	0.942763	350	3	0.10926
CEP76:NM_001271989;NM_024899	7	0.8719	0.87176	0.99964	42483	0	0.00090367	0.0029208	0.010116	0.942763	351	1	0.00090367
0_chr2_9629914_9629936	1	0.99708	0.99706	0.999995	48658	0	1.1899	0.0029245	0.002909	0.876696	352	1	1.1899
NM_032937	8	0.39246	0.41409	0.99964	19838	1	0.30165	0.0029274	0.010196	0.942763	353	4	0.30165
KRT12:NM_000223	11	0.75324	0.75342	0.99964	36667	0	0.29405	0.0029292	0.011761	0.944562	354	5	0.29405
PGAP2:NM_001256235;NM_001283040	2	0.6634	0.66324	0.99964	32218	0	0.43891	0.0029433	0.0057048	0.925388	355	1	0.43891
ANKMY1:NM_001282771;NM_017844	8	0.90437	0.90416	0.99964	44118	0	0.016142	0.0029649	0.010309	0.942763	356	3	0.016142
POLA1:NM_016937	6	0.92096	0.92084	0.99964	44936	0	0.26274	0.0029745	0.009095	0.942763	357	3	0.26274
SCN7A:NM_002976	7	0.83632	0.83614	0.99964	40702	0	0.14117	0.002986	0.010322	0.942763	358	2	0.14117
RPGRIP1:NM_020366	11	0.99019	0.99026	0.999942	48341	0	0.20387	0.0029891	0.011994	0.944562	359	4	0.20387
ZNF729:NM_001242680	6	0.5475	0.54759	0.99964	26735	0	-0.080757	0.0030036	0.0091633	0.942763	360	2	-0.080757
0_chr21_35820863_35820885	1	0.997	0.99699	0.999995	48657	0	1.2197	0.0030038	0.0029893	0.889866	361	1	1.2197
LMCD1:NM_001278235;NM_014583	3	0.99564	0.99562	0.999995	48599	0	0.3128	0.0030136	0.006791	0.925388	362	2	0.3128
0_chr8_134250751_134250773	1	0.99695	0.99695	0.999995	48655	0	0.89093	0.0030458	0.0030256	0.889866	363	1	0.89093
DACH2:NM_001139515	12	0.33318	0.45605	0.99964	17332	1	0.095267	0.0030917	0.012446	0.944562	364	5	0.095267
hsa-mir-7-2	8	0.32893	0.36796	0.99964	17144	1	0.15173	0.0031299	0.010849	0.944562	365	3	0.15173
TMEM211:NM_001001663	8	0.77103	0.77107	0.99964	37508	0	0.033074	0.0031431	0.010895	0.944562	366	3	0.033074
SRD5A3:NM_024592	9	0.95247	0.95251	0.99964	46472	0	0.50975	0.0031448	0.011133	0.944562	367	4	0.50975
hsa-mir-4696	4	0.98749	0.98751	0.999942	48180	0	0.45543	0.003152	0.0087525	0.942763	368	3	0.45543
ACVR1:NM_001105;NM_001111067	11	0.92587	0.92604	0.99964	45180	0	0.15948	0.0031717	0.01268	0.944562	369	4	0.15948
LACTB:NM_001288585;NM_171846	4	0.96544	0.96548	0.99964	47120	0	0.51336	0.0031718	0.0088054	0.942763	370	3	0.51336
C9orf72:NM_001256054;NM_145005	6	0.8537	0.85351	0.99964	41567	0	0.17	0.0031831	0.0096135	0.942763	371	3	0.17
AHNAK:NM_001620;NM_024060	2	0.9968	0.99681	0.999995	48650	0	0.62186	0.0031989	0.0061895	0.925388	372	2	0.62186
NM_004011:NM_004011;NM_004012	8	0.72042	0.72037	0.99964	35036	0	0.1533	0.0031998	0.01108	0.944562	373	4	0.1533
TRAPPC9:NM_001160372	5	0.52045	0.52091	0.99964	25477	0	0.50094	0.0032083	0.0090147	0.942763	374	3	0.50094
0_chr6_43586748_43586770	1	0.99677	0.99676	0.999995	48648	0	0.96996	0.0032325	0.0032073	0.915726	375	1	0.96996
PLEKHG6:NM_001144856;NM_018173	11	0.085921	0.17862	0.99964	5670	1	0.2335	0.0032507	0.012982	0.946539	376	4	0.2335
SOX21:NM_007084	8	0.53069	0.53138	0.99964	25963	1	0.27747	0.0032629	0.011284	0.944562	377	4	0.27747
DECR2:NM_020664	12	0.13338	0.24218	0.99964	8161	2	0.1045	0.0032724	0.013125	0.946539	378	3	0.1045
LIMA1:NM_001113547	3	0.93092	0.93095	0.99964	45420	0	0.18602	0.0032803	0.0072955	0.94119	379	1	0.18602
OR13G1:NM_001005487	9	0.57132	0.5719	0.99964	27835	1	0.046103	0.0032931	0.011598	0.944562	380	2	0.046103
HTR1B:NM_000863	11	0.76283	0.76306	0.99964	37120	0	0.32252	0.0033126	0.01321	0.94712	381	4	0.32252
SUGP1:NM_172231	9	0.67154	0.67139	0.99964	32605	0	0.11383	0.0033276	0.011698	0.944562	382	2	0.11383
TAOK3:NM_016281	11	0.26371	0.38077	0.99964	14355	2	0.14631	0.0033768	0.013444	0.949588	383	3	0.14631
VAX1:NM_001112704;NM_199131	10	0.017069	0.047555	0.97959	1482	1	0.068888	0.0033791	0.012536	0.944562	384	3	0.068888
GAB4:NM_001037814	12	0.019529	0.058192	0.981978	1658	4	-0.17843	0.0033837	0.013544	0.952351	385	2	-0.17843
ADAM12:NM_001288973;NM_021641	10	0.37331	0.43382	0.99964	18978	1	0.1612	0.0033838	0.012552	0.944562	386	3	0.1612
ADARB1:NM_001112;NM_015834	8	0.50164	0.50421	0.99964	24651	1	0.16676	0.0034081	0.011748	0.944562	387	2	0.16676
OR2T27:NM_001001824	7	0.5104	0.51053	0.99964	25054	0	0.12811	0.0034096	0.011648	0.944562	388	1	0.12811
RENBP:NM_002910	10	0.75014	0.75006	0.99964	36513	0	0.051817	0.0034256	0.012676	0.944562	389	1	0.051817
C11orf30:NM_020193	9	0.04259	0.098285	0.994829	3215	1	-0.038238	0.0034396	0.012042	0.944562	390	2	-0.038238
OR10A3:NM_001003745	10	0.13115	0.22055	0.99964	8044	2	-0.004056	0.0034426	0.012725	0.944562	391	4	-0.004056
CLIC6:NM_053277	12	0.97155	0.97154	0.99964	47423	0	0.26251	0.0034433	0.013763	0.952351	392	5	0.26251
DENND6A:NM_152678	10	0.98097	0.98095	0.999942	47888	0	0.21369	0.0034528	0.012759	0.944562	393	4	0.21369
RADIL:NM_018059	12	0.034041	0.087916	0.994829	2648	3	0.031219	0.0034539	0.013805	0.952351	394	2	0.031219
TAP1:NM_000593	1	0.99653	0.99653	0.999995	48641	0	1.434	0.0034659	0.0034331	0.925388	395	1	1.434
hsa-mir-365b	8	0.98198	0.98194	0.999942	47930	0	0.28253	0.003469	0.01195	0.944562	396	3	0.28253
LATS2:NM_014572	11	0.91573	0.91591	0.99964	44667	0	0.11236	0.0034748	0.013814	0.952351	397	4	0.11236
random:random_seq_142650_0_22_-1	1	0.99652	0.99651	0.999995	48640	0	0.87224	0.0034846	0.0034479	0.925388	398	1	0.87224
ONECUT2:NM_004852	10	0.82784	0.82769	0.99964	40267	0	-0.11887	0.0034933	0.012881	0.946539	399	2	-0.11887
C20orf194:NM_001009984	9	0.64489	0.64471	0.99964	31307	0	0.17351	0.0034946	0.012212	0.944562	400	4	0.17351
CRLS1:NM_019095	4	0.2763	0.27804	0.99964	14893	1	0.13342	0.0034963	0.009664	0.942763	401	1	0.13342
USP51:NM_201286	9	0.78388	0.78393	0.99964	38154	0	-0.031149	0.0035025	0.012237	0.944562	402	2	-0.031149
SKAP2:NM_003930	11	0.077187	0.16504	0.99964	5220	2	-0.0039366	0.0035117	0.013945	0.952351	403	1	-0.0039366
CHCHD7:NM_001011667;NM_024300	7	0.1113	0.18143	0.99964	7040	2	0.2145	0.003532	0.011932	0.944562	404	3	0.2145
HIST1H3A:NM_003529	5	0.70152	0.70184	0.99964	34119	0	0.35318	0.0035333	0.0098484	0.942763	405	3	0.35318
AGBL1:NM_152336	8	0.14609	0.23029	0.99964	8781	1	0.3144	0.0035344	0.01216	0.944562	406	4	0.3144
SLC25A37:NM_016612	12	0.082784	0.17543	0.99964	5533	2	0.014765	0.0035436	0.014141	0.952351	407	4	0.014765
PC:NM_000920;NM_022172	9	0.21896	0.32176	0.99964	12214	1	0.1306	0.0035444	0.012368	0.944562	408	1	0.1306
0_chrX_9686763_9686785	1	0.99645	0.99645	0.999995	48639	0	0.95485	0.0035453	0.0035028	0.925388	409	1	0.95485
HYAL1:NM_033159;NM_153282	10	0.59672	0.5985	0.99964	29021	1	0.32941	0.0035513	0.01306	0.946539	410	3	0.32941
CNTRL:NM_007018	8	0.13383	0.21391	0.99964	8182	2	-0.077929	0.0035607	0.012238	0.944562	411	2	-0.077929
GDF9:NM_001288824;NM_001288828	4	0.99681	0.99686	0.999995	48651	0	0.43958	0.0035693	0.009864	0.942763	412	3	0.43958
WDHD1:NM_001008396;NM_007086	5	0.95901	0.95899	0.99964	46815	0	0.44284	0.0035808	0.0099842	0.942763	413	3	0.44284
C21orf91:NM_001100420;NM_017447	8	0.99964	0.99963	0.999995	48804	0	0.43731	0.0036086	0.01239	0.944562	414	4	0.43731
0_chr8_66515138_66515160	1	0.99639	0.99638	0.999995	48637	0	1.1459	0.0036106	0.0035604	0.925388	415	1	1.1459
TRMT10A:NM_001134665;NM_152292	8	0.60235	0.60234	0.99964	29306	0	0.244	0.0036153	0.012413	0.944562	416	4	0.244
0_chr9_35697626_35697648	1	0.99638	0.99637	0.999995	48636	0	0.62272	0.0036246	0.0035742	0.925388	417	1	0.62272
GPATCH4:NM_015590;NM_182679	8	0.056491	0.1111	0.997486	4075	2	0.13008	0.003627	0.012452	0.944562	418	4	0.13008
CCDC153:NM_001145018	5	0.88503	0.88495	0.99964	43157	0	0.16105	0.0036342	0.010121	0.942763	419	2	0.16105
0_chr2_129024647_129024669	1	0.99636	0.99635	0.999995	48635	0	0.48808	0.0036386	0.0035854	0.925388	420	1	0.48808
0_chr11_76835646_76835668	1	0.99632	0.99632	0.999995	48631	0	0.77665	0.003676	0.0036209	0.925388	421	1	0.77665
NM_001042402:NM_001042402;NM_014435	10	0.89374	0.89353	0.99964	43591	0	0.15703	0.0036865	0.013473	0.949588	422	4	0.15703
random:random_seq_136323_0_22_-1	1	0.9963	0.99629	0.999995	48630	0	0.72315	0.003704	0.003649	0.925388	423	1	0.72315
TMEM9:NM_001288564;NM_016456	11	0.23319	0.34536	0.99964	12904	2	-0.043729	0.0037195	0.014553	0.952351	424	4	-0.043729
hsa-mir-7108	8	0.092433	0.15905	0.99898	6039	1	0.21782	0.0037205	0.01275	0.944562	425	2	0.21782
MAP7:NM_001198618;NM_001198619	3	0.92206	0.92211	0.99964	44992	0	0.28105	0.0037274	0.0080986	0.941753	426	1	0.28105
0_chr4_124324175_124324197	1	0.99627	0.99626	0.999995	48629	0	1.1564	0.003732	0.0036748	0.925388	427	1	1.1564
CCDC169:NM_001144981;NM_001198908	5	0.91604	0.91592	0.99964	44682	0	0.37674	0.0037404	0.01039	0.942763	428	2	0.37674
hsa-mir-6760	8	0.52142	0.52255	0.99964	25524	1	-0.066083	0.0037469	0.012834	0.946539	429	1	-0.066083
ZNF813:NM_001004301	4	0.95588	0.95591	0.99964	46642	0	0.53565	0.0037591	0.010397	0.942763	430	3	0.53565
NM_001282285:NM_001282285;NM_001282286	5	0.96036	0.96034	0.99964	46880	0	0.38623	0.0037634	0.010446	0.942763	431	3	0.38623
MOS:NM_005372	12	0.57625	0.59642	0.99964	28077	1	0.018162	0.0037715	0.014989	0.952351	432	4	0.018162
NT5C1A:NM_032526	12	0.60728	0.61946	0.99964	29532	1	0.021283	0.0037745	0.014998	0.952351	433	3	0.021283
POLB:NM_002690	11	0.06795	0.14812	0.997678	4706	2	-0.10664	0.0038187	0.014848	0.952351	434	1	-0.10664
EXOSC6:NM_058219	8	0.0013998	0.0050895	0.92059	167	4	-0.16148	0.0038213	0.013063	0.946539	435	1	-0.16148
0_chr18_48607965_48607987	1	0.99617	0.99618	0.999995	48626	0	1.3922	0.0038254	0.0037711	0.925388	436	1	1.3922
ARL13B:NM_001174151;NM_144996	7	0.45386	0.45637	0.99964	22505	1	0.21655	0.0038331	0.012647	0.944562	437	2	0.21655
SLITRK3:NM_014926	9	0.70546	0.70528	0.99964	34296	0	-0.076776	0.0038474	0.013302	0.948609	438	3	-0.076776
FAM219A:NM_001184940;NM_147202	12	0.10283	0.21014	0.99964	6599	1	0.21619	0.0038569	0.015295	0.952351	439	5	0.21619
0_chr8_41482094_41482116	1	0.99614	0.99614	0.999995	48625	0	0.84027	0.0038627	0.0038137	0.925388	440	1	0.84027
CD44:NM_001001392	3	0.84993	0.85008	0.99964	41385	0	0.46249	0.003867	0.0083556	0.942763	441	1	0.46249
NAT1:NM_000662;NM_001160179	11	0.55483	0.57062	0.99964	27097	1	0.0077618	0.0038699	0.014986	0.952351	442	2	0.0077618
0_chr1_100388027_100388049	1	0.99613	0.99613	0.999995	48624	0	1.4384	0.003872	0.003823	0.925388	443	1	1.4384
TMEM194A:NM_001130963;NM_015257	7	0.43308	0.43779	0.99964	21615	1	-0.011928	0.0038761	0.012755	0.944562	444	3	-0.011928
SAMSN1:NM_001286523;NM_022136	3	0.99548	0.99548	0.999995	48591	0	0.40221	0.0038947	0.0084077	0.942763	445	2	0.40221
0_chr16_86546765_86546787	1	0.9961	0.9961	0.999995	48623	0	1.295	0.0038954	0.0038468	0.925388	446	1	1.295
SF1:NM_001178031	2	0.99609	0.99611	0.999995	48622	0	0.51436	0.0039087	0.0075679	0.94119	447	2	0.51436
hsa-mir-487b	8	0.050512	0.10311	0.994829	3694	1	0.21508	0.0039329	0.013416	0.949588	448	1	0.21508
ZNF709:NM_152601	10	0.50183	0.52065	0.99964	24663	1	0.40224	0.0039357	0.014204	0.952351	449	4	0.40224
random:random_seq_49552_0_22_-1	1	0.99606	0.99606	0.999995	48621	0	0.86762	0.0039421	0.0038904	0.925388	450	1	0.86762
TMEM229A:NM_001136002	11	0.65083	0.65144	0.99964	31610	1	0.19276	0.0039489	0.015205	0.952351	451	4	0.19276
TNFRSF10A:NM_003844	12	0.20467	0.31845	0.99964	11582	1	0.21351	0.0039534	0.01566	0.952613	452	4	0.21351
FOXJ2:NM_018416	10	0.90024	0.90003	0.99964	43911	0	0.10249	0.0039839	0.014345	0.952351	453	3	0.10249
0_chr15_41774604_41774626	1	0.99601	0.99601	0.999995	48619	0	1.088	0.0039934	0.0039394	0.925388	454	1	1.088
FBXO5:NM_001142522;NM_012177	7	0.64591	0.64562	0.99964	31362	0	0.13123	0.0039959	0.013041	0.946539	455	2	0.13123
TMPRSS6:NM_001289000;NM_153609	10	0.53067	0.54275	0.99964	25962	1	-0.099025	0.0040035	0.014401	0.952351	456	2	-0.099025
GOLGA3:NM_001172557;NM_005895	9	0.93037	0.93044	0.99964	45399	0	0.3696	0.004024	0.01385	0.952351	457	4	0.3696
ABCB6:NM_005689	11	0.66003	0.66025	0.99964	32047	1	0.044305	0.0040372	0.015455	0.952613	458	3	0.044305
0_chrX_20169106_20169128	1	0.99594	0.99594	0.999995	48618	0	2.2042	0.0040634	0.0040145	0.925388	459	1	2.2042
random:random_seq_20614_22_0_-1	1	0.99592	0.99593	0.999995	48616	0	0.58818	0.0040774	0.0040297	0.925388	460	1	0.58818
SEC62:NM_003262	10	0.82998	0.82986	0.99964	40396	0	0.12637	0.0040867	0.01465	0.952351	461	4	0.12637
RPRM:NM_019845	10	0.68998	0.68986	0.99964	33538	0	-0.052529	0.0040942	0.014672	0.952351	462	4	-0.052529
AP3B2:NM_001278511;NM_004644	6	0.92267	0.92259	0.99964	45013	0	0.19244	0.0040961	0.011889	0.944562	463	1	0.19244
0_chr10_91068355_91068377	1	0.99589	0.99589	0.999995	48613	0	1.0603	0.0041148	0.004063	0.925388	464	1	1.0603
STRBP:NM_001171137;NM_018387	10	0.072989	0.15153	0.997678	4983	2	-0.028378	0.00414	0.014805	0.952351	465	2	-0.028378
hsa-mir-338	5	0.82699	0.82688	0.99964	40232	0	0.061741	0.0041592	0.011451	0.944562	466	2	0.061741
0_chr5_111499640_111499662	1	0.99582	0.99583	0.999995	48612	0	0.5067	0.0041755	0.0041262	0.925388	467	1	0.5067
GALNTL6:NM_001034845	11	0.23995	0.35316	0.99964	13225	2	0.057987	0.0041768	0.015871	0.952613	468	2	0.057987
BCL2L13:NM_001270729;NM_015367	2	0.94917	0.94929	0.99964	46330	0	0.78996	0.0041827	0.0080901	0.941753	469	1	0.78996
0_chr17_74945566_74945588	1	0.99581	0.99581	0.999995	48610	0	1.595	0.0041941	0.0041443	0.925388	470	1	1.595
TLR10:NM_001017388;NM_030956	11	0.49624	0.52896	0.99964	24409	1	-0.062357	0.0042215	0.016003	0.952613	471	4	-0.062357
0_chr18_23598273_23598295	1	0.99574	0.99575	0.999995	48607	0	1.3891	0.0042641	0.0042148	0.925388	472	1	1.3891
GALNT8:NM_017417	9	0.12573	0.20768	0.99964	7753	1	0.10116	0.0042758	0.014623	0.952351	473	3	0.10116
CCDC90B:NM_001286116	6	0.034225	0.066716	0.991396	2662	2	-0.084498	0.0042915	0.012396	0.944562	474	1	-0.084498
0_chr17_77911097_77911119	1	0.99569	0.99571	0.999995	48605	0	1.0165	0.0043062	0.0042544	0.925388	475	1	1.0165
OR56B1:NM_001005180	10	0.18727	0.28781	0.99964	10732	2	-0.19028	0.0043094	0.015328	0.952351	476	1	-0.19028
MS4A12:NM_001164470;NM_017716	9	0.98961	0.98958	0.999942	48305	0	0.15308	0.0043141	0.014739	0.952351	477	3	0.15308
random:random_seq_60971_0_22_-1	1	0.99568	0.99569	0.999995	48604	0	1.4348	0.0043202	0.0042672	0.925388	478	1	1.4348
GPR18:NM_001098200;NM_005292	10	0.88188	0.88174	0.99964	43004	0	0.081573	0.0043559	0.015459	0.952613	479	3	0.081573
OR2S2:NM_019897	10	0.1382	0.22891	0.99964	8383	2	0.42585	0.0043844	0.015544	0.952613	480	3	0.42585
TUBB4B:NM_006088	10	0.17113	0.26834	0.99964	9992	1	-0.12795	0.0044024	0.0156	0.952613	481	3	-0.12795
0_chr1_43818831_43818853	1	0.99558	0.99559	0.999995	48596	0	1.1884	0.0044182	0.0043651	0.925388	482	1	1.1884
ENPEP:NM_001977	9	0.0074323	0.024085	0.969777	726	2	0.18348	0.0044184	0.015062	0.952351	483	3	0.18348
CSRP1:NM_001193570;NM_004078	8	0.91798	0.9179	0.99964	44790	0	0.14314	0.0044184	0.014933	0.952351	484	2	0.14314
UBAP1L:NM_001163692	9	0.91378	0.91382	0.99964	44565	0	0.090372	0.0044304	0.015098	0.952351	485	4	0.090372
random:random_seq_49744_0_22_-1	1	0.99557	0.99558	0.999995	48595	0	0.67304	0.0044322	0.0043807	0.925388	486	1	0.67304
NIPA2:NM_001008860;NM_030922	11	0.93967	0.93982	0.99964	45866	0	0.27815	0.0044326	0.016616	0.953893	487	3	0.27815
CLPTM1L:NM_030782	7	0.63682	0.63662	0.99964	30900	0	-0.040241	0.0044371	0.014067	0.952351	488	2	-0.040241
0_chr17_48167149_48167171	2	0.59724	0.59725	0.99964	29043	0	0.43563	0.0044715	0.0086612	0.942763	489	1	0.43563
DPF3:NM_001280543	1	0.99552	0.99553	0.999995	48593	0	1.7083	0.0044789	0.0044262	0.925388	490	1	1.7083
MRPS23:NM_016070	7	0.048631	0.093299	0.994829	3573	2	-0.20404	0.0044842	0.014178	0.952351	491	1	-0.20404
USP17L7:NM_001256869	6	0.96585	0.96573	0.99964	47136	0	0.11744	0.0044996	0.012902	0.946539	492	2	0.11744
NAGS:NM_153006	10	0.42832	0.46877	0.99964	21440	1	0.18077	0.0045226	0.01597	0.952613	493	3	0.18077
hsa-mir-3936*	5	0.15679	0.18846	0.99964	9300	1	0.0049205	0.0045721	0.012507	0.944562	494	2	0.0049205
random:random_seq_142548_0_22_-1	1	0.99541	0.99542	0.999995	48590	0	0.81192	0.0045862	0.0045324	0.925388	495	1	0.81192
CLCN6:NM_001256959;NM_001286	11	0.19646	0.30304	0.99964	11169	2	0.073124	0.0045879	0.017063	0.953893	496	3	0.073124
0_chr20_31396739_31396761	1	0.99541	0.99542	0.999995	48588	0	0.76394	0.0045909	0.0045373	0.925388	497	1	0.76394
IL17RD:NM_017563	12	0.64955	0.65372	0.99964	31540	1	0.01638	0.0046114	0.018021	0.953893	498	5	0.01638
NM_001278732	9	0.36419	0.40938	0.99964	18604	1	-0.053024	0.0046327	0.015718	0.952613	499	2	-0.053024
SGOL2:NM_001160033;NM_152524	8	0.80609	0.80615	0.99964	39222	0	0.0062726	0.0046398	0.01562	0.952613	500	1	0.0062726
CWF19L2:NM_152434	10	0.37737	0.4363	0.99964	19160	1	0.43036	0.0046428	0.016328	0.953893	501	3	0.43036
KANSL2:NM_017822	10	0.075412	0.15441	0.997678	5108	2	-0.080528	0.0046618	0.016381	0.953893	502	4	-0.080528
LNP1:NM_001085451	6	0.99997	0.99998	1	48821	0	0.36519	0.0047154	0.013433	0.949588	503	3	0.36519
MARK1:NM_001286124;NM_018650	10	0.78735	0.78732	0.99964	38320	0	0.11016	0.0047175	0.016554	0.953893	504	4	0.11016
FAM220A:NM_001037163	9	0.70094	0.70074	0.99964	34085	0	0.19891	0.0047225	0.015991	0.952613	505	3	0.19891
PKD2:NM_000297	12	0.25875	0.37759	0.99964	14135	2	0.044854	0.0047345	0.018447	0.954295	506	3	0.044854
0_chr5_132030042_132030064	1	0.99526	0.99528	0.999995	48586	0	1.0302	0.0047403	0.0046886	0.925388	507	1	1.0302
0_chr10_101465344_101465366	1	0.99525	0.99527	0.999995	48585	0	0.76534	0.0047496	0.0046983	0.925388	508	1	0.76534
SIGLEC12:NM_033329	4	0.99865	0.99868	0.999995	48750	0	0.30405	0.0047621	0.012657	0.944562	509	1	0.30405
ABL1:NM_005157;NM_007313	7	0.76523	0.76501	0.99964	37249	0	0.078438	0.0047652	0.014849	0.952351	510	2	0.078438
CHRDL1:NM_001143983	6	0.0067169	0.018116	0.961067	661	1	0.22205	0.0047669	0.013561	0.952351	511	2	0.22205
IQCH:NM_001031715;NM_001284349	2	0.80879	0.80887	0.99964	39368	0	0.62803	0.0047789	0.009241	0.942763	512	1	0.62803
TMEM69:NM_016486	8	0.66544	0.66534	0.99964	32332	0	0.25504	0.0047886	0.016095	0.952613	513	1	0.25504
GSTCD:NM_001031720	2	0.9952	0.99524	0.999995	48583	0	0.52934	0.0047957	0.0092791	0.942763	514	2	0.52934
NT5DC2:NM_022908	4	0.040078	0.071242	0.991396	3055	1	0.07236	0.0047963	0.012713	0.944562	515	2	0.07236
SLC12A5:NM_001134771;NM_020708	10	0.26469	0.37221	0.99964	14398	1	-0.011351	0.0048208	0.016871	0.953893	516	2	-0.011351
0_chr17_48438344_48438366	1	0.99517	0.99519	0.999995	48580	0	1.3711	0.0048336	0.0047888	0.925388	517	1	1.3711
SYNDIG1L:NM_001105579	11	0.48833	0.52369	0.99964	24057	1	0.090756	0.0048436	0.017817	0.953893	518	2	0.090756
0_chr8_42591828_42591850	1	0.99514	0.99517	0.999995	48578	0	0.86688	0.004857	0.0048109	0.925388	519	1	0.86688
0_chr10_27485341_27485363	1	0.99513	0.99516	0.999995	48577	0	1.1747	0.0048663	0.004823	0.925388	520	1	1.1747
OR9Q1:NM_001005212	11	0.67364	0.67366	0.99964	32721	0	0.23983	0.0048949	0.01797	0.953893	521	4	0.23983
FAM216A:NM_013300	8	0.39239	0.41404	0.99964	19831	1	0.0042567	0.0049001	0.016442	0.953893	522	3	0.0042567
UGGT2:NM_020121	9	0.87889	0.87902	0.99964	42843	0	0.18743	0.0049176	0.016581	0.953893	523	4	0.18743
0_chr9_110094101_110094123	1	0.99507	0.99509	0.999995	48575	0	1.2781	0.004927	0.0048849	0.925388	524	1	1.2781
0_chr11_33729013_33729035	1	0.99507	0.99509	0.999995	48574	0	0.89468	0.0049317	0.0048908	0.925388	525	1	0.89468
KDM1A:NM_001009999;NM_015013	9	0.85061	0.85067	0.99964	41421	0	0.0011435	0.0049339	0.016634	0.953893	526	2	0.0011435
C12orf43:NM_001286191;NM_022895	6	0.48046	0.48049	0.99964	23681	0	0.20696	0.0049346	0.013966	0.952351	527	3	0.20696
PDCL:NM_005388	11	0.8769	0.87715	0.99964	42730	0	-0.016895	0.0049439	0.018109	0.953893	528	3	-0.016895
PEX16:NM_004813;NM_057174	12	0.75626	0.75598	0.99964	36814	0	0.045134	0.0049461	0.01921	0.964141	529	2	0.045134
DDX25:NM_013264	9	0.99889	0.99886	0.999995	48759	0	0.19203	0.0049631	0.016726	0.953893	530	4	0.19203
hsa-mir-1271	10	0.59643	0.59822	0.99964	29006	1	0.25873	0.0049903	0.017377	0.953893	531	4	0.25873
TNPO1:NM_002270;NM_153188	11	0.18143	0.28592	0.99964	10486	1	0.04844	0.004995	0.018269	0.954295	532	2	0.04844
PIGL:NM_004278	11	0.68188	0.68183	0.99964	33128	0	0.019997	0.0050085	0.018302	0.954295	533	4	0.019997
SLC9A4:NM_001011552	11	0.67264	0.67265	0.99964	32667	1	0.10498	0.0050234	0.018341	0.954295	534	4	0.10498
CARD16:NM_052889	1	0.99497	0.99499	0.999995	48573	0	1.0979	0.0050297	0.0049826	0.925388	535	1	1.0979
PITX1:NM_002653	12	0.75575	0.75547	0.99964	36788	0	0.20043	0.0050373	0.019545	0.964141	536	5	0.20043
LUC7L3:NM_006107;NM_016424	12	0.14796	0.25764	0.99964	8876	2	-0.060241	0.0050576	0.019615	0.964141	537	1	-0.060241
ZNF654:NM_018293	7	0.90766	0.90756	0.99964	44272	0	0.21131	0.00507	0.015535	0.952613	538	2	0.21131
MED14:NM_004229	10	0.8662	0.86602	0.99964	42179	0	0.10967	0.0050713	0.017622	0.953893	539	2	0.10967
HERC1:NM_003922	9	0.42912	0.45433	0.99964	21462	1	0.20328	0.0050928	0.01712	0.953893	540	3	0.20328
NEDD4:NM_006154	12	0.06199	0.13863	0.997678	4390	3	-0.009299	0.0051082	0.019795	0.964141	541	3	-0.009299
CAMKV:NM_024046	11	0.52789	0.55081	0.99964	25817	1	0.0095816	0.0051386	0.018668	0.954353	542	2	0.0095816
OR6C74:NM_001005490	5	0.11863	0.15987	0.99898	7419	1	-0.077298	0.005159	0.014015	0.952351	543	1	-0.077298
random:random_seq_87753_0_22_-1	1	0.99483	0.99485	0.999995	48570	0	1.0116	0.0051651	0.0051124	0.925388	544	1	1.0116
hsa-mir-3148	3	0.64727	0.64741	0.99964	31426	0	-0.15534	0.0051655	0.0107	0.942962	545	1	-0.15534
WTIP:NM_001080436	7	0.88955	0.88947	0.99964	43395	0	0.05126	0.0051676	0.015767	0.952613	546	1	0.05126
EVPLL:NM_001145127	11	0.021856	0.060729	0.984261	1812	2	0.02881	0.0051731	0.018772	0.954353	547	4	0.02881
COL12A1:NM_004370	9	0.85255	0.85265	0.99964	41507	0	0.14889	0.0051764	0.017382	0.953893	548	4	0.14889
ZNF804A:NM_194250	9	0.94962	0.94965	0.99964	46350	0	0.071732	0.0051952	0.017437	0.953893	549	4	0.071732
DIDO1:NM_001193369;NM_080797	8	0.9271	0.92706	0.99964	45239	0	0.16851	0.0051975	0.017362	0.953893	550	2	0.16851
MEA1:NM_014623	11	0.0081494	0.02658	0.969777	786	3	-0.072611	0.0051994	0.018847	0.956516	551	2	-0.072611
SLC15A3:NM_016582	9	0.3295	0.38698	0.99964	17164	1	0.11759	0.0052012	0.017459	0.953893	552	2	0.11759
GEN1:NM_001130009;NM_182625	8	0.10597	0.17698	0.99964	6775	2	0.35449	0.0052053	0.017385	0.953893	553	3	0.35449
ACOT4:NM_152331	8	0.74144	0.74139	0.99964	36074	0	-0.010594	0.0052065	0.017389	0.953893	554	2	-0.010594
DMKN:NM_001126059	5	0.24601	0.25966	0.99964	13520	1	0.4586	0.0052073	0.014135	0.952351	555	3	0.4586
GFM2:NM_032380;NM_170681	1	0.99479	0.9948	0.999995	48568	0	0.8217	0.0052117	0.0051581	0.925388	556	1	0.8217
IRF6:NM_006147	2	0.99479	0.99482	0.999995	48567	0	0.35179	0.0052123	0.010023	0.942763	557	2	0.35179
CREB3L2:NM_001253775;NM_194071	8	0.49434	0.49766	0.99964	24313	1	0.21593	0.0052144	0.017409	0.953893	558	4	0.21593
PGA5:NM_014224	1	0.99478	0.9948	0.999995	48566	0	0.91595	0.0052164	0.0051629	0.925388	559	1	0.91595
APPL1:NM_012096	8	0.025058	0.061132	0.985989	2047	1	0.25884	0.0052267	0.017447	0.953893	560	3	0.25884
0_chr14_68055265_68055287	1	0.99475	0.99477	0.999995	48564	0	0.85662	0.0052537	0.0052033	0.925388	561	1	0.85662
POLR3D:NM_001722	10	0.85336	0.85317	0.99964	41552	0	0.081575	0.0052855	0.018249	0.954295	562	2	0.081575
ACSL6:NM_001278059	7	0.10981	0.17934	0.99964	6963	1	0.17285	0.0052977	0.016079	0.952613	563	1	0.17285
WISP1:NM_001204870	5	0.91593	0.91582	0.99964	44674	0	0.11052	0.0052985	0.014371	0.952351	564	1	0.11052
GFRA1:NM_001145453;NM_145793	8	0.65365	0.65352	0.99964	31758	0	0.16544	0.0052996	0.01767	0.953893	565	3	0.16544
AP2A1:NM_014203;NM_130787	9	0.64623	0.64607	0.99964	31380	0	-0.04837	0.0053008	0.01777	0.953893	566	2	-0.04837
HOXC8:NM_022658	9	0.64897	0.64883	0.99964	31510	0	0.082479	0.0053164	0.017817	0.953893	567	3	0.082479
0_chr3_126756000_126756022	1	0.99467	0.99469	0.999995	48562	0	1.3384	0.0053331	0.0052858	0.925388	568	1	1.3384
RIMS2:NM_001282882	10	0.094134	0.17659	0.99964	6116	1	0.069313	0.0053395	0.018398	0.954295	569	2	0.069313
0_chr1_220836321_220836343	1	0.99463	0.99465	0.999995	48561	0	0.76186	0.0053658	0.0053223	0.925388	570	1	0.76186
JUND:NM_001286968;NM_005354	8	0.67205	0.67193	0.99964	32627	0	0.12345	0.0053717	0.017901	0.953893	571	3	0.12345
AGO1:NM_012199	10	0.9418	0.9417	0.99964	45978	0	0.17591	0.005374	0.018503	0.954295	572	3	0.17591
0_chr10_35928003_35928025	1	0.99462	0.99464	0.999995	48560	0	1.1887	0.0053798	0.0053369	0.925388	573	1	1.1887
TMPRSS2:NM_001135099;NM_005656	8	0.89315	0.89307	0.99964	43566	0	0.3184	0.0053864	0.017949	0.953893	574	3	0.3184
ANGEL1:NM_015305	10	0.039089	0.091883	0.994829	2983	1	0.10633	0.0053992	0.018571	0.954353	575	3	0.10633
GLMN:NM_053274	8	0.76583	0.76585	0.99964	37277	0	0.14313	0.0054139	0.018045	0.953893	576	2	0.14313
SLC37A4:NM_001164277;NM_001467	9	0.98581	0.98579	0.999942	48105	0	0.43393	0.0054201	0.01813	0.953893	577	4	0.43393
GKN1:NM_019617	7	0.25567	0.2987	0.99964	13995	1	-0.0029719	0.0054246	0.016381	0.953893	578	2	-0.0029719
COG1:NM_018714	10	0.53477	0.546	0.99964	26155	1	-0.0017787	0.0054248	0.018645	0.954353	579	3	-0.0017787
0_chr16_81995676_81995698	1	0.99457	0.9946	0.999995	48558	0	1.1643	0.0054265	0.005387	0.925388	580	1	1.1643
0_chr11_92880620_92880642	1	0.99457	0.9946	0.999995	48557	0	1.3445	0.0054311	0.0053913	0.925388	581	1	1.3445
TCF24:NM_001193502	7	0.27801	0.31447	0.99964	14968	1	0.042799	0.0054603	0.016468	0.953893	582	2	0.042799
TMEM35:NM_021637	10	0.048946	0.1112	0.997486	3589	3	0.10128	0.0054606	0.018754	0.954353	583	4	0.10128
TIMM9:NM_012460	1	0.99453	0.99455	0.999995	48555	0	1.0593	0.0054731	0.0054272	0.925388	584	1	1.0593
0_chr15_78575694_78575716	1	0.99452	0.99455	0.999995	48554	0	2.02	0.0054778	0.0054306	0.925388	585	1	2.02
AKAP11:NM_016248	11	0.14135	0.24066	0.99964	8524	1	0.24776	0.0054815	0.019652	0.964141	586	3	0.24776
DNLZ:NM_001080849	6	0.83219	0.83197	0.99964	40511	0	-0.040789	0.0054909	0.015347	0.952351	587	1	-0.040789
GANAB:NM_001278192;NM_198335	4	0.88686	0.88706	0.99964	43262	0	0.38332	0.0054953	0.013921	0.952351	588	2	0.38332
0_chr12_101787217_101787239	1	0.9945	0.99453	0.999995	48553	0	1.8766	0.0054965	0.0054517	0.925388	589	1	1.8766
hsa-mir-365a	8	0.71999	0.71994	0.99964	35017	0	0.20276	0.0055069	0.018335	0.954295	590	3	0.20276
FOXP1:NM_001244815	2	0.081162	0.083939	0.994829	5433	1	0.3639	0.0055425	0.010643	0.942962	591	1	0.3639
0_chr12_109992653_109992675	1	0.99443	0.99445	0.999995	48550	0	0.81958	0.0055712	0.0055359	0.925388	592	1	0.81958
0_chr7_141628030_141628052	1	0.99442	0.99444	0.999995	48549	0	0.69608	0.0055805	0.005544	0.925388	593	1	0.69608
NM_001006114	4	0.23806	0.24288	0.99964	13126	1	0.32936	0.0056176	0.014132	0.952351	594	2	0.32936
FCAR:NM_133277	7	0.92161	0.92153	0.99964	44966	0	0.0061036	0.0056229	0.01684	0.953893	595	2	0.0061036
VSTM4:NM_001031746	8	0.13959	0.22163	0.99964	8450	1	0.19806	0.0056293	0.018734	0.954353	596	4	0.19806
PSMD12:NM_002816;NM_174871	8	0.41045	0.4279	0.99964	20663	1	0.0012395	0.0056435	0.018779	0.954353	597	1	0.0012395
ANAPC5:NM_001137559;NM_016237	7	0.7719	0.77174	0.99964	37558	0	0.23573	0.0056472	0.016902	0.953893	598	2	0.23573
BID:NM_001196;NM_197966	4	0.95097	0.95104	0.99964	46413	0	0.37383	0.0056734	0.014238	0.952351	599	2	0.37383
EPB42:NM_000119	5	0.96197	0.96193	0.99964	46960	0	0.32797	0.0056761	0.015318	0.952351	600	3	0.32797
REN:NM_000537	11	0.8758	0.87607	0.99964	42664	0	0.18049	0.0056794	0.020203	0.964141	601	4	0.18049
NPAS3:NM_001165893;NM_173159	2	0.34941	0.34944	0.99964	17988	0	0.48697	0.00571	0.010949	0.944562	602	1	0.48697
0_chr4_114373188_114373210	1	0.99428	0.99431	0.99998	48546	0	0.98563	0.0057159	0.0056872	0.925388	603	1	0.98563
IMMP1L:NM_144981	6	0.47847	0.47845	0.99964	23584	0	0.23812	0.005718	0.01591	0.952613	604	2	0.23812
KLHL13:NM_001168299;NM_033495	10	0.91952	0.91931	0.99964	44875	0	0.099483	0.0057219	0.0195	0.964141	605	3	0.099483
MRGPRX3:NM_054031	9	0.17899	0.27495	0.99964	10372	1	0.044195	0.005733	0.019093	0.964141	606	4	0.044195
FNBP1:NM_015033	10	0.79112	0.79104	0.99964	38518	0	0.10073	0.0057688	0.019648	0.964141	607	4	0.10073
0_chr17_4801863_4801885	1	0.99422	0.99423	0.999946	48541	0	0.83789	0.0057812	0.0057519	0.925388	608	1	0.83789
0_chr3_39375075_39375097	1	0.99417	0.99418	0.999946	48538	0	0.74375	0.0058279	0.0058028	0.925388	609	1	0.74375
ZNF70:NM_021916	8	0.66571	0.66562	0.99964	32344	0	-0.029788	0.0058293	0.019332	0.964141	610	2	-0.029788
CYLD:NM_001042355;NM_015247	11	0.041728	0.098983	0.994829	3168	2	0.014465	0.0058371	0.020654	0.964141	611	2	0.014465
TRIM37:NM_001005207;NM_015294	11	0.024238	0.06541	0.990509	1995	3	-0.10431	0.0058636	0.020734	0.964141	612	2	-0.10431
0_chr12_57910501_57910523	1	0.99413	0.99414	0.999946	48534	0	0.95205	0.0058699	0.0058409	0.925388	613	1	0.95205
COL2A1:NM_001844	2	0.94911	0.94922	0.99964	46327	0	0.40164	0.0058776	0.011259	0.944562	614	1	0.40164
MAB21L3:NM_152367	10	0.59507	0.59697	0.99964	28938	1	0.23385	0.0058893	0.019999	0.964141	615	2	0.23385
RGMB:NM_001012761	9	0.035087	0.082911	0.994829	2731	1	0.063974	0.0058896	0.019569	0.964141	616	3	0.063974
NUDT17:NM_001012758	11	0.43037	0.48687	0.99964	21517	1	-0.069309	0.0059067	0.02086	0.964141	617	2	-0.069309
HERC4:NM_001278185;NM_022079	11	0.24808	0.36265	0.99964	13632	1	0.03611	0.0059146	0.020881	0.964141	618	1	0.03611
WDR11:NM_018117	10	0.45765	0.48867	0.99964	22671	1	0.083708	0.0059357	0.020145	0.964141	619	2	0.083708
random:random_seq_67311_0_22_-1	1	0.99405	0.99406	0.999946	48532	0	0.7315	0.0059539	0.0059254	0.925388	620	1	0.7315
CCDC54:NM_032600	2	0.99405	0.99408	0.999946	48531	0	0.66935	0.0059541	0.011406	0.944562	621	2	0.66935
ATP2A1:NM_004320;NM_173201	8	0.96844	0.96841	0.99964	47259	0	0.23736	0.005965	0.019741	0.964141	622	2	0.23736
hsa-mir-297	1	0.99398	0.994	0.999946	48527	0	0.70789	0.0060193	0.0059822	0.925388	623	1	0.70789
0_chr9_131458058_131458080	1	0.99397	0.99399	0.999946	48526	0	1.0338	0.0060286	0.005992	0.925388	624	1	1.0338
0_chr3_52084075_52084097	1	0.99393	0.99394	0.999946	48525	0	0.99548	0.0060706	0.0060374	0.925388	625	1	0.99548
COL28A1:NM_001037763	6	0.85374	0.85356	0.99964	41572	0	0.34213	0.0060727	0.016789	0.953893	626	2	0.34213
STRADB:NM_001206864;NM_018571	10	0.74935	0.74928	0.99964	36472	0	-0.022062	0.006075	0.020555	0.964141	627	2	-0.022062
ST6GAL1:NM_173217	7	0.079548	0.13686	0.997678	5352	2	0.2425	0.0060781	0.017938	0.953893	628	2	0.2425
ZNF560:NM_152476	10	0.0088106	0.028286	0.969777	838	2	0.20205	0.0060908	0.020604	0.964141	629	3	0.20205
XPC:NM_004628	2	0.99391	0.99394	0.999946	48523	0	0.70139	0.0060918	0.011666	0.944562	630	2	0.70139
OR7C2:NM_012377	10	0.86619	0.86601	0.99964	42178	0	0.17834	0.0060953	0.020616	0.964141	631	3	0.17834
LNX2:NM_153371	12	0.80106	0.80074	0.99964	38974	0	-0.0043192	0.0061164	0.022898	0.964141	632	2	-0.0043192
TRAM2:NM_012288	11	0.90203	0.90221	0.99964	44014	0	-0.016168	0.0061189	0.021461	0.964141	633	1	-0.016168
SIRT5:NM_001193267;NM_031244	10	0.76111	0.76101	0.99964	37051	0	-0.065961	0.00612	0.020685	0.964141	634	3	-0.065961
TRIM46:NM_001282378	4	0.30632	0.30678	0.99964	16173	1	0.46045	0.0061364	0.015018	0.952351	635	2	0.46045
hsa-let-7g	9	0.69801	0.6978	0.99964	33935	0	0.24198	0.0061389	0.02032	0.964141	636	4	0.24198
MOV10L1:NM_001164105	1	0.99385	0.99386	0.999946	48521	0	0.56655	0.00615	0.0061177	0.925388	637	1	0.56655
OTOF:NM_004802;NM_194323	11	0.94187	0.94202	0.99964	45985	0	0.018145	0.00617	0.021606	0.964141	638	1	0.018145
FBXW11:NM_012300;NM_033645	10	0.63579	0.63551	0.99964	30864	1	0.075033	0.0061873	0.020881	0.964141	639	3	0.075033
0_chr8_20077933_20077955	1	0.99379	0.99381	0.999946	48519	0	0.92541	0.006206	0.0061714	0.925388	640	1	0.92541
CPVL:NM_019029;NM_031311	11	0.85278	0.853	0.99964	41524	0	-0.049317	0.0062275	0.021765	0.964141	641	4	-0.049317
BMP10:NM_014482	12	0.65721	0.66031	0.99964	31915	1	0.27854	0.0062281	0.023203	0.964141	642	4	0.27854
FUT3:NM_000149;NM_001097641	7	0.4385	0.44261	0.99964	21840	1	0.060418	0.006247	0.018334	0.954295	643	3	0.060418
0_chr19_57038081_57038103	1	0.99375	0.99376	0.999946	48518	0	0.89798	0.0062527	0.0062199	0.925388	644	1	0.89798
FIBCD1:NM_001145106;NM_032843	10	0.91896	0.91875	0.99964	44837	0	0.1729	0.0062855	0.021179	0.964141	645	3	0.1729
LSMEM2:NM_153215	10	0.98413	0.98414	0.999942	48029	0	0.13548	0.0062938	0.021199	0.964141	646	4	0.13548
STK3:NM_001256312;NM_001256313	1	0.99366	0.99366	0.999946	48513	0	0.95158	0.0063414	0.0063093	0.925388	647	1	0.95158
B4GALT7:NM_007255	11	0.91358	0.91376	0.99964	44552	0	0.010683	0.0063429	0.022084	0.964141	648	3	0.010683
HGFAC:NM_001528	11	0.044897	0.10498	0.994829	3363	3	0.19251	0.006346	0.022097	0.964141	649	4	0.19251
random:random_seq_168236_0_22_-1	1	0.99365	0.99365	0.999946	48512	0	0.93914	0.006346	0.0063134	0.925388	650	1	0.93914
PPP6C:NM_001123369	2	0.99365	0.99368	0.999946	48510	0	0.60016	0.0063532	0.012157	0.944562	651	2	0.60016
PPA2:NM_176866;NM_176867	2	0.99365	0.99368	0.999946	48509	0	0.51559	0.006354	0.012158	0.944562	652	2	0.51559
AR:NM_001011645	10	0.95034	0.95026	0.99964	46383	0	0.21869	0.0063651	0.02141	0.964141	653	3	0.21869
MYLK4:NM_001012418	9	0.12517	0.20698	0.99964	7725	1	0.39553	0.0063722	0.021019	0.964141	654	3	0.39553
random:random_seq_31755_0_22_-1	1	0.99362	0.99362	0.999946	48507	0	0.59266	0.0063787	0.0063446	0.925388	655	1	0.59266
random:random_seq_41539_0_22_-1	1	0.99361	0.99361	0.999946	48506	0	0.48157	0.0063881	0.006354	0.925388	656	1	0.48157
random:random_seq_126055_0_22_-1	1	0.99359	0.99359	0.999946	48505	0	0.38153	0.0064067	0.0063746	0.925388	657	1	0.38153
0_chr7_117840621_117840643	1	0.99358	0.99358	0.999946	48503	0	0.87599	0.0064161	0.0063838	0.925388	658	1	0.87599
CCDC148:NM_138803	2	0.99358	0.9936	0.999946	48502	0	0.40528	0.0064249	0.012291	0.944562	659	2	0.40528
0_chr19_50550338_50550360	1	0.99356	0.99356	0.999946	48501	0	0.66633	0.0064394	0.0064057	0.925388	660	1	0.66633
JAM3:NM_001205329;NM_032801	6	0.99847	0.99846	0.999995	48741	0	0.3477	0.0064407	0.017684	0.953893	661	3	0.3477
NUDT15:NM_018283	2	0.84363	0.84382	0.99964	41073	0	0.63763	0.0064453	0.012328	0.944562	662	1	0.63763
ALDH9A1:NM_000696	10	0.84242	0.8423	0.99964	41007	0	0.077468	0.0064475	0.021646	0.964141	663	3	0.077468
0_chr7_23349887_23349909	1	0.99355	0.99355	0.999946	48500	0	0.93394	0.0064487	0.0064154	0.925388	664	1	0.93394
SF3B1:NM_012433	4	0.59098	0.59096	0.99964	28745	0	0.24327	0.0064766	0.015604	0.952613	665	2	0.24327
MAST4:NM_001164664;NM_198828	3	0.44165	0.44174	0.99964	21988	0	0.29406	0.0064907	0.013108	0.946539	666	1	0.29406
CSAG1:NM_001102576;NM_153478	1	0.99351	0.99351	0.999946	48499	0	0.76016	0.0064907	0.0064552	0.925388	667	1	0.76016
PARP10:NM_032789	11	0.65618	0.65651	0.99964	31872	1	0.12805	0.0064996	0.022532	0.964141	668	4	0.12805
RAB3B:NM_002867	10	0.91011	0.90996	0.99964	44397	0	0.064234	0.0065049	0.02181	0.964141	669	2	0.064234
WAS:NM_000377	11	0.86618	0.86639	0.99964	42176	0	0.13614	0.0065347	0.022632	0.964141	670	4	0.13614
TMEM63B:NM_018426	11	0.97036	0.97054	0.99964	47356	0	0.13239	0.006535	0.022632	0.964141	671	2	0.13239
TBC1D13:NM_001286772	3	0.87793	0.8781	0.99964	42795	0	0.40748	0.0065464	0.01321	0.94712	672	1	0.40748
HNRNPA1L2:NM_001011724;NM_001011725	3	0.8961	0.89619	0.99964	43704	0	0.4392	0.0065604	0.01323	0.94712	673	2	0.4392
ANKLE2:NM_015114	11	0.98731	0.98738	0.999942	48173	0	0.19096	0.0065936	0.022799	0.964141	674	4	0.19096
0_chr5_148731247_148731269	1	0.9934	0.99339	0.999946	48498	0	0.73156	0.0065981	0.0065661	0.925388	675	1	0.73156
random:NM_012313;NM_014513	3	0.96268	0.96284	0.99964	47001	0	0.072766	0.0066022	0.01331	0.948609	676	1	0.072766
INSC:NM_001031853;NM_001278316	8	0.3364	0.3732	0.99964	17463	1	-0.0067539	0.0066093	0.021311	0.964141	677	1	-0.0067539
0_chr19_18891149_18891171	1	0.99339	0.99338	0.999946	48497	0	1.5066	0.0066121	0.0065801	0.925388	678	1	1.5066
AUH:NM_001698	10	0.56959	0.57466	0.99964	27757	1	-0.11078	0.0066319	0.022183	0.964141	679	2	-0.11078
ZNF302:NM_001289188;NM_018675	2	0.99336	0.99339	0.999946	48495	0	0.88977	0.0066391	0.012699	0.944562	680	2	0.88977
random:random_seq_100531_0_22_-1	1	0.99335	0.99333	0.999946	48494	0	1.285	0.0066541	0.006621	0.925388	681	1	1.285
RNF212B:NM_001282322	9	0.74018	0.74023	0.99964	36026	0	0.27796	0.0066809	0.021935	0.964141	682	2	0.27796
random:random_seq_142698_0_22_-1	1	0.9933	0.99329	0.999946	48493	0	0.63688	0.0066961	0.0066594	0.925388	683	1	0.63688
OSBP2:NM_001282739;NM_030758	10	0.88568	0.88553	0.99964	43196	0	0.11318	0.0067057	0.022402	0.964141	684	4	0.11318
ANGPTL1:NM_004673	8	0.4384	0.4501	0.99964	21837	1	0.30585	0.00672	0.021553	0.964141	685	3	0.30585
hsa-mir-378g	5	0.56122	0.5618	0.99964	27381	0	0.39294	0.0067221	0.017971	0.953893	686	3	0.39294
RNF144B:NM_182757	11	0.475	0.51489	0.99964	23425	1	0.38359	0.0067278	0.023185	0.964141	687	4	0.38359
PTPN4:NM_002830	10	0.86602	0.86585	0.99964	42169	0	0.0050943	0.0067287	0.022474	0.964141	688	3	0.0050943
LIMK1:NM_001204426	6	0.18977	0.23179	0.99964	10853	1	0.041055	0.0067307	0.018399	0.954295	689	3	0.041055
GP1BB:NM_000407	9	0.32782	0.38591	0.99964	17095	1	0.22075	0.0067354	0.022102	0.964141	690	3	0.22075
0_chr17_78940009_78940031	1	0.99326	0.99326	0.999946	48489	0	1.0166	0.0067381	0.0067009	0.925388	691	1	1.0166
random:random_seq_57479_0_22_-1	1	0.99325	0.99324	0.999946	48488	0	1.0808	0.0067522	0.0067129	0.925388	692	1	1.0808
AUTS2:NM_001127232	1	0.99323	0.99322	0.999946	48487	0	0.5691	0.0067708	0.0067308	0.925388	693	1	0.5691
CENPC:NM_001812	11	0.23566	0.34824	0.99964	13011	1	0.081968	0.0067825	0.023339	0.964141	694	1	0.081968
CEP85:NM_001281517;NM_022778	4	0.3969	0.39679	0.99964	20032	0	-0.026709	0.0067885	0.016137	0.953809	695	1	-0.026709
BEND7:NM_001100912	1	0.99321	0.9932	0.999946	48485	0	0.97557	0.0067895	0.0067512	0.925388	696	1	0.97557
0_chr9_130577491_130577513	1	0.99321	0.9932	0.999946	48484	0	0.61949	0.0067942	0.0067559	0.925388	697	1	0.61949
C8orf48:NM_001007090	10	0.37895	0.43725	0.99964	19222	1	0.21591	0.0068166	0.02272	0.964141	698	4	0.21591
BORA:NM_001286747	2	0.99316	0.9932	0.999946	48481	0	0.2814	0.0068415	0.013081	0.946539	699	2	0.2814
RNF135:NM_001184992;NM_197939	6	0.36435	0.37025	0.99964	18611	1	0.18548	0.0068487	0.018686	0.954353	700	2	0.18548
0_chr1_36065413_36065435	1	0.99314	0.99313	0.999946	48480	0	1.3534	0.0068642	0.0068291	0.925388	701	1	1.3534
0_chr4_7967791_7967813	1	0.99313	0.99312	0.999946	48477	0	0.99826	0.0068735	0.0068372	0.925388	702	1	0.99826
C10orf105:NM_001164375;NM_001168390	5	0.97344	0.9734	0.99964	47526	0	0.36922	0.0068816	0.018396	0.954295	703	3	0.36922
CHDH:NM_018397	11	0.074643	0.16036	0.99898	5061	2	0.076458	0.0069003	0.023669	0.964141	704	3	0.076458
hsa-mir-4720	5	0.048118	0.085062	0.994829	3545	1	0.26731	0.0069011	0.018446	0.954295	705	1	0.26731
TCOF1:NM_000356;NM_001135245	2	0.60087	0.60091	0.99964	29217	0	0.3583	0.0069012	0.013191	0.94712	706	1	0.3583
KIAA0196:NM_014846	8	0.97593	0.97593	0.99964	47661	0	0.083455	0.0069062	0.021982	0.964141	707	2	0.083455
random:random_seq_182627_0_22_-1	1	0.99308	0.99307	0.999946	48475	0	0.74408	0.0069155	0.0068804	0.925388	708	1	0.74408
SUN5:NM_080675	11	0.53735	0.55765	0.99964	26274	1	0.062215	0.0069437	0.023789	0.964141	709	3	0.062215
ARHGDIB:NM_001175	11	0.42695	0.4848	0.99964	21378	1	0.030282	0.0069581	0.023832	0.964141	710	3	0.030282
UBA3:NM_003968;NM_198195	8	0.014195	0.037164	0.972906	1254	1	-0.14478	0.0069634	0.022115	0.964141	711	2	-0.14478
TRAK2:NM_015049	10	0.88663	0.88649	0.99964	43243	0	0.11455	0.0069682	0.023156	0.964141	712	3	0.11455
0_chr15_75761014_75761036	1	0.99302	0.993	0.999946	48473	0	0.99364	0.0069809	0.0069411	0.930979	713	1	0.99364
KIAA1210:NM_020721	9	0.94435	0.94439	0.99964	46096	0	0.079015	0.0070156	0.022936	0.964141	714	4	0.079015
random:random_seq_82615_0_22_-1	1	0.99294	0.99293	0.999946	48472	0	0.92651	0.0070556	0.007011	0.934969	715	1	0.92651
NASP:NM_001195193;NM_002482	4	0.6428	0.64274	0.99964	31204	0	0.091233	0.0070673	0.016604	0.953893	716	2	0.091233
random:random_seq_15024_0_22_-1	1	0.99293	0.99291	0.999946	48471	0	1.0787	0.0070742	0.0070283	0.934969	717	1	1.0787
NCOA2:NM_006540	11	0.21931	0.32928	0.99964	12226	2	-0.0038839	0.0070783	0.024155	0.964141	718	2	-0.0038839
EDC4:NM_014329	11	0.6813	0.68125	0.99964	33096	0	-0.14373	0.0070886	0.024184	0.964141	719	2	-0.14373
KLF2:NM_016270	10	0.056843	0.12657	0.997678	4088	2	0.10656	0.0070946	0.023526	0.964141	720	4	0.10656
random:random_seq_35790_0_22_-1	1	0.99287	0.99285	0.999946	48470	0	0.89501	0.0071303	0.0070814	0.937656	721	1	0.89501
UST:NM_005715	9	0.21633	0.32032	0.99964	12119	1	-0.21763	0.0071402	0.023304	0.964141	722	1	-0.21763
hsa-mir-8056*	4	0.55087	0.55074	0.99964	26881	0	0.42612	0.0071592	0.01676	0.953893	723	2	0.42612
NSMAF:NM_001144772;NM_003580	8	0.032064	0.076138	0.994829	2504	3	-0.15223	0.007166	0.022561	0.964141	724	2	-0.15223
INTS1:NM_001080453	10	0.80064	0.80059	0.99964	38951	0	0.1714	0.0071715	0.023763	0.964141	725	4	0.1714
PTGS2:NM_000963	10	0.67567	0.67548	0.99964	32822	0	-0.017997	0.0071886	0.023808	0.964141	726	2	-0.017997
DNAJC1:NM_022365	8	0.88548	0.88537	0.99964	43187	0	0.068784	0.0071975	0.022636	0.964141	727	3	0.068784
CRIP1:NM_001311	6	0.45417	0.45418	0.99964	22519	1	0.13641	0.007198	0.019533	0.964141	728	3	0.13641
PRMT2:NM_001242864;NM_206962	9	0.44203	0.46388	0.99964	22005	1	0.18451	0.0072629	0.023659	0.964141	729	3	0.18451
0_chr17_78938163_78938185	1	0.99273	0.9927	0.999946	48467	0	1.1881	0.0072703	0.0072158	0.94119	730	1	1.1881
CEP41:NM_001257158;NM_018718	9	0.99246	0.99245	0.999946	48453	0	0.22553	0.0072756	0.023695	0.964141	731	4	0.22553
PDS5A:NM_001100399;NM_001100400	9	0.85146	0.85154	0.99964	41455	0	0.15736	0.0072794	0.023707	0.964141	732	4	0.15736
ADAR:NM_001025107;NM_001193495	7	0.85612	0.85593	0.99964	41700	0	0.38242	0.0072847	0.02083	0.964141	733	3	0.38242
FEZF1:NM_001160264	5	0.89844	0.89839	0.99964	43810	0	0.037171	0.0073051	0.019468	0.964141	734	2	0.037171
0_chr10_98353982_98354004	1	0.99269	0.99266	0.999946	48466	0	0.81638	0.0073123	0.0072505	0.94119	735	1	0.81638
LHFPL5:NM_182548	11	0.24056	0.35388	0.99964	13257	1	-0.02423	0.0073437	0.024905	0.964141	736	1	-0.02423
ALOXE3:NM_001165960	8	0.9438	0.94379	0.99964	46070	0	0.2673	0.0073516	0.022985	0.964141	737	3	0.2673
0_chr5_137890916_137890938	1	0.99265	0.99263	0.999946	48464	0	0.78542	0.0073543	0.0072919	0.94119	738	1	0.78542
SCARB2:NM_001204255;NM_005506	6	0.55899	0.55907	0.99964	27280	0	-0.0050966	0.0073852	0.019988	0.964141	739	1	-0.0050966
random:random_seq_109129_0_22_-1	1	0.99261	0.99259	0.999946	48462	0	1.0863	0.007387	0.007326	0.94119	740	1	1.0863
0_chr19_7112510_7112532	1	0.9926	0.99258	0.999946	48461	0	0.97487	0.0073963	0.0073343	0.94119	741	1	0.97487
hsa-mir-6805	7	0.74256	0.74231	0.99964	36132	0	0.13018	0.0073968	0.021104	0.964141	742	3	0.13018
PAGE2B:NM_001015038	1	0.9926	0.99258	0.999946	48460	0	0.58088	0.007401	0.0073391	0.94119	743	1	0.58088
NMNAT2:NM_170706	3	0.97743	0.97754	0.99964	47724	0	0.2965	0.0074187	0.014779	0.952351	744	2	0.2965
HTRA3:NM_053044	9	0.59751	0.59716	0.99964	29065	1	0.22707	0.0074226	0.024142	0.964141	745	3	0.22707
CLCA1:NM_001285	11	0.80989	0.81024	0.99964	39426	0	-0.00033567	0.0074457	0.025211	0.964141	746	2	-0.00033567
TRPC6:NM_004621	12	0.4924	0.54128	0.99964	24230	1	-0.0018955	0.0074524	0.026578	0.964141	747	1	-0.0018955
MAGT1:NM_032121	8	0.091685	0.15806	0.99898	6006	2	-0.020905	0.0074815	0.023293	0.964141	748	2	-0.020905
TYMS:NM_001071	10	0.00090987	0.0039125	0.912614	109	3	0.091561	0.0074896	0.02469	0.964141	749	4	0.091561
0_chr1_3353305_3353327	1	0.99251	0.99249	0.999946	48457	0	0.73341	0.0074897	0.0074257	0.94119	750	1	0.73341
random:random_seq_184700_0_22_-1	1	0.9925	0.99247	0.999946	48456	0	0.69411	0.0075037	0.0074407	0.94119	751	1	0.69411
MGAT4A:NM_001160154;NM_012214	5	0.29528	0.30205	0.99964	15712	1	-0.19613	0.0075044	0.019969	0.964141	752	1	-0.19613
NEUROG3:NM_020999	10	0.67711	0.67693	0.99964	32889	0	-0.075236	0.0075132	0.024761	0.964141	753	1	-0.075236
SLFN13:NM_144682	9	0.45869	0.47648	0.99964	22723	1	-0.15895	0.0075158	0.024423	0.964141	754	1	-0.15895
NME3:NM_002513	5	0.3823	0.38298	0.99964	19374	1	0.33565	0.0075242	0.020016	0.964141	755	3	0.33565
BARHL1:NM_020064	11	0.014314	0.044072	0.97959	1264	2	0.18185	0.0075464	0.025501	0.964141	756	2	0.18185
CXorf66:NM_001013403	9	0.8832	0.8833	0.99964	43071	0	0.032945	0.0075575	0.02454	0.964141	757	3	0.032945
MFSD1:NM_001167903;NM_022736	6	0.25069	0.27683	0.99964	13758	1	0.55821	0.0075587	0.020421	0.964141	758	2	0.55821
hsa-mir-551a*	4	0.68554	0.68552	0.99964	33315	0	0.31748	0.0075628	0.017435	0.953893	759	2	0.31748
0_chr15_34356752_34356774	1	0.99242	0.99241	0.999946	48452	0	1.0285	0.0075784	0.007517	0.94119	760	1	1.0285
COPS4:NM_001258006	2	0.96307	0.9631	0.99964	47022	0	0.78099	0.0075989	0.014505	0.952351	761	1	0.78099
MYL10:NM_138403	10	0.60497	0.60603	0.99964	29430	1	0.15815	0.0076059	0.025029	0.964141	762	3	0.15815
hsa-mir-625	6	0.68288	0.68289	0.99964	33172	0	0.11675	0.0076078	0.020534	0.964141	763	1	0.11675
random:random_seq_150173_0_22_-1	1	0.99237	0.99235	0.999946	48448	0	0.65262	0.0076297	0.007563	0.94119	764	1	0.65262
DGKI:NM_004717	11	0.068596	0.14929	0.997678	4737	1	0.079073	0.0076304	0.025741	0.964141	765	3	0.079073
APTX:NM_001195250;NM_001195254	5	0.87133	0.87123	0.99964	42453	0	-0.088297	0.0076436	0.020314	0.964141	766	1	-0.088297
CDH13:NM_001220491	1	0.99236	0.99234	0.999946	48447	0	0.50211	0.0076437	0.0075754	0.94119	767	1	0.50211
EPAS1:NM_001430	11	0.13903	0.23803	0.99964	8426	2	-0.062261	0.0076497	0.025796	0.964141	768	1	-0.062261
hsa-mir-3690-1	10	0.73327	0.7332	0.99964	35691	0	-0.090738	0.0076523	0.02516	0.964141	769	3	-0.090738
0_chr17_17150203_17150225	1	0.99235	0.99233	0.999946	48446	0	0.81696	0.0076531	0.0075888	0.94119	770	1	0.81696
NUDT13:NM_001283015;NM_015901	1	0.99233	0.99231	0.999946	48444	0	0.80997	0.0076671	0.0076052	0.94119	771	1	0.80997
ZCCHC12:NM_173798	10	0.877	0.87686	0.99964	42734	0	0.15395	0.0076813	0.02524	0.964141	772	4	0.15395
MMP23B:NM_006983	9	0.73129	0.73133	0.99964	35593	0	0.10517	0.0076827	0.024925	0.964141	773	2	0.10517
0_chr19_11033269_11033291	1	0.99229	0.99227	0.999946	48443	0	1.0337	0.0077137	0.0076517	0.94119	774	1	1.0337
ECE2:NM_001100120;NM_001100121	3	0.19242	0.1947	0.99964	10973	1	0.29368	0.0077171	0.015297	0.952351	775	2	0.29368
C17orf49:NM_001142799	2	0.75236	0.75237	0.99964	36620	0	0.7	0.0077198	0.014722	0.952351	776	1	0.7
LILRA1:NM_001278318;NM_006863	6	0.22115	0.25458	0.99964	12314	1	0.15255	0.0077424	0.02086	0.964141	777	3	0.15255
APLP2:NM_001243299	2	0.99223	0.99226	0.999946	48442	0	0.56705	0.0077731	0.014826	0.952351	778	2	0.56705
hsa-mir-3180-4	6	0.090322	0.14991	0.997678	5931	2	0.030712	0.0077748	0.020935	0.964141	779	2	0.030712
PDE4B:NM_001037340;NM_002600	5	0.82059	0.82047	0.99964	39902	0	0.34877	0.0077828	0.020652	0.964141	780	1	0.34877
GOLGA6D:NM_001145224	3	0.82862	0.82875	0.99964	40317	0	0.84824	0.007811	0.015473	0.952613	781	2	0.84824
NGFRAP1:NM_206917	1	0.99218	0.99216	0.999946	48440	0	0.67293	0.0078211	0.0077642	0.94119	782	1	0.67293
GSE1:NM_014615	4	0.41254	0.41242	0.99964	20749	0	0.059685	0.0078284	0.01788	0.953893	783	1	0.059685
ATG5:NM_001286106;NM_004849	10	0.23347	0.34366	0.99964	12923	2	-0.0046304	0.0078377	0.025685	0.964141	784	1	-0.0046304
random:random_seq_182543_0_22_-1	1	0.99216	0.99214	0.999946	48439	0	0.7581	0.0078398	0.007781	0.94119	785	1	0.7581
0_chrX_106173671_106173693	1	0.99214	0.99212	0.999946	48438	0	0.87162	0.0078584	0.0078029	0.94119	786	1	0.87162
0_chr14_34394823_34394845	1	0.99214	0.99212	0.999946	48437	0	0.5132	0.0078631	0.007808	0.94119	787	1	0.5132
MARC2:NM_017898	9	0.32708	0.38545	0.99964	17068	1	0.51844	0.0078635	0.025471	0.964141	788	4	0.51844
RNF222:NM_001146684	7	0.30753	0.33612	0.99964	16225	1	-0.027243	0.0078645	0.022188	0.964141	789	1	-0.027243
0_chr18_29205509_29205531	1	0.99213	0.99211	0.999946	48436	0	0.98081	0.0078678	0.0078129	0.94119	790	1	0.98081
GPRASP2:NM_001004051;NM_138437	9	0.99771	0.99768	0.999995	48697	0	0.23419	0.0078768	0.025511	0.964141	791	4	0.23419
0_chr3_122290665_122290687	1	0.99212	0.9921	0.999946	48435	0	1.0359	0.0078771	0.0078198	0.94119	792	1	1.0359
KIAA1456:NM_020844	9	0.95245	0.95248	0.99964	46470	0	0.25751	0.0078835	0.02553	0.964141	793	4	0.25751
MYLK2:NM_033118	10	0.69947	0.69936	0.99964	34014	0	-0.10781	0.0078838	0.025815	0.964141	794	4	-0.10781
hsa-mir-34b	8	0.0038957	0.013253	0.961067	404	1	0.084287	0.007892	0.024213	0.964141	795	3	0.084287
0_chr1_52380605_52380627	1	0.9921	0.99208	0.999946	48434	0	1.328	0.0078958	0.0078411	0.94119	796	1	1.328
AUTS2:NM_001127231;NM_015570	10	0.65182	0.65163	0.99964	31664	0	0.092086	0.0079064	0.025884	0.964141	797	4	0.092086
CRB1:NM_001257965	2	0.38758	0.38757	0.99964	19623	0	0.6434	0.0079244	0.015106	0.952351	798	1	0.6434
TMEM175:NM_032326	9	0.41344	0.44308	0.99964	20790	1	0.12438	0.007933	0.025687	0.964141	799	3	0.12438
0_chr19_41173131_41173153	1	0.99206	0.99203	0.999946	48433	0	0.78346	0.0079378	0.0078818	0.941753	800	1	0.78346
PLAGL1:NM_001080955;NM_002656	4	0.0047796	0.011797	0.961067	504	2	-0.13813	0.0079397	0.018062	0.953893	801	2	-0.13813
SGTA:NM_003021	10	0.93066	0.93052	0.99964	45408	0	0.03657	0.0079431	0.025992	0.964141	802	3	0.03657
CDK15:NM_001261435;NM_001261436	2	0.99202	0.99205	0.999946	48432	0	0.41286	0.0079778	0.015211	0.952351	803	2	0.41286
SOX11:NM_003108	12	0.69551	0.69556	0.99964	33805	1	0.28038	0.0079782	0.028028	0.964141	804	4	0.28038
FBXO48:NM_001024680	2	0.94502	0.94512	0.99964	46136	0	0.83843	0.0079988	0.015252	0.952351	805	1	0.83843
KLK2:NM_001002231;NM_005551	9	0.85345	0.85354	0.99964	41559	0	0.28087	0.0080032	0.025898	0.964141	806	4	0.28087
MBD6:NM_052897	10	0.58825	0.5909	0.99964	28618	1	0.12949	0.0080246	0.026227	0.964141	807	2	0.12949
CYB561A3:NM_001161454	1	0.99196	0.99194	0.999946	48429	0	1.3536	0.0080405	0.0079869	0.941753	808	1	1.3536
CPB1:NM_001871	11	0.75181	0.75195	0.99964	36599	0	-0.012225	0.0080575	0.026955	0.964141	809	2	-0.012225
TNFRSF10B:NM_003842;NM_147187	11	0.99414	0.99417	0.999946	48536	0	0.093135	0.0080675	0.026986	0.964141	810	3	0.093135
UBAP2:NM_001282530	10	0.99758	0.99761	0.999995	48690	0	0.23423	0.0080767	0.026374	0.964141	811	2	0.23423
KNOP1:NM_001012991	10	0.87097	0.87082	0.99964	42433	0	0.34074	0.0080991	0.026442	0.964141	812	4	0.34074
DCAF4:NM_001163508;NM_181341	9	0.72679	0.72678	0.99964	35374	0	0.11305	0.0080999	0.026184	0.964141	813	1	0.11305
hsa-mir-548m	6	0.41906	0.41996	0.99964	21041	1	0.087068	0.0081087	0.021746	0.964141	814	2	0.087068
random:random_seq_28009_0_22_-1	1	0.99188	0.99185	0.999942	48428	0	0.41867	0.0081199	0.0080674	0.941753	815	1	0.41867
SLC6A3:NM_001044	10	0.37413	0.43433	0.99964	19017	1	0.30616	0.0081251	0.026514	0.964141	816	4	0.30616
SIK3:NM_001281748	11	0.94171	0.94186	0.99964	45973	0	0.31512	0.0081411	0.027185	0.964141	817	3	0.31512
0_chr17_7614370_7614392	1	0.99183	0.99181	0.999942	48425	0	0.61976	0.0081665	0.0081094	0.941753	818	1	0.61976
0_chr16_2648017_2648039	1	0.99181	0.99178	0.999942	48424	0	0.23213	0.0081899	0.0081331	0.941753	819	1	0.23213
ANAPC11:NM_001002244;NM_001289420	3	0.32447	0.32465	0.99964	16953	0	0.089477	0.0082047	0.016185	0.953893	820	1	0.089477
0_chrX_48567299_48567321	1	0.99179	0.99176	0.999942	48422	0	0.47612	0.0082132	0.0081534	0.941753	821	1	0.47612
AK2:NM_001199199;NM_013411	11	0.35149	0.44218	0.99964	18069	1	0.012597	0.0082172	0.027396	0.964141	822	4	0.012597
0_chr2_49189339_49189361	1	0.99178	0.99176	0.999942	48421	0	0.77297	0.0082179	0.0081595	0.941753	823	1	0.77297
EEF1B2:NM_001037663;NM_021121	10	0.9506	0.95052	0.99964	46398	0	0.17402	0.008233	0.026832	0.964141	824	4	0.17402
UBE2D1:NM_001204880;NM_003338	6	0.35119	0.35873	0.99964	18060	1	-0.015764	0.0082612	0.022112	0.964141	825	2	-0.015764
CLN3:NM_001286105	2	0.85482	0.855	0.99964	41631	0	0.57611	0.0082963	0.015792	0.952613	826	1	0.57611
hsa-mir-4257*	5	0.22766	0.24455	0.99964	12634	1	-0.064358	0.0083083	0.02197	0.964141	827	2	-0.064358
CSTF3:NM_001033505;NM_001326	2	0.99169	0.99173	0.999942	48418	0	0.71439	0.008314	0.015824	0.952613	828	2	0.71439
HHLA1:NM_001145095	10	0.24059	0.35235	0.99964	13260	1	0.13064	0.0083293	0.027117	0.964141	829	4	0.13064
IL17RC:NM_001203263;NM_153461	11	0.28565	0.40648	0.99964	15310	2	0.091722	0.0083377	0.027734	0.964141	830	3	0.091722
0_chr3_101368461_101368483	1	0.99166	0.99163	0.999942	48416	0	0.6669	0.0083439	0.0082787	0.942763	831	1	0.6669
RORC:NM_001001523;NM_005060	10	0.94742	0.94732	0.99964	46244	0	-0.042966	0.0083699	0.027231	0.964141	832	4	-0.042966
PTP4A1:NM_003463	7	0.050558	0.096005	0.994829	3698	2	0.26107	0.0083814	0.023401	0.964141	833	3	0.26107
PCDH15:NM_001142763;NM_033056	7	0.86513	0.8649	0.99964	42136	0	-0.032775	0.0083837	0.023406	0.964141	834	1	-0.032775
FCN3:NM_003665;NM_173452	9	0.46979	0.48501	0.99964	23209	1	-0.029668	0.0083918	0.027058	0.964141	835	1	-0.029668
0_chr15_41773979_41774001	1	0.9916	0.99158	0.999942	48411	0	0.88957	0.0083999	0.008331	0.942763	836	1	0.88957
MARCH4:NM_020814	12	0.80756	0.80728	0.99964	39306	0	0.033977	0.0084027	0.029183	0.964141	837	4	0.033977
TATDN3:NM_001042552;NM_001146171	9	0.63772	0.63758	0.99964	30942	0	0.10856	0.0084079	0.027107	0.964141	838	2	0.10856
CNDP2:NM_018235	5	0.35319	0.35495	0.99964	18144	1	-0.083801	0.0084088	0.022219	0.964141	839	1	-0.083801
PAK2:NM_002577	11	0.2047	0.31251	0.99964	11584	1	-0.03622	0.0084129	0.027938	0.964141	840	3	-0.03622
L3MBTL2:NM_031488	11	0.72409	0.72419	0.99964	35240	0	-0.020053	0.0084159	0.027947	0.964141	841	4	-0.020053
WSB1:NM_134265	7	0.11489	0.18641	0.99964	7233	2	0.16886	0.0084161	0.023481	0.964141	842	1	0.16886
0_chr10_13688973_13688995	1	0.99158	0.99155	0.999942	48409	0	2.0893	0.0084233	0.0083564	0.942763	843	1	2.0893
LY9:NM_001033667;NM_002348	7	0.83616	0.83598	0.99964	40692	0	0.026425	0.0084366	0.023531	0.964141	844	3	0.026425
0_chr19_7115340_7115362	1	0.99154	0.99152	0.999942	48407	0	0.63835	0.0084606	0.0083982	0.942763	845	1	0.63835
NPRL2:NM_006545	8	0.60995	0.60988	0.99964	29655	0	0.21656	0.0084642	0.025477	0.964141	846	3	0.21656
MOGAT2:NM_025098	11	0.032876	0.082095	0.994829	2560	3	-0.13686	0.0084648	0.028086	0.964141	847	2	-0.13686
0_chr11_4676345_4676367	1	0.99153	0.9915	0.999942	48406	0	0.85487	0.0084746	0.0084126	0.942763	848	1	0.85487
REXO4:NM_001279349;NM_020385	3	0.84538	0.84548	0.99964	41158	0	0.092187	0.0084971	0.016711	0.953893	849	1	0.092187
LOXHD1:NM_144612	12	0.80195	0.80165	0.99964	39013	0	-0.10164	0.0085089	0.029468	0.964141	850	1	-0.10164
SAFB:NM_001201338;NM_002967	12	0.12202	0.23019	0.99964	7576	1	0.0085836	0.0085352	0.029543	0.964141	851	4	0.0085836
FCER1A:NM_002001	7	0.20103	0.26157	0.99964	11393	1	-0.030831	0.0085458	0.023788	0.964141	852	1	-0.030831
hsa-mir-7973-2	6	0.73069	0.73066	0.99964	35571	0	0.20296	0.0085497	0.022807	0.964141	853	2	0.20296
0_chr12_122277551_122277573	1	0.99145	0.99142	0.999942	48401	0	1.0512	0.008554	0.0084848	0.942763	854	1	1.0512
0_chr7_141629512_141629534	1	0.99144	0.99141	0.999942	48400	0	1.7038	0.0085586	0.0084896	0.942763	855	1	1.7038
CCDC18:NM_206886	8	0.83437	0.83439	0.99964	40616	0	0.15929	0.0085753	0.025724	0.964141	856	1	0.15929
0_chr22_30729026_30729048	1	0.99141	0.99138	0.999942	48398	0	0.5819	0.0085913	0.0085211	0.942763	857	1	0.5819
POTEJ:NM_001277083	2	0.6354	0.63539	0.99964	30847	0	0.69491	0.0086031	0.016362	0.953893	858	1	0.69491
SH2D7:NM_001101404	11	0.034735	0.085676	0.994829	2700	2	-0.10266	0.0086126	0.028516	0.964141	859	2	-0.10266
CYP4X1:NM_178033	9	0.51893	0.52499	0.99964	25414	1	0.32644	0.0086216	0.02774	0.964141	860	4	0.32644
HNRNPL:NM_001005335;NM_001533	8	0.92773	0.92769	0.99964	45261	0	0.22916	0.0086245	0.025834	0.964141	861	2	0.22916
TEX29:NM_152324	7	0.16294	0.23693	0.99964	9605	1	0.29954	0.0086285	0.02398	0.964141	862	3	0.29954
0_chr11_66277006_66277028	1	0.99137	0.99134	0.999942	48396	0	0.54404	0.0086287	0.008563	0.942763	863	1	0.54404
SEC14L2:NM_001204204	5	0.19673	0.21946	0.99964	11182	1	-0.037599	0.008687	0.022928	0.964141	864	1	-0.037599
IZUMO2:NM_152358	8	0.92298	0.9229	0.99964	45035	0	-0.051794	0.0087185	0.026049	0.964141	865	2	-0.051794
COPS4:NM_016129	2	0.99125	0.9913	0.999942	48394	0	0.61775	0.0087459	0.016638	0.953893	866	2	0.61775
HAVCR2:NM_032782	10	0.72107	0.72096	0.99964	35065	0	0.0075649	0.0087643	0.028363	0.964141	867	2	0.0075649
0_chr16_70611519_70611541	1	0.99121	0.99119	0.999942	48392	0	0.51223	0.0087874	0.0087249	0.942763	868	1	0.51223
GP1BA:NM_000173	11	0.69437	0.69439	0.99964	33747	0	0.056707	0.0088002	0.029036	0.964141	869	3	0.056707
hsa-mir-6815	7	0.8911	0.89104	0.99964	43464	0	0.03085	0.0088053	0.024391	0.964141	870	1	0.03085
DCLK3:NM_033403	9	0.040366	0.093744	0.994829	3077	2	0.13824	0.0088087	0.02829	0.964141	871	2	0.13824
ANKRD28:NM_015199	8	0.68829	0.68819	0.99964	33457	0	-0.0535	0.0088347	0.026311	0.964141	872	2	-0.0535
TMEM229B:NM_182526	7	0.63008	0.62988	0.99964	30628	0	0.16507	0.0088359	0.024458	0.964141	873	3	0.16507
random:random_seq_39252_22_0_-1	1	0.99116	0.99114	0.999942	48389	0	0.73184	0.0088387	0.0087735	0.942763	874	1	0.73184
MID2:NM_012216;NM_052817	8	0.99096	0.99094	0.999942	48376	0	0.14089	0.0088718	0.026393	0.964141	875	1	0.14089
GCG:NM_002054	8	0.53507	0.5356	0.99964	26169	1	0.35732	0.0088784	0.026406	0.964141	876	3	0.35732
0_chr11_75117900_75117922	1	0.99112	0.99109	0.999942	48388	0	0.55119	0.0088807	0.0088157	0.942763	877	1	0.55119
random:random_seq_178586_0_22_-1	1	0.99111	0.99108	0.999942	48387	0	0.94439	0.0088854	0.0088208	0.942763	878	1	0.94439
hsa-mir-4419a	6	0.99406	0.99406	0.999946	48533	0	0.34293	0.0088873	0.023612	0.964141	879	2	0.34293
0_chr16_2652288_2652310	1	0.9911	0.99107	0.999942	48385	0	0.78781	0.0089041	0.0088396	0.942763	880	1	0.78781
0_chr2_25043475_25043497	1	0.99109	0.99106	0.999942	48384	0	0.79022	0.0089087	0.0088455	0.942763	881	1	0.79022
ARFIP2:NM_001242854;NM_012402	5	0.033172	0.061466	0.98623	2586	2	0.093228	0.0089419	0.023567	0.964141	882	1	0.093228
hsa-mir-4301	2	0.99105	0.99109	0.999942	48381	0	0.50645	0.0089523	0.01702	0.953893	883	2	0.50645
STOX1:NM_001130159;NM_152709	5	0.50218	0.50263	0.99964	24681	0	0.070104	0.0089651	0.023626	0.964141	884	1	0.070104
random:random_seq_64376_0_22_-1	1	0.991	0.99098	0.999942	48379	0	1.0515	0.0089974	0.008936	0.942763	885	1	1.0515
0_chr12_123470529_123470551	1	0.991	0.99097	0.999942	48378	0	0.73198	0.0090021	0.0089394	0.942763	886	1	0.73198
OR10K1:NM_001004473	10	0.12667	0.21522	0.99964	7812	2	0.20551	0.0090053	0.029064	0.964141	887	4	0.20551
hsa-mir-3116-2	4	0.969	0.96906	0.99964	47294	0	0.40118	0.0090158	0.019889	0.964141	888	2	0.40118
FAM185A:NM_001145269	6	0.25456	0.27979	0.99964	13941	1	0.0473	0.0090247	0.023938	0.964141	889	2	0.0473
0_chr17_79993792_79993814	1	0.99095	0.99093	0.999942	48375	0	1.06	0.0090488	0.0089846	0.942763	890	1	1.06
MRPS10:NM_018141	8	0.002108	0.0074337	0.961067	236	2	-0.01236	0.009057	0.026789	0.964141	891	1	-0.01236
0_chr1_209959899_209959921	1	0.99094	0.99092	0.999942	48374	0	1.3873	0.0090581	0.008994	0.942763	892	1	1.3873
OSGIN1:NM_182981	9	0.72065	0.72055	0.99964	35048	0	0.05892	0.0090588	0.029024	0.964141	893	3	0.05892
NM_001572:NM_001572;NM_004031	12	0.65292	0.65661	0.99964	31720	1	7.389e-05	0.0090676	0.030972	0.964141	894	4	7.389e-05
YAE1D1:NM_001282446	3	0.014278	0.026909	0.969777	1261	1	0.28981	0.0090712	0.01776	0.953893	895	2	0.28981
RNF125:NM_017831	9	0.93707	0.93716	0.99964	45718	0	0.1849	0.0090983	0.029136	0.964141	896	4	0.1849
APOB:NM_000384	10	0.65238	0.65219	0.99964	31690	0	0.055413	0.0091134	0.029377	0.964141	897	2	0.055413
PCSK2:NM_001201528;NM_002594	9	0.57074	0.57137	0.99964	27811	1	0.011011	0.0091169	0.029189	0.964141	898	2	0.011011
CLPTM1:NM_001282176	3	0.6834	0.68347	0.99964	33201	0	0.017529	0.0091236	0.017862	0.953893	899	1	0.017529
FAM186A:NM_001145475	8	0.31186	0.35621	0.99964	16415	1	0.29218	0.0091253	0.026938	0.964141	900	3	0.29218
PMEL:NM_001200054;NM_006928	4	0.96439	0.96444	0.99964	47077	0	0.059416	0.0091271	0.02008	0.964141	901	1	0.059416
CLDN18:NM_001002026	5	0.95763	0.95758	0.99964	46740	0	0.39075	0.0091273	0.024033	0.964141	902	1	0.39075
0_chr3_186575055_186575077	1	0.99086	0.99083	0.999942	48371	0	1.2695	0.0091421	0.0090727	0.942763	903	1	1.2695
0_chr8_2793953_2793975	1	0.99085	0.99083	0.999942	48369	0	0.64287	0.0091468	0.0090769	0.942763	904	1	0.64287
0_chr1_161184005_161184027	1	0.99084	0.99082	0.999942	48368	0	1.0467	0.0091561	0.0090863	0.942763	905	1	1.0467
IL12B:NM_002187	11	0.72199	0.72209	0.99964	35126	0	0.14824	0.0091564	0.030044	0.964141	906	4	0.14824
CHN1:NM_001025201;NM_001822	10	0.64304	0.64282	0.99964	31219	0	0.18725	0.0091591	0.029508	0.964141	907	4	0.18725
0_chr7_44748398_44748420	1	0.99082	0.9908	0.999942	48366	0	0.93883	0.0091795	0.0091073	0.942763	908	1	0.93883
random:random_seq_92817_0_22_-1	1	0.99081	0.99079	0.999942	48365	0	0.6629	0.0091888	0.0091165	0.942763	909	1	0.6629
SLC12A6:NM_001042494;NM_133647	6	0.79569	0.79545	0.99964	38750	0	0.06275	0.0091989	0.024354	0.964141	910	3	0.06275
ACSL1:NM_001286708;NM_001995	9	0.99994	0.99994	0.999999	48820	0	0.41336	0.0092198	0.0295	0.964141	911	4	0.41336
KRTAP6-2:NM_181604	5	0.715	0.71527	0.99964	34782	0	0.33444	0.009224	0.024278	0.964141	912	3	0.33444
KLHL3:NM_001257194;NM_017415	9	0.12364	0.20502	0.99964	7645	1	-0.06701	0.0092254	0.029523	0.964141	913	3	-0.06701
UXT:NM_004182;NM_153477	7	0.24459	0.291	0.99964	13451	1	-0.086064	0.0092268	0.025375	0.964141	914	1	-0.086064
EIF3M:NM_006360	8	0.38722	0.41017	0.99964	19610	1	0.023423	0.0092422	0.027213	0.964141	915	2	0.023423
SPTBN4:NM_020971	11	0.84098	0.84125	0.99964	40932	0	-0.00026583	0.0092526	0.030314	0.964141	916	3	-0.00026583
PLA2G4E:NM_001206670	9	0.81234	0.81245	0.99964	39528	0	0.21403	0.0092609	0.029627	0.964141	917	2	0.21403
BHLHE41:NM_030762	11	0.83835	0.83861	0.99964	40799	0	0.059593	0.0092635	0.030347	0.964141	918	3	0.059593
COMP:NM_000095	11	0.032878	0.082097	0.994829	2561	2	0.18771	0.0092801	0.030392	0.964141	919	3	0.18771
CASP7:NM_033340	2	0.99071	0.99077	0.999942	48363	0	0.9893	0.0092857	0.017628	0.953893	920	2	0.9893
AVPI1:NM_021732	8	0.82097	0.82101	0.99964	39917	0	0.20798	0.0092966	0.02734	0.964141	921	3	0.20798
0_chr1_183596565_183596587	1	0.99064	0.99061	0.999942	48361	0	0.8182	0.0093615	0.0092824	0.942763	922	1	0.8182
KIAA0355:NM_014686	10	0.59542	0.5973	0.99964	28957	1	0.19433	0.0093636	0.030094	0.964141	923	4	0.19433
LAPTM4B:NM_018407	11	0.95758	0.95772	0.99964	46734	0	0.21763	0.0093695	0.030647	0.964141	924	2	0.21763
FOXD2:NM_004474	11	0.71877	0.71889	0.99964	34964	0	-0.041857	0.0093776	0.030672	0.964141	925	4	-0.041857
STAT5B:NM_012448	11	0.66115	0.66133	0.99964	32100	1	0.16511	0.009387	0.030701	0.964141	926	4	0.16511
FITM1:NM_203402	9	0.082179	0.15283	0.997678	5502	1	0.35125	0.0093906	0.030013	0.964141	927	4	0.35125
0_chr8_99467084_99467106	1	0.9906	0.99058	0.999942	48359	0	1.3968	0.0094035	0.0093217	0.942763	928	1	1.3968
0_chr10_13688841_13688863	1	0.99055	0.99055	0.999942	48358	0	0.54355	0.0094455	0.009371	0.942763	929	1	0.54355
NAP1L5:NM_153757	9	0.72578	0.72577	0.99964	35316	0	-0.01603	0.0094465	0.030171	0.964141	930	4	-0.01603
CD48:NM_001256030;NM_001778	12	0.090203	0.18845	0.99964	5927	3	-0.08208	0.0094589	0.032015	0.964141	931	2	-0.08208
NM_001268285	11	0.050635	0.11584	0.997678	3702	3	-0.10612	0.0094809	0.03097	0.964141	932	2	-0.10612
SQSTM1:NM_001142298;NM_003900	10	0.47685	0.5022	0.99964	23497	1	-0.0081013	0.009505	0.030489	0.964141	933	2	-0.0081013
RPS6KA6:NM_014496	9	0.90631	0.90637	0.99964	44192	0	0.056179	0.0095387	0.030436	0.964141	934	3	0.056179
ARHGAP5:NM_001030055;NM_001173	9	0.060307	0.12519	0.997678	4295	2	0.041016	0.0095551	0.030486	0.964141	935	3	0.041016
PAQR8:NM_133367	12	0.25291	0.37111	0.99964	13868	1	-0.079918	0.0095644	0.032305	0.964141	936	1	-0.079918
PTCD2:NM_024754	4	0.73228	0.73234	0.99964	35635	0	0.33397	0.009572	0.020834	0.964141	937	2	0.33397
NM_001101339	7	0.047102	0.091132	0.994829	3494	1	0.2555	0.0095901	0.026221	0.964141	938	3	0.2555
PARP2:NM_001042618;NM_005484	9	0.94665	0.94668	0.99964	46213	0	0.14238	0.0096063	0.030637	0.964141	939	4	0.14238
random:random_seq_7616_0_22_-1	1	0.99038	0.99037	0.999942	48353	0	0.63191	0.0096183	0.0095511	0.942763	940	1	0.63191
DUSP15:NM_080611	3	0.48369	0.48383	0.99964	23835	0	0.56526	0.0096365	0.018785	0.954353	941	2	0.56526
GPR137C:NM_001099652	10	0.6556	0.65542	0.99964	31845	0	0.047965	0.0096438	0.030894	0.964141	942	2	0.047965
NRD1:NM_001101662;NM_002525	9	0.89031	0.89035	0.99964	43428	0	0.33308	0.0096646	0.03081	0.964141	943	4	0.33308
UBFD1:NM_019116	11	0.5822	0.59183	0.99964	28340	1	-0.04193	0.0096738	0.03152	0.964141	944	3	-0.04193
0_chr20_35626015_35626037	1	0.99031	0.9903	0.999942	48349	0	1.0405	0.0096883	0.009621	0.942763	945	1	1.0405
KIF5B:NM_004521	10	0.1899	0.29097	0.99964	10863	1	-0.018471	0.0096905	0.03103	0.964141	946	3	-0.018471
0_chr12_120125535_120125557	1	0.99031	0.99029	0.999942	48348	0	0.71958	0.0096929	0.0096259	0.942763	947	1	0.71958
random:random_seq_104958_0_22_-1	1	0.9903	0.99029	0.999942	48347	0	0.51343	0.0096976	0.0096302	0.942763	948	1	0.51343
ZSCAN16:NM_025231	10	0.22372	0.33185	0.99964	12439	2	0.1511	0.0097071	0.031077	0.964141	949	3	0.1511
VPREB3:NM_013378	8	0.86801	0.86791	0.99964	42281	0	-0.031444	0.0097237	0.028312	0.964141	950	1	-0.031444
NR2F1:NM_005654	10	0.4688	0.4965	0.99964	23158	1	-0.10018	0.0097298	0.031141	0.964141	951	2	-0.10018
ST8SIA4:NM_005668	2	0.99026	0.99031	0.999942	48346	0	0.41067	0.0097391	0.018469	0.954295	952	2	0.41067
0_chr4_139966905_139966927	1	0.99026	0.99024	0.999942	48345	0	0.74665	0.0097443	0.0096762	0.942763	953	1	0.74665
NOP10:NM_018648	5	0.50568	0.50615	0.99964	24837	0	0.071756	0.0097449	0.025603	0.964141	954	2	0.071756
GFM1:NM_024996	7	0.49102	0.4914	0.99964	24171	1	0.13157	0.0097454	0.026576	0.964141	955	2	0.13157
hsa-mir-8088	9	0.98994	0.98991	0.999942	48326	0	0.22244	0.0097699	0.031127	0.964141	956	3	0.22244
SECISBP2L:NM_001193489;NM_014701	7	0.85539	0.85519	0.99964	41666	0	-0.10248	0.0097778	0.026653	0.964141	957	1	-0.10248
NM_001271604:NM_001271604;NM_020655	12	0.64654	0.65114	0.99964	31394	1	-0.092611	0.0097865	0.032907	0.964141	958	2	-0.092611
ST6GALNAC6:NM_001286999;NM_013443	11	0.75744	0.75767	0.99964	36872	0	-0.085243	0.0097892	0.031832	0.964141	959	1	-0.085243
PPP3R1:NM_000945	4	0.73988	0.73997	0.99964	36007	0	-0.046469	0.0097945	0.021201	0.964141	960	1	-0.046469
CRY2:NM_021117	7	0.66816	0.6678	0.99964	32448	0	0.051488	0.009795	0.026696	0.964141	961	2	0.051488
NUPL2:NM_007342	8	0.92538	0.92533	0.99964	45144	0	0.4759	0.0097968	0.028473	0.964141	962	3	0.4759
random:random_seq_124398_22_0_-1	1	0.99018	0.99016	0.999942	48340	0	1.0066	0.009819	0.009751	0.942763	963	1	1.0066
WDR41:NM_018268	9	0.98709	0.98707	0.999942	48169	0	0.12817	0.0098266	0.031293	0.964141	964	3	0.12817
HEXIM2:NM_144608	10	0.013063	0.03928	0.975597	1154	1	0.029304	0.0098481	0.031479	0.964141	965	4	0.029304
random:random_seq_14073_0_22_-1	1	0.99013	0.99011	0.999942	48339	0	0.58492	0.0098657	0.0097985	0.942763	966	1	0.58492
FMO2:NM_001460	10	0.65786	0.65766	0.99964	31945	0	0.15428	0.0099214	0.031679	0.964141	967	2	0.15428
DCAF11:NM_001163484;NM_181357	10	0.07789	0.15732	0.99898	5256	2	0.19542	0.0099251	0.031689	0.964141	968	4	0.19542
0_chr10_113910719_113910741	1	0.99006	0.99004	0.999942	48333	0	1.0713	0.0099357	0.0098674	0.942763	969	1	1.0713
B3GNT4:NM_030765	11	0.25225	0.36745	0.99964	13838	2	0.065294	0.0099363	0.032249	0.964141	970	3	0.065294
random:random_seq_119785_0_22_-1	1	0.99005	0.99002	0.999942	48331	0	1.7389	0.0099543	0.0098855	0.942763	971	1	1.7389
0_chr12_109705064_109705086	1	0.99004	0.99001	0.999942	48330	0	1.1419	0.0099637	0.0098952	0.942763	972	1	1.1419
CUL7:NM_001168370;NM_014780	6	0.91175	0.91157	0.99964	44471	0	0.28897	0.0099799	0.026231	0.964141	973	3	0.28897
GALE:NM_000403;NM_001127621	8	0.51307	0.51473	0.99964	25167	1	0.17899	0.0099828	0.028878	0.964141	974	2	0.17899
0_chr15_64462911_64462933	1	0.99	0.98998	0.999942	48329	0	0.70017	0.010001	0.0099364	0.942763	975	1	0.70017
0_chr16_4014394_4014416	1	0.98998	0.98996	0.999942	48328	0	1.0989	0.010015	0.0099485	0.942763	976	1	1.0989
PJA2:NM_014819	9	0.69443	0.69422	0.99964	33749	0	0.13294	0.010017	0.031848	0.964141	977	2	0.13294
NM_001243077:NM_001243077;NM_001243078	6	0.19034	0.23218	0.99964	10877	1	0.2307	0.010031	0.026361	0.964141	978	2	0.2307
SRM:NM_003132	9	0.82973	0.82973	0.99964	40381	0	-0.040707	0.010048	0.031936	0.964141	979	4	-0.040707
0_chrX_38547550_38547572	1	0.98994	0.98992	0.999942	48327	0	1.2037	0.010057	0.0099853	0.942763	980	1	1.2037
AK3:NM_001199852	1	0.98994	0.98992	0.999942	48325	0	0.41272	0.010062	0.0099889	0.942763	981	1	0.41272
LPA:NM_005577	11	0.46804	0.5104	0.99964	23124	1	0.23634	0.010098	0.032701	0.964141	982	3	0.23634
NTRK3:NM_001007156;NM_002530	12	0.62294	0.63166	0.99964	30274	1	-0.013063	0.010106	0.033785	0.964141	983	2	-0.013063
0_chr11_118007654_118007676	1	0.98988	0.98986	0.999942	48322	0	0.62293	0.010118	0.010048	0.942763	984	1	0.62293
0_chr7_93055164_93055186	1	0.98988	0.98986	0.999942	48321	0	1.8625	0.010122	0.010052	0.942763	985	1	1.8625
ACSBG1:NM_001199377;NM_015162	11	0.60604	0.61145	0.99964	29468	1	0.24633	0.010154	0.032854	0.964141	986	4	0.24633
SEPHS1:NM_001195602;NM_012247	9	0.089897	0.16255	0.999168	5902	2	-0.017399	0.010172	0.032241	0.964141	987	2	-0.017399
ABLIM1:NM_001003407;NM_006720	1	0.98982	0.98981	0.999942	48319	0	1.0589	0.010178	0.010108	0.942763	988	1	1.0589
NM_001285394:NM_001285394;NM_178817	4	0.55461	0.55451	0.99964	27084	0	0.16658	0.010193	0.021876	0.964141	989	2	0.16658
COL23A1:NM_173465	11	0.8501	0.85033	0.99964	41394	0	-0.0095349	0.010196	0.032965	0.964141	990	1	-0.0095349
ANXA11:NM_001157;NM_145869	8	0.96697	0.96696	0.99964	47192	0	0.13449	0.010198	0.029367	0.964141	991	2	0.13449
SMARCA5:NM_003601	10	0.95146	0.95139	0.99964	46432	0	0.11557	0.010199	0.032471	0.964141	992	3	0.11557
TNFRSF19:NM_001204458;NM_148957	11	0.20211	0.30957	0.99964	11440	1	0.14853	0.010237	0.033062	0.964141	993	4	0.14853
0_chr1_186281784_186281806	1	0.98976	0.98975	0.999942	48317	0	0.50269	0.010239	0.010167	0.942763	994	1	0.50269
random:random_seq_103466_0_22_-1	1	0.98974	0.98973	0.999942	48316	0	1.3345	0.010262	0.010191	0.942763	995	1	1.3345
SLC25A43:NM_145305	9	0.23992	0.33345	0.99964	13223	1	0.027948	0.010267	0.032434	0.964141	996	1	0.027948
IMPG2:NM_016247	7	0.579	0.57904	0.99964	28201	0	0.16466	0.010275	0.027801	0.964141	997	2	0.16466
ANP32E:NM_001136478;NM_030920	7	0.48605	0.48658	0.99964	23955	1	0.32127	0.010293	0.02784	0.964141	998	3	0.32127
0_chr7_1580586_1580608	1	0.9897	0.98969	0.999942	48312	0	0.62868	0.010295	0.010225	0.942763	999	1	0.62868
TMEM47:NM_031442	11	0.72542	0.72549	0.99964	35299	0	0.023256	0.010298	0.03324	0.964141	1000	2	0.023256
hsa-mir-450a-1	4	0.87535	0.87558	0.99964	42646	0	0.49472	0.010311	0.022068	0.964141	1001	2	0.49472
SPOP:NM_001007226;NM_003563	9	0.93929	0.93934	0.99964	45840	0	0.18461	0.010334	0.032587	0.964141	1002	2	0.18461
CIDEC:NM_001199551;NM_022094	9	0.48731	0.49893	0.99964	24012	1	0.1663	0.010343	0.032607	0.964141	1003	3	0.1663
GLT6D1:NM_182974	11	0.90535	0.90549	0.99964	44157	0	0.23203	0.010347	0.033375	0.964141	1004	4	0.23203
GFOD2:NM_030819	6	0.94246	0.94236	0.99964	46007	0	0.35008	0.010353	0.02713	0.964141	1005	3	0.35008
CISD2:NM_001008388	6	0.53275	0.53284	0.99964	26056	0	0.5237	0.01036	0.027147	0.964141	1006	3	0.5237
ARHGAP6:NM_001287242;NM_013423	10	0.069091	0.14688	0.997678	4759	2	-0.12584	0.010376	0.032992	0.964141	1007	2	-0.12584
random:random_seq_103426_0_22_-1	1	0.98962	0.98961	0.999942	48309	0	0.66893	0.010379	0.010312	0.942763	1008	1	0.66893
0_chr2_201346215_201346237	1	0.98962	0.9896	0.999942	48307	0	0.63807	0.010384	0.010319	0.942763	1009	1	0.63807
hsa-mir-8084	2	0.98961	0.98967	0.999942	48306	0	0.74225	0.010393	0.019668	0.964141	1010	2	0.74225
EPB41:NM_001166005;NM_203343	10	0.62036	0.62045	0.99964	30149	1	0.086885	0.010402	0.033063	0.964141	1011	3	0.086885
ZNF683:NM_001114759;NM_173574	10	0.79408	0.79398	0.99964	38675	0	0.026465	0.010425	0.033133	0.964141	1012	4	0.026465
0_chr5_65123439_65123461	1	0.98957	0.98956	0.999942	48304	0	1.1462	0.01043	0.010363	0.942763	1013	1	1.1462
CD80:NM_005191	9	0.0064303	0.021106	0.969777	637	1	0.012809	0.010444	0.032823	0.964141	1014	2	0.012809
0_chr19_50818935_50818957	1	0.98955	0.98954	0.999942	48302	0	0.93038	0.010449	0.010379	0.942763	1015	1	0.93038
GGA3:NM_001172703;NM_138619	7	0.64971	0.64938	0.99964	31545	0	0.35326	0.010465	0.028247	0.964141	1016	3	0.35326
MUC1:NM_001044391;NM_001204294	2	0.98952	0.98959	0.999942	48301	0	0.32041	0.010479	0.019837	0.964141	1017	2	0.32041
CLEC4A:NM_016184;NM_194450	7	0.90115	0.9011	0.99964	43957	0	0.006925	0.010489	0.028304	0.964141	1018	2	0.006925
STX16:NM_001001433;NM_003763	11	0.98603	0.9861	0.999942	48115	0	0.22043	0.010504	0.033805	0.964141	1019	4	0.22043
FOS:NM_005252	12	0.72773	0.72753	0.99964	35419	0	0.13997	0.010508	0.034848	0.964141	1020	2	0.13997
0_chr2_118675300_118675322	1	0.98949	0.98949	0.999942	48300	0	0.80139	0.01051	0.010439	0.942763	1021	1	0.80139
0_chr7_45754154_45754176	1	0.98948	0.98948	0.999942	48298	0	0.77231	0.010519	0.010447	0.942763	1022	1	0.77231
RNF38:NM_022781	6	0.53601	0.53609	0.99964	26222	0	0.13418	0.010554	0.02761	0.964141	1023	1	0.13418
GAS7:NM_001130831;NM_201433	8	0.097873	0.16627	0.99964	6318	2	-0.1663	0.010575	0.030194	0.964141	1024	1	-0.1663
PPP6R2:NM_001242898;NM_014678	11	0.9628	0.96294	0.99964	47007	0	0.025826	0.010575	0.034003	0.964141	1025	2	0.025826
NKX2-5:NM_004387	7	0.63908	0.63883	0.99964	31008	0	0.22545	0.010594	0.02855	0.964141	1026	3	0.22545
0_chr5_40831855_40831877	1	0.9894	0.98938	0.999942	48294	0	0.61993	0.010603	0.010541	0.942962	1027	1	0.61993
ASPHD2:NM_020437	12	0.74277	0.74253	0.99964	36146	0	-0.011128	0.010619	0.035146	0.964141	1028	2	-0.011128
ATAD1:NM_032810	7	0.25412	0.29763	0.99964	13917	1	-0.086986	0.01062	0.02861	0.964141	1029	1	-0.086986
0_chr17_30696842_30696864	1	0.98938	0.98937	0.999942	48292	0	0.98806	0.010622	0.01056	0.942962	1030	1	0.98806
random:random_seq_91115_0_22_-1	1	0.98935	0.98934	0.999942	48290	0	0.38228	0.01065	0.010587	0.942962	1031	1	0.38228
FAM181B:NM_175885	10	0.30264	0.39269	0.99964	16011	1	0.17296	0.010654	0.033785	0.964141	1032	4	0.17296
ZNF616:NM_178523	11	0.059103	0.13162	0.997678	4227	3	-0.17357	0.010654	0.034233	0.964141	1033	1	-0.17357
ASXL1:NM_015338	5	0.72237	0.72255	0.99964	35146	0	0.18605	0.010656	0.027259	0.964141	1034	1	0.18605
TRIM67:NM_001004342	10	0.91017	0.91002	0.99964	44402	0	0.23807	0.010661	0.033805	0.964141	1035	3	0.23807
MYO16:NM_001198950;NM_015011	8	0.76459	0.76458	0.99964	37212	0	0.21453	0.010671	0.030403	0.964141	1036	3	0.21453
PPCS:NM_001077447;NM_001287510	2	0.98931	0.98937	0.999942	48285	0	0.74791	0.010691	0.02022	0.964141	1037	2	0.74791
GPD1L:NM_015141	11	0.28798	0.40925	0.99964	15407	2	-0.081429	0.010705	0.034378	0.964141	1038	1	-0.081429
MSANTD4:NM_032424	10	0.28617	0.38368	0.99964	15332	1	-0.18396	0.010713	0.033956	0.964141	1039	2	-0.18396
0_chr5_156188168_156188190	1	0.98928	0.98927	0.999942	48282	0	1.3814	0.01072	0.010646	0.942962	1040	1	1.3814
random:random_seq_3199_22_0_-1	1	0.98925	0.98925	0.999942	48281	0	0.66919	0.010748	0.010672	0.942962	1041	1	0.66919
0_chr7_45757405_45757427	1	0.98925	0.98924	0.999942	48280	0	0.36588	0.010753	0.010679	0.942962	1042	1	0.36588
DUSP10:NM_007207	11	0.25712	0.37313	0.99964	14073	2	0.10417	0.010806	0.034666	0.964141	1043	2	0.10417
0_chr1_203277751_203277773	1	0.98919	0.98919	0.999942	48275	0	0.76838	0.010813	0.010741	0.944562	1044	1	0.76838
GBGT1:NM_001288573	6	0.70645	0.70643	0.99964	34338	0	0.29126	0.010813	0.028245	0.964141	1045	3	0.29126
TBCD:NM_005993	10	0.34564	0.41725	0.99964	17847	1	0.11436	0.010826	0.034272	0.964141	1046	2	0.11436
hsa-let-7i	10	0.0053309	0.017992	0.961067	553	2	0.089085	0.010832	0.034288	0.964141	1047	2	0.089085
hsa-mir-6811	7	0.73674	0.73651	0.99964	35862	0	0.092498	0.010832	0.029101	0.964141	1048	3	0.092498
random:random_seq_125985_0_22_-1	1	0.98916	0.98917	0.999942	48272	0	0.50069	0.010837	0.010763	0.944562	1049	1	0.50069
UBN1:NM_001079514;NM_001288656	10	0.75523	0.75514	0.99964	36765	0	-0.050946	0.010846	0.034336	0.964141	1050	2	-0.050946
SETX:NM_015046	11	0.018421	0.053942	0.979649	1591	3	0.017117	0.010862	0.034822	0.964141	1051	3	0.017117
KIFC3:NM_001130099	12	0.89877	0.89869	0.99964	43827	0	-0.029409	0.010867	0.03581	0.964141	1052	2	-0.029409
RRAGC:NM_001271851;NM_022157	8	0.76845	0.76847	0.99964	37385	0	0.12857	0.010871	0.030838	0.964141	1053	1	0.12857
CYFIP1:NM_001033028	7	0.46002	0.462	0.99964	22787	1	0.3171	0.010873	0.029184	0.964141	1054	3	0.3171
DLG2:NM_001206769	7	0.96913	0.96906	0.99964	47297	0	0.074142	0.010911	0.029278	0.964141	1055	2	0.074142
NRD1:NM_001242361	10	0.73522	0.73517	0.99964	35799	0	0.31534	0.010939	0.034606	0.964141	1056	3	0.31534
FAM178A:NM_001243770	2	0.98906	0.98912	0.999942	48270	0	0.52464	0.010942	0.020693	0.964141	1057	2	0.52464
0_chr22_38368673_38368695	1	0.98906	0.98906	0.999942	48269	0	1.058	0.010944	0.010875	0.944562	1058	1	1.058
SHARPIN:NM_030974	12	0.31597	0.44157	0.99964	16592	2	0.10328	0.010967	0.036075	0.964141	1059	3	0.10328
SCP2:NM_001193617	1	0.98901	0.98902	0.999942	48267	0	0.87982	0.010986	0.010913	0.944562	1060	1	0.87982
DDX39A:NM_005804	12	0.91578	0.9157	0.99964	44668	0	0.067379	0.010988	0.03613	0.964141	1061	3	0.067379
EPN2:NM_001102664	10	0.76912	0.76907	0.99964	37419	0	0.076172	0.010992	0.034753	0.964141	1062	3	0.076172
random:random_seq_92676_0_22_-1	1	0.989	0.98901	0.999942	48266	0	0.47746	0.010995	0.010921	0.944562	1063	1	0.47746
SCN10A:NM_006514	11	0.96608	0.96623	0.99964	47145	0	0.087837	0.011003	0.035232	0.964141	1064	2	0.087837
HERC3:NM_001271602	2	0.98899	0.98905	0.999942	48264	0	0.50009	0.01101	0.020815	0.964141	1065	2	0.50009
TMC3:NM_001080532	10	0.65274	0.65255	0.99964	31711	0	0.30054	0.011023	0.034844	0.964141	1066	3	0.30054
CUL9:NM_015089	10	0.77739	0.77734	0.99964	37841	0	0.18077	0.011027	0.034854	0.964141	1067	4	0.18077
MAPK4:NM_002747	12	0.49672	0.54392	0.99964	24432	1	-0.03474	0.011063	0.03632	0.964141	1068	2	-0.03474
0_chr22_19836480_19836502	1	0.98893	0.98893	0.999942	48261	0	0.39942	0.01107	0.011006	0.944562	1069	1	0.39942
CTHRC1:NM_001256099;NM_138455	8	0.74759	0.74753	0.99964	36396	0	0.021358	0.011071	0.031289	0.964141	1070	2	0.021358
HDGF:NM_004494	3	0.93442	0.93447	0.99964	45590	0	0.22861	0.011089	0.021379	0.964141	1071	2	0.22861
0_chr4_1815380_1815402	1	0.98886	0.98885	0.999942	48260	0	1.4547	0.011145	0.011084	0.944562	1072	1	1.4547
SLC4A1:NM_000342	11	0.9081	0.90826	0.99964	44294	0	0.038567	0.011162	0.03568	0.964141	1073	2	0.038567
CD1E:NM_001042583;NM_030893	11	0.097822	0.19187	0.99964	6315	1	0.23258	0.011194	0.035766	0.964141	1074	4	0.23258
DIRAS2:NM_017594	12	0.96587	0.96588	0.99964	47137	0	0.0086146	0.011208	0.036732	0.964141	1075	3	0.0086146
UBTFL1:NM_001143975	10	0.15366	0.24742	0.99964	9166	1	0.1639	0.011221	0.035404	0.964141	1076	3	0.1639
HYKK:NM_001013619	4	0.29784	0.29852	0.99964	15810	1	0.17204	0.011239	0.023647	0.964141	1077	1	0.17204
C7orf60:NM_152556	10	0.01334	0.039848	0.977729	1173	1	-0.076618	0.011262	0.035524	0.964141	1078	2	-0.076618
TMEM115:NM_007024	9	0.83008	0.83009	0.99964	40402	0	0.13768	0.011265	0.034604	0.964141	1079	1	0.13768
ICE2:NM_001018089	4	0.86703	0.8673	0.99964	42232	0	0.20007	0.011276	0.023709	0.964141	1080	2	0.20007
random:random_seq_73883_0_22_-1	1	0.98865	0.98864	0.999942	48254	0	0.99609	0.011355	0.011302	0.944562	1081	1	0.99609
CWC15:NM_016403	5	0.79739	0.79742	0.99964	38832	0	0.29046	0.011373	0.028397	0.964141	1082	1	0.29046
random:random_seq_6467_0_22_-1	1	0.98863	0.98862	0.999942	48252	0	0.72027	0.011373	0.011321	0.944562	1083	1	0.72027
PSG7:NM_001206650;NM_002783	4	0.51005	0.50995	0.99964	25035	0	0.34632	0.011374	0.023882	0.964141	1084	2	0.34632
FFAR2:NM_005306	11	0.92573	0.92591	0.99964	45170	0	0.084197	0.011398	0.036331	0.964141	1085	2	0.084197
AGO3:NM_177422	7	0.68542	0.68506	0.99964	33309	0	0.093351	0.011448	0.030502	0.964141	1086	2	0.093351
ABHD8:NM_024527	12	0.69679	0.69678	0.99964	33866	1	0.17945	0.011454	0.037393	0.964141	1087	3	0.17945
MB21D2:NM_178496	12	0.26896	0.38886	0.99964	14597	1	0.099425	0.011455	0.037395	0.964141	1088	4	0.099425
ZSWIM7:NM_001042697;NM_001042698	11	0.12435	0.22159	0.99964	7686	1	0.23489	0.011459	0.036503	0.964141	1089	3	0.23489
INPP5J:NM_001284285	3	0.77488	0.77498	0.99964	37717	0	0.37618	0.01146	0.022034	0.964141	1090	1	0.37618
CDC14B:NM_001077181;NM_033331	8	0.86336	0.86329	0.99964	42046	0	-0.0046755	0.011463	0.032155	0.964141	1091	1	-0.0046755
TMEM2:NM_001135820;NM_013390	10	0.81101	0.81097	0.99964	39473	0	0.17622	0.011472	0.036132	0.964141	1092	4	0.17622
0_chr6_47665271_47665293	1	0.98852	0.98851	0.999942	48249	0	0.78867	0.011476	0.011426	0.944562	1093	1	0.78867
0_chr11_14288916_14288938	1	0.98851	0.98849	0.999942	48248	0	0.79554	0.011495	0.011446	0.944562	1094	1	0.79554
0_chr19_34892438_34892460	1	0.9885	0.98849	0.999942	48247	0	0.85102	0.011499	0.01145	0.944562	1095	1	0.85102
APOBEC2:NM_006789	11	0.058952	0.13134	0.997678	4220	2	0.014125	0.011518	0.036664	0.964141	1096	1	0.014125
random:random_seq_104864_0_22_-1	1	0.98847	0.98846	0.999942	48245	0	0.71009	0.011532	0.011481	0.944562	1097	1	0.71009
APOE:NM_000041	4	0.82142	0.82162	0.99964	39930	0	0.20411	0.011547	0.024172	0.964141	1098	2	0.20411
PYGL:NM_001163940;NM_002863	10	0.98369	0.9837	0.999942	48006	0	0.19971	0.011557	0.03637	0.964141	1099	4	0.19971
ZPBP:NM_001159878;NM_007009	11	0.005162	0.017923	0.961067	539	2	0.095036	0.011569	0.0368	0.964141	1100	2	0.095036
SLIT3:NM_001271946;NM_003062	10	0.93163	0.93149	0.99964	45454	0	0.27718	0.011575	0.036425	0.964141	1101	4	0.27718
ANGPTL4:NM_001039667;NM_139314	11	0.020595	0.058212	0.981978	1731	3	-0.081037	0.011588	0.036854	0.964141	1102	2	-0.081037
random:random_seq_4130_0_22_-1	1	0.98841	0.98841	0.999942	48243	0	0.45929	0.011588	0.011534	0.944562	1103	1	0.45929
NM_001195131	4	0.76461	0.76472	0.99964	37213	0	0.36884	0.011591	0.024246	0.964141	1104	1	0.36884
0_chr19_3122107_3122129	1	0.9884	0.98839	0.999942	48241	0	0.5323	0.011602	0.011546	0.944562	1105	1	0.5323
C1orf111:NM_182581	8	0.08105	0.14388	0.997678	5427	1	0.076817	0.01161	0.032485	0.964141	1106	2	0.076817
NUDT16L1:NM_001193452;NM_032349	11	0.99723	0.99724	0.999995	48662	0	0.20736	0.011621	0.036941	0.964141	1107	3	0.20736
0_chr11_100903443_100903465	1	0.98837	0.98837	0.999942	48237	0	0.83167	0.011625	0.011567	0.944562	1108	1	0.83167
DLGAP1:NM_001003809;NM_001242766	11	0.092571	0.18602	0.99964	6046	1	0.093672	0.011628	0.036963	0.964141	1109	4	0.093672
PDLIM3:NM_001257962;NM_001257963	3	0.99734	0.99734	0.999995	48671	0	0.27124	0.011643	0.022361	0.964141	1110	2	0.27124
0_chr1_155917681_155917703	1	0.98836	0.98835	0.999942	48235	0	0.77723	0.011644	0.011588	0.944562	1111	1	0.77723
0_chr12_109991844_109991866	1	0.98833	0.98832	0.999942	48234	0	0.74476	0.011672	0.011613	0.944562	1112	1	0.74476
CCDC146:NM_020879	9	0.70808	0.70795	0.99964	34408	0	0.13379	0.011681	0.035502	0.964141	1113	2	0.13379
0_chr7_107561192_107561214	1	0.98831	0.9883	0.999942	48232	0	1.2585	0.011686	0.011628	0.944562	1114	1	1.2585
BIRC2:NM_001166;NM_001256166	9	0.5858	0.58566	0.99964	28505	1	0.11982	0.01172	0.035582	0.964141	1115	3	0.11982
CTBP1:NM_001012614;NM_001328	11	0.51029	0.53848	0.99964	25043	1	0.30302	0.011722	0.03721	0.964141	1116	4	0.30302
0_chr7_31149212_31149234	1	0.98827	0.98825	0.999942	48229	0	1.1873	0.011733	0.011676	0.944562	1117	1	1.1873
AKIP1:NM_001206646;NM_020642	8	0.76559	0.76559	0.99964	37265	0	-0.0014476	0.011764	0.032825	0.964141	1118	3	-0.0014476
0_chr8_145556039_145556061	1	0.98822	0.98821	0.999942	48227	0	0.58511	0.01178	0.011729	0.944562	1119	1	0.58511
SEMA7A:NM_001146029;NM_003612	10	0.9632	0.9631	0.99964	47027	0	0.24919	0.011803	0.037064	0.964141	1120	4	0.24919
OAZ2:NM_002537	6	0.06913	0.11873	0.997678	4762	1	0.051325	0.011804	0.030613	0.964141	1121	2	0.051325
KRT71:NM_033448	10	0.32292	0.4041	0.99964	16891	1	0.012371	0.011817	0.037103	0.964141	1122	3	0.012371
NUDT7:NM_001105663;NM_001243661	8	0.79221	0.79226	0.99964	38567	0	-0.02827	0.011842	0.032998	0.964141	1123	2	-0.02827
DVL1:NM_004421	11	0.14839	0.24859	0.99964	8907	1	0.15276	0.011847	0.03756	0.964141	1124	2	0.15276
0_chr1_146627534_146627556	1	0.98814	0.98812	0.999942	48223	0	0.62957	0.011859	0.011809	0.944562	1125	1	0.62957
random:random_seq_167421_0_22_-1	1	0.98814	0.98812	0.999942	48222	0	0.60298	0.011864	0.011814	0.944562	1126	1	0.60298
random:random_seq_109669_22_0_-1	1	0.98812	0.98811	0.999942	48220	0	0.38669	0.011878	0.011829	0.944562	1127	1	0.38669
UBE2F:NM_001278305;NM_080678	10	0.055928	0.1248	0.997678	4039	3	-0.045741	0.011881	0.037273	0.964141	1128	2	-0.045741
DOK4:NM_018110	10	0.21056	0.31581	0.99964	11850	1	0.0075458	0.0119	0.037329	0.964141	1129	3	0.0075458
ACACA:NM_198837;NM_198838	6	0.36101	0.36728	0.99964	18467	1	0.22203	0.011941	0.030939	0.964141	1130	2	0.22203
ADGRV1:NM_032119	9	0.14926	0.23732	0.99964	8965	1	0.13301	0.011943	0.036043	0.964141	1131	2	0.13301
0_chr3_138373143_138373165	1	0.98802	0.988	0.999942	48218	0	0.94528	0.01198	0.011928	0.944562	1132	1	0.94528
0_chr12_66644278_66644300	1	0.98801	0.98799	0.999942	48217	0	0.47268	0.01199	0.011937	0.944562	1133	1	0.47268
PLCB2:NM_001284297;NM_004573	11	0.98848	0.98856	0.999942	48246	0	0.28493	0.011992	0.037955	0.964141	1134	3	0.28493
TMED3:NM_007364	8	0.75022	0.75016	0.99964	36517	0	0.20954	0.012008	0.033362	0.964141	1135	3	0.20954
0_chr11_60618429_60618451	1	0.98796	0.98795	0.999942	48213	0	0.99006	0.012036	0.011979	0.944562	1136	1	0.99006
COL3A1:NM_000090	11	0.42219	0.48198	0.99964	21167	1	0.11229	0.012065	0.038152	0.964141	1137	4	0.11229
0_chr19_46376753_46376775	1	0.98793	0.98792	0.999942	48211	0	1.577	0.012069	0.012011	0.944562	1138	1	1.577
MBLAC2:NM_203406	11	0.73184	0.73191	0.99964	35613	0	0.048986	0.012077	0.038185	0.964141	1139	2	0.048986
RAI2:NM_001172732;NM_021785	8	0.97302	0.97301	0.99964	47508	0	0.11957	0.01208	0.033524	0.964141	1140	2	0.11957
0_chr22_21306441_21306463	1	0.98791	0.9879	0.999942	48209	0	0.67079	0.012092	0.012036	0.944562	1141	1	0.67079
hsa-mir-8086	6	0.11585	0.18082	0.99964	7286	1	0.11449	0.012108	0.031328	0.964141	1142	1	0.11449
HDDC3:NM_001286451	1	0.98786	0.98785	0.999942	48207	0	0.66848	0.012139	0.012081	0.944562	1143	1	0.66848
0_chr20_45364616_45364638	1	0.98785	0.98784	0.999942	48206	0	0.56868	0.012153	0.012096	0.944562	1144	1	0.56868
random:random_seq_65052_0_22_-1	1	0.98782	0.98781	0.999942	48203	0	0.68371	0.012176	0.012118	0.944562	1145	1	0.68371
0_chr22_28146590_28146612	1	0.98781	0.9878	0.999942	48202	0	0.90315	0.012186	0.012128	0.944562	1146	1	0.90315
random:random_seq_43713_0_22_-1	1	0.98781	0.9878	0.999942	48201	0	0.50429	0.01219	0.012133	0.944562	1147	1	0.50429
0_chr12_12628575_12628597	1	0.98781	0.98779	0.999942	48200	0	0.66393	0.012195	0.012139	0.944562	1148	1	0.66393
RUNX1T1:NM_001198625;NM_175636	9	0.63285	0.63268	0.99964	30730	0	0.17021	0.012203	0.0366	0.964141	1149	3	0.17021
0_chr2_129023895_129023917	1	0.98779	0.98778	0.999942	48199	0	2.0454	0.012209	0.012151	0.944562	1150	1	2.0454
0_chr19_11032903_11032925	1	0.98779	0.98777	0.999942	48198	0	0.77538	0.012214	0.012155	0.944562	1151	1	0.77538
RPS3:NM_001005;NM_001260506	9	0.11671	0.19626	0.99964	7321	2	0.035778	0.012219	0.036639	0.964141	1152	3	0.035778
RPL37:NM_000997	8	0.65182	0.65167	0.99964	31662	0	0.060035	0.012276	0.033959	0.964141	1153	1	0.060035
CATSPER4:NM_198137	12	0.038531	0.09618	0.994829	2940	3	0.010528	0.01231	0.03969	0.964141	1154	3	0.010528
0_chr5_137891344_137891366	1	0.98767	0.98766	0.999942	48196	0	1.0053	0.01233	0.012276	0.944562	1155	1	1.0053
random:random_seq_24573_0_22_-1	1	0.98767	0.98765	0.999942	48194	0	0.98602	0.012335	0.012279	0.944562	1156	1	0.98602
TRIM36:NM_001017398	3	0.65197	0.65214	0.99964	31671	0	-0.051579	0.012335	0.023589	0.964141	1157	1	-0.051579
PPFIBP2:NM_001256568;NM_003621	1	0.98766	0.98764	0.999942	48193	0	0.56968	0.012344	0.012286	0.944562	1158	1	0.56968
random:random_seq_129437_0_22_-1	1	0.98765	0.98764	0.999942	48192	0	1.1489	0.012349	0.01229	0.944562	1159	1	1.1489
0_chr4_68481582_68481604	1	0.98763	0.98761	0.999942	48190	0	1.5407	0.012368	0.012305	0.944562	1160	1	1.5407
CUL5:NM_003478	8	0.023121	0.056854	0.981978	1902	1	0.053436	0.012386	0.034206	0.964141	1161	1	0.053436
0_chr12_132621529_132621551	1	0.98759	0.98757	0.999942	48188	0	0.94254	0.01241	0.012344	0.944562	1162	1	0.94254
hsa-mir-204	7	0.043145	0.085487	0.994829	3249	1	-0.12735	0.012432	0.032742	0.964141	1163	1	-0.12735
0_chr5_40832171_40832193	1	0.98757	0.98755	0.999942	48187	0	0.75666	0.012433	0.012369	0.944562	1164	1	0.75666
APBB1:NM_001164;NM_145689	11	0.72127	0.72136	0.99964	35076	0	-0.0057542	0.012434	0.039172	0.964141	1165	3	-0.0057542
0_chr18_19210148_19210170	1	0.98756	0.98754	0.999942	48185	0	1.384	0.012438	0.012373	0.944562	1166	1	1.384
OR6T1:NM_001005187	10	0.49387	0.51467	0.99964	24289	1	0.25145	0.012452	0.038894	0.964141	1167	4	0.25145
DSCC1:NM_024094	7	0.41531	0.42232	0.99964	20870	1	0.30379	0.012464	0.032819	0.964141	1168	2	0.30379
OR5M11:NM_001005245	9	0.95369	0.9537	0.99964	46535	0	0.14449	0.012473	0.037172	0.964141	1169	3	0.14449
CACNB1:NM_000723;NM_199248	11	0.83026	0.83049	0.99964	40412	0	0.032473	0.012483	0.039312	0.964141	1170	1	0.032473
DMRT2:NM_181872	8	0.8408	0.84072	0.99964	40923	0	0.036804	0.012497	0.034455	0.964141	1171	1	0.036804
0_chr17_77907650_77907672	1	0.98749	0.98747	0.999942	48182	0	0.71072	0.012508	0.012443	0.944562	1172	1	0.71072
OSBPL11:NM_022776	12	0.51037	0.55239	0.99964	25053	1	-0.0010307	0.012531	0.040263	0.964141	1173	4	-0.0010307
IFT57:NM_018010	12	0.57282	0.59401	0.99964	27919	1	0.012644	0.012545	0.0403	0.964141	1174	3	0.012644
hsa-mir-5100*	7	0.039903	0.080934	0.994829	3040	2	0.13979	0.01255	0.033011	0.964141	1175	2	0.13979
random:random_seq_19967_0_22_-1	1	0.98745	0.98742	0.999942	48179	0	0.64997	0.012554	0.012495	0.944562	1176	1	0.64997
BTRC:NM_001256856;NM_033637	7	0.82444	0.82431	0.99964	40093	0	0.23442	0.012561	0.033039	0.964141	1177	2	0.23442
PGM5:NM_021965	11	0.20445	0.3122	0.99964	11576	1	0.12531	0.012567	0.039552	0.964141	1178	3	0.12531
NEK10:NM_199347	10	0.18048	0.27962	0.99964	10437	2	0.17867	0.012573	0.039239	0.964141	1179	4	0.17867
0_chr15_55473828_55473850	1	0.98742	0.9874	0.999942	48178	0	1.0525	0.012582	0.012522	0.944562	1180	1	1.0525
0_chr10_114926613_114926635	1	0.98741	0.98738	0.999942	48177	0	0.4866	0.012592	0.012532	0.944562	1181	1	0.4866
AURKAIP1:NM_001127229;NM_017900	11	0.7167	0.71677	0.99964	34860	0	-0.0063741	0.012635	0.039746	0.964141	1182	1	-0.0063741
0_chr9_36840092_36840114	1	0.98736	0.98734	0.999942	48175	0	0.5131	0.012638	0.012578	0.944562	1183	1	0.5131
0_chr15_78793189_78793211	1	0.98733	0.9873	0.999942	48174	0	0.74967	0.012671	0.01261	0.944562	1184	1	0.74967
ARHGAP24:NM_001042669;NM_031305	2	0.98493	0.98503	0.999942	48063	0	0.74625	0.01268	0.022443	0.964141	1185	1	0.74625
SLC44A3:NM_001114106;NM_152369	4	0.081736	0.11138	0.997486	5469	1	0.4401	0.012697	0.026149	0.964141	1186	2	0.4401
SLC26A7:NM_001282357	10	0.31556	0.39993	0.99964	16578	1	0.29116	0.012701	0.0396	0.964141	1187	4	0.29116
DFFA:NM_004401;NM_213566	11	0.035059	0.086288	0.994829	2727	3	0.064065	0.012708	0.039946	0.964141	1188	3	0.064065
0_chr17_56079840_56079862	1	0.98724	0.98721	0.999942	48172	0	0.57651	0.012764	0.012699	0.944562	1189	1	0.57651
LNX1:NM_001126328;NM_032622	6	0.47715	0.47716	0.99964	23513	0	-0.12046	0.012776	0.032928	0.964141	1190	2	-0.12046
PP2D1:NM_001252657	11	0.13849	0.23743	0.99964	8395	1	0.34766	0.012782	0.040136	0.964141	1191	4	0.34766
NQO2:NM_000904;NM_001290222	7	0.043019	0.085309	0.994829	3240	1	0.20953	0.012796	0.033587	0.964141	1192	3	0.20953
CYP3A5:NM_000777	7	0.76507	0.76486	0.99964	37237	0	-0.043431	0.012819	0.03364	0.964141	1193	1	-0.043431
0_chr5_75913203_75913225	1	0.98717	0.98714	0.999942	48170	0	0.76261	0.01283	0.012769	0.944562	1194	1	0.76261
PIGC:NM_002642;NM_153747	9	0.68452	0.68435	0.99964	33262	0	0.18672	0.012831	0.037928	0.964141	1195	3	0.18672
HSD3B1:NM_000862	12	0.0030303	0.012142	0.961067	324	4	-0.019444	0.012841	0.0411	0.964141	1196	3	-0.019444
OGFOD1:NM_018233	12	0.25319	0.37141	0.99964	13880	2	0.14637	0.012862	0.041152	0.964141	1197	3	0.14637
THAP3:NM_001195752;NM_138350	10	0.63081	0.63058	0.99964	30658	1	0.021313	0.012878	0.04011	0.964141	1198	1	0.021313
ELMO2:NM_133171;NM_182764	11	0.67359	0.6736	0.99964	32717	0	0.35373	0.012951	0.040604	0.964141	1199	4	0.35373
CLIP1:NM_001247997;NM_198240	11	0.3254	0.42853	0.99964	16992	1	0.29264	0.01297	0.04065	0.964141	1200	4	0.29264
random:random_seq_13435_0_22_-1	1	0.98697	0.98693	0.999942	48166	0	1.0737	0.013031	0.012968	0.946539	1201	1	1.0737
0_chr16_3065070_3065092	1	0.98696	0.98691	0.999942	48165	0	0.86191	0.013045	0.012984	0.946539	1202	1	0.86191
random:random_seq_159623_0_22_-1	1	0.98695	0.9869	0.999942	48163	0	1.2449	0.013054	0.012994	0.946539	1203	1	1.2449
0_chr4_153899003_153899025	1	0.98694	0.9869	0.999942	48162	0	0.4048	0.013063	0.013002	0.946539	1204	1	0.4048
0_chr2_118677362_118677384	1	0.98692	0.98688	0.999942	48161	0	1.1462	0.013077	0.013017	0.946539	1205	1	1.1462
FIGLA:NM_001004311	7	0.73149	0.73126	0.99964	35603	0	0.30723	0.013078	0.034239	0.964141	1206	2	0.30723
RBM46:NM_001277171;NM_144979	10	0.5485	0.55703	0.99964	26786	1	0.20496	0.013109	0.040768	0.964141	1207	2	0.20496
0_chr5_154196673_154196695	1	0.98686	0.98682	0.999942	48159	0	0.8951	0.013143	0.013084	0.946539	1208	1	0.8951
C9orf24:NM_001252195;NM_147168	6	0.71882	0.71879	0.99964	34967	0	0.46293	0.013143	0.033776	0.964141	1209	3	0.46293
0_chr7_92239787_92239809	1	0.98683	0.9868	0.999942	48158	0	1.5275	0.013166	0.013105	0.946539	1210	1	1.5275
MOSPD2:NM_001177475;NM_152581	8	0.50699	0.5091	0.99964	24895	1	0.16127	0.013178	0.03597	0.964141	1211	3	0.16127
FSCN3:NM_020369	8	0.3644	0.39323	0.99964	18613	1	-0.17278	0.01318	0.035977	0.964141	1212	2	-0.17278
NTM:NM_001048209;NM_016522	8	0.48002	0.48506	0.99964	23658	1	0.13001	0.013186	0.035987	0.964141	1213	2	0.13001
MATK:NM_002378;NM_139355	11	0.47634	0.51575	0.99964	23480	1	0.042775	0.013191	0.041256	0.964141	1214	2	0.042775
FAM189B:NM_198264	2	0.40581	0.40579	0.99964	20446	0	0.08151	0.013199	0.022905	0.964141	1215	1	0.08151
TNIP2:NM_001161527;NM_024309	9	0.92713	0.92719	0.99964	45241	0	0.13411	0.013226	0.038743	0.964141	1216	2	0.13411
ZNF649:NM_023074	11	0.70131	0.70136	0.99964	34105	0	0.16261	0.013228	0.041355	0.964141	1217	4	0.16261
GYPC:NM_001256584;NM_016815	9	0.69714	0.69695	0.99964	33898	0	0.20401	0.013249	0.038796	0.964141	1218	3	0.20401
IGFL4:NM_001002923	4	0.8969	0.8971	0.99964	43741	0	0.33003	0.013263	0.027104	0.964141	1219	2	0.33003
OR4K5:NM_001005483	7	0.31285	0.34008	0.99964	16458	1	0.11756	0.013272	0.034684	0.964141	1220	1	0.11756
random:random_seq_94975_0_22_-1	1	0.98672	0.98668	0.999942	48150	0	1.6496	0.013278	0.013213	0.94712	1221	1	1.6496
hsa-mir-133b*	3	0.60121	0.60141	0.99964	29238	0	0.18411	0.013332	0.025347	0.964141	1222	2	0.18411
VPS26A:NM_004896	1	0.98666	0.98662	0.999942	48147	0	1.4146	0.013339	0.013267	0.948371	1223	1	1.4146
KIAA1429:NM_015496;NM_183009	10	0.47888	0.50369	0.99964	23610	1	0.059602	0.01334	0.041415	0.964141	1224	1	0.059602
PAGE5:NM_130467	3	0.007536	0.014791	0.961067	736	1	0.26901	0.013344	0.025369	0.964141	1225	2	0.26901
SLCO2B1:NM_001145212	6	0.40758	0.40923	0.99964	20531	1	-0.020477	0.013382	0.034341	0.964141	1226	1	-0.020477
ZNF512B:NM_020713	12	0.99263	0.99263	0.999946	48463	0	0.1085	0.013382	0.042538	0.964141	1227	4	0.1085
KCND3:NM_004980;NM_172198	12	0.78805	0.78773	0.99964	38364	0	0.059472	0.013389	0.042555	0.964141	1228	2	0.059472
NABP1:NM_001031716;NM_001254736	2	0.1898	0.18955	0.99964	10856	0	0.094361	0.013403	0.023088	0.964141	1229	1	0.094361
APOA1BP:NM_144772	10	0.97004	0.97002	0.99964	47336	0	0.10458	0.013411	0.041608	0.964141	1230	2	0.10458
0_chr17_79861275_79861297	1	0.98659	0.98656	0.999942	48144	0	1.4748	0.013413	0.013345	0.949588	1231	1	1.4748
GK2:NM_033214	10	0.47813	0.50314	0.99964	23571	1	0.17809	0.013435	0.041679	0.964141	1232	3	0.17809
SPDYA:NM_001008779;NM_182756	7	0.1419	0.22383	0.99964	8558	1	-0.080644	0.013442	0.035083	0.964141	1233	3	-0.080644
0_chr14_75748313_75748335	1	0.98654	0.98651	0.999942	48143	0	0.92906	0.013465	0.013396	0.949588	1234	1	0.92906
GFY:NM_001195256	10	0.41714	0.46138	0.99964	20957	1	0.10596	0.013475	0.041777	0.964141	1235	4	0.10596
ZNF223:NM_013361	10	0.23329	0.34345	0.99964	12909	2	0.077146	0.013477	0.041783	0.964141	1236	2	0.077146
FOXL1:NM_005250	9	0.94648	0.94651	0.99964	46203	0	0.05236	0.01349	0.039298	0.964141	1237	2	0.05236
FAP:NM_004460	9	0.027952	0.068078	0.991396	2229	2	0.13961	0.013509	0.039339	0.964141	1238	1	0.13961
random:random_seq_133038_0_22_-1	1	0.98648	0.98646	0.999942	48141	0	0.61406	0.013516	0.013446	0.949588	1239	1	0.61406
DNAJC9:NM_015190	11	0.28627	0.40722	0.99964	15334	2	0.020024	0.013539	0.042229	0.964141	1240	2	0.020024
0_chr22_28145446_28145468	1	0.98645	0.98642	0.999942	48140	0	0.44692	0.013553	0.013479	0.949588	1241	1	0.44692
FEN1:NM_004111	10	0.85768	0.85746	0.99964	41772	0	0.10995	0.013556	0.042007	0.964141	1242	2	0.10995
NCKIPSD:NM_016453;NM_184231	11	0.59607	0.60305	0.99964	28992	1	0.10891	0.013573	0.042328	0.964141	1243	4	0.10891
OR52J3:NM_001001916	9	0.17857	0.2744	0.99964	10356	1	-0.24186	0.013592	0.039512	0.964141	1244	1	-0.24186
SUPV3L1:NM_003171	8	0.23052	0.3035	0.99964	12766	1	-0.27029	0.013602	0.036908	0.964141	1245	2	-0.27029
MAPK9:NM_001135044;NM_139070	9	0.006529	0.021401	0.969777	649	3	0.019797	0.013611	0.039553	0.964141	1246	3	0.019797
SIRT2:NM_001193286;NM_030593	9	0.93834	0.93842	0.99964	45781	0	0.17635	0.013627	0.039585	0.964141	1247	2	0.17635
CLCN5:NM_000084;NM_001282163	10	0.98784	0.98782	0.999942	48204	0	0.13636	0.013639	0.042239	0.964141	1248	3	0.13636
NFU1:NM_001002755;NM_015700	4	0.83862	0.83888	0.99964	40815	0	0.10279	0.013644	0.027737	0.964141	1249	1	0.10279
POLR2B:NM_000938	8	0.22785	0.30181	0.99964	12644	1	0.066749	0.013655	0.037023	0.964141	1250	2	0.066749
0_chr11_33730349_33730371	1	0.98634	0.9863	0.999942	48138	0	0.47236	0.013661	0.013587	0.952351	1251	1	0.47236
SMAD2:NM_001135937	4	0.067378	0.10022	0.994829	4673	1	-0.14367	0.013662	0.027769	0.964141	1252	1	-0.14367
ESRP1:NM_001034915;NM_017697	9	0.54006	0.54332	0.99964	26399	1	-0.17549	0.013675	0.039686	0.964141	1253	1	-0.17549
KRTAP13-1:NM_181599	4	0.91113	0.91131	0.99964	44443	0	0.14503	0.013699	0.02783	0.964141	1254	1	0.14503
CRNKL1:NM_016652	1	0.98629	0.98625	0.999942	48135	0	0.63764	0.013707	0.013634	0.952351	1255	1	0.63764
0_chr19_11242175_11242197	1	0.98628	0.98625	0.999942	48133	0	1.886	0.013717	0.013642	0.952351	1256	1	1.886
random:random_seq_43982_0_22_-1	1	0.98627	0.98624	0.999942	48132	0	0.5793	0.013726	0.013651	0.952351	1257	1	0.5793
SMYD3:NM_001167740;NM_022743	5	0.64475	0.64521	0.99964	31298	0	0.091024	0.013729	0.032166	0.964141	1258	1	0.091024
C22orf23:NM_032561	1	0.98627	0.98623	0.999942	48131	0	0.459	0.013731	0.013656	0.952351	1259	1	0.459
RBM11:NM_144770	11	0.089184	0.18227	0.99964	5860	2	-0.07282	0.013758	0.042822	0.964141	1260	4	-0.07282
IGLL1:NM_020070	5	0.74497	0.74508	0.99964	36276	0	0.14515	0.013776	0.032239	0.964141	1261	1	0.14515
PDE12:NM_177966	10	0.96046	0.96034	0.99964	46884	0	0.028407	0.013801	0.042691	0.964141	1262	2	0.028407
FAM208A:NM_015224	8	0.46014	0.46808	0.99964	22790	1	0.27044	0.013826	0.037385	0.964141	1263	3	0.27044
random:random_seq_103038_0_22_-1	1	0.98617	0.98613	0.999942	48126	0	0.82001	0.013829	0.013755	0.952351	1264	1	0.82001
RAB6A:NM_001243719;NM_002869	1	0.98617	0.98613	0.999942	48125	0	0.68105	0.013833	0.01376	0.952351	1265	1	0.68105
UBXN11:NM_001077262;NM_183008	10	0.80368	0.80362	0.99964	39099	0	0.089319	0.013876	0.042897	0.964141	1266	4	0.089319
ZCCHC11:NM_001009881;NM_015269	9	0.29937	0.36838	0.99964	15884	1	0.072152	0.013877	0.040097	0.964141	1267	3	0.072152
PRR15:NM_175887	9	0.60001	0.59969	0.99964	29171	0	0.027158	0.013882	0.040107	0.964141	1268	1	0.027158
ZNF852:NM_001287349	12	0.89564	0.89553	0.99964	43684	0	0.031414	0.013887	0.043845	0.964141	1269	2	0.031414
random:random_seq_162384_0_22_-1	1	0.9861	0.98606	0.999942	48121	0	0.9631	0.013899	0.013827	0.952351	1270	1	0.9631
CDYL:NM_001143970;NM_001143971	5	0.025697	0.049512	0.97959	2081	1	0.25772	0.013899	0.032429	0.964141	1271	2	0.25772
hsa-mir-640	4	0.49099	0.49089	0.99964	24170	0	0.3114	0.013921	0.028204	0.964141	1272	2	0.3114
FAM212B:NM_019099	1	0.98606	0.98603	0.999942	48118	0	0.72511	0.013936	0.01386	0.952351	1273	1	0.72511
PCK2:NM_001018073;NM_004563	12	0.14257	0.25193	0.99964	8597	1	0.061233	0.013941	0.04398	0.964141	1274	3	0.061233
random:random_seq_55231_0_22_-1	1	0.98605	0.98602	0.999942	48116	0	1.1352	0.01395	0.013875	0.952351	1275	1	1.1352
ZNF441:NM_152355	11	0.97118	0.97138	0.99964	47404	0	-0.002081	0.013954	0.043352	0.964141	1276	1	-0.002081
SNRPC:NM_003093	11	0.012458	0.038868	0.975597	1107	2	-0.043872	0.014005	0.043499	0.964141	1277	2	-0.043872
0_chr1_77556325_77556347	1	0.98596	0.98592	0.999942	48113	0	0.52382	0.014039	0.013961	0.952351	1278	1	0.52382
PRIM2:NM_000947	7	0.58914	0.58921	0.99964	28662	0	0.28837	0.014047	0.036468	0.964141	1279	1	0.28837
ACTRT2:NM_080431	11	0.058528	0.13054	0.997678	4202	3	-0.059487	0.014063	0.043647	0.964141	1280	4	-0.059487
hsa-mir-1468	4	0.52818	0.52818	0.99964	25835	0	0.039496	0.014069	0.028452	0.964141	1281	1	0.039496
OR1L8:NM_001004454	7	0.64051	0.64023	0.99964	31087	0	0.099084	0.014089	0.036558	0.964141	1282	2	0.099084
TMEM104:NM_017728	11	0.88136	0.8816	0.99964	42979	0	0.27015	0.014098	0.043745	0.964141	1283	3	0.27015
ADAMDEC1:NM_001145271;NM_014479	10	0.65343	0.65325	0.99964	31745	0	0.26411	0.014104	0.043545	0.964141	1284	3	0.26411
TULP1:NM_001289395;NM_003322	9	0.3702	0.41339	0.99964	18859	1	0.13006	0.014117	0.040614	0.964141	1285	2	0.13006
FBXL8:NM_018378	11	0.46106	0.5059	0.99964	22840	1	0.19931	0.01412	0.043809	0.964141	1286	4	0.19931
FAM78A:NM_033387	11	0.8742	0.87445	0.99964	42586	0	0.10655	0.01415	0.043888	0.964141	1287	3	0.10655
MYO6:NM_004999	10	0.38807	0.44288	0.99964	19634	1	0.039743	0.014169	0.043735	0.964141	1288	2	0.039743
0_chr14_33301774_33301796	1	0.98583	0.98578	0.999942	48108	0	1.0686	0.014174	0.014095	0.952351	1289	1	1.0686
ADAM7:NM_003817	10	0.062297	0.13711	0.997678	4404	2	0.081263	0.014177	0.043755	0.964141	1290	2	0.081263
0_chr11_68381458_68381480	1	0.98582	0.98577	0.999942	48106	0	0.8768	0.014179	0.014101	0.952351	1291	1	0.8768
CDC42:NM_044472	1	0.98579	0.98574	0.999942	48104	0	0.99324	0.014207	0.014131	0.952351	1292	1	0.99324
NPTX1:NM_002522	10	0.86174	0.86154	0.99964	41962	0	0.05447	0.014215	0.043855	0.964141	1293	2	0.05447
SLC25A26:NM_173471	2	0.047196	0.052322	0.97959	3498	1	0.12503	0.014219	0.023848	0.964141	1294	1	0.12503
0_chr1_77096425_77096447	1	0.98577	0.98572	0.999942	48103	0	1.0508	0.014235	0.014157	0.952351	1295	1	1.0508
MACF1:NM_015038	6	0.6782	0.67819	0.99964	32938	0	0.4022	0.014236	0.036362	0.964141	1296	3	0.4022
LOXHD1:NM_001145473;NM_001173129	11	0.77047	0.77067	0.99964	37487	0	0.19163	0.014271	0.044226	0.964141	1297	4	0.19163
METRNL:NM_001004431	12	0.88552	0.88534	0.99964	43188	0	0.14009	0.014274	0.044878	0.964141	1298	1	0.14009
NTMT1:NM_001286796;NM_014064	10	0.10272	0.18674	0.99964	6592	2	0.29639	0.01428	0.044029	0.964141	1299	3	0.29639
MUC1:NM_001204285;NM_001204286	5	0.94532	0.94521	0.99964	46153	0	0.20518	0.014284	0.033036	0.964141	1300	2	0.20518
KIAA0319:NM_001252328	9	0.65001	0.64986	0.99964	31565	0	0.3064	0.014285	0.040962	0.964141	1301	3	0.3064
SMIM20:NM_001145432	9	0.63962	0.63946	0.99964	31040	0	0.33606	0.014288	0.040969	0.964141	1302	3	0.33606
random:random_seq_5386_0_22_-1	1	0.98571	0.98566	0.999942	48099	0	0.61911	0.014291	0.014206	0.952351	1303	1	0.61911
HEBP1:NM_015987	10	0.53953	0.54979	0.99964	26368	1	0.083899	0.014292	0.044061	0.964141	1304	3	0.083899
OR5T3:NM_001004747	9	0.048418	0.11014	0.996758	3563	2	-0.15634	0.014297	0.040992	0.964141	1305	1	-0.15634
hsa-mir-548ag-2	4	0.13511	0.15418	0.997678	8247	1	0.35152	0.014301	0.028851	0.964141	1306	2	0.35152
NM_001128223:NM_001128223;NM_001290209	6	0.95216	0.9521	0.99964	46456	0	0.043261	0.014302	0.036521	0.964141	1307	2	0.043261
PATL1:NM_152716	8	0.30477	0.3514	0.99964	16104	1	0.32372	0.014303	0.038413	0.964141	1308	2	0.32372
EYA2:NM_005244;NM_172110	10	0.75793	0.75785	0.99964	36895	0	-0.050111	0.014307	0.044107	0.964141	1309	3	-0.050111
ZNF646:NM_014699	10	0.41851	0.46228	0.99964	21015	1	0.045027	0.01431	0.044115	0.964141	1310	3	0.045027
EIF4EBP3:NM_003732	5	0.66994	0.67023	0.99964	32523	0	0.094465	0.014329	0.033108	0.964141	1311	1	0.094465
HOXC12:NM_173860	9	0.07189	0.13985	0.997678	4928	1	0.053709	0.014339	0.041073	0.964141	1312	3	0.053709
NM_001278682:NM_001278682;NM_174886	8	0.94412	0.94412	0.99964	46088	0	0.35598	0.01436	0.038541	0.964141	1313	3	0.35598
0_chr15_69072294_69072316	1	0.98564	0.98559	0.999942	48096	0	0.62296	0.014361	0.014283	0.952351	1314	1	0.62296
DNM1L:NM_001278466	10	0.62909	0.62889	0.99964	30580	1	0.2703	0.014361	0.044261	0.964141	1315	4	0.2703
random:random_seq_58987_0_22_-1	1	0.98562	0.98557	0.999942	48095	0	0.57758	0.01438	0.014299	0.952351	1316	1	0.57758
ADM2:NM_001253845;NM_024866	6	0.2295	0.26083	0.99964	12725	1	0.038073	0.014407	0.036769	0.964141	1317	1	0.038073
BTAF1:NM_003972	12	0.98608	0.98608	0.999942	48119	0	0.25555	0.014407	0.045225	0.964141	1318	3	0.25555
G3BP2:NM_203504	3	0.036263	0.056195	0.979649	2805	1	-0.1342	0.014417	0.027273	0.964141	1319	1	-0.1342
0_chr8_24810133_24810155	1	0.98558	0.98553	0.999942	48094	0	1.3509	0.014422	0.014345	0.952351	1320	1	1.3509
hsa-mir-4435-2	8	0.16808	0.25941	0.99964	9855	1	0.098719	0.014434	0.038716	0.964141	1321	3	0.098719
MFSD7:NM_032219	10	0.99554	0.99556	0.999995	48594	0	0.072752	0.014446	0.044486	0.964141	1322	2	0.072752
FAM104B:NM_001166700;NM_001166703	1	0.98555	0.9855	0.999942	48093	0	0.74953	0.014454	0.014379	0.952351	1323	1	0.74953
SUPT6H:NM_003170	10	0.71641	0.71631	0.99964	34848	0	0.13489	0.014456	0.044514	0.964141	1324	4	0.13489
ADD1:NM_001119;NM_176801	9	0.52273	0.52822	0.99964	25594	1	0.1069	0.014457	0.041332	0.964141	1325	2	0.1069
0_chr16_81993294_81993316	1	0.98551	0.98547	0.999942	48092	0	0.90535	0.014487	0.014409	0.952351	1326	1	0.90535
random:random_seq_52804_0_22_-1	1	0.98549	0.98545	0.999942	48091	0	0.36779	0.014506	0.014427	0.952351	1327	1	0.36779
GREB1L:NM_001142966	11	0.42169	0.48169	0.99964	21150	1	0.15055	0.01451	0.044877	0.964141	1328	3	0.15055
MED8:NM_052877;NM_201542	6	0.19869	0.23814	0.99964	11274	1	0.031032	0.014517	0.037038	0.964141	1329	1	0.031032
CDK15:NM_001261435;NM_139158	8	0.84585	0.8458	0.99964	41185	0	0.12992	0.014522	0.038913	0.964141	1330	3	0.12992
ZC3H14:NM_001160103;NM_207660	4	0.68372	0.68372	0.99964	33217	0	0.59515	0.014531	0.029249	0.964141	1331	2	0.59515
CASD1:NM_022900	10	0.67608	0.67589	0.99964	32846	0	0.074457	0.014538	0.044733	0.964141	1332	1	0.074457
FBN1:NM_000138	10	0.89999	0.89978	0.99964	43898	0	0.17677	0.014542	0.044744	0.964141	1333	4	0.17677
EIF1AY:NM_004681	4	0.89525	0.89549	0.99964	43661	0	0.055788	0.014568	0.029309	0.964141	1334	1	0.055788
BMPR2:NM_001204	8	0.15835	0.24654	0.99964	9366	2	0.142	0.014572	0.039028	0.964141	1335	3	0.142
IGFLR1:NM_024660	9	0.02215	0.055864	0.979649	1833	1	0.069905	0.014579	0.0416	0.964141	1336	3	0.069905
0_chr1_192154231_192154253	1	0.9854	0.98535	0.999942	48089	0	0.78007	0.014599	0.014519	0.952351	1337	1	0.78007
NM_001006607	2	0.17601	0.17585	0.99964	10215	1	0.20409	0.014608	0.024194	0.964141	1338	1	0.20409
HMGXB4:NM_001003681	11	0.21427	0.32351	0.99964	12025	2	-0.097022	0.014613	0.045156	0.964141	1339	1	-0.097022
0_chr1_7903482_7903504	1	0.98535	0.9853	0.999942	48085	0	0.75518	0.014655	0.014584	0.952351	1340	1	0.75518
0_chrX_154488420_154488442	1	0.98533	0.98528	0.999942	48083	0	1.0433	0.014669	0.014598	0.952351	1341	1	1.0433
TBC1D12:NM_015188	10	0.41932	0.4628	0.99964	21053	1	-0.010933	0.014676	0.045112	0.964141	1342	1	-0.010933
POT1:NM_015450	5	0.4152	0.41559	0.99964	20865	0	-0.070984	0.0147	0.033672	0.964141	1343	2	-0.070984
THOC5:NM_001002877;NM_003678	11	0.64723	0.64806	0.99964	31424	1	-0.089039	0.014714	0.045439	0.964141	1344	2	-0.089039
0_chr2_100016400_100016422	1	0.98528	0.98523	0.999942	48081	0	0.62694	0.01472	0.014644	0.952351	1345	1	0.62694
0_chr16_66655270_66655292	1	0.98526	0.98521	0.999942	48079	0	0.42022	0.014744	0.014667	0.952351	1346	1	0.42022
random:random_seq_12782_0_22_-1	1	0.98524	0.98519	0.999942	48078	0	1.1888	0.014758	0.014679	0.952351	1347	1	1.1888
NKX1-1:NM_001290079	10	0.18965	0.29065	0.99964	10848	2	0.23166	0.014759	0.045343	0.964141	1348	4	0.23166
0_chr7_2420200_2420222	1	0.98524	0.98519	0.999942	48076	0	0.58674	0.014762	0.014683	0.952351	1349	1	0.58674
random:random_seq_175616_0_22_-1	1	0.98523	0.98518	0.999942	48075	0	0.49624	0.014767	0.014689	0.952351	1350	1	0.49624
FCRLA:NM_001184867;NM_001184872	4	0.66214	0.66209	0.99964	32154	0	0.35044	0.014797	0.029691	0.964141	1351	2	0.35044
C12orf75:NM_001145199	5	0.20429	0.22551	0.99964	11566	1	-0.17407	0.014814	0.03385	0.964141	1352	1	-0.17407
RHOT1:NM_001033566;NM_018307	10	0.57255	0.57719	0.99964	27911	1	0.037621	0.014817	0.045494	0.964141	1353	2	0.037621
RRAGC:NM_022157	1	0.98515	0.9851	0.999942	48073	0	0.64006	0.014851	0.014782	0.952351	1354	1	0.64006
EEA1:NM_003566	11	0.78914	0.78942	0.99964	38425	0	-0.0027391	0.014872	0.045857	0.964141	1355	4	-0.0027391
TMEM108:NM_001282865	6	0.81426	0.81396	0.99964	39602	0	0.053483	0.014877	0.037883	0.964141	1356	1	0.053483
0_chr18_48605089_48605111	1	0.98511	0.98505	0.999942	48071	0	0.94016	0.014893	0.014828	0.952351	1357	1	0.94016
hsa-mir-513a-2	6	0.56867	0.56877	0.99964	27718	0	-0.00010727	0.014905	0.037954	0.964141	1358	1	-0.00010727
NM_001289097:NM_001289097;NM_032876	11	0.15215	0.25284	0.99964	9096	1	0.025375	0.014916	0.045972	0.964141	1359	3	0.025375
TRIM38:NM_006355	9	0.68157	0.68142	0.99964	33110	0	-0.017207	0.014919	0.042318	0.964141	1360	1	-0.017207
GPR62:NM_080865	12	0.98036	0.98032	0.999942	47860	0	0.042844	0.014928	0.046595	0.964141	1361	4	0.042844
DUT:NM_001025248	5	0.040645	0.073291	0.994829	3090	1	0.094713	0.014952	0.034077	0.964141	1362	1	0.094713
NM_001276343:NM_001276343;NM_133446	1	0.98502	0.98497	0.999942	48068	0	0.51043	0.014977	0.01491	0.952351	1363	1	0.51043
VBP1:NM_003372	3	0.85268	0.8528	0.99964	41514	0	0.57433	0.014999	0.028294	0.964141	1364	2	0.57433
ZNF185:NM_001178106;NM_007150	11	0.41274	0.47636	0.99964	20758	1	0.022006	0.015003	0.046222	0.964141	1365	3	0.022006
GTF2E1:NM_005513	11	0.052817	0.11994	0.997678	3839	3	0.074362	0.015018	0.046262	0.964141	1366	2	0.074362
MOV10L1:NM_001164104;NM_018995	10	0.67552	0.67532	0.99964	32814	0	-0.0017894	0.015038	0.046109	0.964141	1367	3	-0.0017894
C12orf66:NM_152440	9	0.28151	0.35765	0.99964	15129	1	-0.017905	0.015044	0.042582	0.964141	1368	1	-0.017905
GUCA2A:NM_033553	5	0.0083625	0.021574	0.969777	807	1	0.12505	0.015044	0.034224	0.964141	1369	1	0.12505
B3GNTL1:NM_001009905	10	0.42844	0.46885	0.99964	21446	1	-0.034151	0.015045	0.046129	0.964141	1370	1	-0.034151
hsa-mir-3691*	1	0.98493	0.98487	0.999942	48064	0	0.3545	0.015066	0.014992	0.952351	1371	1	0.3545
MRPS5:NM_031902	6	0.73339	0.73335	0.99964	35696	0	0.175	0.015069	0.038353	0.964141	1372	3	0.175
0_chr7_117841382_117841404	1	0.98493	0.98487	0.999942	48062	0	1.2993	0.01507	0.014997	0.952351	1373	1	1.2993
DACT2:NM_001286351;NM_214462	6	0.56142	0.56149	0.99964	27391	0	0.20874	0.015077	0.038369	0.964141	1374	3	0.20874
BPGM:NM_001724;NM_199186	8	0.021715	0.053826	0.979649	1802	2	-0.23914	0.01508	0.040128	0.964141	1375	1	-0.23914
PPM1M:NM_001122870;NM_144641	1	0.98488	0.98482	0.999942	48059	0	0.63115	0.015117	0.015049	0.952351	1376	1	0.63115
PHF3:NM_001290260;NM_015153	1	0.98487	0.98481	0.999942	48058	0	0.88057	0.015131	0.015061	0.952351	1377	1	0.88057
SPAG6:NM_001253854	3	0.9773	0.97741	0.99964	47720	0	0.31261	0.015138	0.028535	0.964141	1378	1	0.31261
MAPKAPK5:NM_003668;NM_139078	10	0.98632	0.98631	0.999942	48136	0	0.2378	0.015175	0.046504	0.964141	1379	4	0.2378
0_chr16_8877094_8877116	1	0.98482	0.98476	0.999942	48057	0	0.79843	0.015182	0.015115	0.952351	1380	1	0.79843
random:random_seq_112961_0_22_-1	1	0.9848	0.98474	0.999942	48056	0	1.2185	0.015201	0.015134	0.952351	1381	1	1.2185
random:random_seq_37458_0_22_-1	1	0.98478	0.98472	0.999942	48055	0	1.2543	0.015215	0.015148	0.952351	1382	1	1.2543
CNRIP1:NM_015463	3	0.39478	0.39494	0.99964	19943	0	-0.17898	0.015221	0.028671	0.964141	1383	1	-0.17898
random:random_seq_79631_0_22_-1	1	0.98476	0.9847	0.999942	48053	0	0.53071	0.015243	0.015176	0.952351	1384	1	0.53071
NM_001278081	3	0.69543	0.69555	0.99964	33800	0	0.012727	0.015263	0.028742	0.964141	1385	1	0.012727
random:random_seq_97372_0_22_-1	1	0.98472	0.98467	0.999942	48050	0	0.40032	0.015276	0.015208	0.952351	1386	1	0.40032
CEP250:NM_007186	11	0.41772	0.47934	0.99964	20986	1	-0.028235	0.015289	0.046983	0.964141	1387	3	-0.028235
0_chr11_15993112_15993134	1	0.98471	0.98465	0.999942	48049	0	0.94119	0.015294	0.01523	0.952351	1388	1	0.94119
BASP1:NM_001271606;NM_006317	6	0.81653	0.81626	0.99964	39710	0	0.25957	0.015302	0.038881	0.964141	1389	3	0.25957
0_chr11_20530202_20530224	1	0.98469	0.98463	0.999942	48048	0	1.0349	0.015313	0.015247	0.952351	1390	1	1.0349
SVOPL:NM_174959	10	0.96382	0.96372	0.99964	47051	0	0.019998	0.015326	0.046926	0.964141	1391	3	0.019998
OR4C3:NM_001004702	11	0.76825	0.76848	0.99964	37379	0	0.047922	0.01533	0.047097	0.964141	1392	2	0.047922
hsa-mir-2277*	2	0.23682	0.23677	0.99964	13066	0	0.17653	0.015331	0.024846	0.964141	1393	1	0.17653
PUS1:NM_025215	2	0.40941	0.40933	0.99964	20619	0	-0.086326	0.01534	0.024854	0.964141	1394	1	-0.086326
ABR:NM_021962	4	0.24306	0.24741	0.99964	13388	1	0.32066	0.015351	0.030617	0.964141	1395	2	0.32066
FABP5:NM_001444	2	0.88879	0.88888	0.99964	43353	0	0.53724	0.015359	0.024868	0.964141	1396	1	0.53724
random:random_seq_170290_0_22_-1	1	0.98461	0.98456	0.999942	48045	0	0.42245	0.015388	0.01532	0.952351	1397	1	0.42245
S100A14:NM_020672	6	0.98448	0.98447	0.999942	48041	0	0.083652	0.01541	0.039122	0.964141	1398	2	0.083652
PSMG4:NM_001135750	1	0.98458	0.98453	0.999942	48044	0	0.42114	0.01542	0.015352	0.952351	1399	1	0.42114
LOXL1:NM_005576	11	0.011123	0.035118	0.969777	1020	2	0.036792	0.015432	0.047372	0.964141	1400	3	0.036792
RNF130:NM_001280801;NM_018434	11	0.79645	0.79676	0.99964	38788	0	-0.15731	0.015485	0.047524	0.964141	1401	2	-0.15731
IFNAR2:NM_000874;NM_207585	8	0.034152	0.080614	0.994829	2659	1	0.011983	0.015485	0.041027	0.964141	1402	1	0.011983
GP2:NM_001007240;NM_001502	12	0.93581	0.93569	0.99964	45667	0	0.11785	0.015495	0.048066	0.967696	1403	3	0.11785
OR1S2:NM_001004459	7	0.6563	0.65599	0.99964	31877	0	0.28914	0.015507	0.039769	0.964141	1404	3	0.28914
ZNF814:NM_001144989	6	0.92196	0.92186	0.99964	44986	0	-0.020129	0.015513	0.039363	0.964141	1405	1	-0.020129
random:random_seq_139521_0_22_-1	1	0.98447	0.98442	0.999942	48040	0	0.71735	0.015528	0.015458	0.952613	1406	1	0.71735
NR1H2:NM_001256647;NM_007121	7	0.24016	0.28792	0.99964	13243	1	0.038568	0.015531	0.039822	0.964141	1407	1	0.038568
DPYS:NM_001385	10	0.14425	0.23615	0.99964	8676	2	-0.01616	0.015533	0.047419	0.964141	1408	2	-0.01616
HIST2H2BF:NM_001024599;NM_001161334	3	0.8643	0.86441	0.99964	42098	0	0.066799	0.015582	0.029293	0.964141	1409	1	0.066799
CTPS2:NM_001144002;NM_175859	8	0.15531	0.24252	0.99964	9234	1	-0.14651	0.015584	0.041247	0.964141	1410	3	-0.14651
SLC25A25:NM_001006641	6	0.13868	0.19616	0.99964	8410	1	0.35421	0.015591	0.039557	0.964141	1411	3	0.35421
AQP11:NM_173039	9	0.99468	0.99466	0.999995	48563	0	0.16458	0.015595	0.043747	0.964141	1412	3	0.16458
random:random_seq_36875_0_22_-1	1	0.98438	0.98433	0.999942	48037	0	0.50598	0.015621	0.015549	0.952613	1413	1	0.50598
random:random_seq_9478_0_22_-1	1	0.98436	0.98431	0.999942	48036	0	0.36445	0.01564	0.015569	0.952613	1414	1	0.36445
OR51F1:NM_001004752	12	0.53961	0.5713	0.99964	26372	1	0.0078127	0.015643	0.048448	0.969573	1415	3	0.0078127
RGS9BP:NM_207391	10	0.11134	0.19702	0.99964	7042	2	-0.03694	0.015643	0.047647	0.964841	1416	1	-0.03694
random:random_seq_131463_0_22_-1	1	0.98433	0.98428	0.999942	48035	0	0.88145	0.015673	0.0156	0.952613	1417	1	0.88145
KIFAP3:NM_001204514	3	0.3299	0.33006	0.99964	17182	0	0.82875	0.015682	0.029474	0.964141	1418	2	0.82875
CGGBP1:NM_001008390;NM_003663	8	0.16241	0.25192	0.99964	9578	2	-0.14468	0.015706	0.041514	0.964141	1419	2	-0.14468
SLC2A9:NM_020041	1	0.98425	0.98421	0.999942	48032	0	0.71882	0.015752	0.015681	0.952613	1420	1	0.71882
FOXL2:NM_023067	11	0.96601	0.96617	0.99964	47142	0	0.21286	0.015764	0.0483	0.969573	1421	3	0.21286
TUBB3:NM_006086	7	0.47062	0.47187	0.99964	23247	1	0.14218	0.015767	0.040343	0.964141	1422	2	0.14218
C10orf71:NM_001135196	12	0.28766	0.40972	0.99964	15391	2	-0.064068	0.015781	0.048812	0.970311	1423	3	-0.064068
random:random_seq_166712_0_22_-1	1	0.9842	0.98416	0.999942	48031	0	1.1149	0.015803	0.015736	0.952613	1424	1	1.1149
DCAF7:NM_005828	11	0.55982	0.57433	0.99964	27323	1	-0.092589	0.015815	0.048429	0.969573	1425	4	-0.092589
0_chrX_123506443_123506465	1	0.98416	0.98413	0.999942	48030	0	0.54299	0.015836	0.015767	0.952613	1426	1	0.54299
SCRT1:NM_031309	10	0.1506	0.24375	0.99964	9022	2	0.11389	0.015843	0.048059	0.967696	1427	2	0.11389
FAM117B:NM_173511	12	0.68092	0.68171	0.99964	33079	1	-0.050124	0.015873	0.049054	0.972131	1428	2	-0.050124
SLC6A17:NM_001010898	12	0.89624	0.89613	0.99964	43713	0	0.048604	0.015881	0.049076	0.972131	1429	2	0.048604
0_chr16_86613635_86613657	1	0.9841	0.98407	0.999942	48027	0	0.46395	0.015897	0.01583	0.952613	1430	1	0.46395
0_chr19_7113067_7113089	1	0.9841	0.98406	0.999942	48025	0	0.37401	0.015901	0.015837	0.952613	1431	1	0.37401
PTGR2:NM_001146154;NM_152444	9	0.30754	0.37335	0.99964	16226	1	0.2978	0.015914	0.044409	0.964141	1432	3	0.2978
0_chr6_96661146_96661168	1	0.98408	0.98405	0.999942	48024	0	0.61977	0.01592	0.015858	0.952613	1433	1	0.61977
CCNH:NM_001239	3	0.051756	0.069183	0.991396	3771	1	0.40714	0.015942	0.029932	0.964141	1434	1	0.40714
0_chr10_94455367_94455389	1	0.98406	0.98402	0.999942	48023	0	0.58632	0.015943	0.01588	0.952613	1435	1	0.58632
SNX15:NM_147777	1	0.98405	0.98402	0.999942	48022	0	0.62485	0.015948	0.015885	0.952613	1436	1	0.62485
random:random_seq_67653_0_22_-1	1	0.98404	0.98401	0.999942	48021	0	0.74617	0.015957	0.015893	0.952613	1437	1	0.74617
ARMC1:NM_018120	8	0.034442	0.081238	0.994829	2681	1	-0.3221	0.016001	0.042146	0.964141	1438	1	-0.3221
random:random_seq_139218_0_22_-1	1	0.984	0.98397	0.999942	48019	0	0.71935	0.016004	0.015937	0.952613	1439	1	0.71935
ATF2:NM_001256090;NM_001880	11	0.98682	0.98688	0.999942	48156	0	-0.012244	0.016031	0.049009	0.972131	1440	1	-0.012244
0_chr15_67483022_67483044	1	0.98397	0.98394	0.999942	48018	0	0.94525	0.016032	0.015963	0.952613	1441	1	0.94525
FIGF:NM_004469	12	0.96453	0.96453	0.99964	47084	0	0.10393	0.016033	0.049472	0.974214	1442	4	0.10393
THEGL:NM_001256475	10	0.32181	0.40347	0.99964	16842	1	0.013772	0.016057	0.048495	0.969573	1443	1	0.013772
C11orf87:NM_207645	11	0.92547	0.92564	0.99964	45151	0	0.15323	0.016087	0.049163	0.97255	1444	4	0.15323
hsa-mir-6753*	10	0.57701	0.58106	0.99964	28122	1	-0.092415	0.016103	0.048587	0.969951	1445	2	-0.092415
0_chr6_46821008_46821030	1	0.98386	0.98382	0.999942	48014	0	0.59792	0.016139	0.016072	0.952613	1446	1	0.59792
0_chr17_26881204_26881226	1	0.98385	0.98382	0.999942	48013	0	0.93252	0.016149	0.016082	0.952613	1447	1	0.93252
HSPA12B:NM_001197327;NM_052970	11	0.61175	0.61631	0.99964	29732	1	0.091481	0.016152	0.049352	0.973511	1448	3	0.091481
0_chr14_75546413_75546435	1	0.98384	0.9838	0.999942	48012	0	0.4458	0.016163	0.016097	0.952613	1449	1	0.4458
LDLRAD4:NM_001003674;NM_001276249	1	0.98378	0.98374	0.999942	48009	0	1.303	0.016223	0.01616	0.953893	1450	1	1.303
FAM19A4:NM_001005527;NM_182522	10	0.00083836	0.0036243	0.912614	99	2	0.098679	0.016241	0.048873	0.970742	1451	1	0.098679
CXCR3:NM_001504	3	0.99733	0.99733	0.999995	48669	0	0.48897	0.016278	0.030536	0.964141	1452	2	0.48897
TSNARE1:NM_145003	10	0.88621	0.88606	0.99964	43224	0	0.051092	0.016333	0.049061	0.972131	1453	2	0.051092
DCP1A:NM_001290205;NM_001290207	9	0.59303	0.59275	0.99964	28844	1	0.19129	0.016341	0.045296	0.964141	1454	3	0.19129
random:random_seq_46588_0_22_-1	1	0.98365	0.98361	0.999942	48005	0	0.6301	0.016354	0.016293	0.953893	1455	1	0.6301
YIPF5:NM_001024947;NM_030799	12	0.58117	0.59995	0.99964	28291	1	-0.051367	0.016372	0.050366	0.976167	1456	3	-0.051367
DDA1:NM_024050	6	0.73927	0.73921	0.99964	35981	0	0.047861	0.016382	0.041414	0.964141	1457	2	0.047861
C2CD4D:NM_001136003	11	0.58364	0.59294	0.99964	28400	1	-0.046369	0.016385	0.049963	0.974214	1458	1	-0.046369
0_chr2_177055029_177055051	1	0.98361	0.98357	0.999942	48003	0	1.0036	0.016387	0.016328	0.953893	1459	1	1.0036
GRAMD1B:NM_001286563;NM_020716	11	0.043581	0.10248	0.994829	3282	2	0.005441	0.016402	0.050014	0.974763	1460	2	0.005441
ARFGEF3:NM_020340	9	0.64197	0.64177	0.99964	31163	0	-0.012932	0.016428	0.04548	0.964141	1461	3	-0.012932
C14orf1:NM_007176	4	0.3332	0.33309	0.99964	17334	1	0.21128	0.016436	0.03243	0.964141	1462	2	0.21128
AMY2B:NM_020978	3	0.026153	0.047715	0.97959	2108	2	-0.32669	0.016441	0.030828	0.964141	1463	1	-0.32669
0_chr22_41856225_41856247	1	0.98354	0.98351	0.999942	48001	0	0.32145	0.016457	0.016402	0.953893	1464	1	0.32145
0_chr12_27908505_27908527	1	0.98354	0.9835	0.999942	48000	0	0.53889	0.016461	0.016407	0.953893	1465	1	0.53889
random:random_seq_186576_0_22_-1	1	0.98353	0.9835	0.999942	47999	0	0.72356	0.016466	0.016413	0.953893	1466	1	0.72356
CRAMP1L:NM_020825	10	0.74483	0.74478	0.99964	36262	0	0.033878	0.016471	0.049336	0.973511	1467	2	0.033878
SPATA5:NM_145207	8	0.019897	0.049821	0.97959	1684	1	0.20614	0.016496	0.043219	0.964141	1468	3	0.20614
0_chr2_228420724_228420746	1	0.9835	0.98346	0.999942	47996	0	0.67718	0.016499	0.016446	0.953893	1469	1	0.67718
SMAD1:NM_001003688;NM_005900	9	0.90588	0.90595	0.99964	44171	0	0.11762	0.016525	0.045681	0.964141	1470	3	0.11762
FAM120AOS:NM_198841	6	0.86319	0.86298	0.99964	42037	0	0.4131	0.016576	0.041846	0.964141	1471	3	0.4131
PDE4D:NM_001197220	2	0.43955	0.43942	0.99964	21889	0	0.20796	0.01659	0.025972	0.964141	1472	1	0.20796
R3HDM4:NM_138774	8	0.91692	0.91685	0.99964	44742	0	0.19905	0.016595	0.043441	0.964141	1473	2	0.19905
WNT2:NM_003391	10	0.91044	0.91029	0.99964	44414	0	0.2051	0.016609	0.049625	0.974214	1474	3	0.2051
KCNG1:NM_002237	9	0.73784	0.73791	0.99964	35907	0	0.072234	0.016617	0.045878	0.964141	1475	1	0.072234
0_chr16_4014356_4014378	1	0.98338	0.98334	0.999942	47992	0	0.78908	0.01662	0.016575	0.953893	1476	1	0.78908
SLC6A20:NM_020208	2	0.79092	0.79096	0.99964	38506	0	0.41146	0.016627	0.026003	0.964141	1477	1	0.41146
GANAB:NM_001278192	1	0.98337	0.98333	0.999942	47991	0	0.61335	0.016629	0.016585	0.953893	1478	1	0.61335
NBPF4:NM_001143989	1	0.98336	0.98332	0.999942	47990	0	0.56696	0.016639	0.016594	0.953893	1479	1	0.56696
CCDC110:NM_001145411;NM_152775	9	0.45331	0.47235	0.99964	22477	1	0.1295	0.016656	0.04596	0.964141	1480	3	0.1295
ERCC6L:NM_017669	9	0.99978	0.99978	0.999995	48808	0	0.22196	0.016659	0.045964	0.964141	1481	3	0.22196
OR10V1:NM_001005324	11	0.40352	0.47098	0.99964	20334	1	-0.005415	0.016682	0.050761	0.977367	1482	4	-0.005415
hsa-mir-554*	5	0.95895	0.95893	0.99964	46813	0	0.33192	0.016703	0.036835	0.964141	1483	1	0.33192
ZP3:NM_001110354	3	0.86995	0.87007	0.99964	42370	0	0.3053	0.016721	0.031324	0.964141	1484	2	0.3053
OR6C2:NM_054105	7	0.73702	0.73678	0.99964	35873	0	0.35435	0.016746	0.042581	0.964141	1485	3	0.35435
0_chr6_118031448_118031470	1	0.98325	0.98322	0.999942	47988	0	0.38385	0.016746	0.0167	0.953893	1486	1	0.38385
0_chr12_93796688_93796710	1	0.98324	0.98321	0.999942	47987	0	0.87434	0.016756	0.01671	0.953893	1487	1	0.87434
GIPC3:NM_133261	12	0.60618	0.61861	0.99964	29475	1	-0.018757	0.016765	0.051413	0.977367	1488	2	-0.018757
NME1:NM_000269;NM_001018136	2	0.082656	0.085336	0.994829	5528	1	0.26568	0.016766	0.026127	0.964141	1489	1	0.26568
MLXIPL:NM_032951;NM_032954	9	0.87652	0.87661	0.99964	42706	0	0.11856	0.016777	0.046227	0.964141	1490	2	0.11856
IZUMO4:NM_001031735;NM_001039846	11	0.3616	0.44762	0.99964	18496	1	0.041754	0.016787	0.051044	0.977367	1491	4	0.041754
0_chr16_66650722_66650744	1	0.9832	0.98317	0.999942	47984	0	0.85781	0.016798	0.016758	0.953893	1492	1	0.85781
ZMYND15:NM_001136046;NM_032265	9	0.90667	0.90672	0.99964	44215	0	0.090841	0.0168	0.046274	0.964141	1493	3	0.090841
RPP25L:NM_148178;NM_148179	5	0.68635	0.68667	0.99964	33352	0	0.16605	0.016806	0.037002	0.964141	1494	2	0.16605
NOD2:NM_022162	11	0.99148	0.99152	0.999942	48404	0	0.11908	0.016815	0.051117	0.977367	1495	4	0.11908
ARL15:NM_019087	7	0.73188	0.73165	0.99964	35614	0	0.21401	0.01682	0.042743	0.964141	1496	2	0.21401
OTOP2:NM_178160	10	0.20138	0.30476	0.99964	11410	2	0.079346	0.016833	0.050077	0.975593	1497	3	0.079346
hsa-mir-4538	7	0.099797	0.1653	0.99964	6431	2	0.03698	0.016852	0.042814	0.964141	1498	1	0.03698
hsa-mir-513a-1	8	0.96492	0.96493	0.99964	47098	0	0.027768	0.016884	0.044076	0.964141	1499	1	0.027768
hsa-mir-4311	7	0.64067	0.6404	0.99964	31096	0	0.17712	0.016895	0.042907	0.964141	1500	2	0.17712
0_chr15_39888293_39888315	1	0.9831	0.98306	0.999942	47980	0	0.75952	0.0169	0.016859	0.953893	1501	1	0.75952
random:random_seq_111814_0_22_-1	1	0.98308	0.98304	0.999942	47978	0	0.92958	0.016924	0.01688	0.953893	1502	1	0.92958
C16orf46:NM_001100873;NM_152337	9	0.02663	0.065345	0.99046	2138	2	-0.056831	0.016927	0.046538	0.964141	1503	2	-0.056831
MMP28:NM_001032278;NM_032950	10	0.95072	0.95064	0.99964	46401	0	0.12417	0.016931	0.05026	0.976155	1504	2	0.12417
GGN:NM_152657	11	0.055273	0.12449	0.997678	4000	1	0.22529	0.01694	0.05147	0.977367	1505	3	0.22529
0_chr10_71026896_71026918	1	0.98306	0.98302	0.999942	47976	0	0.65196	0.016942	0.016901	0.953893	1506	1	0.65196
ATP2B3:NM_001001344;NM_021949	10	0.86668	0.86649	0.99964	42212	0	0.031512	0.016977	0.050357	0.976167	1507	1	0.031512
MSH2:NM_001258281	3	0.93889	0.93891	0.99964	45818	0	0.56613	0.016997	0.03181	0.964141	1508	2	0.56613
hsa-mir-203a	5	0.50443	0.50489	0.99964	24781	0	-0.11615	0.017003	0.037308	0.964141	1509	1	-0.11615
RAB34:NM_001144942;NM_001256276	1	0.98299	0.98295	0.999942	47973	0	0.59499	0.017012	0.01697	0.953893	1510	1	0.59499
random:random_seq_124194_0_22_-1	1	0.98296	0.98293	0.999942	47972	0	0.44988	0.017036	0.01699	0.953893	1511	1	0.44988
random:random_seq_126796_0_22_-1	1	0.98296	0.98292	0.999942	47971	0	0.92564	0.017045	0.017	0.953893	1512	1	0.92564
0_chr17_38784701_38784723	1	0.98295	0.98291	0.999942	47970	0	0.74137	0.01705	0.017006	0.953893	1513	1	0.74137
0_chr3_71729471_71729493	1	0.98294	0.98291	0.999942	47969	0	0.61294	0.017059	0.017015	0.953893	1514	1	0.61294
CWC25:NM_017748	11	0.19862	0.30555	0.99964	11272	2	0.13984	0.017071	0.051821	0.978931	1515	3	0.13984
SLC7A1:NM_003045	8	0.52727	0.52811	0.99964	25786	1	-0.0049459	0.017091	0.044509	0.964141	1516	2	-0.0049459
NM_182701	9	0.52334	0.52874	0.99964	25614	1	-0.041966	0.017114	0.046937	0.964141	1517	2	-0.041966
ANK1:NM_020478	1	0.98287	0.98283	0.999942	47964	0	0.84851	0.017134	0.017091	0.953893	1518	1	0.84851
SURF4:NM_001280789;NM_033161	1	0.98286	0.98283	0.999942	47963	0	0.58743	0.017138	0.017097	0.953893	1519	1	0.58743
ADCY9:NM_001116	10	0.18596	0.28622	0.99964	10672	1	0.064766	0.017155	0.050694	0.977367	1520	2	0.064766
hsa-mir-3121	6	0.88894	0.8887	0.99964	43362	0	0.12279	0.017186	0.043277	0.964141	1521	2	0.12279
hsa-mir-3691	7	0.10755	0.17615	0.99964	6841	2	0.065591	0.017206	0.043606	0.964141	1522	1	0.065591
EVC2:NM_001166136	2	0.24078	0.24072	0.99964	13270	0	0.085878	0.01722	0.026539	0.964141	1523	1	0.085878
SLC30A5:NM_022902	3	0.99162	0.99162	0.999942	48412	0	0.29853	0.017232	0.03223	0.964141	1524	2	0.29853
HNRNPR:NM_001102397;NM_005826	5	0.7612	0.76129	0.99964	37056	0	0.052868	0.017233	0.037679	0.964141	1525	1	0.052868
0_chr1_23241463_23241485	1	0.98276	0.98274	0.999942	47960	0	0.55963	0.017236	0.017196	0.953893	1526	1	0.55963
ATP10D:NM_020453	9	0.97799	0.97802	0.99964	47761	0	0.25017	0.017238	0.047191	0.964141	1527	2	0.25017
TCF4:NM_001243236	2	0.86228	0.86245	0.99964	41991	0	0.54464	0.017238	0.026555	0.964141	1528	1	0.54464
0_chr8_145538092_145538114	1	0.98276	0.98274	0.999942	47959	0	0.33361	0.017241	0.017199	0.953893	1529	1	0.33361
VILL:NM_015873	10	0.45001	0.48341	0.99964	22334	1	-0.13827	0.017246	0.050884	0.977367	1530	3	-0.13827
PLEKHM1:NM_014798	2	0.14376	0.14399	0.997678	8652	1	0.24622	0.017248	0.026562	0.964141	1531	1	0.24622
PSMA2:NM_002787	10	0.72387	0.72379	0.99964	35228	0	0.24945	0.017253	0.050896	0.977367	1532	1	0.24945
hsa-mir-544a	6	0.3531	0.36037	0.99964	18139	1	-0.024619	0.017253	0.043435	0.964141	1533	1	-0.024619
CD180:NM_005582	8	0.14452	0.22824	0.99964	8690	1	0.3155	0.017274	0.044909	0.964141	1534	3	0.3155
SPNS3:NM_182538	8	0.53825	0.53867	0.99964	26321	1	0.42925	0.017295	0.044954	0.964141	1535	3	0.42925
random:random_seq_114554_0_22_-1	1	0.98269	0.98266	0.999942	47956	0	1.0304	0.017311	0.017266	0.953893	1536	1	1.0304
CHORDC1:NM_001144073;NM_012124	6	0.10195	0.16699	0.99964	6547	2	0.08501	0.017311	0.043571	0.964141	1537	2	0.08501
ACER2:NM_001010887	9	0.74472	0.74477	0.99964	36253	0	0.1227	0.017321	0.047366	0.964141	1538	1	0.1227
random:random_seq_156497_0_22_-1	1	0.98266	0.98263	0.999942	47954	0	0.2619	0.017344	0.017297	0.953893	1539	1	0.2619
MSH6:NM_001281492;NM_001281494	1	0.98265	0.98263	0.999942	47953	0	0.89135	0.017348	0.017302	0.953893	1540	1	0.89135
CAPZA2:NM_006136	9	0.68136	0.68121	0.99964	33101	0	-0.14297	0.017362	0.047453	0.964141	1541	1	-0.14297
ZNF608:NM_020747	11	0.0010325	0.0044136	0.912614	120	3	-0.24463	0.017382	0.052666	0.98109	1542	2	-0.24463
HADHA:NM_000182	12	0.83238	0.83207	0.99964	40519	0	-0.0088498	0.017391	0.053057	0.98109	1543	3	-0.0088498
AXIN2:NM_004655	11	0.85172	0.85194	0.99964	41471	0	0.027346	0.0174	0.052714	0.98109	1544	3	0.027346
CFAP97:NM_020827	11	0.66792	0.66796	0.99964	32436	1	0.23937	0.017425	0.052777	0.98109	1545	3	0.23937
BAIAP3:NM_001199096;NM_003933	9	0.72398	0.72394	0.99964	35236	0	0.12941	0.017445	0.04762	0.964841	1546	2	0.12941
0_chr1_226124793_226124815	1	0.98255	0.98252	0.999942	47949	0	0.59039	0.017451	0.017398	0.953893	1547	1	0.59039
GMNN:NM_001251989;NM_015895	7	0.41409	0.42127	0.99964	20811	1	0.24516	0.017457	0.04419	0.964141	1548	3	0.24516
MPP6:NM_016447	7	0.068618	0.12151	0.997678	4739	1	-0.035265	0.017464	0.044203	0.964141	1549	1	-0.035265
0_chr4_99992766_99992788	1	0.98253	0.9825	0.999942	47948	0	0.44008	0.01747	0.017415	0.953893	1550	1	0.44008
ERLIN2:NM_001003790;NM_007175	9	0.26996	0.35079	0.99964	14639	1	0.095195	0.01748	0.047703	0.965174	1551	2	0.095195
0_chr17_78939843_78939865	1	0.98247	0.98244	0.999942	47947	0	0.57154	0.01753	0.017478	0.953893	1552	1	0.57154
WDR6:NM_018031	11	0.53236	0.554	0.99964	26031	1	0.02884	0.017548	0.053112	0.98109	1553	2	0.02884
TCP10L2:NM_001145121	1	0.98244	0.98241	0.999942	47946	0	1.4569	0.017558	0.017504	0.953893	1554	1	1.4569
MUM1:NM_032853	9	0.95348	0.95348	0.99964	46527	0	0.22729	0.017561	0.047875	0.966651	1555	3	0.22729
PLA2G2D:NM_001271814;NM_012400	5	0.61883	0.61936	0.99964	30083	0	0.12849	0.017588	0.038248	0.964141	1556	2	0.12849
0_chr11_68381330_68381352	1	0.98237	0.98234	0.999942	47945	0	0.84476	0.017628	0.017574	0.953893	1557	1	0.84476
COL13A1:NM_001130103;NM_080805	9	0.97242	0.97243	0.99964	47469	0	0.14765	0.01768	0.048117	0.967937	1558	3	0.14765
0_chr2_118677713_118677735	1	0.98228	0.98226	0.999942	47943	0	0.60567	0.017717	0.017663	0.953893	1559	1	0.60567
0_chr5_65121806_65121828	1	0.98227	0.98225	0.999942	47942	0	0.7169	0.017726	0.017672	0.953893	1560	1	0.7169
LAMA3:NM_001127717;NM_198129	11	0.76854	0.76876	0.99964	37391	0	0.30303	0.017729	0.053614	0.982911	1561	4	0.30303
PKP1:NM_000299;NM_001005337	10	0.18353	0.28329	0.99964	10571	2	0.054451	0.017731	0.051853	0.978931	1562	3	0.054451
ARHGAP28:NM_001010000	9	0.35406	0.40275	0.99964	18182	1	0.22158	0.017734	0.048238	0.969573	1563	2	0.22158
ZNF559:NM_001202406;NM_032497	7	0.023787	0.057995	0.981978	1960	2	-0.020106	0.017743	0.044855	0.964141	1564	2	-0.020106
0_chr1_20439722_20439744	1	0.98225	0.98223	0.999942	47941	0	0.59776	0.01775	0.017693	0.953893	1565	1	0.59776
EYA1:NM_000503;NM_172059	4	0.39329	0.39315	0.99964	19877	0	0.50562	0.017765	0.034675	0.964141	1566	2	0.50562
RNF207:NM_207396	9	0.4233	0.45015	0.99964	21224	1	0.16473	0.017777	0.048319	0.969573	1567	3	0.16473
random:random_seq_137393_0_22_-1	1	0.98222	0.98219	0.999942	47940	0	0.94898	0.017782	0.017727	0.953893	1568	1	0.94898
STPG1:NM_001199012;NM_178122	11	0.020436	0.057913	0.981978	1721	3	-0.15791	0.0178	0.053808	0.982911	1569	1	-0.15791
C15orf48:NM_032413;NM_197955	2	0.93419	0.93422	0.99964	45578	0	0.63356	0.01784	0.027095	0.964141	1570	1	0.63356
SGCG:NM_000231	8	0.93301	0.93297	0.99964	45536	0	0.19578	0.01784	0.046118	0.964141	1571	2	0.19578
hsa-mir-30c-1	4	0.74914	0.74931	0.99964	36463	0	0.0666	0.017851	0.034813	0.964141	1572	1	0.0666
hsa-mir-654	7	0.4684	0.4698	0.99964	23138	1	0.019169	0.017868	0.04514	0.964141	1573	3	0.019169
0_chr7_1580614_1580636	1	0.98212	0.98209	0.999942	47938	0	0.4148	0.01788	0.017824	0.953893	1574	1	0.4148
hsa-mir-6073	7	0.043445	0.0859	0.994829	3271	2	0.25742	0.017891	0.045194	0.964141	1575	3	0.25742
0_chr1_43310549_43310571	1	0.98211	0.98208	0.999942	47937	0	0.69728	0.017894	0.017841	0.953893	1576	1	0.69728
CERS5:NM_147190	4	0.44984	0.4498	0.99964	22325	0	0.40155	0.017904	0.034905	0.964141	1577	2	0.40155
FIBP:NM_004214;NM_198897	12	0.91728	0.91716	0.99964	44763	0	0.045405	0.01793	0.05447	0.982911	1578	3	0.045405
MTUS2:NM_001033602	9	0.099461	0.17459	0.99964	6415	2	0.15651	0.017941	0.048668	0.970311	1579	3	0.15651
VEGFA:NM_001171626;NM_001287044	1	0.98204	0.98202	0.999942	47935	0	0.34511	0.017955	0.017902	0.953893	1580	1	0.34511
GPR156:NM_001168271;NM_153002	10	0.96181	0.96168	0.99964	46951	0	0.10756	0.017966	0.052321	0.979084	1581	3	0.10756
ATP13A3:NM_024524	8	0.79282	0.79286	0.99964	38605	0	0.027443	0.017978	0.046424	0.964141	1582	2	0.027443
0_chr11_15988146_15988168	1	0.98202	0.98199	0.999942	47934	0	0.64946	0.017983	0.017931	0.953893	1583	1	0.64946
random:random_seq_78665_0_22_-1	1	0.98201	0.98198	0.999942	47933	0	0.61103	0.017988	0.017937	0.953893	1584	1	0.61103
FAHD1:NM_001018104;NM_031208	11	0.83327	0.83353	0.99964	40567	0	0.035984	0.018002	0.054348	0.982911	1585	2	0.035984
CIR1:NM_004882	8	0.9978	0.9978	0.999995	48700	0	0.30779	0.018007	0.046492	0.964141	1586	3	0.30779
RACGAP1:NM_001126103;NM_013277	9	0.85681	0.8569	0.99964	41734	0	0.21805	0.018008	0.048808	0.970311	1587	2	0.21805
0_chr1_220836757_220836779	1	0.98199	0.98196	0.999942	47932	0	0.47184	0.018011	0.017955	0.953893	1588	1	0.47184
random:random_seq_96984_0_22_-1	1	0.98198	0.98196	0.999942	47931	0	1.0105	0.018016	0.01796	0.953893	1589	1	1.0105
CYTH1:NM_004762;NM_017456	8	0.56801	0.568	0.99964	27678	0	0.048563	0.018024	0.046531	0.964141	1590	2	0.048563
ELP5:NM_015362;NM_203415	8	0.89886	0.89874	0.99964	43833	0	0.12685	0.018032	0.046548	0.964141	1591	2	0.12685
AARSD1:NM_001261434	4	0.99329	0.99335	0.999946	48492	0	0.45975	0.018035	0.035121	0.964141	1592	1	0.45975
0_chr5_137843198_137843220	1	0.98195	0.98192	0.999942	47927	0	0.4127	0.018049	0.017989	0.953893	1593	1	0.4127
SEPN1:NM_020451;NM_206926	11	0.92951	0.92968	0.99964	45353	0	0.16035	0.018055	0.054497	0.982911	1594	4	0.16035
random:random_seq_40661_22_0_-1	1	0.98193	0.9819	0.999942	47926	0	0.59247	0.018072	0.018013	0.953893	1595	1	0.59247
0_chr10_13687949_13687971	1	0.98192	0.9819	0.999942	47925	0	1.3452	0.018077	0.018017	0.953893	1596	1	1.3452
LPAR5:NM_001142961;NM_020400	9	0.65945	0.65925	0.99964	32021	0	0.069999	0.018122	0.049047	0.972131	1597	2	0.069999
0_chr11_69482026_69482048	1	0.98185	0.98183	0.999942	47924	0	0.52956	0.018147	0.018084	0.953893	1598	1	0.52956
BCAM:NM_001013257;NM_005581	11	0.17885	0.28296	0.99964	10367	1	-0.049475	0.018154	0.054757	0.983375	1599	1	-0.049475
INTS8:NM_017864	9	0.33624	0.39128	0.99964	17461	1	0.20453	0.01816	0.049122	0.972511	1600	3	0.20453
STRAP:NM_007178	7	0.89635	0.89631	0.99964	43720	0	0.20261	0.018171	0.045837	0.964141	1601	2	0.20261
DEFA6:NM_001926	1	0.98181	0.98178	0.999942	47923	0	0.93537	0.018193	0.018131	0.953893	1602	1	0.93537
PDZK1:NM_001201325;NM_002614	9	0.16714	0.25998	0.99964	9801	2	0.061773	0.018217	0.049239	0.973511	1603	2	0.061773
TREX2:NM_080701	8	0.58727	0.58731	0.99964	28572	0	-0.062596	0.018244	0.047	0.964141	1604	1	-0.062596
TRIM7:NM_033342	3	0.87731	0.87748	0.99964	42756	0	0.072989	0.018254	0.034013	0.964141	1605	1	0.072989
SDE2:NM_152608	6	0.05463	0.097305	0.994829	3954	1	-0.11932	0.018255	0.045779	0.964141	1606	2	-0.11932
SP100:NM_001080391;NM_003113	10	0.94965	0.94956	0.99964	46353	0	0.1851	0.018263	0.052916	0.98109	1607	2	0.1851
0_chr8_67429759_67429781	1	0.98174	0.98171	0.999942	47921	0	0.33974	0.018263	0.018193	0.954295	1608	1	0.33974
0_chr19_15348567_15348589	1	0.98171	0.98168	0.999942	47920	0	0.79963	0.018291	0.01822	0.954295	1609	1	0.79963
HAPLN4:NM_023002	12	0.34915	0.4637	0.99964	17975	1	0.16527	0.018296	0.055408	0.983882	1610	4	0.16527
hsa-mir-4534	7	0.00067641	0.0025393	0.895531	89	3	-0.20274	0.0183	0.046128	0.964141	1611	1	-0.20274
AMPD2:NM_001257360;NM_139156	2	0.14626	0.14644	0.997678	8790	1	0.14936	0.018302	0.027501	0.964141	1612	1	0.14936
CHD8:NM_001170629	9	0.36224	0.4081	0.99964	18528	1	0.22677	0.018305	0.049437	0.974214	1613	3	0.22677
TEN1-CDK3:NM_001258	11	0.4134	0.47675	0.99964	20787	1	0.11592	0.018305	0.055167	0.983882	1614	2	0.11592
hsa-mir-4254	8	0.80529	0.80536	0.99964	39188	0	0.35082	0.01831	0.047135	0.964141	1615	3	0.35082
LAS1L:NM_001170649;NM_031206	10	0.10334	0.18747	0.99964	6625	2	-0.15367	0.018316	0.053021	0.98109	1616	2	-0.15367
ST6GALNAC1:NM_018414	1	0.98168	0.98165	0.999942	47918	0	0.63311	0.018324	0.018252	0.954295	1617	1	0.63311
CROCC:NM_014675	11	0.84308	0.84337	0.99964	41038	0	0.21279	0.018378	0.055357	0.983882	1618	4	0.21279
ERCC8:NM_000082;NM_001007234	6	0.44188	0.44201	0.99964	21997	1	0.1548	0.018385	0.046087	0.964141	1619	2	0.1548
ALKBH2:NM_001001655;NM_001145375	7	0.94017	0.94008	0.99964	45886	0	-0.032704	0.018385	0.046327	0.964141	1620	2	-0.032704
ZNF350:NM_021632	11	0.57213	0.58381	0.99964	27891	1	0.15602	0.018388	0.05538	0.983882	1621	2	0.15602
BARX1:NM_021570	9	0.16557	0.25799	0.99964	9730	1	0.1572	0.018437	0.049709	0.974214	1622	2	0.1572
LGALS14:NM_020129;NM_203471	8	0.68828	0.68819	0.99964	33456	0	0.0077713	0.018465	0.047466	0.964141	1623	1	0.0077713
VPS16:NM_022575;NM_080413	12	0.43496	0.50797	0.99964	21704	1	0.25929	0.018466	0.055865	0.983882	1624	4	0.25929
RASGRP2:NM_001098670;NM_153819	9	0.014646	0.039854	0.977729	1289	2	0.10605	0.018481	0.0498	0.974214	1625	2	0.10605
UBE3A:NM_000462;NM_130839	8	0.32843	0.36761	0.99964	17122	1	0.093323	0.018496	0.047534	0.964141	1626	3	0.093323
ADGRE5:NM_001784	1	0.98149	0.98147	0.999942	47911	0	0.25878	0.018506	0.018437	0.954295	1627	1	0.25878
hsa-mir-4686	9	0.52614	0.53114	0.99964	25735	1	0.19421	0.018512	0.049864	0.974214	1628	3	0.19421
FIGNL1:NM_001042762;NM_022116	10	0.063532	0.13949	0.997678	4462	2	0.10352	0.018517	0.053425	0.981306	1629	3	0.10352
0_chr20_30824460_30824482	1	0.98146	0.98143	0.999942	47908	0	0.93623	0.018543	0.018475	0.954295	1630	1	0.93623
hsa-mir-550b-2	5	0.83726	0.83719	0.99964	40744	0	0.09661	0.018567	0.039804	0.964141	1631	2	0.09661
0_chr9_36834454_36834476	1	0.98142	0.9814	0.999942	47906	0	0.79408	0.018581	0.01851	0.954295	1632	1	0.79408
BAIAP2L2:NM_025045	12	0.97147	0.97146	0.99964	47418	0	0.0062021	0.018585	0.056171	0.983882	1633	4	0.0062021
DDX52:NM_001291476	6	0.17607	0.22204	0.99964	10221	1	0.21121	0.01861	0.046431	0.964141	1634	2	0.21121
MAL:NM_002371;NM_022440	2	0.13517	0.13566	0.997678	8251	1	0.35942	0.018617	0.027774	0.964141	1635	1	0.35942
PGAM4:NM_001029891	3	0.99732	0.99732	0.999995	48668	0	0.29901	0.018626	0.034668	0.964141	1636	2	0.29901
CBFA2T2:NM_001032999;NM_005093	9	0.99169	0.99168	0.999942	48417	0	0.20665	0.018644	0.050146	0.976155	1637	3	0.20665
THEMIS2:NM_001286113;NM_001286115	3	0.18571	0.18841	0.99964	10663	1	-0.22294	0.018669	0.034741	0.964141	1638	1	-0.22294
CKB:NM_001823	10	0.23996	0.35157	0.99964	13227	2	-0.068637	0.018681	0.05376	0.982911	1639	3	-0.068637
CCDC63:NM_001286243;NM_152591	8	0.96675	0.96675	0.99964	47184	0	0.21378	0.018685	0.047959	0.967166	1640	2	0.21378
APOBEC3C:NM_014508	7	0.3125	0.33984	0.99964	16441	1	-0.055575	0.018686	0.047	0.964141	1641	2	-0.055575
0_chr15_73852627_73852649	1	0.98131	0.98127	0.999942	47902	0	0.5097	0.018693	0.01863	0.954353	1642	1	0.5097
SLMO1:NM_001142405;NM_006553	11	0.19058	0.29634	0.99964	10887	2	0.018994	0.018715	0.056248	0.983882	1643	2	0.018994
SH3GL1:NM_001199944;NM_003025	1	0.98128	0.98124	0.999942	47899	0	0.75101	0.018716	0.018652	0.954353	1644	1	0.75101
SEMA3G:NM_020163	9	0.3824	0.42149	0.99964	19382	1	0.10385	0.018726	0.050305	0.976155	1645	2	0.10385
EIF4A1:NM_001204510;NM_001416	10	0.20727	0.31183	0.99964	11702	1	0.084687	0.018768	0.053934	0.982911	1646	2	0.084687
ZNF107:NM_001013746;NM_016220	9	0.97115	0.97117	0.99964	47403	0	0.29452	0.018774	0.050409	0.976621	1647	3	0.29452
RIPPLY1:NM_138382	1	0.98122	0.98117	0.999942	47894	0	0.3823	0.018781	0.018713	0.954353	1648	1	0.3823
BCKDK:NM_001122957;NM_005881	12	0.8108	0.81057	0.99964	39466	0	0.1331	0.018797	0.056713	0.983882	1649	3	0.1331
hsa-mir-4508	6	0.18393	0.22762	0.99964	10585	1	-0.017772	0.018802	0.04671	0.964141	1650	2	-0.017772
random:random_seq_50753_0_22_-1	1	0.9812	0.98115	0.999942	47893	0	0.69875	0.018805	0.018739	0.954353	1651	1	0.69875
LOX:NM_002317	12	0.43483	0.50789	0.99964	21697	1	0.14155	0.018806	0.056734	0.983882	1652	3	0.14155
random:random_seq_35994_0_22_-1	1	0.98119	0.98114	0.999942	47892	0	0.54023	0.018814	0.018748	0.954353	1653	1	0.54023
PRMT2:NM_001242865	2	0.9774	0.97746	0.99964	47723	0	0.4042	0.018857	0.028003	0.964141	1654	1	0.4042
ZSWIM4:NM_023072	10	0.4542	0.48626	0.99964	22521	1	-0.093298	0.01886	0.05412	0.982911	1655	1	-0.093298
CAMSAP3:NM_001080429;NM_020902	11	0.64898	0.6497	0.99964	31511	1	-0.0073161	0.01886	0.056629	0.983882	1656	1	-0.0073161
ITPRIPL1:NM_001008949;NM_178495	9	0.51123	0.51854	0.99964	25087	1	0.097468	0.018861	0.05059	0.977367	1657	3	0.097468
FBP1:NM_000507;NM_001127628	8	0.62596	0.62589	0.99964	30423	0	-0.032306	0.018869	0.048355	0.969573	1658	1	-0.032306
SGSM2:NM_001098509;NM_014853	10	0.91156	0.91139	0.99964	44467	0	0.15215	0.018892	0.054181	0.982911	1659	3	0.15215
HDGFL1:NM_138574	10	0.98381	0.98382	0.999942	48011	0	0.14368	0.018912	0.054212	0.982911	1660	3	0.14368
NPHP4:NM_015102	10	0.76288	0.76279	0.99964	37123	0	-0.051335	0.018959	0.054303	0.982911	1661	3	-0.051335
0_chr1_40537843_40537865	1	0.98097	0.98092	0.999942	47889	0	0.41207	0.019029	0.018971	0.960956	1662	1	0.41207
random:random_seq_161223_0_22_-1	1	0.98097	0.98092	0.999942	47887	0	0.60325	0.019033	0.018974	0.960956	1663	1	0.60325
TFDP2:NM_001178141;NM_001178142	3	0.98061	0.98069	0.999942	47872	0	0.39475	0.019046	0.035392	0.964141	1664	2	0.39475
MTAP:NM_002451	11	0.65335	0.6538	0.99964	31741	1	-0.016544	0.019062	0.05716	0.986147	1665	1	-0.016544
hsa-mir-567	3	0.99565	0.99563	0.999995	48602	0	0.36164	0.019063	0.035421	0.964141	1666	2	0.36164
HNRNPM:NM_005968	4	0.94887	0.94897	0.99964	46309	0	0.093968	0.019066	0.036818	0.964141	1667	1	0.093968
GEM:NM_005261;NM_181702	10	0.035497	0.084776	0.994829	2748	2	-0.062088	0.019089	0.054554	0.982911	1668	1	-0.062088
PHF6:NM_001015877;NM_032458	7	0.77218	0.77202	0.99964	37574	0	0.05101	0.019104	0.047922	0.967166	1669	1	0.05101
0_chr17_45197728_45197750	1	0.98088	0.98084	0.999942	47883	0	0.50202	0.019122	0.019065	0.964141	1670	1	0.50202
FAM47E:NM_001242936	6	0.49253	0.49269	0.99964	24234	0	0.084444	0.019156	0.047229	0.964141	1671	2	0.084444
CDK5RAP2:NM_001011649;NM_018249	12	0.23851	0.35527	0.99964	13152	1	-0.052332	0.019182	0.057706	0.987484	1672	2	-0.052332
IFNW1:NM_002177	6	0.079634	0.13417	0.997678	5358	1	0.054514	0.019184	0.047274	0.964141	1673	1	0.054514
UBE2W:NM_001001481;NM_018299	6	0.67936	0.67936	0.99964	33006	0	0.09025	0.019202	0.047306	0.964141	1674	2	0.09025
PPM1J:NM_005167	12	0.30654	0.43084	0.99964	16183	1	0.067655	0.019204	0.057761	0.987484	1675	4	0.067655
XPNPEP3:NM_022098	6	0.0099988	0.026121	0.969777	937	1	-0.0035241	0.019207	0.047316	0.964141	1676	2	-0.0035241
ZNF30:NM_001099437;NM_194325	11	0.85706	0.85728	0.99964	41745	0	0.10685	0.019221	0.057573	0.987484	1677	3	0.10685
HS6ST3:NM_153456	9	0.010953	0.031836	0.969777	1007	3	-0.19591	0.019229	0.051329	0.977367	1678	3	-0.19591
hsa-mir-424	4	0.20006	0.20915	0.99964	11343	1	-0.010264	0.01925	0.03712	0.964141	1679	1	-0.010264
random:random_seq_31865_0_22_-1	1	0.98075	0.9807	0.999942	47879	0	0.70091	0.019253	0.019201	0.964141	1680	1	0.70091
NM_001281295:NM_001281295;NM_138804	10	0.10154	0.18532	0.99964	6530	1	-0.016127	0.01927	0.054909	0.983882	1681	2	-0.016127
SHISA9:NM_001145205	1	0.98073	0.98068	0.999942	47878	0	0.50258	0.019272	0.01922	0.964141	1682	1	0.50258
SAMD12:NM_207506	1	0.98072	0.98068	0.999942	47877	0	0.78809	0.019276	0.019225	0.964141	1683	1	0.78809
HIST1H3H:NM_003536	5	0.81819	0.81808	0.99964	39785	0	0.15893	0.01928	0.040912	0.964141	1684	2	0.15893
CYP1A2:NM_000761	9	0.088658	0.16096	0.99898	5832	2	-0.2672	0.019305	0.051489	0.977367	1685	1	-0.2672
random:random_seq_6706_0_22_-1	1	0.98069	0.98064	0.999942	47876	0	0.52398	0.019309	0.01926	0.964141	1686	1	0.52398
0_chr2_240898641_240898663	1	0.98068	0.98063	0.999942	47875	0	0.43174	0.019318	0.019266	0.964141	1687	1	0.43174
NR2E1:NM_001286102;NM_003269	6	0.43548	0.4357	0.99964	21728	1	0.23183	0.019329	0.047507	0.964141	1688	2	0.23183
NM_001258214:NM_001258214;NM_001559	10	0.99418	0.9942	0.999946	48539	0	0.2737	0.019332	0.055024	0.983882	1689	2	0.2737
TGM6:NM_001254734;NM_198994	11	0.059021	0.13146	0.997678	4224	2	0.12798	0.019335	0.057875	0.987484	1690	4	0.12798
PPP1R16A:NM_032902	12	0.72189	0.72174	0.99964	35120	0	0.013221	0.019343	0.058127	0.987484	1691	2	0.013221
HIRA:NM_003325	11	0.22184	0.33218	0.99964	12345	2	-0.10908	0.019365	0.057955	0.987484	1692	1	-0.10908
PPP6R1:NM_014931	12	0.84867	0.84836	0.99964	41326	0	0.23069	0.019389	0.058245	0.987484	1693	4	0.23069
CLEC1A:NM_016511	11	0.20869	0.31707	0.99964	11767	2	0.041199	0.019409	0.05807	0.987484	1694	4	0.041199
0_chr18_48607666_48607688	1	0.98059	0.98053	0.999942	47871	0	0.87688	0.019412	0.019365	0.964141	1695	1	0.87688
RNF122:NM_024787	12	0.98918	0.98918	0.999942	48274	0	0.16271	0.019414	0.058307	0.987484	1696	3	0.16271
NM_001290474:NM_001290474;NM_014807	11	0.63499	0.63672	0.99964	30821	1	0.27745	0.01942	0.058101	0.987484	1697	4	0.27745
UTP18:NM_016001	11	0.079474	0.16922	0.99964	5347	2	-0.12754	0.019432	0.058133	0.987484	1698	4	-0.12754
random:random_seq_27900_0_22_-1	1	0.98057	0.98051	0.999942	47870	0	0.54114	0.019435	0.019391	0.964141	1699	1	0.54114
random:random_seq_67566_0_22_-1	1	0.98056	0.9805	0.999942	47869	0	0.30702	0.019444	0.019403	0.964141	1700	1	0.30702
random:random_seq_167050_0_22_-1	1	0.98055	0.98049	0.999942	47868	0	0.55967	0.019454	0.019413	0.964141	1701	1	0.55967
0_chr17_47481940_47481962	1	0.98051	0.98045	0.999942	47867	0	0.65612	0.019491	0.019454	0.964141	1702	1	0.65612
random:random_seq_86252_0_22_-1	1	0.9805	0.98044	0.999942	47866	0	0.33242	0.0195	0.019463	0.964141	1703	1	0.33242
DFNA5:NM_001127453;NM_004403	10	0.86829	0.8681	0.99964	42290	0	0.43894	0.019507	0.05537	0.983882	1704	3	0.43894
SHISA4:NM_198149	11	0.95851	0.95866	0.99964	46790	0	0.19328	0.019512	0.058346	0.987484	1705	3	0.19328
NRIP2:NM_031474	9	0.54012	0.54337	0.99964	26403	1	0.15852	0.019546	0.051994	0.978931	1706	3	0.15852
RNF165:NM_001256758	8	0.1255	0.20287	0.99964	7739	2	0.11748	0.019548	0.049835	0.974214	1707	3	0.11748
ATP6V0C:NM_001198569;NM_001694	12	0.54649	0.57587	0.99964	26687	1	0.17105	0.019549	0.05867	0.987484	1708	4	0.17105
TAAR5:NM_003967	11	0.24478	0.35879	0.99964	13461	1	-0.0094579	0.019551	0.058452	0.987484	1709	4	-0.0094579
ADAD1:NM_001159285;NM_139243	8	0.64686	0.64672	0.99964	31407	0	0.21086	0.019608	0.04996	0.974214	1710	3	0.21086
CENPBD1:NM_145039	4	0.12762	0.14806	0.997678	7864	1	0.015131	0.019655	0.037796	0.964141	1711	1	0.015131
PON3:NM_000940	9	0.76026	0.76029	0.99964	37006	0	0.10072	0.019669	0.052246	0.978931	1712	3	0.10072
0_chrX_9687311_9687333	1	0.98033	0.98026	0.999942	47858	0	0.68757	0.019673	0.019635	0.964141	1713	1	0.68757
VSX1:NM_001256272;NM_014588	4	0.95021	0.95028	0.99964	46378	0	0.57737	0.019682	0.037836	0.964141	1714	2	0.57737
ELN:NM_001278918	1	0.9803	0.98024	0.999942	47857	0	0.43088	0.019701	0.019666	0.964141	1715	1	0.43088
OR6Y1:NM_001005189	10	0.15875	0.2535	0.99964	9392	2	-0.10194	0.019705	0.05576	0.983882	1716	2	-0.10194
0_chr8_41787664_41787686	1	0.98029	0.98023	0.999942	47856	0	0.69142	0.019706	0.01967	0.964141	1717	1	0.69142
MAVS:NM_001206491;NM_020746	9	0.26291	0.34664	0.99964	14322	1	0.076137	0.019729	0.052379	0.97979	1718	2	0.076137
SLC6A6:NM_001134367;NM_003043	7	0.099737	0.16522	0.99964	6429	1	0.031124	0.019747	0.049313	0.973511	1719	1	0.031124
EFNA1:NM_004428;NM_182685	8	0.72338	0.72337	0.99964	35198	0	0.052751	0.01975	0.050277	0.976155	1720	2	0.052751
ACAP3:NM_030649	11	0.82604	0.8263	0.99964	40188	0	0.027662	0.019768	0.059064	0.987484	1721	1	0.027662
XPR1:NM_001135669;NM_004736	10	0.77907	0.77902	0.99964	37911	0	0.11722	0.019784	0.05591	0.983882	1722	3	0.11722
random:random_seq_38607_0_22_-1	1	0.9802	0.98014	0.999942	47852	0	0.51246	0.019799	0.019768	0.964141	1723	1	0.51246
random:random_seq_13458_0_22_-1	1	0.9802	0.98013	0.999942	47851	0	0.79016	0.019804	0.019771	0.964141	1724	1	0.79016
hsa-mir-3666	10	0.16584	0.26201	0.99964	9743	2	-0.083449	0.019849	0.056035	0.983882	1725	3	-0.083449
CLSTN2:NM_022131	10	0.36968	0.4316	0.99964	18837	1	0.21487	0.019857	0.056054	0.983882	1726	3	0.21487
P3H3:NM_014262	12	0.70179	0.7017	0.99964	34127	1	-0.070465	0.019859	0.059491	0.987484	1727	2	-0.070465
TNNI1:NM_003281	3	0.07694	0.09074	0.994829	5203	1	0.30354	0.019863	0.036827	0.964141	1728	2	0.30354
CTNNA1:NM_001290307;NM_001903	10	0.37667	0.43587	0.99964	19136	1	-0.2152	0.019865	0.056069	0.983882	1729	3	-0.2152
0_chr5_179202649_179202671	1	0.98007	0.98002	0.999942	47848	0	0.82005	0.019925	0.019886	0.964141	1730	1	0.82005
C5orf47:NM_001144954	4	0.75339	0.75355	0.99964	36675	0	0.26914	0.019961	0.038281	0.964141	1731	2	0.26914
STARD10:NM_006645	12	0.0025516	0.01034	0.961067	281	3	-0.077337	0.020001	0.059866	0.987484	1732	3	-0.077337
GSTM2:NM_000848;NM_001142368	5	0.69166	0.69195	0.99964	33628	0	0.18914	0.020017	0.042055	0.964141	1733	2	0.18914
SVIL:NM_003174;NM_021738	11	0.9809	0.98102	0.999942	47885	0	-0.052766	0.020021	0.05975	0.987484	1734	1	-0.052766
MOCS1:NM_001075098;NM_005943	6	0.47543	0.47543	0.99964	23443	0	0.022186	0.020038	0.048554	0.969951	1735	1	0.022186
SAT2:NM_133491	10	0.22292	0.33089	0.99964	12403	2	0.052717	0.020039	0.05641	0.983882	1736	3	0.052717
ACOX1:NM_004035;NM_007292	1	0.97995	0.97989	0.999923	47845	0	1.225	0.020051	0.020021	0.964141	1737	1	1.225
random:random_seq_103247_0_22_-1	1	0.97993	0.97987	0.999919	47844	0	0.59757	0.020074	0.020046	0.964141	1738	1	0.59757
MLH1:NM_001167617	4	0.93958	0.93977	0.99964	45856	0	0.068965	0.020078	0.038469	0.964141	1739	1	0.068965
random:random_seq_145_0_22_-1	1	0.97988	0.97982	0.999894	47843	0	1.0313	0.020116	0.020089	0.964141	1740	1	1.0313
random:random_seq_96056_22_0_-1	1	0.97988	0.97982	0.999894	47842	0	0.47219	0.020121	0.020095	0.964141	1741	1	0.47219
SLC39A12:NM_001145195;NM_152725	10	0.77822	0.77817	0.99964	37879	0	0.098166	0.020125	0.056575	0.983882	1742	3	0.098166
0_chr1_161188837_161188859	1	0.97987	0.97981	0.999894	47841	0	0.80036	0.02013	0.020105	0.964141	1743	1	0.80036
LRRC31:NM_001277127;NM_024727	10	0.096089	0.1789	0.99964	6223	2	-0.094393	0.020144	0.056617	0.983882	1744	2	-0.094393
SMG8:NM_018149	11	0.001738	0.0072063	0.961067	191	5	-0.32292	0.020172	0.060159	0.987484	1745	1	-0.32292
PGBD5:NM_001258311	12	0.48471	0.53662	0.99964	23877	1	-0.010806	0.020173	0.060326	0.987484	1746	1	-0.010806
RANBP9:NM_005493	10	0.033112	0.08003	0.994829	2581	2	0.16138	0.020174	0.056676	0.983882	1747	3	0.16138
TMEM45A:NM_018004	5	0.93967	0.9396	0.99964	45865	0	0.19188	0.020188	0.04232	0.964141	1748	2	0.19188
GAD1:NM_000817;NM_013445	12	0.67824	0.67921	0.99964	32942	1	0.025464	0.020191	0.060377	0.987484	1749	3	0.025464
RGL1:NM_015149	9	0.58947	0.58927	0.99964	28676	1	-0.10812	0.020213	0.053381	0.981299	1750	1	-0.10812
ASCC3:NM_001284271;NM_006828	8	0.48691	0.49108	0.99964	23995	1	-0.042566	0.020227	0.051301	0.977367	1751	1	-0.042566
TRIM9:NM_015163;NM_052978	11	0.064642	0.14193	0.997678	4525	2	0.16504	0.020232	0.060318	0.987484	1752	3	0.16504
MAP3K1:NM_005921	10	0.66154	0.66134	0.99964	32118	0	0.065664	0.020236	0.05679	0.983882	1753	2	0.065664
CNR1:NM_033181	3	0.71129	0.71146	0.99964	34581	0	0.2353	0.020269	0.037549	0.964141	1754	2	0.2353
random:random_seq_64252_0_22_-1	1	0.9797	0.97964	0.999854	47837	0	0.22097	0.020303	0.020276	0.964141	1755	1	0.22097
ZNF768:NM_024671	5	0.72433	0.72451	0.99964	35256	0	-0.046801	0.020313	0.042527	0.964141	1756	1	-0.046801
ZNF677:NM_182609	11	0.023845	0.064654	0.989875	1967	2	-0.030108	0.020317	0.060544	0.987484	1757	4	-0.030108
LCN1:NM_001252617;NM_002297	4	0.63087	0.63075	0.99964	30661	0	0.034706	0.020317	0.03886	0.964141	1758	1	0.034706
0_chr22_19956905_19956927	1	0.97967	0.97962	0.999849	47836	0	0.63814	0.020331	0.020301	0.964141	1759	1	0.63814
0_chr4_145032420_145032442	1	0.97965	0.9796	0.999849	47835	0	1.0235	0.020345	0.020312	0.964141	1760	1	1.0235
SLC1A3:NM_001289939	3	0.89718	0.8973	0.99964	43753	0	0.3409	0.020353	0.037709	0.964141	1761	2	0.3409
IFNL1:NM_172140	4	0.65462	0.65458	0.99964	31803	0	0.28626	0.020354	0.038922	0.964141	1762	2	0.28626
UBE2J1:NM_016021	12	0.29015	0.41246	0.99964	15497	1	-0.053754	0.020354	0.0608	0.987484	1763	3	-0.053754
0_chr14_65528871_65528893	1	0.97965	0.97959	0.999849	47834	0	0.96197	0.020354	0.020323	0.964141	1764	1	0.96197
0_chr10_71331921_71331943	1	0.97964	0.97959	0.999849	47832	0	0.7181	0.020359	0.020327	0.964141	1765	1	0.7181
0_chr3_126755711_126755733	1	0.97962	0.97957	0.999849	47831	0	0.686	0.020378	0.020345	0.964141	1766	1	0.686
ZDHHC20:NM_001286638;NM_153251	7	0.89294	0.89288	0.99964	43550	0	0.18579	0.020389	0.050739	0.977367	1767	2	0.18579
LONRF3:NM_001289109	12	0.92995	0.92982	0.99964	45376	0	-0.027072	0.020392	0.060902	0.987484	1768	1	-0.027072
FIBIN:NM_203371	10	0.13426	0.22424	0.99964	8204	1	0.25619	0.020399	0.057102	0.986147	1769	3	0.25619
TMEM184C:NM_018241	7	0.5849	0.58494	0.99964	28469	0	0.26159	0.020418	0.050803	0.977367	1770	3	0.26159
SLC25A45:NM_182556	2	0.21963	0.21951	0.99964	12241	0	0.078605	0.020438	0.029434	0.964141	1771	1	0.078605
GAMT:NM_138924	1	0.97955	0.97951	0.999849	47829	0	0.81036	0.020448	0.020411	0.964141	1772	1	0.81036
random:random_seq_62684_0_22_-1	1	0.97954	0.97949	0.999849	47827	0	0.43478	0.020462	0.020424	0.964141	1773	1	0.43478
hsa-mir-633	4	0.03482	0.062606	0.987207	2712	2	-0.55377	0.020464	0.0391	0.964141	1774	1	-0.55377
VN1R4:NM_173857	11	0.52544	0.54906	0.99964	25702	1	0.050449	0.020496	0.061025	0.987484	1775	4	0.050449
SLC22A25:NM_199352	11	0.91864	0.9188	0.99964	44817	0	0.065856	0.020522	0.061092	0.987484	1776	3	0.065856
0_chr7_42956688_42956710	1	0.97947	0.97942	0.999849	47826	0	1.1441	0.020532	0.020494	0.964141	1777	1	1.1441
SEMA3E:NM_001178129	7	0.88517	0.88508	0.99964	43163	0	0.30193	0.020534	0.051077	0.977367	1778	3	0.30193
THY1:NM_006288	11	0.89435	0.89456	0.99964	43623	0	0.28044	0.02054	0.061145	0.987484	1779	3	0.28044
0_chr6_52696590_52696612	1	0.97943	0.97938	0.999849	47823	0	0.78657	0.020574	0.020535	0.964141	1780	1	0.78657
UCP3:NM_003356;NM_022803	6	0.78215	0.78195	0.99964	38064	0	0.028578	0.020589	0.049347	0.973511	1781	2	0.028578
SEMA5B:NM_001031702;NM_001256347	3	0.89119	0.89132	0.99964	43468	0	0.17845	0.020617	0.038148	0.964141	1782	1	0.17845
random:random_seq_113543_0_22_-1	1	0.97938	0.97934	0.999849	47822	0	0.57149	0.020621	0.020584	0.964141	1783	1	0.57149
IGSF22:NM_173588	9	0.9712	0.97121	0.99964	47405	0	0.10766	0.020625	0.054238	0.982911	1784	1	0.10766
0_chr11_4159711_4159733	1	0.97937	0.97933	0.999849	47821	0	0.98171	0.020635	0.020597	0.964141	1785	1	0.98171
GRWD1:NM_031485	10	0.26075	0.37012	0.99964	14223	1	0.20711	0.020648	0.05759	0.987484	1786	2	0.20711
FAM127B:NM_001078172	1	0.97934	0.9793	0.999849	47819	0	0.58137	0.020658	0.020624	0.964141	1787	1	0.58137
ABCB9:NM_001243013;NM_203444	10	0.71353	0.71345	0.99964	34706	0	0.15767	0.020696	0.057687	0.987484	1788	3	0.15767
EN2:NM_001427	7	0.97247	0.97237	0.99964	47472	0	0.042109	0.02071	0.051467	0.977367	1789	2	0.042109
0_chr17_58024383_58024405	1	0.97928	0.97923	0.999814	47818	0	0.75704	0.020723	0.020681	0.964141	1790	1	0.75704
0_chr11_33724659_33724681	1	0.97926	0.97922	0.999814	47817	0	1.0693	0.020742	0.0207	0.964141	1791	1	1.0693
NAT10:NM_001144030	5	0.81885	0.81874	0.99964	39823	0	0.10057	0.02075	0.043209	0.964141	1792	1	0.10057
ERMARD:NM_001278531;NM_018341	9	0.53391	0.53793	0.99964	26115	1	0.12414	0.020754	0.054504	0.982911	1793	3	0.12414
ZNF184:NM_007149	7	0.082153	0.14053	0.997678	5500	1	0.12067	0.020765	0.051601	0.977585	1794	2	0.12067
SLC16A4:NM_001201546;NM_004696	4	0.98308	0.98314	0.999942	47979	0	0.24312	0.020786	0.039631	0.964141	1795	2	0.24312
0_chr18_19780963_19780985	1	0.9792	0.97916	0.999784	47816	0	0.56599	0.020798	0.020756	0.964141	1796	1	0.56599
LCE4A:NM_178356	4	0.44082	0.44081	0.99964	21954	0	0.17657	0.020832	0.039707	0.964141	1797	2	0.17657
USH1G:NM_001282489;NM_173477	7	0.74671	0.74649	0.99964	36348	0	0.2334	0.020871	0.051842	0.978931	1798	3	0.2334
0_chr5_111499334_111499356	1	0.9791	0.97906	0.999725	47814	0	1.4027	0.020896	0.020852	0.964141	1799	1	1.4027
0_chr1_152884249_152884271	1	0.97908	0.97904	0.999725	47812	0	1.5669	0.020924	0.020878	0.964141	1800	1	1.5669
NM_001291345:NM_001291345;NM_033529	7	0.070996	0.12483	0.997678	4863	2	-0.095043	0.020934	0.051983	0.978931	1801	1	-0.095043
PABPC4:NM_001135653;NM_003819	9	0.1685	0.2617	0.99964	9873	1	0.18124	0.020955	0.054923	0.983882	1802	2	0.18124
SYCE1L:NM_001129979	10	0.19318	0.29491	0.99964	11009	2	-0.039176	0.021014	0.058311	0.987484	1803	2	-0.039176
NPL:NM_001200050	2	0.30801	0.30808	0.99964	16247	0	0.62503	0.02102	0.029963	0.964141	1804	1	0.62503
random:random_seq_12891_0_22_-1	1	0.97897	0.97893	0.999653	47811	0	0.56202	0.021027	0.02098	0.964141	1805	1	0.56202
GAMT:NM_000156	1	0.97895	0.97891	0.999653	47810	0	0.56112	0.021045	0.020999	0.964141	1806	1	0.56112
hsa-mir-4421	7	0.60821	0.60818	0.99964	29578	0	-0.039131	0.021063	0.052273	0.978931	1807	1	-0.039131
SH3BGRL2:NM_031469	5	0.9406	0.94052	0.99964	45911	0	0.22074	0.021071	0.043701	0.964141	1808	1	0.22074
ENO3:NM_001193503;NM_053013	10	0.73224	0.73218	0.99964	35633	0	-0.1461	0.021075	0.058427	0.987484	1809	3	-0.1461
RAB5B:NM_001252036;NM_002868	10	0.55712	0.56422	0.99964	27190	1	0.19049	0.021079	0.058434	0.987484	1810	3	0.19049
0_chr10_101467629_101467651	1	0.97892	0.97888	0.999641	47809	0	0.38899	0.021083	0.021036	0.964141	1811	1	0.38899
HEPN1:NM_001037558	7	0.40805	0.41611	0.99964	20550	1	-0.011742	0.021122	0.052415	0.980094	1812	3	-0.011742
0_chr10_101467775_101467797	1	0.97885	0.97881	0.99964	47806	0	1.3047	0.021148	0.021101	0.964141	1813	1	1.3047
HOXD8:NM_001199747	3	0.24414	0.24452	0.99964	13431	1	0.03084	0.021156	0.039094	0.964141	1814	1	0.03084
random:random_seq_74389_0_22_-1	1	0.97883	0.97879	0.99964	47805	0	0.3884	0.021167	0.021119	0.964141	1815	1	0.3884
random:random_seq_45427_0_22_-1	1	0.97882	0.97879	0.99964	47804	0	0.36398	0.021176	0.021129	0.964141	1816	1	0.36398
TEDDM1:NM_172000	8	0.44027	0.45162	0.99964	21929	1	0.036415	0.02118	0.053385	0.981299	1817	2	0.036415
SDC2:NM_002998	4	0.26523	0.26771	0.99964	14417	1	0.12402	0.021191	0.040316	0.964141	1818	2	0.12402
0_chr4_1814742_1814764	1	0.97881	0.97877	0.99964	47802	0	0.39394	0.021195	0.021148	0.964141	1819	1	0.39394
random:random_seq_82392_0_22_-1	1	0.9788	0.97876	0.99964	47801	0	1.0223	0.021204	0.021158	0.964141	1820	1	1.0223
MCRS1:NM_001278341	5	0.93283	0.93277	0.99964	45518	0	0.17984	0.021223	0.043937	0.964141	1821	2	0.17984
MICU1:NM_001195518;NM_006077	8	0.97383	0.97382	0.99964	47549	0	0.32469	0.021231	0.053485	0.982034	1822	3	0.32469
RPA2:NM_001286076;NM_002946	4	0.85497	0.8552	0.99964	41642	0	0.2491	0.021252	0.040423	0.964141	1823	2	0.2491
MTHFD1:NM_005956	9	0.91279	0.91283	0.99964	44518	0	0.075512	0.021259	0.055538	0.983882	1824	3	0.075512
PTTG1IP:NM_004339	7	0.94727	0.94717	0.99964	46238	0	0.22285	0.021266	0.052734	0.98109	1825	3	0.22285
0_chr5_137843751_137843773	1	0.97873	0.97869	0.99964	47800	0	0.73776	0.021274	0.021229	0.964141	1826	1	0.73776
LPXN:NM_001143995;NM_004811	12	0.80575	0.80545	0.99964	39208	0	0.1123	0.021289	0.063193	0.987484	1827	4	0.1123
ARHGAP44:NM_014859	11	0.80246	0.80278	0.99964	39036	0	0.13864	0.02133	0.063251	0.987484	1828	2	0.13864
ZNF619:NM_001145082;NM_001145093	12	0.020812	0.061639	0.98623	1745	3	-0.071213	0.021349	0.063344	0.987484	1829	4	-0.071213
0_chr4_146050176_146050198	1	0.97863	0.9786	0.99964	47795	0	0.48048	0.021367	0.021319	0.964141	1830	1	0.48048
IFNA2:NM_000605	2	0.45587	0.45585	0.99964	22591	0	0.43763	0.021371	0.030272	0.964141	1831	1	0.43763
NM_001242698	3	0.25755	0.25775	0.99964	14090	1	0.2664	0.021374	0.03948	0.964141	1832	2	0.2664
C1QL3:NM_001010908	10	0.81443	0.81433	0.99964	39609	0	-0.057372	0.021381	0.05903	0.987484	1833	3	-0.057372
GCM1:NM_003643	8	0.8556	0.85555	0.99964	41674	0	0.080844	0.021381	0.053804	0.982911	1834	2	0.080844
GK5:NM_001039547	9	0.63925	0.6391	0.99964	31020	0	0.15214	0.02141	0.055851	0.983882	1835	3	0.15214
SLK:NM_014720	8	0.20051	0.28514	0.99964	11369	1	0.040789	0.021426	0.053897	0.982911	1836	3	0.040789
random:random_seq_7650_0_22_-1	1	0.97856	0.97853	0.99964	47792	0	0.69409	0.021437	0.021387	0.964141	1837	1	0.69409
0_chr8_24808731_24808753	1	0.97852	0.97849	0.99964	47790	0	0.68026	0.021479	0.021428	0.964141	1838	1	0.68026
COMMD4:NM_017828	3	0.8413	0.84138	0.99964	40961	0	0.045481	0.021487	0.039674	0.964141	1839	1	0.045481
PEBP1:NM_002567	11	0.0045568	0.016118	0.961067	481	2	0.20876	0.021489	0.06369	0.987484	1840	4	0.20876
MAMDC4:NM_206920	12	0.61104	0.62236	0.99964	29700	1	0.096521	0.021491	0.063719	0.987484	1841	4	0.096521
random:random_seq_78729_0_22_-1	1	0.97851	0.97847	0.99964	47789	0	0.73145	0.021493	0.021443	0.964141	1842	1	0.73145
0_chr9_141018085_141018107	1	0.9785	0.97846	0.99964	47788	0	0.73097	0.021503	0.021451	0.964141	1843	1	0.73097
MT1F:NM_005949	1	0.97849	0.97846	0.99964	47787	0	0.52752	0.021512	0.021459	0.964141	1844	1	0.52752
hsa-mir-7852	3	0.90637	0.90646	0.99964	44197	0	0.13091	0.021515	0.039719	0.964141	1845	1	0.13091
NAB1:NM_005966	10	0.96049	0.96036	0.99964	46885	0	0.22029	0.021518	0.05931	0.987484	1846	2	0.22029
ZDHHC17:NM_015336	10	0.95759	0.95748	0.99964	46736	0	0.3195	0.021521	0.059318	0.987484	1847	3	0.3195
ITPR3:NM_002224	11	0.96871	0.9689	0.99964	47278	0	0.20754	0.021522	0.063776	0.987484	1848	4	0.20754
0_chr6_50814851_50814873	1	0.97845	0.97842	0.99964	47785	0	0.65341	0.021554	0.021505	0.964141	1849	1	0.65341
ACYP2:NM_138448	9	0.6949	0.6947	0.99964	33778	0	0.030156	0.021554	0.056147	0.983882	1850	2	0.030156
0_chr2_217070494_217070516	1	0.97842	0.97839	0.99964	47782	0	0.26487	0.021577	0.021529	0.964141	1851	1	0.26487
DALRD3:NM_001009996;NM_001276405	8	0.79827	0.79836	0.99964	38861	0	0.14728	0.021584	0.054248	0.982911	1852	3	0.14728
0_chr15_33025101_33025123	1	0.9784	0.97837	0.99964	47781	0	0.61898	0.021601	0.021552	0.964141	1853	1	0.61898
WDR73:NM_032856	12	0.2112	0.32555	0.99964	11877	2	0.16475	0.021601	0.064019	0.987484	1854	4	0.16475
random:random_seq_14461_0_22_-1	1	0.97838	0.97835	0.99964	47778	0	0.42377	0.021619	0.02157	0.964141	1855	1	0.42377
GPR139:NM_001002911	12	0.91383	0.91375	0.99964	44569	0	0.24925	0.021628	0.064095	0.987484	1856	3	0.24925
0_chr2_228425635_228425657	1	0.97837	0.97833	0.99964	47775	0	0.49391	0.021633	0.021585	0.964141	1857	1	0.49391
HEXDC:NM_173620	10	0.75838	0.7583	0.99964	36922	0	0.011301	0.021646	0.059565	0.987484	1858	2	0.011301
0_chr16_23476833_23476855	1	0.97835	0.97832	0.99964	47773	0	0.52904	0.021647	0.021598	0.964141	1859	1	0.52904
MSN:NM_002444	6	0.16529	0.21445	0.99964	9716	1	0.3957	0.021662	0.050929	0.977367	1860	2	0.3957
RNPS1:NM_001286625;NM_080594	9	0.027368	0.06686	0.991396	2189	1	0.0016029	0.021663	0.056363	0.983882	1861	2	0.0016029
0_chr5_176726386_176726408	1	0.97832	0.97828	0.99964	47772	0	0.97854	0.021685	0.021637	0.964141	1862	1	0.97854
HM13:NM_178582	2	0.54633	0.54639	0.99964	26675	0	0.13489	0.021685	0.030568	0.964141	1863	1	0.13489
CBLC:NM_001130852	3	0.87665	0.87679	0.99964	42719	0	0.41377	0.021702	0.040054	0.964141	1864	2	0.41377
UBL4A:NM_014235	8	0.73992	0.73985	0.99964	36010	0	0.082549	0.021722	0.054539	0.982911	1865	2	0.082549
0_chr12_69237519_69237541	1	0.97827	0.97824	0.99964	47771	0	1.005	0.021727	0.021681	0.964141	1866	1	1.005
hsa-mir-548l	9	0.21947	0.32204	0.99964	12230	1	-0.028167	0.021738	0.05652	0.983882	1867	3	-0.028167
hsa-mir-193a	10	0.87287	0.87273	0.99964	42532	0	-0.043737	0.021747	0.059756	0.987484	1868	1	-0.043737
RGS21:NM_001039152	3	0.66502	0.66518	0.99964	32311	0	0.20613	0.021778	0.040185	0.964141	1869	2	0.20613
MBTD1:NM_017643	9	0.85194	0.85203	0.99964	41481	0	-0.044923	0.021779	0.056603	0.983882	1870	1	-0.044923
0_chr1_1717141_1717163	1	0.97819	0.97816	0.99964	47768	0	0.45116	0.021806	0.021765	0.964141	1871	1	0.45116
COX6A2:NM_005205	9	0.96878	0.96881	0.99964	47282	0	0.14857	0.021809	0.056664	0.983882	1872	3	0.14857
CCDC90B:NM_001286116;NM_021825	4	0.34398	0.34383	0.99964	17782	0	0.23494	0.021821	0.041392	0.964141	1873	2	0.23494
ZNF276:NM_001113525;NM_152287	11	0.1145	0.21048	0.99964	7205	2	-0.1022	0.021835	0.0646	0.987484	1874	3	-0.1022
0_chr1_39328255_39328277	1	0.97816	0.97813	0.99964	47765	0	0.84436	0.021839	0.021797	0.964141	1875	1	0.84436
IL12RB1:NM_001290023;NM_153701	12	0.27146	0.39162	0.99964	14706	2	0.098306	0.021844	0.064644	0.987484	1876	3	0.098306
hsa-mir-18a	4	0.1241	0.14523	0.997678	7678	1	0.26428	0.021855	0.041447	0.964141	1877	2	0.26428
STRN3:NM_001083893;NM_014574	10	0.24134	0.35326	0.99964	13293	2	0.10408	0.02187	0.059981	0.987484	1878	3	0.10408
0_chr5_58266489_58266511	1	0.97812	0.97808	0.99964	47764	0	0.98634	0.021881	0.021839	0.964141	1879	1	0.98634
PSME4:NM_014614	11	0.71204	0.71208	0.99964	34628	0	0.084974	0.021906	0.064789	0.987484	1880	3	0.084974
GPR33:NM_001197184	9	0.87846	0.87857	0.99964	42820	0	0.10971	0.021928	0.056914	0.984296	1881	3	0.10971
ATE1:NM_001001976;NM_007041	7	0.65601	0.65571	0.99964	31868	0	0.068929	0.021929	0.054218	0.982911	1882	2	0.068929
TEKT5:NM_144674	11	0.23137	0.34326	0.99964	12807	2	0.12265	0.021963	0.064944	0.987484	1883	4	0.12265
FGG:NM_000509;NM_021870	8	0.88842	0.88831	0.99964	43334	0	0.27893	0.021981	0.055108	0.983882	1884	2	0.27893
DEPDC4:NM_152317	12	0.97825	0.97824	0.99964	47770	0	0.20008	0.021996	0.065043	0.987484	1885	4	0.20008
ZBTB41:NM_194314	10	0.27419	0.37724	0.99964	14794	1	0.083288	0.022021	0.060284	0.987484	1886	2	0.083288
HP:NM_001126102;NM_005143	7	0.47693	0.47785	0.99964	23505	1	0.15496	0.022081	0.054559	0.982911	1887	3	0.15496
0_chr2_202245192_202245214	1	0.97789	0.97785	0.99964	47757	0	0.72962	0.022114	0.022072	0.964141	1888	1	0.72962
0_chrX_48566215_48566237	1	0.97788	0.97784	0.99964	47756	0	0.27181	0.022124	0.022082	0.964141	1889	1	0.27181
0_chr9_36840282_36840304	1	0.97787	0.97783	0.99964	47754	0	0.81182	0.022133	0.022092	0.964141	1890	1	0.81182
TPM1:NM_001018007;NM_001018020	2	0.98345	0.98351	0.999942	47995	0	0.45479	0.022156	0.030999	0.964141	1891	1	0.45479
random:random_seq_69997_0_22_-1	1	0.97784	0.97781	0.99964	47753	0	0.68506	0.022161	0.02212	0.964141	1892	1	0.68506
ZNF500:NM_021646	10	0.65736	0.65717	0.99964	31923	0	-0.093986	0.022167	0.060577	0.987484	1893	3	-0.093986
0_chr5_917246_917268	1	0.97782	0.97779	0.99964	47752	0	0.40927	0.02218	0.022141	0.964141	1894	1	0.40927
random:random_seq_162288_0_22_-1	1	0.97779	0.97775	0.99964	47748	0	0.4048	0.022212	0.022174	0.964141	1895	1	0.4048
FCRL2:NM_030764	10	0.97522	0.97517	0.99964	47623	0	0.1003	0.022218	0.060677	0.987484	1896	3	0.1003
0_chr19_50029504_50029526	1	0.97778	0.97774	0.99964	47746	0	0.61979	0.022222	0.022182	0.964141	1897	1	0.61979
SLC25A30:NM_001286806	1	0.97772	0.97769	0.99964	47742	0	0.4303	0.022278	0.022236	0.964141	1898	1	0.4303
RET:NM_020630;NM_020975	11	0.0008469	0.0036651	0.912614	100	1	-0.04433	0.022287	0.065794	0.987484	1899	1	-0.04433
hsa-mir-4315-2	4	0.9037	0.90389	0.99964	44084	0	0.14364	0.022322	0.042226	0.964141	1900	2	0.14364
C5orf24:NM_001135586;NM_152409	11	0.92517	0.92534	0.99964	45131	0	0.052752	0.022337	0.065884	0.987484	1901	1	0.052752
PRKAR1A:NM_001276289;NM_212472	8	0.076706	0.13814	0.997678	5198	1	0.17698	0.022352	0.055879	0.983882	1902	2	0.17698
USO1:NM_001290049;NM_003715	12	0.078237	0.16748	0.99964	5284	2	0.0085626	0.022369	0.065995	0.987484	1903	3	0.0085626
RCL1:NM_005772	8	0.68598	0.68592	0.99964	33334	0	0.15163	0.022378	0.055939	0.983882	1904	2	0.15163
DDIAS:NM_145018	11	0.49681	0.52934	0.99964	24435	1	-0.035586	0.022387	0.065975	0.987484	1905	1	-0.035586
0_chr5_10265812_10265834	1	0.97759	0.97756	0.99964	47739	0	0.83546	0.022413	0.022376	0.964141	1906	1	0.83546
0_chr1_154678008_154678030	1	0.97755	0.97752	0.99964	47737	0	0.41198	0.02245	0.022411	0.964141	1907	1	0.41198
0_chr15_91043618_91043640	1	0.97753	0.9775	0.99964	47734	0	0.87726	0.022469	0.02243	0.964141	1908	1	0.87726
NXN:NM_001205319	2	0.89287	0.89294	0.99964	43540	0	0.62302	0.022488	0.031288	0.964141	1909	1	0.62302
APITD1-CORT:NM_001243768;NM_199006	1	0.97747	0.97744	0.99964	47726	0	1.0935	0.022534	0.022501	0.964141	1910	1	1.0935
POU3F2:NM_005604	12	0.32459	0.45129	0.99964	16956	2	-0.12079	0.022538	0.066417	0.987484	1911	3	-0.12079
CLDN3:NM_001306	11	0.15414	0.25505	0.99964	9189	1	0.14665	0.022538	0.066277	0.987484	1912	2	0.14665
SMCP:NM_030663	6	0.66928	0.6693	0.99964	32501	0	0.054171	0.022541	0.052236	0.978931	1913	1	0.054171
DMC1:NM_007068	3	0.4489	0.44896	0.99964	22287	0	0.37928	0.022542	0.041504	0.964141	1914	2	0.37928
TGFB3:NM_003239	10	0.69579	0.6957	0.99964	33812	0	0.14516	0.022547	0.061341	0.987484	1915	2	0.14516
WWTR1:NM_001168278;NM_015472	12	0.86639	0.86612	0.99964	42191	0	0.0011202	0.022548	0.066444	0.987484	1916	3	0.0011202
DYNC2LI1:NM_001193464;NM_016008	8	0.98026	0.98027	0.999942	47855	0	0.156	0.022572	0.056339	0.983882	1917	2	0.156
TRUB1:NM_139169	12	0.80144	0.80113	0.99964	38992	0	0.058852	0.02258	0.066517	0.987484	1918	3	0.058852
RGAG4:NM_001024455	10	0.021717	0.057002	0.981978	1803	3	0.10543	0.022588	0.061418	0.987484	1919	2	0.10543
C3orf30:NM_152539	10	0.88126	0.88113	0.99964	42973	0	0.2936	0.022605	0.061447	0.987484	1920	2	0.2936
OR13H1:NM_001004486	9	0.83354	0.83359	0.99964	40582	0	0.11988	0.022612	0.058325	0.987484	1921	3	0.11988
hsa-mir-6074	4	0.84191	0.84222	0.99964	40980	0	0.40691	0.022655	0.042777	0.964141	1922	2	0.40691
POM121C:NM_001099415	5	0.99309	0.99304	0.999946	48476	0	0.12056	0.022676	0.046228	0.964141	1923	1	0.12056
BAG3:NM_004281	9	0.79665	0.79673	0.99964	38802	0	-0.083671	0.022685	0.058477	0.987484	1924	1	-0.083671
0_chr10_88684342_88684364	1	0.97731	0.97729	0.99964	47721	0	0.62977	0.022688	0.022653	0.964141	1925	1	0.62977
WNK2:NM_001282394;NM_006648	12	0.039573	0.098062	0.994829	3017	2	0.11973	0.022699	0.06683	0.987484	1926	4	0.11973
hsa-mir-6809*	6	0.811	0.8107	0.99964	39472	0	0.13051	0.022706	0.052482	0.980313	1927	1	0.13051
PSMC2:NM_001204453;NM_002803	8	0.018906	0.047621	0.97959	1628	1	0.16853	0.022714	0.056648	0.983882	1928	3	0.16853
CCNY:NM_001282852;NM_181698	7	0.61323	0.61316	0.99964	29815	0	0.22839	0.022742	0.056012	0.983882	1929	2	0.22839
0_chrX_9686263_9686285	1	0.97723	0.9772	0.99964	47717	0	0.77428	0.022772	0.022734	0.964141	1930	1	0.77428
SLC10A3:NM_001142391;NM_019848	7	0.78673	0.78663	0.99964	38298	0	-0.1543	0.022794	0.056129	0.983882	1931	1	-0.1543
E2F4:NM_001950	10	0.0043401	0.014979	0.961067	457	4	-0.27922	0.022795	0.061826	0.987484	1932	2	-0.27922
0_chr19_50029561_50029583	1	0.97717	0.97715	0.99964	47715	0	0.53719	0.022828	0.022791	0.964141	1933	1	0.53719
0_chr14_62262545_62262567	1	0.97716	0.97713	0.99964	47714	0	0.93377	0.022842	0.022804	0.964141	1934	1	0.93377
0_chr1_183595712_183595734	1	0.97711	0.97708	0.99964	47711	0	0.58912	0.022889	0.02285	0.964141	1935	1	0.58912
0_chr16_89633158_89633180	1	0.97711	0.97708	0.99964	47710	0	0.45307	0.022894	0.022854	0.964141	1936	1	0.45307
hsa-mir-216a	9	0.60832	0.60798	0.99964	29585	0	0.13891	0.022902	0.058937	0.987484	1937	2	0.13891
TAZ:NM_000116;NM_181311	5	0.31862	0.32301	0.99964	16704	1	-0.15591	0.022905	0.046588	0.964141	1938	1	-0.15591
hsa-mir-331*	4	0.29596	0.29674	0.99964	15735	1	0.0172	0.022943	0.043263	0.964141	1939	1	0.0172
ABCD2:NM_005164	10	0.1891	0.28998	0.99964	10821	2	-0.28765	0.022982	0.062194	0.987484	1940	1	-0.28765
C2CD4A:NM_207322	8	0.75322	0.75316	0.99964	36665	0	-0.0077283	0.023009	0.057264	0.986147	1941	2	-0.0077283
PSMD13:NM_002817;NM_175932	8	0.84471	0.84463	0.99964	41130	0	0.061982	0.023012	0.057267	0.986147	1942	3	0.061982
EXTL2:NM_001033025;NM_001439	10	0.21507	0.3213	0.99964	12066	1	-0.040941	0.023028	0.062283	0.987484	1943	2	-0.040941
PERP:NM_022121	8	0.4977	0.50067	0.99964	24479	1	0.20564	0.023029	0.057304	0.986147	1944	3	0.20564
GPR162:NM_014449	11	0.9643	0.96444	0.99964	47073	0	-0.035195	0.023041	0.067234	0.987484	1945	1	-0.035195
random:random_seq_78339_0_22_-1	1	0.97696	0.97693	0.99964	47706	0	0.37113	0.023043	0.022998	0.964141	1946	1	0.37113
ZBTB10:NM_001105539;NM_023929	9	0.89627	0.89629	0.99964	43716	0	-0.01302	0.023056	0.059255	0.987484	1947	2	-0.01302
0_chr17_72838496_72838518	1	0.97692	0.97689	0.99964	47704	0	0.56832	0.023076	0.023027	0.964141	1948	1	0.56832
SLC35B2:NM_001286509;NM_178148	10	0.15971	0.25466	0.99964	9437	2	0.15135	0.023078	0.062379	0.987484	1949	3	0.15135
TRPM7:NM_017672	12	0.7718	0.7715	0.99964	37552	0	0.079076	0.02308	0.067833	0.987484	1950	4	0.079076
0_chr2_178488813_178488835	1	0.97692	0.97689	0.99964	47703	0	0.65026	0.023081	0.023033	0.964141	1951	1	0.65026
hsa-mir-600	7	0.62741	0.62727	0.99964	30498	0	0.062438	0.023082	0.056774	0.983882	1952	1	0.062438
ACSL6:NM_001205251	3	0.2804	0.28058	0.99964	15075	0	-0.15392	0.023087	0.042439	0.964141	1953	1	-0.15392
UGT2A1:NM_001252274;NM_006798	8	0.45293	0.46208	0.99964	22452	1	-0.10377	0.023121	0.057498	0.987149	1954	2	-0.10377
MYF6:NM_002469	9	0.28072	0.35718	0.99964	15089	1	0.17426	0.023149	0.059445	0.987484	1955	3	0.17426
hsa-mir-513b	6	0.58752	0.58762	0.99964	28586	0	0.20507	0.02316	0.053157	0.98109	1956	2	0.20507
random:random_seq_146888_0_22_-1	1	0.97683	0.9768	0.99964	47699	0	0.25164	0.023174	0.02313	0.964141	1957	1	0.25164
0_chr7_93054910_93054932	1	0.97682	0.97679	0.99964	47698	0	0.87405	0.023179	0.023134	0.964141	1958	1	0.87405
CORO1C:NM_001105237;NM_014325	6	0.41466	0.41585	0.99964	20844	1	-0.027827	0.023201	0.053226	0.981097	1959	1	-0.027827
MRPL35:NM_016622;NM_145644	5	0.23321	0.2491	0.99964	12905	1	0.28499	0.023203	0.047056	0.964141	1960	1	0.28499
0_chr15_41775230_41775252	1	0.97679	0.97677	0.99964	47696	0	0.43272	0.023211	0.023171	0.964141	1961	1	0.43272
hsa-mir-5697	7	0.8996	0.89957	0.99964	43870	0	0.28623	0.023232	0.057116	0.986147	1962	3	0.28623
SLC22A18:NM_002555;NM_183233	11	0.1921	0.2981	0.99964	10955	1	0.0025251	0.023242	0.067616	0.987484	1963	2	0.0025251
random:random_seq_36077_0_22_-1	1	0.97672	0.97669	0.99964	47694	0	0.677	0.023277	0.023234	0.964141	1964	1	0.677
VSIG10L:NM_001163922	12	0.66453	0.66674	0.99964	32285	1	0.19046	0.023297	0.068404	0.987484	1965	4	0.19046
MTMR11:NM_181873	6	0.9893	0.98929	0.999942	48284	0	0.40141	0.023311	0.053387	0.981299	1966	2	0.40141
0_chr15_41775707_41775729	1	0.97668	0.97666	0.99964	47693	0	0.67726	0.023319	0.023273	0.964141	1967	1	0.67726
ATXN7L1:NM_020725;NM_152749	9	0.89681	0.89681	0.99964	43738	0	0.089717	0.023329	0.059815	0.987484	1968	3	0.089717
PDPR:NM_017990	11	0.045596	0.10632	0.994959	3400	3	-0.074826	0.023343	0.067805	0.987484	1969	2	-0.074826
random:random_seq_114576_0_22_-1	1	0.97663	0.97662	0.99964	47692	0	0.46279	0.023365	0.023316	0.964141	1970	1	0.46279
KIF20B:NM_001284259;NM_016195	7	0.10013	0.16576	0.99964	6450	2	-0.18768	0.023371	0.057414	0.987149	1971	1	-0.18768
HLA-A:NM_001242758;NM_002116	2	0.56233	0.56244	0.99964	27436	0	0.26801	0.023393	0.032093	0.964141	1972	1	0.26801
random:random_seq_90965_0_22_-1	1	0.9766	0.97659	0.99964	47689	0	0.95948	0.023398	0.023351	0.964141	1973	1	0.95948
FAM13A:NM_001015045;NM_001265580	8	0.07581	0.13694	0.997678	5131	2	0.0093569	0.023417	0.058145	0.987484	1974	3	0.0093569
PINLYP:NM_001193621;NM_001193622	3	0.20124	0.20306	0.99964	11403	1	0.29488	0.023444	0.043054	0.964141	1975	2	0.29488
0_chr16_70607766_70607788	1	0.97652	0.9765	0.99964	47686	0	0.52144	0.023482	0.023426	0.964141	1976	1	0.52144
0_chr6_152420872_152420894	1	0.97649	0.97648	0.99964	47684	0	0.3431	0.023505	0.023447	0.964141	1977	1	0.3431
0_chr19_3123569_3123591	1	0.97648	0.97646	0.99964	47681	0	1.062	0.023519	0.02346	0.964141	1978	1	1.062
KDM5B:NM_006618	12	0.79975	0.79945	0.99964	38912	0	0.14968	0.023529	0.068985	0.987484	1979	3	0.14968
EPHB6:NM_004445	11	0.016638	0.050397	0.97959	1442	1	-0.0094398	0.023547	0.068193	0.987484	1980	3	-0.0094398
random:random_seq_22036_0_22_-1	1	0.97645	0.97643	0.99964	47680	0	0.46194	0.023547	0.023485	0.964141	1981	1	0.46194
CDCA4:NM_017955;NM_145701	8	0.8404	0.84031	0.99964	40905	0	0.068771	0.023565	0.05847	0.987484	1982	3	0.068771
SDR42E1:NM_145168	10	0.78667	0.78664	0.99964	38292	0	0.035571	0.023576	0.063384	0.987484	1983	1	0.035571
PREPL:NM_001042385	3	0.37616	0.37633	0.99964	19112	0	-0.2099	0.023597	0.043328	0.964141	1984	1	-0.2099
NYAP1:NM_173564	11	0.57049	0.58255	0.99964	27799	1	0.0012423	0.023626	0.06835	0.987484	1985	3	0.0012423
KIAA2026:NM_001017969	12	0.9577	0.95774	0.99964	46744	0	0.061248	0.023673	0.069355	0.987484	1986	4	0.061248
0_chr17_35970029_35970051	1	0.97632	0.9763	0.99964	47677	0	1.4543	0.023683	0.023625	0.964141	1987	1	1.4543
TAAR8:NM_053278	6	0.99673	0.99673	0.999995	48645	0	0.29595	0.023695	0.053963	0.982911	1988	2	0.29595
ADIPOR1:NM_001290553;NM_015999	11	0.31967	0.42559	0.99964	16744	1	0.12015	0.02371	0.068515	0.987484	1989	3	0.12015
ARHGEF1:NM_198977	1	0.97628	0.97626	0.99964	47675	0	0.56974	0.023725	0.023663	0.964141	1990	1	0.56974
0_chr12_120124629_120124651	1	0.97626	0.97624	0.99964	47673	0	0.61058	0.023743	0.023683	0.964141	1991	1	0.61058
MAP7D3:NM_001173517;NM_024597	2	0.25332	0.25327	0.99964	13882	0	0.40077	0.023752	0.032418	0.964141	1992	1	0.40077
FAM135A:NM_020819	1	0.97624	0.97623	0.99964	47672	0	0.46129	0.023757	0.023697	0.964141	1993	1	0.46129
C1orf35:NM_024319	11	0.24677	0.36109	0.99964	13561	2	0.010602	0.02376	0.068608	0.987484	1994	2	0.010602
FSTL5:NM_001128427;NM_020116	12	0.92158	0.92143	0.99964	44965	0	0.32746	0.023775	0.069629	0.987484	1995	4	0.32746
random:random_seq_112115_0_22_-1	1	0.97621	0.97619	0.99964	47671	0	0.42285	0.02379	0.023727	0.964141	1996	1	0.42285
PTPN7:NM_001199797	1	0.9762	0.97618	0.99964	47670	0	0.31544	0.023799	0.023735	0.964141	1997	1	0.31544
KLF12:NM_007249	12	0.45324	0.51826	0.99964	22472	1	-0.010538	0.02385	0.069827	0.987484	1998	2	-0.010538
CCT7:NM_006429	6	0.45136	0.4514	0.99964	22397	1	0.11949	0.02386	0.054204	0.982911	1999	2	0.11949
[truncated: 46,823 more rows]

## Sheet: CRISPRWT_CloneR_3rep_day9
id	num	neg|score	neg|p-value	neg|fdr	neg|rank	neg|goodsgrna	neg|lfc	pos|score	pos|p-value	pos|fdr	pos|rank	pos|goodsgrna	pos|lfc
CASP8:NM_001080124;NM_033358	11	0.88403	0.88429	0.999913	43045	0	1.1866	4.4927e-14	1.014e-07	0.00165	1	8	1.1866
TNFRSF10B:NM_003842;NM_147187	11	0.95058	0.95069	0.999913	46337	0	0.63216	2.8325e-10	1.014e-07	0.00165	2	9	0.63216
STK35:NM_080836	12	0.50475	0.65066	0.999913	26352	1	0.16508	9.2309e-09	1.014e-07	0.00165	3	7	0.16508
BAK1:NM_001188	10	0.92305	0.92287	0.999913	44955	0	0.54322	4.8363e-07	4.7657e-06	0.058168	4	6	0.54322
SEPN1:NM_020451;NM_206926	11	1	1	1	48822	0	0.57572	1.4643e-06	1.014e-05	0.09901	5	9	0.57572
MYC:NM_002467	10	0.94164	0.94155	0.999913	45884	0	0.674	7.0143e-06	5.2423e-05	0.312376	6	8	0.674
CDC40:NM_015891	10	0.96217	0.96203	0.999913	46920	0	0.71866	7.1228e-06	5.3032e-05	0.312376	7	7	0.71866
EFEMP1:NM_001039348;NM_001039349	11	0.92077	0.92095	0.999913	44841	0	0.12401	8.332e-06	6.3983e-05	0.312376	8	5	0.12401
ZNF708:NM_021269	5	0.99998	0.99998	1	48820	0	1.0559	1.2185e-05	5.8913e-05	0.312376	9	5	1.0559
SH3GLB1:NM_001206651;NM_016009	7	0.62843	0.63925	0.999913	31402	1	0.061567	1.6338e-05	0.00010028	0.397182	10	2	0.061567
OR2T27:NM_001001824	7	0.25911	0.3804	0.999913	15556	1	0.061517	1.7258e-05	0.00010576	0.397182	11	3	0.061517
KRTAP29-1:NM_001257309	11	0.67451	0.74183	0.999913	33341	1	0.56395	1.9988e-05	0.00013963	0.402155	12	6	0.56395
UBE2R2:NM_017811	10	0.9383	0.93816	0.999913	45712	0	0.21624	2.7392e-05	0.00017471	0.417348	13	4	0.21624
ZNF8:NM_021089	11	0.52838	0.66383	0.999913	27310	1	0.42929	2.8371e-05	0.00019438	0.417348	14	7	0.42929
ANAPC4:NM_001286756;NM_013367	9	0.84101	0.84108	0.999913	40922	0	0.71746	3.0028e-05	0.00019661	0.417348	15	5	0.71746
REN:NM_000537	11	0.79833	0.81035	0.999913	38852	1	0.51619	3.8759e-05	0.00025948	0.506733	16	5	0.51619
CPVL:NM_019029;NM_031311	11	0.045216	0.12717	0.995499	3821	4	-0.31358	4.5268e-05	0.00030491	0.528337	17	3	-0.31358
BID:NM_001196;NM_197966	4	0.93927	0.93946	0.999913	45755	0	0.17218	4.6678e-05	0.00018911	0.417348	18	1	0.17218
CREB1:NM_004379;NM_134442	11	0.97834	0.97848	0.999913	47742	0	0.13472	4.8774e-05	0.00032681	0.531848	19	5	0.13472
OR1E2:NM_003554	7	0.99999	0.99999	1	48821	0	0.65993	5.5816e-05	0.00030531	0.528337	20	6	0.65993
EHMT1:NM_001145527;NM_024757	8	0.9991	0.9991	0.99997	48780	0	0.48138	6.1258e-05	0.00034506	0.543437	21	5	0.48138
GPM6A:NM_001261448;NM_201592	2	0.99994	0.99994	1	48819	0	1.2469	6.1316e-05	0.00012644	0.402155	22	2	1.2469
0_chr4_1815380_1815402	1	0.99994	0.99994	1	48818	0	3.7385	6.3017e-05	6.3171e-05	0.312376	23	1	3.7385
SMARCA5:NM_003601	10	0.97195	0.97193	0.999913	47422	0	0.36475	6.8027e-05	0.00040833	0.545738	24	6	0.36475
SERPINA5:NM_000624	11	0.36062	0.52679	0.999913	20174	2	0.0036541	7.1153e-05	0.00045457	0.545738	25	3	0.0036541
DAGLA:NM_006133	11	0.74974	0.77976	0.999913	36604	1	0.24437	7.9934e-05	0.00050628	0.545738	26	6	0.24437
HNRNPR:NM_001102397;NM_005826	5	0.40771	0.43655	0.999913	22202	1	0.12131	8.1686e-05	0.00038319	0.545738	27	2	0.12131
FRMD3:NM_001244961	1	0.99992	0.99992	1	48817	0	3.13	8.1689e-05	8.264e-05	0.366787	28	1	3.13
CDIPT:NM_001286585;NM_006319	9	0.090901	0.1991	0.99833	6756	1	0.29465	8.188e-05	0.0005002	0.545738	29	4	0.29465
GSTM2:NM_000848;NM_001142368	5	0.48242	0.49425	0.999913	25405	1	0.052299	0.00010292	0.00048195	0.545738	30	2	0.052299
PGBD1:NM_001184743;NM_032507	11	0.59829	0.71079	0.999913	30147	1	0.24593	0.00010461	0.00064946	0.645388	31	4	0.24593
DPY19L2:NM_173812	10	0.20427	0.37005	0.999913	12866	2	0.7748	0.0001102	0.00066366	0.645388	32	6	0.7748
TMF1:NM_007114	9	0.99835	0.99831	0.999913	48742	0	0.51265	0.00012101	0.00069833	0.645388	33	6	0.51265
hsa-mir-6771	10	0.7169	0.74512	0.999913	35224	1	0.34872	0.00012307	0.0007322	0.645388	34	5	0.34872
DAB2:NM_001244871;NM_001343	9	0.37906	0.51732	0.999913	20970	1	0.53773	0.00013013	0.00074072	0.645388	35	6	0.53773
ATP13A5:NM_198505	12	0.012203	0.046581	0.995499	1246	5	0.28307	0.00013186	0.00086747	0.667466	36	6	0.28307
0_chr22_38368673_38368695	1	0.99986	0.99987	1	48816	0	3.1051	0.0001377	0.00013699	0.402155	37	1	3.1051
0_chr5_156680067_156680089	1	0.99986	0.99986	1	48815	0	2.0136	0.00014237	0.00014003	0.402155	38	1	2.0136
RHBDD1:NM_001167608;NM_032276	10	0.24085	0.41128	0.999913	14692	1	0.31389	0.00014681	0.00087031	0.667466	39	6	0.31389
CYLD:NM_001042355;NM_015247	11	0.20093	0.36876	0.999913	12712	2	0.045061	0.00015374	0.00092608	0.671782	40	4	0.045061
AMELX:NM_001142;NM_182681	6	0.58589	0.5928	0.999913	29651	1	0.03174	0.00015403	0.00071719	0.645388	41	1	0.03174
OR13G1:NM_001005487	9	0.54306	0.63156	0.999913	27917	1	0.15776	0.00015834	0.00087497	0.667466	42	2	0.15776
TCN1:NM_001062	9	0.89989	0.89989	0.999913	43848	0	0.45631	0.00016882	0.00092871	0.671782	43	6	0.45631
hsa-mir-548l	9	0.46296	0.59679	0.999913	24563	1	0.035943	0.00017523	0.00096319	0.671782	44	4	0.035943
HNRNPL:NM_001005335;NM_001533	8	0.95609	0.95612	0.999913	46624	0	0.51722	0.00017675	0.00094544	0.671782	45	6	0.51722
KIAA0226L:NM_001286764;NM_001286766	6	0.055612	0.12601	0.995499	4532	3	-0.34842	0.00018204	0.00084394	0.667466	46	1	-0.34842
0_chr6_34255116_34255138	1	0.99981	0.99982	1	48813	0	3.255	0.00019372	0.00018809	0.417348	47	1	3.255
LDLRAD4:NM_001003674;NM_001276249	1	0.9998	0.99981	1	48812	0	3.343	0.00020305	0.00019499	0.417348	48	1	3.343
PCBP1:NM_006196	10	0.26483	0.43073	0.999913	15801	1	0.24997	0.00022672	0.0013337	0.754338	49	5	0.24997
hsa-mir-4443	8	0.27744	0.40829	0.999913	16410	2	0.47829	0.00023224	0.0012284	0.742269	50	5	0.47829
ZCCHC11:NM_001009881;NM_015269	9	0.76535	0.76882	0.999913	37321	1	0.23436	0.00023489	0.0012562	0.747947	51	4	0.23436
0_chr5_154194247_154194269	1	0.99976	0.99977	1	48811	0	3.5761	0.0002404	0.0002317	0.471328	52	1	3.5761
TCP11:NM_001093728;NM_001261819	2	0.34365	0.34362	0.999913	19403	0	1.1687	0.00024738	0.0005	0.545738	53	1	1.1687
BTLA:NM_001085357	2	0.99975	0.99976	1	48810	0	0.98581	0.00024871	0.00050324	0.545738	54	2	0.98581
GMNN:NM_001251989;NM_015895	7	0.76906	0.76887	0.999913	37499	0	0.15858	0.00024937	0.0012096	0.742269	55	2	0.15858
TINF2:NM_001099274;NM_012461	8	0.91961	0.91952	0.999913	44782	0	0.30003	0.00025443	0.0013447	0.754338	56	6	0.30003
EPHA1:NM_005232	12	0.50487	0.65076	0.999913	26355	1	0.3586	0.00025979	0.0015604	0.777379	57	7	0.3586
NPPB:NM_002521	8	0.40528	0.53549	0.999913	22110	1	-0.094604	0.00026449	0.0013972	0.754338	58	2	-0.094604
hsa-mir-3614*	2	0.99972	0.99973	1	48809	0	1.0325	0.00027514	0.0005509	0.572256	59	2	1.0325
0_chr1_39328649_39328671	1	0.99971	0.99972	1	48807	0	1.6607	0.00029175	0.00028361	0.528337	60	1	1.6607
FZD10:NM_007197	12	0.43832	0.60094	0.999913	23527	2	0.17259	0.00029176	0.0017275	0.785383	61	4	0.17259
ADGRA2:NM_032777	11	0.30928	0.48815	0.999913	17825	1	0.28474	0.00030334	0.0017507	0.785383	62	6	0.28474
DCAF11:NM_001163484;NM_181357	10	0.76822	0.77901	0.999913	37466	1	0.19766	0.00030716	0.001733	0.785383	63	4	0.19766
BAIAP3:NM_001199098;NM_001199099	3	0.94635	0.9464	0.999913	46126	0	0.81685	0.00031807	0.0009204	0.671782	64	2	0.81685
0_chr10_92501454_92501476	1	0.99968	0.99969	1	48805	0	2.5115	0.00031975	0.00031383	0.528337	65	1	2.5115
ITIH5:NM_001001851;NM_032817	5	0.34448	0.39204	0.999913	19440	1	0.86335	0.00032733	0.0013179	0.754338	66	3	0.86335
DBH:NM_000787	11	0.3679	0.53236	0.999913	20489	2	-0.011544	0.00033854	0.0019508	0.785383	67	2	-0.011544
NEUROD2:NM_006160	11	0.33853	0.51005	0.999913	19162	1	0.25361	0.00034092	0.0019642	0.785383	68	5	0.25361
SON:NM_001291411;NM_138927	12	0.99821	0.99821	0.999913	48733	0	0.43978	0.00035232	0.0020618	0.785383	69	7	0.43978
OSBP2:NM_001282739;NM_030758	10	0.90879	0.90865	0.999913	44254	0	0.20665	0.0003625	0.0020058	0.785383	70	4	0.20665
SLC2A9:NM_001001290;NM_020041	8	0.6707	0.68473	0.999913	33161	1	0.48474	0.00037219	0.0019315	0.785383	71	3	0.48474
SNAP91:NM_001256718	2	0.97866	0.97872	0.999913	47762	0	1.7549	0.00037807	0.00075349	0.645388	72	2	1.7549
NM_001290314:NM_001290314;NM_016536	10	0.76054	0.77351	0.999913	37085	1	-0.090057	0.00038688	0.0021244	0.785383	73	4	-0.090057
PTPRU:NM_001195001;NM_133178	11	0.87358	0.87382	0.999913	42530	0	0.18109	0.00039312	0.002253	0.785383	74	5	0.18109
GFM1:NM_024996	7	0.99462	0.99464	0.999913	48541	0	0.23327	0.00040308	0.0018709	0.785383	75	3	0.23327
0_chrX_138644396_138644418	1	0.99957	0.99958	0.999978	48803	0	3.1518	0.00042712	0.00041503	0.545738	76	1	3.1518
TMOD2:NM_001142885;NM_014548	8	0.61878	0.64881	0.999913	31017	1	0.028174	0.00042937	0.0022019	0.785383	77	2	0.028174
TERT:NM_001193376;NM_198253	11	0.90727	0.90743	0.999913	44190	0	0.12323	0.00043636	0.0024736	0.785383	78	3	0.12323
FBLIM1:NM_001024215;NM_017556	6	0.98729	0.98728	0.999913	48180	0	0.26958	0.00043908	0.001982	0.785383	79	5	0.26958
TOMM5:NM_001134484;NM_001134485	6	0.78921	0.78899	0.999913	38415	0	0.61485	0.00044289	0.0019995	0.785383	80	4	0.61485
0_chrX_63488274_63488296	1	0.99955	0.99956	0.999978	48802	0	2.9583	0.00044579	0.00043348	0.545738	81	1	2.9583
C10orf105:NM_001164375;NM_001168390	5	0.98	0.97993	0.999913	47816	0	0.66437	0.00045352	0.0017636	0.785383	82	4	0.66437
PKP1:NM_000299;NM_001005337	10	0.45756	0.59666	0.999913	24325	2	0.27205	0.00046409	0.0024789	0.785383	83	5	0.27205
VNN1:NM_004666	12	0.99057	0.99057	0.999913	48337	0	0.36681	0.00047508	0.002738	0.790668	84	6	0.36681
HNRNPA0:NM_006805	9	0.2169	0.36715	0.999913	13514	2	0.084171	0.00047698	0.0024024	0.785383	85	3	0.084171
random:random_seq_16288_0_22_-1	1	0.99952	0.99953	0.999978	48800	0	1.6408	0.00047846	0.00046471	0.545738	86	1	1.6408
PSMD13:NM_002817;NM_175932	8	0.29975	0.43114	0.999913	17373	2	0.13134	0.00048477	0.0024312	0.785383	87	4	0.13134
0_chr2_37333746_37333768	1	0.99951	0.99952	0.999978	48799	0	3.1081	0.0004878	0.0004714	0.545738	88	1	3.1081
C7orf49:NM_001243749;NM_024033	3	0.9705	0.97063	0.999913	47331	0	1.2059	0.00049671	0.0014225	0.754338	89	2	1.2059
hsa-mir-203a	5	0.38728	0.42179	0.999913	21319	1	0.032847	0.0005017	0.0019391	0.785383	90	1	0.032847
0_chr4_145915973_145915995	1	0.99949	0.9995	0.999978	48798	0	2.8771	0.00050647	0.0004927	0.545738	91	1	2.8771
ZMYND15:NM_001136046;NM_032265	9	0.55979	0.63952	0.999913	28577	1	0.3627	0.00050721	0.0025428	0.790668	92	5	0.3627
CISD2:NM_001008388	6	0.19289	0.29703	0.999913	12320	1	0.4817	0.00051803	0.0023181	0.785383	93	3	0.4817
0_chr19_18892842_18892864	1	0.99947	0.99949	0.999978	48796	0	2.9751	0.00052514	0.00050973	0.545738	94	1	2.9751
AMIGO3:NM_198722	11	0.86925	0.86947	0.999913	42325	0	0.26561	0.00052649	0.0029563	0.790668	95	6	0.26561
0_chr12_123900070_123900092	1	0.99947	0.99948	0.999978	48795	0	2.8697	0.00052981	0.00051419	0.545738	96	1	2.8697
hsa-mir-6805	7	0.9856	0.98551	0.999913	48094	0	0.25283	0.00053745	0.002443	0.785383	97	4	0.25283
NRIP1:NM_003489	11	0.47294	0.61661	0.999913	24984	1	0.31932	0.00053901	0.0030271	0.790668	98	3	0.31932
ZNF709:NM_152601	10	0.07747	0.18911	0.996051	5984	1	0.52638	0.00054361	0.0028549	0.790668	99	5	0.52638
FGD5:NM_152536	11	0.99641	0.99643	0.999913	48629	0	0.38125	0.0005501	0.003084	0.790668	100	6	0.38125
hsa-mir-7641-2	3	0.96347	0.96363	0.999913	46985	0	0.32138	0.00055305	0.0015833	0.780828	101	1	0.32138
CCDC148:NM_138803	2	0.99945	0.99945	0.999978	48793	0	0.6969	0.00055448	0.0010978	0.722968	102	2	0.6969
SIK3:NM_001281749;NM_025164	11	0.03173	0.098061	0.995499	2833	4	-0.20212	0.00055791	0.0031256	0.790668	103	4	-0.20212
EFNA4:NM_005227	2	0.99944	0.99944	0.999978	48792	0	0.53459	0.00056397	0.0011149	0.722968	104	2	0.53459
DNAJB8:NM_153330	10	0.94256	0.94244	0.999913	45922	0	0.46573	0.00058336	0.0030293	0.790668	105	5	0.46573
COL16A1:NM_001856	10	0.22355	0.39664	0.999913	13869	1	0.32838	0.00058669	0.0030429	0.790668	106	4	0.32838
CLIC6:NM_053277	12	0.64189	0.75099	0.999913	31982	1	0.42294	0.00059794	0.0033805	0.803726	107	7	0.42294
TMEM81:NM_203376	8	0.89748	0.89737	0.999913	43734	0	0.54443	0.00060755	0.002921	0.790668	108	5	0.54443
PFKL:NM_001002021;NM_002626	9	0.074883	0.17357	0.995499	5831	2	-0.026733	0.000609	0.0030204	0.790668	109	2	-0.026733
HDGF:NM_004494	3	0.47995	0.48009	0.999913	25301	0	0.46498	0.00062153	0.0017922	0.785383	110	2	0.46498
FAM98A:NM_015475	7	0.55514	0.58637	0.999913	28393	1	-0.17332	0.00062291	0.0027926	0.790668	111	3	-0.17332
0_chr16_81995676_81995698	1	0.99936	0.99937	0.999978	48791	0	1.7487	0.00064184	0.00063182	0.642636	112	1	1.7487
NM_001290021	9	0.059455	0.14865	0.995499	4781	3	-0.28764	0.00065099	0.0032222	0.803726	113	1	-0.28764
ZNF600:NM_198457	7	0.60561	0.62193	0.999913	30462	1	0.47327	0.00066161	0.002953	0.790668	114	3	0.47327
INTS8:NM_017864	9	0.84895	0.84902	0.999913	41314	0	0.49613	0.00066554	0.0032899	0.803726	115	4	0.49613
CDK7:NM_001799	7	0.91707	0.91697	0.999913	44664	0	0.38836	0.00068078	0.0030252	0.790668	116	3	0.38836
random:random_seq_58600_0_22_-1	1	0.9993	0.99931	0.999978	48789	0	2.5599	0.00069785	0.0006886	0.645388	117	1	2.5599
CAMLG:NM_001745	11	0.47973	0.62228	0.999913	25292	2	0.019513	0.00069986	0.0037798	0.841607	118	3	0.019513
0_chr16_14529701_14529723	1	0.99929	0.9993	0.999978	48788	0	2.6796	0.00071186	0.00070259	0.645388	119	1	2.6796
SLC25A30:NM_001286807	6	0.20666	0.3136	0.999913	12983	2	0.11328	0.00071398	0.0030579	0.790668	120	2	0.11328
PAPD7:NM_001171805;NM_006999	9	0.27959	0.42386	0.999913	16495	1	-0.10262	0.00071454	0.0035322	0.815781	121	4	-0.10262
VPS72:NM_001271087;NM_005997	9	0.49879	0.61179	0.999913	26097	1	0.44766	0.00072154	0.0035661	0.817389	122	5	0.44766
CCDC153:NM_001145018	5	0.61981	0.62034	0.999913	31067	0	0.5831	0.00075474	0.0028139	0.790668	123	4	0.5831
XCL1:NM_002995	3	0.99924	0.99923	0.99997	48787	0	0.83026	0.00075679	0.0021824	0.785383	124	3	0.83026
FSTL5:NM_001128427;NM_020116	12	0.84361	0.84983	0.999913	41049	1	0.39906	0.00076473	0.0042548	0.842271	125	6	0.39906
DBF4B:NM_025104;NM_145663	7	0.83198	0.83182	0.999913	40449	0	0.44393	0.00076762	0.0033856	0.803726	126	4	0.44393
ASXL1:NM_015338	5	0.06583	0.12624	0.995499	5226	2	-0.18838	0.00077557	0.0028885	0.790668	127	2	-0.18838
hsa-mir-3148	3	0.62328	0.62338	0.999913	31194	0	0.18862	0.00077701	0.0022441	0.785383	128	1	0.18862
TMEM9:NM_001288564;NM_016456	11	0.79408	0.8074	0.999913	38643	1	-0.0077968	0.00078395	0.0041506	0.842271	129	4	-0.0077968
KRT71:NM_033448	10	0.097439	0.21844	0.999897	7126	3	-0.23518	0.00078776	0.0039974	0.842271	130	2	-0.23518
0_chr3_48473715_48473737	1	0.9992	0.99921	0.99997	48785	0	2.8883	0.00079588	0.00078554	0.653717	131	1	2.8883
hsa-mir-4530*	1	0.9992	0.99921	0.99997	48784	0	1.9651	0.00080055	0.00079	0.653717	132	1	1.9651
CLUL1:NM_001289036;NM_199167	10	0.29093	0.45217	0.999913	17005	2	0.037569	0.00081549	0.0041228	0.842271	133	3	0.037569
LPL:NM_000237	10	0.12335	0.25603	0.999913	8594	3	-0.020144	0.00082249	0.0041566	0.842271	134	2	-0.020144
BBS7:NM_018190;NM_176824	9	0.95222	0.95225	0.999913	46415	0	0.48836	0.00082281	0.0040573	0.842271	135	6	0.48836
NM_001047980	5	0.53758	0.54145	0.999913	27694	1	-0.17763	0.00082828	0.0030745	0.790668	136	1	-0.17763
0_chr14_45397972_45397994	1	0.99917	0.99918	0.99997	48783	0	2.0224	0.00082856	0.000819	0.666419	137	1	2.0224
EIF2B5:NM_003907	11	0.1346	0.28196	0.999913	9234	3	-0.23902	0.0008469	0.004426	0.842271	138	1	-0.23902
PDZRN3:NM_015009	12	0.00075514	0.0042112	0.943438	118	3	0.31466	0.0008717	0.0047961	0.842271	139	7	0.31466
GALNT11:NM_022087	9	0.079685	0.18127	0.995499	6128	1	0.6684	0.00087978	0.0043276	0.842271	140	6	0.6684
SOSTDC1:NM_015464	7	0.99875	0.99877	0.999913	48765	0	0.5372	0.00089933	0.0039581	0.842271	141	5	0.5372
MDH1:NM_001199111;NM_005917	10	0.92092	0.92073	0.999913	44850	0	0.38024	0.00090581	0.0045355	0.842271	142	5	0.38024
SECISBP2L:NM_001193489;NM_014701	7	0.81948	0.81932	0.999913	39889	0	0.1976	0.00091193	0.0040116	0.842271	143	2	0.1976
TRMT10A:NM_001134665;NM_152292	8	0.76829	0.7683	0.999913	37467	0	0.4716	0.00092174	0.0041753	0.842271	144	5	0.4716
ZNF33A:NM_001278170;NM_006974	8	0.035765	0.097553	0.995499	3127	3	-0.34026	0.00092908	0.0042037	0.842271	145	3	-0.34026
RANBP17:NM_022897	10	0.18366	0.34134	0.999913	11850	1	0.29597	0.00095054	0.0047334	0.842271	146	5	0.29597
0_chr19_50818935_50818957	1	0.99904	0.99904	0.999964	48778	0	1.9984	0.00095926	0.00095792	0.671782	147	1	1.9984
POLR1D:NM_001206559;NM_152705	4	0.90732	0.90752	0.999913	44196	0	0.59218	0.00098178	0.0034077	0.803726	148	3	0.59218
0_chrX_48567299_48567321	1	0.99902	0.99902	0.999963	48777	0	0.97555	0.0009826	0.00098185	0.67515	149	1	0.97555
ATF1:NM_005171	9	0.99015	0.99013	0.999913	48318	0	0.28742	0.00098621	0.0048247	0.842271	150	6	0.28742
LYVE1:NM_006691	11	0.23001	0.40627	0.999913	14152	1	0.24048	0.0010008	0.0051232	0.842271	151	5	0.24048
C19orf66:NM_018381	9	0.98384	0.98386	0.999913	48014	0	0.04295	0.0010109	0.0049348	0.842271	152	3	0.04295
ZFP36L2:NM_006887	8	0.95007	0.95005	0.999913	46310	0	0.36384	0.0010173	0.0045535	0.842271	153	5	0.36384
AES:NM_198969	1	0.99898	0.99898	0.999941	48776	0	1.7114	0.0010246	0.0010228	0.692459	154	1	1.7114
TLR4:NM_003266;NM_138554	9	0.76485	0.76841	0.999913	37297	1	0.19997	0.0010288	0.0050155	0.842271	155	1	0.19997
ZNF431:NM_133473	3	0.97286	0.97299	0.999913	47460	0	0.84389	0.0010321	0.0029648	0.790668	156	2	0.84389
PDE5A:NM_001083;NM_033430	1	0.99896	0.99896	0.999941	48775	0	1.5626	0.0010386	0.0010354	0.692459	157	1	1.5626
EIF2AK1:NM_001134335;NM_014413	11	0.87125	0.87148	0.999913	42414	0	0.32642	0.0010415	0.0053052	0.842271	158	6	0.32642
LPIN2:NM_014646	11	0.69825	0.75289	0.999913	34387	1	0.21255	0.0010426	0.0053108	0.842271	159	5	0.21255
PROL1:NM_021225	12	0.39562	0.57045	0.999913	21703	1	0.48649	0.0010492	0.0057123	0.863425	160	7	0.48649
ICAM1:NM_000201	10	0.14661	0.28919	0.999913	9896	3	0.18944	0.0010498	0.0051767	0.842271	161	3	0.18944
IZUMO2:NM_152358	8	0.055232	0.13208	0.995499	4507	2	0.2661	0.0010525	0.0046975	0.842271	162	4	0.2661
ADAMTSL4:NM_001288607;NM_025008	10	0.64372	0.70528	0.999913	32056	1	0.1641	0.0010561	0.0052041	0.842271	163	3	0.1641
SOX4:NM_003107	10	0.80045	0.8039	0.999913	38964	1	0.16005	0.0010745	0.0052951	0.842271	164	4	0.16005
MSANTD4:NM_032424	10	0.011352	0.041608	0.995499	1176	4	-0.32364	0.001086	0.0053481	0.842271	165	2	-0.32364
SNX2:NM_001278199;NM_003100	4	0.12189	0.19798	0.997707	8507	1	0.13669	0.0010918	0.0037125	0.835265	166	1	0.13669
NM_152571	7	0.12532	0.23301	0.999913	8709	2	-0.13155	0.0011268	0.0049179	0.842271	167	2	-0.13155
0_chr12_101787958_101787980	1	0.99887	0.99887	0.999918	48772	0	2.9675	0.0011273	0.0011254	0.722968	168	1	2.9675
MGME1:NM_052865	10	0.15927	0.30709	0.999913	10559	1	0.46648	0.001143	0.0056071	0.855461	169	5	0.46648
CHAT:NM_020549	2	0.99885	0.99885	0.999913	48771	0	0.5877	0.0011534	0.0022493	0.785383	170	2	0.5877
NM_130390	2	0.99885	0.99885	0.999913	48770	0	0.79635	0.0011547	0.0022526	0.785383	171	2	0.79635
COL14A1:NM_021110	11	0.14025	0.28946	0.999913	9558	3	0.039035	0.0011596	0.0058342	0.869622	172	2	0.039035
0_chr14_32626728_32626750	1	0.99884	0.99884	0.999913	48769	0	2.5355	0.0011646	0.0011619	0.736724	173	1	2.5355
EIF1:NM_005801	9	0.079526	0.18103	0.995499	6117	3	-0.19566	0.0011967	0.0056732	0.860679	174	2	-0.19566
0_chr3_71731705_71731727	1	0.9988	0.9988	0.999913	48768	0	1.8488	0.001202	0.001197	0.742269	175	1	1.8488
UBE2J2:NM_194457;NM_194458	8	0.91196	0.91186	0.999913	44392	0	0.20466	0.001213	0.0053463	0.842271	176	3	0.20466
RSRC1:NM_001271838;NM_016625	3	0.99877	0.99876	0.999913	48767	0	0.65861	0.001231	0.0035097	0.815781	177	3	0.65861
0_chr10_92500808_92500830	1	0.99876	0.99876	0.999913	48766	0	2.0837	0.0012393	0.0012315	0.742269	178	1	2.0837
ZNF41:NM_007130;NM_153380	11	0.99249	0.99255	0.999913	48434	0	0.35611	0.0012577	0.0062755	0.872598	179	6	0.35611
METAP1:NM_015143	11	0.44735	0.59532	0.999913	23854	1	0.49673	0.0012657	0.0063116	0.872598	180	6	0.49673
CNPY2:NM_014255	7	0.021704	0.062296	0.995499	2043	1	0.35902	0.0012696	0.0054884	0.850652	181	4	0.35902
CCNH:NM_001199189;NM_001239	6	0.89127	0.89104	0.999913	43443	0	0.12604	0.0012737	0.0049342	0.842271	182	2	0.12604
MYL12B:NM_001144944;NM_033546	2	0.99873	0.99873	0.999913	48764	0	1.0396	0.001274	0.0024665	0.785383	183	2	1.0396
C8orf48:NM_001007090	10	0.41719	0.56031	0.999913	22613	1	0.49221	0.0012813	0.0062288	0.872598	184	5	0.49221
OR7C1:NM_198944	10	0.0978	0.21897	0.999897	7150	2	0.18483	0.0012845	0.0062459	0.872598	185	4	0.18483
NM_001291494:NM_001291494;NM_003638	9	0.9105	0.91054	0.999913	44326	0	0.17481	0.0012877	0.0060191	0.872598	186	3	0.17481
0_chr14_62262545_62262567	1	0.99871	0.99871	0.999913	48763	0	2.6085	0.0012907	0.0012895	0.754338	187	1	2.6085
COPS7B:NM_001282949	2	0.9987	0.99871	0.999913	48762	0	0.98903	0.0012954	0.0025095	0.785383	188	2	0.98903
TACC1:NM_001122824	6	0.74745	0.74744	0.999913	36505	0	0.31668	0.0013016	0.0050325	0.842271	189	3	0.31668
NAB1:NM_005966	10	0.91454	0.91437	0.999913	44534	0	0.10912	0.0013017	0.0063254	0.872598	190	3	0.10912
MAMDC2:NM_153267	11	0.061265	0.16085	0.995499	4906	3	-0.027889	0.0013042	0.006476	0.88324	191	5	-0.027889
PCDHA11:NM_018902;NM_031861	10	0.87497	0.87483	0.999913	42599	0	-0.046132	0.0013062	0.0063449	0.872598	192	4	-0.046132
GALT:NM_000155	4	0.0047807	0.013417	0.97226	562	2	-0.52626	0.0013157	0.004316	0.842271	193	1	-0.52626
CAMK2N2:NM_033259	4	0.98133	0.98139	0.999913	47882	0	0.45161	0.0013167	0.0043195	0.842271	194	3	0.45161
DEFB116:NM_001037731	6	0.98146	0.98145	0.999913	47890	0	0.51692	0.0013243	0.005107	0.842271	195	4	0.51692
MBD6:NM_052897	10	0.74131	0.76052	0.999913	36255	1	0.19715	0.0013438	0.0065152	0.88324	196	3	0.19715
CDHR3:NM_152750	8	0.36346	0.49734	0.999913	20298	2	0.045103	0.0013491	0.005878	0.869622	197	3	0.045103
BARX1:NM_021570	9	0.45223	0.58931	0.999913	24054	1	0.10441	0.0013518	0.0062613	0.872598	198	3	0.10441
PHYHIP:NM_001099335;NM_014759	10	0.79222	0.79719	0.999913	38561	1	0.17552	0.0013641	0.0066024	0.88324	199	5	0.17552
DGKZ:NM_201532	3	0.99863	0.99862	0.999913	48759	0	0.43499	0.001372	0.0038894	0.842271	200	3	0.43499
random:random_seq_178586_0_22_-1	1	0.99863	0.99863	0.999913	48758	0	1.7682	0.0013747	0.0013726	0.754338	201	1	1.7682
PCSK1:NM_000439;NM_001177875	10	0.63618	0.70158	0.999913	31743	1	0.21842	0.0014019	0.006766	0.88324	202	4	0.21842
0_chr2_85775552_85775574	1	0.9986	0.9986	0.999913	48756	0	3.2087	0.0014027	0.0014014	0.754338	203	1	3.2087
C1QTNF2:NM_031908	11	0.085916	0.21069	0.999897	6486	3	-0.016248	0.0014111	0.006925	0.883397	204	2	-0.016248
random:random_seq_137393_0_22_-1	1	0.99858	0.99858	0.999913	48755	0	1.8744	0.0014214	0.0014207	0.754338	205	1	1.8744
0_chr16_12756292_12756314	1	0.99857	0.99857	0.999913	48754	0	1.6765	0.0014307	0.0014284	0.754338	206	1	1.6765
CXCR3:NM_001504	3	0.99857	0.99857	0.999913	48753	0	0.91489	0.0014316	0.0040579	0.842271	207	3	0.91489
PRICKLE4:NM_013397	10	0.32561	0.48104	0.999913	18575	2	0.085241	0.0014388	0.0069315	0.883397	208	5	0.085241
0_chr11_1297986_1298008	1	0.99856	0.99856	0.999913	48752	0	2.6683	0.0014401	0.0014369	0.754338	209	1	2.6683
0_chr2_201344366_201344388	1	0.99854	0.99853	0.999913	48751	0	1.9559	0.0014587	0.001455	0.755688	210	1	1.9559
hsa-mir-3116-2	4	0.88832	0.88851	0.999913	43271	0	0.17108	0.0014649	0.0047237	0.842271	211	1	0.17108
IKZF4:NM_022465	10	0.38483	0.53186	0.999913	21225	2	0.18661	0.0014769	0.0070897	0.883397	212	2	0.18661
0_chr4_56301135_56301157	1	0.99852	0.99852	0.999913	48750	0	2.8206	0.0014774	0.001474	0.75624	213	1	2.8206
OR4A47:NM_001005512	10	0.83462	0.8345	0.999913	40589	1	0.46374	0.0014787	0.0070986	0.883397	214	5	0.46374
0_chr9_134452518_134452540	1	0.99851	0.9985	0.999913	48749	0	1.697	0.0014914	0.001487	0.75624	215	1	1.697
CTBP1:NM_001012614;NM_001328	11	0.64848	0.73054	0.999913	32244	1	0.37216	0.0015172	0.0074018	0.883397	216	5	0.37216
0_chr2_9629914_9629936	1	0.99848	0.99847	0.999913	48747	0	1.7665	0.0015241	0.0015184	0.764265	217	1	1.7665
CELF5:NM_001172673;NM_021938	10	0.80056	0.80399	0.999913	38969	1	0.28533	0.0015421	0.0073925	0.883397	218	6	0.28533
ZCCHC7:NM_001289119;NM_032226	9	0.64826	0.68674	0.999913	32238	1	0.27577	0.0015431	0.0070112	0.883397	219	2	0.27577
OR6B3:NM_173351	4	0.99395	0.99401	0.999913	48505	0	0.70605	0.0015499	0.0049427	0.842271	220	3	0.70605
MAOB:NM_000898	8	0.94033	0.94035	0.999913	45814	0	0.25164	0.0015506	0.0066653	0.88324	221	3	0.25164
APITD1-CORT:NM_001270517;NM_199294	7	0.71814	0.71791	0.999913	35276	1	0.2256	0.0015511	0.0065949	0.88324	222	3	0.2256
FHL5:NM_001170807;NM_020482	10	0.25167	0.41996	0.999913	15188	2	0.084877	0.0015916	0.0076091	0.883397	223	3	0.084877
TEKT4:NM_001286559;NM_144705	3	0.99841	0.9984	0.999913	48746	0	0.6105	0.0015922	0.0045209	0.842271	224	3	0.6105
SLMO1:NM_001142405;NM_006553	11	0.507	0.64539	0.999913	26446	1	0.07991	0.0016162	0.0078328	0.883397	225	4	0.07991
NM_001289987:NM_001289987;NM_015687	8	0.50316	0.58203	0.999913	26271	1	0.51696	0.0016207	0.0069599	0.883397	226	5	0.51696
KCNC3:NM_004977	12	0.094891	0.22895	0.999913	6994	3	0.15076	0.0016305	0.0082909	0.891522	227	5	0.15076
RTN4R:NM_023004	10	0.59083	0.68088	0.999913	29833	1	0.33586	0.0016481	0.0078723	0.883397	228	5	0.33586
ROBO1:NM_002941	6	0.37078	0.44241	0.999913	20616	1	0.21351	0.0016507	0.0062035	0.872598	229	3	0.21351
ABCB7:NM_001271697;NM_001271699	3	0.67107	0.67124	0.999913	33180	0	0.80298	0.001656	0.0046971	0.842271	230	2	0.80298
PRKAR1A:NM_001276289;NM_212472	8	0.88832	0.88822	0.999913	43272	0	0.26951	0.001658	0.0071015	0.883397	231	3	0.26951
SCRN3:NM_001193528;NM_024583	8	0.011166	0.036843	0.991852	1157	2	-0.24816	0.0016606	0.0071104	0.883397	232	2	-0.24816
ARNTL:NM_001030273	2	0.99834	0.99833	0.999913	48740	0	0.56892	0.0016635	0.0032301	0.803726	233	2	0.56892
0_chrX_123506417_123506439	1	0.99834	0.99833	0.999913	48739	0	1.8724	0.0016641	0.0016535	0.785383	234	1	1.8724
NAT10:NM_001144030	5	0.57981	0.5807	0.999913	29432	1	0.027143	0.0016677	0.0059804	0.871568	235	2	0.027143
0_chr5_111499334_111499356	1	0.99833	0.99832	0.999913	48738	0	2.8024	0.0016688	0.0016586	0.785383	236	1	2.8024
CLIC5:NM_001256023;NM_016929	12	0.93994	0.93986	0.999913	45791	0	0.16785	0.0016804	0.0085016	0.891522	237	6	0.16785
SMARCAL1:NM_001127207;NM_014140	11	0.99624	0.99626	0.999913	48621	0	0.43974	0.0016927	0.0081775	0.889182	238	3	0.43974
EMC1:NM_001271427;NM_015047	11	0.19096	0.35585	0.999913	12226	1	0.2626	0.0017188	0.0082947	0.891522	239	3	0.2626
RBM47:NM_001098634;NM_019027	10	0.45351	0.59293	0.999913	24119	2	0.30225	0.0017269	0.0082112	0.890858	240	6	0.30225
CCDC102B:NM_001093729;NM_024781	7	0.26292	0.3846	0.999913	15727	1	0.37036	0.0017423	0.007372	0.883397	241	3	0.37036
TM4SF1:NM_014220	8	0.13068	0.2594	0.999913	9012	2	0.074882	0.0017446	0.0074472	0.883397	242	4	0.074882
0_chr15_41775230_41775252	1	0.99825	0.99823	0.999913	48735	0	0.91689	0.0017481	0.0017312	0.785383	243	1	0.91689
HIST1H3H:NM_003536	5	0.52179	0.52744	0.999913	27032	1	0.1908	0.0017562	0.0062834	0.872598	244	2	0.1908
hsa-mir-3921	7	0.80745	0.80732	0.999913	39315	0	0.36761	0.0017567	0.0074274	0.883397	245	5	0.36761
hsa-mir-877*	3	0.36461	0.36657	0.999913	20349	1	0.60712	0.0017593	0.0049792	0.842271	246	2	0.60712
hsa-mir-323a	7	0.93263	0.9325	0.999913	45443	0	0.54829	0.0017609	0.0074438	0.883397	247	5	0.54829
ZNF280B:NM_080764	11	0.099551	0.23513	0.999913	7263	3	0.093958	0.001784	0.008577	0.891522	248	4	0.093958
ZNF155:NM_001260486;NM_198089	9	0.97621	0.97621	0.999913	47639	0	0.10182	0.0017841	0.0079072	0.883397	249	3	0.10182
OGT:NM_181672;NM_181673	7	0.93338	0.93326	0.999913	45482	0	0.14561	0.0017943	0.0075738	0.883397	250	3	0.14561
0_chr11_126133770_126133792	1	0.99821	0.99819	0.999913	48732	0	2.1385	0.0017948	0.0017819	0.785383	251	1	2.1385
LRRC70:NM_181506	10	0.28944	0.45094	0.999913	16949	1	0.26917	0.0017957	0.0085164	0.891522	252	3	0.26917
CLN3:NM_001286105	2	0.47588	0.476	0.999913	25121	0	0.71346	0.0018243	0.0035424	0.815781	253	1	0.71346
ADGRF2:NM_153839	12	0.97297	0.97297	0.999913	47467	0	0.26694	0.0018265	0.0091094	0.891522	254	6	0.26694
BAZ1B:NM_032408	11	0.66211	0.73634	0.999913	32795	1	0.27769	0.0018303	0.0087879	0.891522	255	6	0.27769
CEP89:NM_032816	8	0.37616	0.51072	0.999913	20846	1	-0.3254	0.0018318	0.0077735	0.883397	256	2	-0.3254
0_chr3_48894956_48894978	1	0.99815	0.99814	0.999913	48729	0	2.9111	0.0018462	0.0018316	0.785383	257	1	2.9111
hsa-mir-6769a	10	0.15874	0.30636	0.999913	10539	3	0.0037719	0.0018469	0.0087575	0.891522	258	3	0.0037719
PTK6:NM_005975	8	0.075522	0.16725	0.995499	5863	2	0.27932	0.0018485	0.0078378	0.883397	259	5	0.27932
FAM181B:NM_175885	10	0.61448	0.69139	0.999913	30846	1	0.37857	0.0018548	0.008794	0.891522	260	5	0.37857
ST6GALNAC1:NM_018414	1	0.99814	0.99813	0.999913	48728	0	1.3532	0.0018555	0.0018401	0.785383	261	1	1.3532
CLCN5:NM_000084;NM_001282163	10	0.7429	0.76155	0.999913	36317	1	0.37416	0.0018724	0.0088711	0.891522	262	5	0.37416
C6:NM_000065;NM_001115131	11	0.017476	0.061109	0.995499	1714	4	-0.18761	0.0018726	0.0089656	0.891522	263	1	-0.18761
0_chr2_9724911_9724933	1	0.99813	0.99811	0.999913	48727	0	1.59	0.0018742	0.0018602	0.785383	264	1	1.59
0_chr7_93055164_93055186	1	0.99811	0.99809	0.999913	48726	0	3.2254	0.0018928	0.001875	0.785383	265	1	3.2254
NTRK1:NM_001007792;NM_002529	5	0.96894	0.96891	0.999913	47250	0	0.51262	0.0018938	0.006751	0.88324	266	4	0.51262
ZNF578:NM_001099694	3	0.99811	0.99809	0.999913	48725	0	0.61712	0.0018944	0.0053655	0.8423	267	3	0.61712
SNAP25:NM_003081	5	0.65006	0.65051	0.999913	32313	0	0.09657	0.0019073	0.0067999	0.883397	268	2	0.09657
RAB11FIP5:NM_015470	12	0.76898	0.80416	0.999913	37494	1	0.16749	0.0019155	0.0094864	0.891522	269	6	0.16749
CACNA1S:NM_000069	11	0.98989	0.98996	0.999913	48304	0	0.087719	0.0019238	0.0091749	0.891522	270	4	0.087719
KIF20B:NM_001284259;NM_016195	7	0.45113	0.52271	0.999913	24004	1	-0.032707	0.0019426	0.0081112	0.886901	271	2	-0.032707
SPAST:NM_014946	2	0.058282	0.076974	0.995499	4682	1	0.69027	0.0019456	0.003774	0.841607	272	1	0.69027
random:random_seq_38055_0_22_-1	1	0.99803	0.99801	0.999913	48721	0	1.215	0.0019675	0.0019492	0.785383	273	1	1.215
hsa-mir-8073	9	0.19507	0.34778	0.999913	12431	1	0.39489	0.0019738	0.0086206	0.891522	274	5	0.39489
TLR10:NM_001017388;NM_030956	11	0.28357	0.46906	0.999913	16677	2	0.13162	0.001984	0.0094235	0.891522	275	4	0.13162
IPO8:NM_006390	10	0.12333	0.25599	0.999913	8592	3	0.2718	0.0019902	0.0094028	0.891522	276	6	0.2718
0_chr3_196050570_196050592	1	0.998	0.99798	0.999913	48720	0	2.4468	0.0019955	0.001979	0.785383	277	1	2.4468
TRAPPC8:NM_014939	8	0.011612	0.038063	0.995499	1198	2	0.17576	0.0019961	0.0084119	0.891522	278	2	0.17576
SERPINB8:NM_001276490;NM_198833	3	0.98959	0.98957	0.999913	48288	0	0.59125	0.0020053	0.0056765	0.860679	279	2	0.59125
RSPH6A:NM_030785	11	0.50242	0.64148	0.999913	26239	1	0.17672	0.0020083	0.009529	0.891522	280	5	0.17672
CDK15:NM_001261435;NM_001261436	2	0.99798	0.99797	0.999913	48717	0	0.59316	0.0020247	0.0039344	0.842271	281	2	0.59316
random:random_seq_37262_0_22_-1	1	0.99797	0.99795	0.999913	48716	0	2.1934	0.0020282	0.0020155	0.785383	282	1	2.1934
0_chr22_28146576_28146598	1	0.99797	0.99794	0.999913	48715	0	1.3492	0.0020329	0.002021	0.785383	283	1	1.3492
SNX4:NM_003794	9	0.85812	0.85823	0.999913	41753	0	0.070024	0.0020357	0.0088455	0.891522	284	1	0.070024
0_chr6_127761764_127761786	1	0.99796	0.99794	0.999913	48714	0	2.5618	0.0020375	0.0020271	0.785383	285	1	2.5618
NOD2:NM_022162	11	0.47808	0.62087	0.999913	25209	1	0.23968	0.0020425	0.0096776	0.891522	286	5	0.23968
FSCB:NM_032135	11	0.98009	0.98024	0.999913	47818	0	0.55254	0.0020614	0.009754	0.891522	287	6	0.55254
GABPB1:NM_002041;NM_181427	9	0.031663	0.091061	0.995499	2826	2	-0.063779	0.0020737	0.0089913	0.891522	288	3	-0.063779
DUSP14:NM_007026	11	0.73766	0.77301	0.999913	36104	1	0.21363	0.0021101	0.0099627	0.891805	289	4	0.21363
MAP2K1:NM_002755	9	0.24032	0.38814	0.999913	14669	1	0.13215	0.0021196	0.0091605	0.891522	290	3	0.13215
LIG1:NM_001289064	2	0.83815	0.8383	0.999913	40773	0	0.94617	0.0021321	0.0041422	0.842271	291	1	0.94617
SGSM2:NM_001098509;NM_014853	10	0.75076	0.7668	0.999913	36652	1	0.15117	0.002148	0.010117	0.894775	292	4	0.15117
TMCC1:NM_001017395;NM_001128224	7	0.21462	0.33115	0.999913	13389	2	-0.027984	0.0021544	0.0088042	0.891522	293	2	-0.027984
PSG7:NM_001206650;NM_002783	4	0.94703	0.94715	0.999913	46152	0	0.65642	0.0021599	0.006542	0.88324	294	3	0.65642
EHD4:NM_139265	10	0.24198	0.41218	0.999913	14747	2	0.34157	0.0021626	0.010183	0.896209	295	3	0.34157
PLA2G2D:NM_001271814;NM_012400	5	0.93002	0.92995	0.999913	45321	0	0.20544	0.0021673	0.0076867	0.883397	296	2	0.20544
random:random_seq_139627_0_22_-1	1	0.99783	0.99781	0.999913	48710	0	1.1301	0.0021683	0.0021599	0.785383	297	1	1.1301
hsa-mir-548j	10	0.37063	0.51953	0.999913	20613	1	0.33652	0.0021753	0.010243	0.897085	298	6	0.33652
ZNF35:NM_003420	9	0.34137	0.48147	0.999913	19299	2	0.038321	0.0021786	0.0093799	0.891522	299	4	0.038321
random:random_seq_78665_0_22_-1	1	0.99782	0.99779	0.999913	48709	0	1.1711	0.0021823	0.0021737	0.785383	300	1	1.1711
MOV10:NM_001130079;NM_020963	9	0.11891	0.24294	0.999913	8341	2	0.51558	0.0021845	0.0094006	0.891522	301	5	0.51558
random:random_seq_124194_0_22_-1	1	0.9978	0.99778	0.999913	48707	0	0.91221	0.0021963	0.0021865	0.785383	302	1	0.91221
0_chr2_86016014_86016036	1	0.9978	0.99778	0.999913	48705	0	2.2883	0.0022009	0.0021899	0.785383	303	1	2.2883
ALDH1L1:NM_001270364;NM_012190	9	0.13604	0.26934	0.999913	9318	1	0.091969	0.0022034	0.0094687	0.891522	304	2	0.091969
random:random_seq_155786_0_22_-1	1	0.99779	0.99777	0.999913	48703	0	1.473	0.0022103	0.0021968	0.785383	305	1	1.473
KLF16:NM_031918	3	0.99463	0.99464	0.999913	48542	0	0.71115	0.0022154	0.006259	0.872598	306	2	0.71115
NPS:NM_001030013	5	0.50071	0.50942	0.999913	26168	1	0.60722	0.0022437	0.0079479	0.883906	307	4	0.60722
ZNF418:NM_133460	11	0.23871	0.41744	0.999913	14583	1	0.19097	0.0022454	0.010544	0.901677	308	4	0.19097
TRAK2:NM_015049	10	0.093536	0.21278	0.999897	6900	1	0.14657	0.0022508	0.010572	0.901677	309	4	0.14657
SRSF6:NM_006275	7	0.65267	0.65861	0.999913	32433	1	0.21793	0.0022687	0.0091607	0.891522	310	1	0.21793
CPLX4:NM_181654	5	0.91386	0.91374	0.999913	44497	0	0.24671	0.0022735	0.0080485	0.885012	311	2	0.24671
0_chr12_101788702_101788724	1	0.99772	0.9977	0.999913	48702	0	2.2932	0.0022756	0.0022589	0.785383	312	1	2.2932
PPIL2:NM_014337;NM_148176	9	0.68075	0.70668	0.999913	33641	1	0.10739	0.0022782	0.009748	0.891522	313	4	0.10739
RGP1:NM_001080496	9	0.31547	0.45707	0.999913	18109	1	0.49442	0.0022904	0.0097954	0.891522	314	5	0.49442
C16orf45:NM_001142469;NM_033201	5	0.16511	0.25842	0.999913	10858	2	0.13544	0.0022968	0.0081232	0.886901	315	1	0.13544
hsa-mir-503	7	0.93936	0.93927	0.999913	45761	0	0.33184	0.0023019	0.0092641	0.891522	316	4	0.33184
KPNA4:NM_002268	10	0.92594	0.92576	0.999913	45107	0	0.30083	0.0023082	0.010786	0.901677	317	2	0.30083
GPR151:NM_194251	10	0.15511	0.30123	0.999913	10359	2	0.41744	0.0023244	0.010842	0.903263	318	5	0.41744
random:random_seq_57277_0_22_-1	1	0.99767	0.99765	0.999913	48701	0	1.8231	0.0023316	0.0023114	0.785383	319	1	1.8231
NM_001276343:NM_001276343;NM_133446	1	0.99765	0.99764	0.999913	48700	0	0.92073	0.0023456	0.0023258	0.785383	320	1	0.92073
CMTM1:NM_052999;NM_181270	2	0.99764	0.99764	0.999913	48699	0	0.8545	0.0023592	0.0045687	0.842271	321	2	0.8545
hsa-mir-567	3	0.99763	0.99762	0.999913	48698	0	0.5411	0.0023676	0.0066772	0.88324	322	3	0.5411
GLIS2:NM_032575	12	0.96989	0.96989	0.999913	47305	0	0.034631	0.0023695	0.011382	0.910164	323	4	0.034631
0_chrX_38547550_38547572	1	0.99763	0.99761	0.999913	48697	0	1.8595	0.0023736	0.0023576	0.785383	324	1	1.8595
OSBPL7:NM_145798	11	0.98699	0.98706	0.999913	48165	0	0.24646	0.0023777	0.011099	0.907273	325	5	0.24646
CALCA:NM_001033952;NM_001741	4	0.48875	0.48928	0.999913	25681	1	0.24238	0.0023785	0.0071205	0.883397	326	1	0.24238
C12orf56:NM_001099676;NM_001170633	6	0.4162	0.47	0.999913	22574	1	0.21001	0.0023923	0.0086407	0.891522	327	2	0.21001
random:random_seq_73883_0_22_-1	1	0.99761	0.99759	0.999913	48695	0	1.6	0.0023923	0.0023785	0.785383	328	1	1.6
0_chr17_37688260_37688282	1	0.9976	0.99758	0.999913	48694	0	1.7447	0.0024016	0.0023891	0.785383	329	1	1.7447
0_chr15_40568521_40568543	1	0.99758	0.99756	0.999913	48693	0	1.5432	0.0024203	0.0024087	0.785383	330	1	1.5432
random:random_seq_35429_0_22_-1	1	0.99758	0.99756	0.999913	48690	0	2.5406	0.002425	0.0024114	0.785383	331	1	2.5406
hsa-mir-4522	5	0.99448	0.99443	0.999913	48536	0	0.61149	0.0024475	0.008646	0.891522	332	4	0.61149
S1PR1:NM_001400	12	0.86579	0.8673	0.999913	42150	1	0.36438	0.002489	0.011888	0.919045	333	6	0.36438
hsa-mir-1184-2	1	0.99751	0.99749	0.999913	48689	0	0.62129	0.0024903	0.0024781	0.785383	334	1	0.62129
ZDBF2:NM_020923	2	0.99751	0.9975	0.999913	48688	0	0.7372	0.0024907	0.0048184	0.842271	335	2	0.7372
GALNT10:NM_198321	9	0.099817	0.2132	0.999897	7275	2	-0.27191	0.0024959	0.010584	0.901677	336	2	-0.27191
ZFAND2A:NM_182491	5	0.99402	0.99396	0.999913	48507	0	0.89572	0.002496	0.0088023	0.891522	337	3	0.89572
PMP2:NM_002677	1	0.99749	0.99747	0.999913	48687	0	1.5445	0.002509	0.0024947	0.785383	338	1	1.5445
AQP11:NM_173039	9	0.87592	0.87601	0.999913	42649	0	0.28994	0.0025119	0.010645	0.901677	339	5	0.28994
HBS1L:NM_001145207	3	0.91936	0.91943	0.999913	44772	0	0.12595	0.0025256	0.0071063	0.883397	340	1	0.12595
ARL13B:NM_001174151;NM_144996	7	0.92226	0.92218	0.999913	44920	0	0.43885	0.0025296	0.0099567	0.891805	341	3	0.43885
MAPKAP1:NM_001006620;NM_001006621	9	0.68268	0.70793	0.999913	33712	1	0.038109	0.0025388	0.010749	0.901677	342	2	0.038109
NM_001224:NM_001224;NM_032983	2	0.99746	0.99745	0.999913	48685	0	0.73178	0.0025408	0.0049175	0.842271	343	2	0.73178
HDGF:NM_001126050	3	0.11615	0.15825	0.995499	8179	1	-0.070397	0.0025675	0.0072138	0.883397	344	1	-0.070397
GON4L:NM_001282856;NM_032292	8	0.73242	0.73448	0.999913	35871	1	0.063053	0.0025882	0.010713	0.901677	345	2	0.063053
KANSL2:NM_017822	10	0.17487	0.32903	0.999913	11402	2	-0.074671	0.0025971	0.011828	0.916635	346	3	-0.074671
FBXO33:NM_203301	11	0.89693	0.89715	0.999913	43709	0	0.085299	0.0025973	0.012039	0.920505	347	2	0.085299
hsa-mir-331*	4	0.10695	0.1765	0.995499	7676	2	-0.29562	0.0026208	0.0077598	0.883397	348	1	-0.29562
random:random_seq_112961_0_22_-1	1	0.99736	0.99734	0.999913	48682	0	2.3732	0.0026444	0.0026318	0.790668	349	1	2.3732
random:random_seq_189314_0_22_-1	1	0.99735	0.99733	0.999913	48681	0	1.7877	0.002649	0.0026353	0.790668	350	1	1.7877
CILP:NM_003613	10	0.98164	0.98164	0.999913	47902	0	0.39386	0.0026596	0.012048	0.920505	351	5	0.39386
IL4R:NM_000418;NM_001257407	9	0.1901	0.34336	0.999913	12187	2	-0.2244	0.0026625	0.011216	0.910164	352	3	-0.2244
CDH13:NM_001220491	1	0.99733	0.99731	0.999913	48679	0	0.82357	0.0026677	0.0026551	0.790668	353	1	0.82357
TMEM147:NM_001242598	2	0.96945	0.9695	0.999913	47282	0	1.5583	0.0026729	0.0051757	0.842271	354	1	1.5583
hsa-mir-1468	4	0.046508	0.087651	0.995499	3911	1	-0.17803	0.0026767	0.0079064	0.883397	355	1	-0.17803
0_chr4_170910881_170910903	1	0.99731	0.99729	0.999913	48677	0	1.0033	0.0026864	0.002672	0.790668	356	1	1.0033
NUDT13:NM_001283016;NM_015901	3	0.99731	0.99731	0.999913	48676	0	0.69945	0.0026913	0.0075582	0.883397	357	3	0.69945
0_chr2_178488813_178488835	1	0.99729	0.99727	0.999913	48675	0	1.2401	0.0027051	0.0026908	0.790668	358	1	1.2401
0_chr10_101465344_101465366	1	0.99729	0.99727	0.999913	48674	0	1.1423	0.0027097	0.0026933	0.790668	359	1	1.1423
hsa-mir-3934*	2	0.79272	0.79274	0.999913	38588	0	1.4939	0.0027289	0.0052872	0.842271	360	1	1.4939
0_chr16_9211158_9211180	1	0.99727	0.99725	0.999913	48672	0	2.1676	0.0027331	0.0027166	0.790668	361	1	2.1676
TCEAL1:NM_001006639;NM_004780	5	0.94406	0.94397	0.999913	46006	0	0.03149	0.0027394	0.0096314	0.891522	362	2	0.03149
hsa-mir-6841	6	0.065271	0.14284	0.995499	5171	2	0.4248	0.0027454	0.0097879	0.891522	363	4	0.4248
ZNF829:NM_001037232;NM_001171979	8	0.92667	0.92664	0.999913	45153	0	0.55527	0.002749	0.01132	0.910164	364	4	0.55527
CSF2:NM_000758	5	0.034142	0.082061	0.995499	3012	2	0.38098	0.0027519	0.0096764	0.891522	365	2	0.38098
FGFR2:NM_000141;NM_023029	4	0.89975	0.89995	0.999913	43836	0	0.89977	0.0027569	0.00811	0.886901	366	3	0.89977
TCP11L1:NM_001145541;NM_018393	12	0.91107	0.91099	0.999913	44351	0	0.3616	0.0028133	0.013243	0.932206	367	4	0.3616
ADGRE5:NM_001784	1	0.99718	0.99717	0.999913	48668	0	0.53933	0.0028171	0.0027983	0.790668	368	1	0.53933
THUMPD2:NM_025264	12	0.48171	0.63304	0.999913	25372	1	-0.095973	0.0028417	0.013357	0.932381	369	2	-0.095973
CLEC4A:NM_016184;NM_194450	7	0.85787	0.85768	0.999913	41738	0	0.56293	0.0028642	0.010998	0.907273	370	3	0.56293
CAPS2:NM_001286547;NM_032606	8	0.61278	0.64493	0.999913	30775	1	0.21335	0.0028656	0.011759	0.914944	371	3	0.21335
0_chr16_8877654_8877676	1	0.99712	0.9971	0.999913	48666	0	1.7125	0.0028778	0.0028585	0.790668	372	1	1.7125
SMIM17:NM_001193628	3	0.49111	0.49129	0.999913	25778	0	1.0681	0.0028957	0.0081384	0.886901	373	2	1.0681
KRT26:NM_181539	11	0.39154	0.55068	0.999913	21527	1	0.40375	0.0029269	0.01341	0.932604	374	4	0.40375
0_chr1_100388027_100388049	1	0.99707	0.99705	0.999913	48665	0	1.8513	0.0029291	0.0029135	0.790668	375	1	1.8513
ECE2:NM_001100120;NM_001100121	3	0.1462	0.18113	0.995499	9880	1	0.14742	0.0029309	0.0082313	0.891056	376	1	0.14742
TEAD3:NM_003214	10	0.40059	0.54566	0.999913	21900	2	0.22674	0.0029346	0.013038	0.932206	377	2	0.22674
hsa-mir-2276	6	0.98375	0.98374	0.999913	48008	0	0.35521	0.0029395	0.010398	0.898528	378	4	0.35521
NM_001136233	11	0.88763	0.88788	0.999913	43237	0	-0.011105	0.0029485	0.013506	0.932966	379	3	-0.011105
SH3BP5:NM_004844	5	0.63938	0.63987	0.999913	31879	0	0.12344	0.002949	0.010362	0.898528	380	2	0.12344
ZSCAN9:NM_001199479	3	0.99703	0.99703	0.999913	48664	0	0.40439	0.0029656	0.0083219	0.891522	381	3	0.40439
RFX5:NM_000449;NM_001025603	11	0.9846	0.98469	0.999913	48048	0	0.26635	0.0029672	0.013585	0.932966	382	6	0.26635
HRCT1:NM_001039792	5	0.69072	0.69103	0.999913	34048	0	0.39764	0.0029843	0.010482	0.900981	383	4	0.39764
MAPRE2:NM_001143826;NM_001256420	1	0.99701	0.99701	0.999913	48663	0	1.6726	0.0029851	0.0029703	0.790668	384	1	1.6726
JUND:NM_001286968;NM_005354	8	0.96147	0.96149	0.999913	46882	0	0.31913	0.0030022	0.012281	0.921586	385	3	0.31913
HMGN3:NM_001201362;NM_138730	5	0.98594	0.9859	0.999913	48112	0	0.33349	0.0030057	0.010546	0.901677	386	3	0.33349
HELB:NM_033647	10	0.68665	0.72765	0.999913	33878	1	0.073248	0.0030067	0.013283	0.932206	387	1	0.073248
VCL:NM_003373;NM_014000	12	0.94867	0.94865	0.999913	46233	0	0.33173	0.003007	0.014041	0.93777	388	6	0.33173
0_chr15_41774705_41774727	1	0.99699	0.99698	0.999913	48661	0	1.4397	0.0030131	0.0030001	0.790668	389	1	1.4397
DOCK6:NM_020812	10	0.71386	0.74329	0.999913	35098	1	0.10998	0.0030145	0.013308	0.932206	390	4	0.10998
PLAGL1:NM_001080955;NM_002656	4	0.0067161	0.01836	0.991238	737	2	-0.16853	0.0030154	0.008792	0.891522	391	2	-0.16853
PPFIBP1:NM_001198915;NM_003622	1	0.99698	0.99698	0.999913	48660	0	1.5722	0.0030178	0.0030035	0.790668	392	1	1.5722
BTRC:NM_001256856;NM_033637	7	0.94787	0.94777	0.999913	46193	0	0.2071	0.0030345	0.01151	0.910164	393	2	0.2071
PPP3CC:NM_001243974;NM_005605	11	0.46234	0.60778	0.999913	24535	1	0.14792	0.0030402	0.013904	0.936299	394	4	0.14792
0_chr4_170016962_170016984	1	0.99695	0.99695	0.999913	48659	0	1.3218	0.0030458	0.0030256	0.790668	395	1	1.3218
GSTA4:NM_001512	9	0.21671	0.36697	0.999913	13506	2	0.0025899	0.0030464	0.012634	0.931957	396	3	0.0025899
KIFAP3:NM_001204516;NM_014970	2	0.99695	0.99696	0.999913	48658	0	1.0858	0.0030466	0.0059023	0.870584	397	2	1.0858
CRISPLD1:NM_001286777	5	0.96395	0.96389	0.999913	47012	0	0.19369	0.0030654	0.010741	0.901677	398	1	0.19369
0_chr1_36065413_36065435	1	0.99692	0.99692	0.999913	48656	0	2.4282	0.0030785	0.0030573	0.790668	399	1	2.4282
MMP14:NM_004995	9	0.8569	0.85699	0.999913	41692	0	0.03665	0.0030836	0.012772	0.931957	400	4	0.03665
LRR1:NM_203467	2	0.99691	0.99692	0.999913	48655	0	1.2436	0.0030854	0.0059759	0.871568	401	2	1.2436
DOK1:NM_001197260	8	0.028119	0.081893	0.995499	2559	3	-0.10785	0.0030934	0.01264	0.931957	402	3	-0.10785
CMIP:NM_198390	6	0.22598	0.33716	0.999913	13989	1	0.22974	0.0030972	0.010914	0.907273	403	3	0.22974
0_chr13_46537276_46537298	1	0.99689	0.99689	0.999913	48653	0	0.9097	0.0031065	0.0030863	0.790668	404	1	0.9097
0_chr16_68868598_68868620	1	0.99688	0.99688	0.999913	48652	0	1.0202	0.0031158	0.0030962	0.790668	405	1	1.0202
SULT2A1:NM_003167	9	0.79218	0.79269	0.999913	38555	1	0.27914	0.0031163	0.012902	0.932206	406	4	0.27914
AOC1:NM_001091;NM_001272072	10	0.49727	0.63351	0.999913	26034	1	0.010798	0.003119	0.013672	0.932966	407	2	0.010798
RAC3:NM_005052	8	0.18549	0.31593	0.999913	11952	2	0.29616	0.0031206	0.012744	0.931957	408	4	0.29616
0_chr4_7967791_7967813	1	0.99686	0.99686	0.999913	48651	0	1.4723	0.0031392	0.0031187	0.790668	409	1	1.4723
MRPS9:NM_182640	11	0.0012573	0.0063069	0.97226	176	2	0.10587	0.0031533	0.014373	0.940866	410	4	0.10587
ENOSF1:NM_001126123	6	0.22155	0.33171	0.999913	13756	2	0.3171	0.0031553	0.0111	0.907273	411	3	0.3171
PGAP2:NM_001256235;NM_001283040	2	0.97432	0.97437	0.999913	47531	0	0.78132	0.003167	0.0061224	0.872598	412	2	0.78132
PCDHGA7:NM_018920;NM_032087	10	0.92649	0.92633	0.999913	45141	0	0.36552	0.003172	0.013857	0.935514	413	5	0.36552
ZNF790:NM_001242800;NM_206894	12	0.048905	0.14033	0.995499	4085	4	-0.17602	0.0031957	0.01481	0.940866	414	3	-0.17602
GSTA5:NM_153699	6	0.072677	0.1518	0.995499	5676	2	0.23518	0.0032027	0.011246	0.910164	415	3	0.23518
CLSTN2:NM_022131	10	0.22076	0.39281	0.999913	13708	1	0.37203	0.003207	0.013988	0.93777	416	5	0.37203
hsa-mir-196a-1	6	0.6503	0.65063	0.999913	32330	1	0.42836	0.0032211	0.011307	0.910164	417	4	0.42836
TRIM2:NM_001130067;NM_015271	8	0.0096354	0.032587	0.991238	1028	4	-0.20586	0.0032256	0.013158	0.932206	418	1	-0.20586
SYNCRIP:NM_001159673;NM_006372	5	0.049192	0.1037	0.995499	4106	2	0.65563	0.0032428	0.011257	0.910164	419	3	0.65563
hsa-mir-4633	7	0.16596	0.27746	0.999913	10897	2	-0.12516	0.0032467	0.012171	0.921586	420	2	-0.12516
TAF1C:NM_001243157;NM_001243159	4	0.13661	0.21547	0.999897	9352	1	0.55829	0.0032542	0.0094109	0.891522	421	2	0.55829
STK3:NM_001256313	2	0.31094	0.31101	0.999913	17902	0	0.53348	0.0032602	0.0063087	0.872598	422	1	0.53348
PPP6R1:NM_014931	12	0.80595	0.82473	0.999913	39237	1	0.28154	0.003262	0.015089	0.940866	423	6	0.28154
HOXD8:NM_001199747	3	0.55616	0.5562	0.999913	28435	0	0.059509	0.0032663	0.0091572	0.891522	424	1	0.059509
OR9K2:NM_001005243	7	0.13623	0.24499	0.999913	9331	1	0.22243	0.0032787	0.012274	0.921586	425	3	0.22243
SQRDL:NM_001271213;NM_021199	12	0.26942	0.45783	0.999913	16037	3	-0.1716	0.0032862	0.015184	0.940866	426	5	-0.1716
DRD1:NM_000794	11	0.9986	0.9986	0.999913	48757	0	0.24231	0.0032867	0.014933	0.940866	427	6	0.24231
0_chr10_71026961_71026983	1	0.99671	0.9967	0.999913	48648	0	1.7353	0.0032932	0.0032595	0.803726	428	1	1.7353
FAM117A:NM_030802	11	0.02689	0.087509	0.995499	2460	4	0.032306	0.003297	0.014976	0.940866	429	4	0.032306
hsa-mir-5000	9	0.24147	0.38919	0.999913	14721	1	0.5598	0.0033028	0.013585	0.932966	430	5	0.5598
0_chr21_46306117_46306139	1	0.99669	0.99668	0.999913	48647	0	0.90951	0.0033119	0.0032824	0.803726	431	1	0.90951
0_chr11_118916045_118916067	1	0.99668	0.99667	0.999913	48646	0	1.3387	0.0033166	0.0032872	0.803726	432	1	1.3387
CD48:NM_001256030;NM_001778	12	0.948	0.94799	0.999913	46202	0	0.039395	0.0033243	0.015337	0.940866	433	4	0.039395
0_chr4_146050177_146050199	1	0.99666	0.99665	0.999913	48645	0	0.76364	0.0033352	0.0033061	0.803726	434	1	0.76364
TMEM211:NM_001001663	8	0.8204	0.82043	0.999913	39931	0	0.2165	0.0033477	0.013622	0.932966	435	4	0.2165
0_chr1_225977997_225978019	1	0.99665	0.99664	0.999913	48643	0	1.5387	0.0033492	0.0033203	0.803726	436	1	1.5387
PDZD8:NM_173791	11	0.3774	0.53969	0.999913	20912	1	0.060098	0.0033581	0.015232	0.940866	437	3	0.060098
NPNT:NM_001184690	1	0.99664	0.99663	0.999913	48641	0	2.005	0.0033586	0.0033302	0.803726	438	1	2.005
POLA1:NM_016937	6	0.4618	0.49983	0.999913	24511	1	0.42713	0.0033702	0.011783	0.914944	439	3	0.42713
SLC13A1:NM_022444	10	0.17699	0.33201	0.999913	11515	1	0.32026	0.0034016	0.014671	0.940866	440	5	0.32026
ING4:NM_001127583;NM_001127584	1	0.99659	0.99658	0.999913	48638	0	2.4566	0.0034053	0.0033742	0.803726	441	1	2.4566
ZFP69:NM_198494	11	0.543	0.67673	0.999913	27915	2	-0.030928	0.0034093	0.015443	0.940866	442	1	-0.030928
GHDC:NM_001142623;NM_032484	2	0.57489	0.57497	0.999913	29241	0	0.89618	0.0034093	0.0066028	0.88324	443	1	0.89618
0_chr16_86613598_86613620	1	0.99656	0.99655	0.999913	48635	0	0.90863	0.0034379	0.0034059	0.803726	444	1	0.90863
REV1:NM_001037872;NM_016316	11	0.76241	0.78719	0.999913	37174	1	0.23132	0.0034605	0.015665	0.940866	445	3	0.23132
0_chr19_57037935_57037957	1	0.99654	0.99653	0.999913	48633	0	1.5272	0.0034613	0.003429	0.80486	446	1	1.5272
FAM219A:NM_001184940;NM_147202	12	0.618	0.74247	0.999913	30985	2	0.21295	0.0034826	0.015978	0.940866	447	5	0.21295
KLHL1:NM_001286725;NM_020866	9	0.1658	0.31432	0.999913	10885	3	-0.087016	0.0035025	0.0143	0.940866	448	2	-0.087016
NM_001287756	3	0.99649	0.99648	0.999913	48631	0	0.9735	0.0035114	0.0098023	0.891522	449	3	0.9735
SNX3:NM_003795;NM_152827	7	0.069601	0.15338	0.995499	5472	2	0.52	0.0035121	0.012985	0.932206	450	4	0.52
SURF6:NM_006753	3	0.89561	0.89571	0.999913	43644	0	0.37768	0.0035248	0.0098429	0.891805	451	2	0.37768
TCL1A:NM_001098725;NM_021966	9	0.0015951	0.0072653	0.97226	210	5	-0.27305	0.0035431	0.014449	0.940866	452	4	-0.27305
BHLHE23:NM_080606	10	0.85815	0.85793	0.999913	41755	0	0.25303	0.0035466	0.015187	0.940866	453	5	0.25303
hsa-mir-450a-1	4	0.91121	0.91139	0.999913	44356	0	0.52902	0.0035522	0.01018	0.896209	454	2	0.52902
TCF4:NM_001243236	2	0.8833	0.88342	0.999913	43013	0	1.0649	0.0035585	0.0068952	0.883397	455	1	1.0649
ZNF174:NM_001032292;NM_003450	7	0.89864	0.89862	0.999913	43784	0	0.066453	0.0035637	0.013147	0.932206	456	3	0.066453
KIAA1024L:NM_001257308	10	0.90776	0.90762	0.999913	44218	0	-0.017228	0.0035652	0.015255	0.940866	457	3	-0.017228
0_chr2_62095316_62095338	1	0.99643	0.99642	0.999913	48630	0	2.7757	0.0035733	0.0035268	0.815781	458	1	2.7757
ZNF543:NM_213598	8	0.31815	0.45007	0.999913	18234	2	0.38716	0.003622	0.014667	0.940866	459	5	0.38716
FAM209A:NM_001012971	5	0.97505	0.97499	0.999913	47576	0	0.23277	0.0036706	0.012315	0.921586	460	1	0.23277
KANK1:NM_001256876;NM_015158	5	0.99891	0.99892	0.999941	48773	0	0.68287	0.0036736	0.012324	0.921586	461	3	0.68287
random:random_seq_41813_0_22_-1	1	0.99632	0.99631	0.999913	48627	0	1.5032	0.0036807	0.0036253	0.82708	462	1	1.5032
VAPB:NM_001195677;NM_004738	6	0.407	0.46424	0.999913	22175	1	0.56484	0.0036852	0.01279	0.931957	463	4	0.56484
B9D1:NM_001243473;NM_015681	2	0.9963	0.99632	0.999913	48626	0	0.54473	0.0036969	0.007153	0.883397	464	2	0.54473
PPP6C:NM_001123369	2	0.9963	0.99631	0.999913	48625	0	1.0954	0.0037009	0.0071605	0.883397	465	2	1.0954
MTHFSD:NM_001159377;NM_022764	10	0.64783	0.70734	0.999913	32222	1	-0.080834	0.0037048	0.015746	0.940866	466	3	-0.080834
TP53BP2:NM_005426	6	0.94047	0.94038	0.999913	45825	0	0.24449	0.0037053	0.012861	0.932206	467	2	0.24449
TNFAIP8L3:NM_207381	11	0.13493	0.2824	0.999913	9253	3	-0.20154	0.0037164	0.016725	0.940866	468	2	-0.20154
0_chr3_130397936_130397958	1	0.99628	0.99627	0.999913	48624	0	1.2451	0.0037227	0.0036657	0.829575	469	1	1.2451
0_chr19_34892438_34892460	1	0.99627	0.99627	0.999913	48623	0	1.3386	0.0037273	0.0036702	0.829575	470	1	1.3386
SPTBN4:NM_020971	11	0.90984	0.91001	0.999913	44305	0	0.021045	0.0037293	0.016781	0.940866	471	5	0.021045
ZNF608:NM_020747	11	0.013447	0.04874	0.995499	1367	2	-0.02908	0.0037408	0.016825	0.940866	472	5	-0.02908
VAMP5:NM_006634	3	0.99625	0.99623	0.999913	48622	0	0.91712	0.0037526	0.010447	0.899532	473	3	0.91712
ZNF519:NM_145287	9	0.51274	0.6178	0.999913	26680	1	0.20203	0.0037537	0.01522	0.940866	474	1	0.20203
NLGN3:NM_001166660;NM_181303	11	0.1692	0.32746	0.999913	11085	2	-0.083882	0.0037538	0.016877	0.940866	475	5	-0.083882
LZTS1:NM_021020	11	0.45588	0.60239	0.999913	24247	1	0.14893	0.0037674	0.016935	0.940866	476	4	0.14893
LARS2:NM_015340	10	0.12108	0.25278	0.999913	8462	3	0.02168	0.0037991	0.016081	0.940866	477	2	0.02168
APOL2:NM_030882;NM_145637	7	0.95027	0.95016	0.999913	46317	0	0.045504	0.0038002	0.013873	0.935514	478	3	0.045504
ZNF740:NM_001004304	8	0.50062	0.58069	0.999913	26165	1	0.35284	0.003807	0.015368	0.940866	479	5	0.35284
NT5C1A:NM_032526	12	0.83121	0.84101	0.999913	40418	1	0.2612	0.0038144	0.017358	0.940866	480	6	0.2612
PNMA5:NM_001103150;NM_052926	8	0.71822	0.72223	0.999913	35281	1	0.44184	0.0038273	0.015442	0.940866	481	3	0.44184
EPS8L1:NM_017729;NM_133180	2	0.89453	0.89461	0.999913	43585	0	1.3774	0.0038287	0.0074087	0.883397	482	1	1.3774
C12orf43:NM_001286191;NM_022895	6	0.79554	0.79531	0.999913	38723	0	0.22479	0.0038426	0.013306	0.932206	483	3	0.22479
random:random_seq_99890_0_22_-1	1	0.99616	0.99616	0.999913	48618	0	1.1651	0.003844	0.0037924	0.841607	484	1	1.1651
FZD3:NM_017412;NM_145866	11	0.58738	0.70678	0.999913	29706	1	-0.15402	0.0038556	0.017298	0.940866	485	2	-0.15402
RAI2:NM_001172732;NM_021785	8	0.99474	0.99472	0.999913	48548	0	0.54831	0.0038585	0.015562	0.940866	486	4	0.54831
OR5C1:NM_001001923	10	0.14276	0.28366	0.999913	9696	2	0.45926	0.0038611	0.016284	0.940866	487	5	0.45926
KLHL41:NM_006063	11	0.26859	0.45557	0.999913	16003	3	-0.005561	0.0038699	0.017353	0.940866	488	2	-0.005561
CTSW:NM_001335	9	0.99969	0.99969	1	48806	0	0.31978	0.0038746	0.015665	0.940866	489	5	0.31978
SNX1:NM_001242933;NM_148955	7	0.94924	0.94914	0.999913	46260	0	0.06558	0.0038883	0.014142	0.938112	490	3	0.06558
LIPK:NM_001080518	12	0.94003	0.93995	0.999913	45795	0	0.016605	0.0038942	0.017686	0.940866	491	3	0.016605
EIF5A2:NM_020390	6	0.60058	0.60536	0.999913	30238	1	0.48975	0.0039134	0.013534	0.932966	492	3	0.48975
PABPC5:NM_080832	12	0.63388	0.74823	0.999913	31633	1	0.015704	0.0039218	0.017801	0.940866	493	3	0.015704
random:random_seq_184700_0_22_-1	1	0.99608	0.99608	0.999913	48615	0	1.0953	0.0039234	0.0038737	0.842271	494	1	1.0953
PLK4:NM_001190799;NM_001190801	1	0.99605	0.99606	0.999913	48614	0	1.7614	0.0039467	0.0038936	0.842271	495	1	1.7614
C16orf72:NM_014117	11	0.62853	0.72238	0.999913	31407	1	-0.021424	0.0039914	0.017847	0.940866	496	3	-0.021424
LMTK2:NM_014916	11	0.7843	0.80088	0.999913	38185	1	0.39797	0.0040039	0.017901	0.940866	497	5	0.39797
CNDP2:NM_018235	5	0.68833	0.68864	0.999913	33947	0	-0.19012	0.0040196	0.013155	0.932206	498	1	-0.19012
FCGR1A:NM_000566	2	0.99598	0.996	0.999913	48612	0	0.6889	0.0040234	0.0077837	0.883397	499	2	0.6889
COL2A1:NM_001844	2	0.99596	0.99599	0.999913	48611	0	0.48307	0.0040352	0.0078056	0.883397	500	2	0.48307
SNX17:NM_001267060;NM_001267061	1	0.99596	0.99597	0.999913	48610	0	1.032	0.0040354	0.0039835	0.842271	501	1	1.032
0_chr1_23240379_23240401	1	0.99593	0.99593	0.999913	48609	0	1.3682	0.0040728	0.0040244	0.842271	502	1	1.3682
PIGS:NM_033198	10	0.12978	0.26518	0.999913	8961	3	-0.28697	0.0040769	0.017035	0.940866	503	3	-0.28697
PSME3:NM_001267045;NM_176863	8	0.78921	0.78925	0.999913	38416	0	0.20793	0.0040883	0.016428	0.940866	504	3	0.20793
TM6SF1:NM_001144903;NM_023003	12	0.55432	0.68965	0.999913	28361	1	0.42303	0.0041063	0.018533	0.940866	505	6	0.42303
hsa-mir-4720	5	0.17117	0.2664	0.999913	11213	1	0.5592	0.0041154	0.013387	0.932381	506	3	0.5592
KIAA0895:NM_001199708;NM_015314	1	0.99588	0.99589	0.999913	48608	0	1.3502	0.0041194	0.0040674	0.842271	507	1	1.3502
0_chr7_117840621_117840643	1	0.99588	0.99588	0.999913	48607	0	1.3168	0.0041241	0.0040723	0.842271	508	1	1.3168
TLR8:NM_138636	9	0.82947	0.8295	0.999913	40353	0	0.44157	0.0041282	0.016576	0.940866	509	5	0.44157
0_chr2_85775086_85775108	1	0.99587	0.99587	0.999913	48606	0	1.2936	0.0041334	0.0040796	0.842271	510	1	1.2936
IL21R:NM_021798;NM_181079	9	0.70571	0.72328	0.999913	34728	1	0.036773	0.0041344	0.016597	0.940866	511	2	0.036773
0_chr8_2795095_2795117	1	0.99586	0.99586	0.999913	48605	0	1.7063	0.0041428	0.0040891	0.842271	512	1	1.7063
OR52A5:NM_001005160	10	0.39545	0.54115	0.999913	21696	1	0.05374	0.0041538	0.017302	0.940866	513	4	0.05374
HMGB1:NM_002128	4	0.9626	0.96261	0.999913	46946	0	0.68396	0.0041554	0.011763	0.914944	514	3	0.68396
CPLX3:NM_001030005	6	0.72881	0.72878	0.999913	35706	0	0.36574	0.0041557	0.014316	0.940866	515	4	0.36574
IARS2:NM_018060	7	0.88191	0.88184	0.999913	42942	0	0.048989	0.0041621	0.014973	0.940866	516	3	0.048989
FKBP7:NM_001135212;NM_181342	9	0.71531	0.73003	0.999913	35158	1	0.59522	0.0041632	0.016703	0.940866	517	4	0.59522
FAM161B:NM_152445	12	0.30636	0.5013	0.999913	17682	2	0.15217	0.0041747	0.018807	0.940866	518	5	0.15217
TAAR5:NM_003967	11	0.68433	0.74629	0.999913	33783	1	0.1678	0.0041768	0.018622	0.940866	519	3	0.1678
random:random_seq_7650_0_22_-1	1	0.99579	0.99579	0.999913	48603	0	1.2061	0.0042128	0.0041619	0.842271	520	1	1.2061
TRIM67:NM_001004342	10	0.46334	0.60196	0.999913	24579	2	0.25998	0.004217	0.01753	0.940866	521	5	0.25998
0_chr17_77911097_77911119	1	0.99576	0.99576	0.999913	48600	0	1.5351	0.0042408	0.0041913	0.842271	522	1	1.5351
ST6GALNAC6:NM_001286999;NM_013443	11	0.84363	0.84538	0.999913	41050	1	-0.01648	0.0042483	0.018922	0.940866	523	5	-0.01648
KRT12:NM_000223	11	0.48159	0.62382	0.999913	25369	2	0.34021	0.0042525	0.018941	0.940866	524	5	0.34021
GOSR1:NM_004871	1	0.99573	0.99574	0.999913	48599	0	1.1617	0.0042735	0.0042252	0.842271	525	1	1.1617
MTMR11:NM_181873	6	0.091694	0.17475	0.995499	6797	1	0.51195	0.0042899	0.014769	0.940866	526	3	0.51195
PIKFYVE:NM_152671	5	0.54638	0.54936	0.999913	28034	1	0.31633	0.0042899	0.013806	0.93358	527	3	0.31633
CWF19L2:NM_152434	10	0.50635	0.64206	0.999913	26417	2	0.37835	0.0042903	0.0178	0.940866	528	4	0.37835
CWC25:NM_017748	11	0.013758	0.049727	0.995499	1394	4	0.037145	0.0043084	0.019163	0.940866	529	4	0.037145
LAPTM4B:NM_018407	11	0.55292	0.68561	0.999913	28299	2	0.17869	0.0043303	0.019232	0.940866	530	4	0.17869
LGALS3:NM_002306	3	0.11647	0.15849	0.995499	8195	1	0.6545	0.0043419	0.012016	0.920505	531	2	0.6545
C1orf111:NM_182581	8	0.35569	0.48917	0.999913	19965	1	0.051781	0.0043422	0.01732	0.940866	532	2	0.051781
BZW1:NM_001207067;NM_001207069	2	0.99565	0.99568	0.999913	48593	0	0.59629	0.004347	0.0084188	0.891522	533	2	0.59629
SHARPIN:NM_030974	12	0.99351	0.9935	0.999913	48479	0	0.10135	0.0043933	0.019679	0.942849	534	4	0.10135
TSR2:NM_058163	10	0.17196	0.32495	0.999913	11246	1	-0.12669	0.0044024	0.018184	0.940866	535	1	-0.12669
0_chr11_33724659_33724681	1	0.99555	0.99557	0.999913	48592	0	2.4315	0.0044462	0.0043935	0.842271	536	1	2.4315
BMPR1A:NM_004329	10	0.45325	0.59269	0.999913	24107	2	0.33418	0.0044545	0.018374	0.940866	537	5	0.33418
FILIP1L:NM_001282793	8	0.25164	0.38207	0.999913	15186	1	0.23013	0.0044611	0.017674	0.940866	538	4	0.23013
SAMD15:NM_001010860	10	0.27258	0.43705	0.999913	16182	1	0.37256	0.0044647	0.018409	0.940866	539	3	0.37256
PYGL:NM_001163940;NM_002863	10	0.81299	0.81456	0.999913	39572	1	0.15013	0.0044709	0.018429	0.940866	540	5	0.15013
OS9:NM_001261423	3	0.48975	0.48993	0.999913	25711	0	0.97692	0.0044755	0.012336	0.921586	541	2	0.97692
ATIC:NM_004044	9	0.30167	0.44428	0.999913	17463	1	0.40395	0.0044794	0.017833	0.940866	542	5	0.40395
TRA2A:NM_013293	5	0.58159	0.58241	0.999913	29499	1	0.29899	0.0044848	0.014279	0.940866	543	2	0.29899
hsa-mir-4645	10	0.49388	0.63033	0.999913	25885	2	0.048932	0.0044945	0.018513	0.940866	544	4	0.048932
USP37:NM_020935	10	0.78207	0.78933	0.999913	38102	1	-0.042451	0.0044954	0.018516	0.940866	545	4	-0.042451
0_chr11_47353199_47353221	1	0.99548	0.99549	0.999913	48589	0	1.0436	0.0045209	0.0044647	0.842271	546	1	1.0436
hsa-mir-216a	9	0.98924	0.98922	0.999913	48281	0	0.38332	0.0045314	0.018019	0.940866	547	5	0.38332
RBM46:NM_001277171;NM_144979	10	0.17886	0.33464	0.999913	11621	3	0.18948	0.0045428	0.018688	0.940866	548	5	0.18948
0_chr19_13317871_13317893	1	0.99546	0.99547	0.999913	48588	0	0.49035	0.0045442	0.0044884	0.842271	549	1	0.49035
ALOXE3:NM_001165960	8	0.95583	0.95586	0.999913	46606	0	0.24414	0.0045588	0.017955	0.940866	550	3	0.24414
0_chr22_19834870_19834892	1	0.99543	0.99544	0.999913	48587	0	0.78981	0.0045676	0.0045117	0.842271	551	1	0.78981
RASGRF1:NM_001145648;NM_002891	9	0.32174	0.46296	0.999913	18400	1	0.12762	0.0045764	0.018176	0.940866	552	4	0.12762
MOV10L1:NM_001164105	1	0.9954	0.99541	0.999913	48585	0	0.81708	0.0046002	0.004547	0.842271	553	1	0.81708
SI:NM_001041	11	0.095441	0.22939	0.999913	7018	2	-0.055413	0.0046156	0.020174	0.947885	554	4	-0.055413
0_chr2_202245192_202245214	1	0.99538	0.99539	0.999913	48584	0	1.4246	0.0046236	0.0045679	0.842271	555	1	1.4246
PRELID1:NM_001271828;NM_013237	9	0.18297	0.33712	0.999913	11813	1	-0.0016537	0.0046327	0.018388	0.940866	556	1	-0.0016537
RAB6A:NM_001243719;NM_002869	1	0.99536	0.99537	0.999913	48582	0	1.1731	0.0046423	0.0045878	0.842271	557	1	1.1731
TMEM132C:NM_001136103	9	0.5635	0.64134	0.999913	28730	1	0.28317	0.0046516	0.018458	0.940866	558	3	0.28317
PGLYRP2:NM_052890	12	0.18999	0.363	0.999913	12181	3	0.099828	0.0046735	0.020793	0.947885	559	2	0.099828
PRMT8:NM_001256536;NM_019854	10	0.00028439	0.001646	0.878258	42	5	-0.30329	0.0046796	0.019154	0.940866	560	4	-0.30329
CD4:NM_000616	10	0.78536	0.79186	0.999913	38235	1	0.016016	0.0046814	0.019159	0.940866	561	3	0.016016
DYTN:NM_001093730	6	0.12289	0.21251	0.999897	8564	2	-0.021311	0.0046821	0.016001	0.940866	562	1	-0.021311
UBASH3A:NM_001001895;NM_018961	10	0.71865	0.74619	0.999913	35299	1	0.35934	0.004694	0.019205	0.940866	563	4	0.35934
SERPINA4:NM_001289032;NM_006215	10	0.52908	0.65589	0.999913	27333	1	0.23212	0.0047017	0.019232	0.940866	564	5	0.23212
0_chr9_21974449_21974471	1	0.9953	0.99531	0.999913	48580	0	1.0995	0.0047029	0.004648	0.842271	565	1	1.0995
SLC6A5:NM_004211	10	0.90346	0.90329	0.999913	44021	0	0.17241	0.0047036	0.019239	0.940866	566	2	0.17241
0_chr16_8877094_8877116	1	0.99528	0.9953	0.999913	48579	0	1.3274	0.0047169	0.004664	0.842271	567	1	1.3274
SLC44A5:NM_001130058;NM_152697	11	0.43378	0.58428	0.999913	23346	2	-0.18744	0.0047171	0.020518	0.947885	568	2	-0.18744
NM_001204811:NM_001204811;NM_021049	5	0.020612	0.052048	0.995499	1959	2	-0.14466	0.0047173	0.014852	0.940866	569	1	-0.14466
0_chr7_100218407_100218429	1	0.99527	0.99529	0.999913	48578	0	1.1417	0.0047263	0.0046754	0.842271	570	1	1.1417
TNFRSF8:NM_001281430	6	0.94975	0.94967	0.999913	46291	0	0.22073	0.0047265	0.01614	0.940866	571	2	0.22073
FARS2:NM_006567	10	0.99819	0.9982	0.999913	48731	0	0.30311	0.0047367	0.019357	0.941289	572	4	0.30311
CCDC88A:NM_001135597;NM_018084	11	0.32939	0.50319	0.999913	18755	2	0.033698	0.0047394	0.020592	0.947885	573	2	0.033698
CALB1:NM_004929	9	0.39864	0.5363	0.999913	21825	1	0.062159	0.0047424	0.018773	0.940866	574	3	0.062159
CYB5D1:NM_144607	12	0.16844	0.33707	0.999913	11039	2	0.32451	0.0047548	0.021115	0.947885	575	5	0.32451
OXR1:NM_001198532;NM_181354	9	0.75022	0.75641	0.999913	36631	1	0.030045	0.0047761	0.018894	0.940866	576	4	0.030045
OR8S1:NM_001005203	10	0.62215	0.69493	0.999913	31153	1	-0.06029	0.0047778	0.019496	0.942849	577	4	-0.06029
TCP1:NM_001008897	7	0.90481	0.90477	0.999913	44078	0	0.0094483	0.0047785	0.016834	0.940866	578	3	0.0094483
C2orf74:NM_001143959	3	0.95603	0.95609	0.999913	46618	0	0.45117	0.0047806	0.012866	0.932206	579	2	0.45117
IQGAP3:NM_178229	11	0.023241	0.07844	0.995499	2168	4	0.016047	0.0047905	0.020764	0.947885	580	3	0.016047
USP35:NM_020798	12	0.10423	0.24627	0.999913	7525	2	0.058836	0.0047929	0.021263	0.947885	581	3	0.058836
ZNF223:NM_013361	10	0.094006	0.21346	0.999897	6926	3	0.085632	0.0047949	0.019561	0.942849	582	4	0.085632
0_chr21_35820299_35820321	1	0.9952	0.99522	0.999913	48577	0	1.3533	0.0047963	0.004748	0.842271	583	1	1.3533
VSX1:NM_001256272;NM_014588	4	0.99485	0.9949	0.999913	48552	0	0.83592	0.0047981	0.01343	0.932714	584	3	0.83592
0_chr6_52696590_52696612	1	0.99519	0.99521	0.999913	48576	0	1.4613	0.0048056	0.0047573	0.842271	585	1	1.4613
FAM19A2:NM_178539	5	0.093692	0.16354	0.995499	6907	2	0.13209	0.0048157	0.015086	0.940866	586	2	0.13209
PABPC4:NM_001135653;NM_003819	9	0.2109	0.36179	0.999913	13179	2	-0.040508	0.0048252	0.019079	0.940866	587	3	-0.040508
C1orf87:NM_152377	10	0.89504	0.89484	0.999913	43611	0	0.085698	0.0048261	0.019671	0.942849	588	3	0.085698
random:random_seq_103466_0_22_-1	1	0.99517	0.99519	0.999913	48575	0	2.0439	0.004829	0.0047835	0.842271	589	1	2.0439
random:random_seq_158925_0_22_-1	1	0.99517	0.99519	0.999913	48574	0	0.68817	0.0048336	0.0047888	0.842271	590	1	0.68817
ZBTB48:NM_001278647;NM_005341	10	0.44209	0.58261	0.999913	23669	1	0.1821	0.0048377	0.019718	0.942849	591	5	0.1821
PNPLA7:NM_152286	1	0.99516	0.99519	0.999913	48573	0	1.2333	0.0048383	0.0047926	0.842271	592	1	1.2333
0_chr10_91068355_91068377	1	0.99514	0.99516	0.999913	48571	0	1.4461	0.0048616	0.0048172	0.842271	593	1	1.4461
ZNF554:NM_001102651	11	0.82474	0.82981	0.999913	40131	1	0.17735	0.0048987	0.021139	0.947885	594	4	0.17735
0_chr6_117062903_117062925	1	0.9951	0.99512	0.999913	48569	0	1.657	0.0049037	0.0048577	0.842271	595	1	1.657
hsa-mir-516a-1	4	0.59994	0.59993	0.999913	30215	0	0.24589	0.0049109	0.013707	0.932966	596	2	0.24589
GPATCH4:NM_015590;NM_182679	8	0.55134	0.60817	0.999913	28240	1	0.36074	0.0049278	0.019022	0.940866	597	4	0.36074
0_chr1_154679184_154679206	1	0.99507	0.99509	0.999913	48567	0	1.5622	0.0049317	0.0048908	0.842271	598	1	1.5622
hsa-mir-2276*	2	0.99507	0.9951	0.999913	48566	0	0.62981	0.0049337	0.0095267	0.891522	599	2	0.62981
ADAM7:NM_003817	10	0.72549	0.75043	0.999913	35573	1	0.12396	0.0049602	0.020148	0.947885	600	4	0.12396
NOVA1:NM_002515;NM_006491	10	0.98766	0.98763	0.999913	48200	0	0.091595	0.0050067	0.020317	0.947885	601	3	0.091595
0_chr6_136516109_136516131	1	0.99497	0.99499	0.999913	48561	0	0.78261	0.005025	0.0049778	0.842271	602	1	0.78261
FAM189B:NM_198264	2	0.85132	0.8515	0.999913	41420	0	0.71046	0.0050303	0.0096989	0.891522	603	1	0.71046
RPP25L:NM_148178;NM_148179	5	0.11869	0.19689	0.997314	8331	1	0.14259	0.0050353	0.015623	0.940866	604	2	0.14259
FAM227A:NM_001013647	5	0.87878	0.87873	0.999913	42793	0	-0.11047	0.0050428	0.015641	0.940866	605	1	-0.11047
LAIR1:NM_001289023;NM_021706	11	0.99922	0.99922	0.99997	48786	0	0.19777	0.0050431	0.021612	0.948606	606	4	0.19777
CEPT1:NM_001007794;NM_006090	7	0.25861	0.37984	0.999913	15535	1	0.42709	0.0050522	0.017626	0.940866	607	4	0.42709
hsa-mir-4708	5	0.58831	0.58893	0.999913	29743	1	0.32257	0.0050537	0.015667	0.940866	608	3	0.32257
ZGLP1:NM_001103167	12	0.88569	0.88553	0.999913	43121	1	0.15464	0.0050576	0.022339	0.952216	609	3	0.15464
NRG1:NM_001159996	6	0.96157	0.96148	0.999913	46889	0	0.40313	0.005064	0.017225	0.940866	610	4	0.40313
0_chr16_66652413_66652435	1	0.99493	0.99495	0.999913	48558	0	1.0391	0.0050717	0.0050224	0.842271	611	1	1.0391
0_chr1_154672483_154672505	1	0.99492	0.99494	0.999913	48557	0	2.077	0.005081	0.0050319	0.842271	612	1	2.077
CHD9:NM_025134	11	0.68172	0.74507	0.999913	33681	1	0.22223	0.0050917	0.021772	0.949982	613	5	0.22223
CNOT11:NM_017546	10	0.74596	0.7636	0.999913	36444	1	0.085041	0.0050996	0.020637	0.947885	614	1	0.085041
0_chr6_152421462_152421484	1	0.9949	0.99492	0.999913	48556	0	1.1961	0.0050997	0.0050512	0.842271	615	1	1.1961
NUP35:NM_001287585	7	0.45162	0.52298	0.999913	24029	1	0.40862	0.0051122	0.017798	0.940866	616	4	0.40862
random:random_seq_14129_0_22_-1	1	0.99487	0.99488	0.999913	48554	0	1.0531	0.0051324	0.005082	0.842271	617	1	1.0531
VN1R2:NM_173856	8	0.7505	0.75097	0.999913	36639	1	0.12207	0.0051393	0.019618	0.942849	618	2	0.12207
random:random_seq_80148_0_22_-1	1	0.99486	0.99487	0.999913	48553	0	0.82518	0.0051417	0.0050903	0.842271	619	1	0.82518
ZBTB47:NM_145166	10	0.52128	0.65296	0.999913	27013	1	0.29493	0.0051652	0.020854	0.947885	620	4	0.29493
0_chr20_33765034_33765056	1	0.99483	0.99484	0.999913	48551	0	1.8499	0.0051697	0.0051169	0.842271	621	1	1.8499
SLC12A6:NM_001042496;NM_133647	4	0.91471	0.91493	0.999913	44547	0	0.32493	0.005178	0.01441	0.940866	622	2	0.32493
ZMIZ1:NM_020338	10	0.74531	0.76315	0.999913	36411	1	0.068108	0.0051855	0.020925	0.947885	623	2	0.068108
ZSCAN30:NM_001112734;NM_001288711	10	0.066735	0.17111	0.995499	5284	2	0.24101	0.0051926	0.020955	0.947885	624	3	0.24101
random:random_seq_51963_0_22_-1	1	0.99481	0.99482	0.999913	48550	0	1.3478	0.0051931	0.0051386	0.842271	625	1	1.3478
GPHB5:NM_145171	12	0.85756	0.86055	0.999913	41721	1	0.29428	0.0051955	0.022892	0.952216	626	6	0.29428
PGAM4:NM_001029891	3	0.83372	0.83381	0.999913	40532	0	1.134	0.0051968	0.013598	0.932966	627	2	1.134
CNGA1:NM_000087;NM_001142564	8	0.80054	0.80062	0.999913	38968	0	-0.018351	0.0051975	0.01979	0.943529	628	2	-0.018351
GOLGA6D:NM_001145224	3	0.61539	0.61553	0.999913	30878	0	1.1125	0.005198	0.013601	0.932966	629	2	1.1125
GDAP2:NM_001135589;NM_017686	11	0.30296	0.48345	0.999913	17531	2	-0.12254	0.0051994	0.022129	0.950216	630	2	-0.12254
CSRP3:NM_003476	10	0.9215	0.9213	0.999913	44883	0	0.31845	0.0052017	0.020992	0.947885	631	5	0.31845
NCBP2:NM_007362	3	0.66283	0.66298	0.999913	32816	0	0.63961	0.0052138	0.013627	0.932966	632	2	0.63961
0_chr10_5994615_5994637	1	0.99477	0.99479	0.999913	48549	0	1.2176	0.0052304	0.0051775	0.842271	633	1	1.2176
C20orf194:NM_001009984	9	0.92486	0.92493	0.999913	45037	0	0.094591	0.0052601	0.020634	0.947885	634	3	0.094591
GALK2:NM_001001556;NM_002044	7	0.0083051	0.02744	0.991238	898	3	-0.35865	0.0052652	0.018266	0.940866	635	1	-0.35865
SLC20A1:NM_005415	10	0.99166	0.99163	0.999913	48389	0	0.27431	0.0052658	0.02121	0.947885	636	5	0.27431
0_chr22_28146734_28146756	1	0.99472	0.99474	0.999913	48547	0	1.6899	0.0052818	0.0052313	0.842271	637	1	1.6899
ANAPC1:NM_022662	9	0.40245	0.54001	0.999913	21993	2	0.29246	0.0053008	0.020785	0.947885	638	2	0.29246
KIF2A:NM_001243952	2	0.4256	0.42548	0.999913	23002	0	0.50217	0.0053097	0.010206	0.896209	639	1	0.50217
0_chr8_48686669_48686691	1	0.99468	0.9947	0.999913	48544	0	1.4838	0.0053238	0.0052761	0.842271	640	1	1.4838
0_chr11_6496390_6496412	1	0.99465	0.99467	0.999913	48543	0	0.73987	0.0053518	0.0053075	0.842271	641	1	0.73987
random:random_seq_150173_0_22_-1	1	0.99462	0.99464	0.999913	48540	0	1.0505	0.0053845	0.0053414	0.842271	642	1	1.0505
ZFP36L1:NM_001244698;NM_004926	9	0.29858	0.44142	0.999913	17335	2	-0.16463	0.0053855	0.021087	0.947885	643	1	-0.16463
CDYL:NM_001143970;NM_001143971	5	0.010702	0.029273	0.991238	1114	1	0.43733	0.0054138	0.016535	0.940866	644	3	0.43733
VSX1:NM_001256271;NM_199425	7	0.87987	0.87977	0.999913	42850	0	0.39978	0.0054219	0.018749	0.940866	645	4	0.39978
TPGS2:NM_001271949;NM_015476	7	0.98681	0.98672	0.999913	48151	0	0.44116	0.0054278	0.018766	0.940866	646	3	0.44116
RANBP3L:NM_001161429;NM_145000	10	0.19358	0.35522	0.999913	12356	3	-0.057624	0.0054401	0.021801	0.949982	647	3	-0.057624
ADCY10:NM_001167749	7	0.35032	0.47028	0.999913	19697	1	0.37818	0.0054498	0.018836	0.940866	648	4	0.37818
TMEM71:NM_001145153;NM_144649	10	0.13495	0.27259	0.999913	9254	2	-0.025313	0.0054521	0.02184	0.949982	649	3	-0.025313
0_chr17_47127593_47127615	1	0.99455	0.99457	0.999913	48539	0	0.79382	0.0054545	0.0054136	0.84551	650	1	0.79382
MUSTN1:NM_205853	10	0.027953	0.084538	0.995499	2544	1	0.25243	0.0054571	0.02186	0.949982	651	4	0.25243
0_chr17_57774134_57774156	1	0.99452	0.99455	0.999913	48538	0	1.7018	0.0054778	0.0054306	0.84551	652	1	1.7018
random:random_seq_187387_0_22_-1	1	0.99452	0.99454	0.999913	48537	0	1.3526	0.0054825	0.0054379	0.84551	653	1	1.3526
SPRYD7:NM_001127482;NM_020456	3	0.91261	0.91268	0.999913	44428	0	0.77788	0.0055046	0.014136	0.938112	654	2	0.77788
NM_001146114:NM_001146114;NM_206891	8	0.10223	0.21248	0.999897	7406	1	0.32626	0.0055103	0.020693	0.947885	655	3	0.32626
CNTN3:NM_020872	12	0.30245	0.49672	0.999913	17505	3	0.20405	0.0055125	0.024162	0.952216	656	5	0.20405
ELMOD1:NM_001130037;NM_018712	8	0.44202	0.55211	0.999913	23666	1	0.37853	0.0055159	0.020712	0.947885	657	4	0.37853
C7orf31:NM_138811	10	0.91496	0.91479	0.999913	44559	0	0.29372	0.0055176	0.022068	0.950107	658	5	0.29372
hsa-mir-4483	5	0.47748	0.49029	0.999913	25188	1	-0.085625	0.0055344	0.016816	0.940866	659	2	-0.085625
BTF3L4:NM_001136497;NM_152265	5	0.9558	0.9557	0.999913	46602	0	0.50859	0.0055362	0.01682	0.940866	660	3	0.50859
DSCC1:NM_024094	7	0.82306	0.82293	0.999913	40055	0	0.61839	0.0055461	0.019125	0.940866	661	4	0.61839
random:random_seq_9478_0_22_-1	1	0.99445	0.99447	0.999913	48535	0	0.60167	0.0055525	0.0055166	0.851844	662	1	0.60167
GNAL:NM_001142339;NM_001261443	2	0.99444	0.99447	0.999913	48534	0	0.80959	0.0055624	0.010683	0.901677	663	2	0.80959
0_chr4_99800697_99800719	1	0.99443	0.99446	0.999913	48533	0	1.8221	0.0055665	0.005531	0.851844	664	1	1.8221
ELMOD2:NM_153702	8	0.49114	0.57586	0.999913	25783	1	0.41617	0.0055692	0.02087	0.947885	665	4	0.41617
FSHR:NM_000145;NM_181446	7	0.35129	0.47075	0.999913	19743	1	0.31241	0.0055768	0.019218	0.940866	666	3	0.31241
0_chr14_75545473_75545495	1	0.99441	0.99444	0.999913	48530	0	0.9069	0.0055898	0.0055568	0.85312	667	1	0.9069
PXYLP1:NM_001282728	2	0.49003	0.49014	0.999913	25732	0	0.56648	0.0056076	0.010769	0.901677	668	1	0.56648
MTERF1:NM_006980	7	0.94911	0.949	0.999913	46256	0	0.59729	0.0056149	0.019329	0.940866	669	4	0.59729
BAZ2A:NM_013449	11	0.65762	0.73439	0.999913	32623	1	0.084442	0.0056235	0.023517	0.952216	670	3	0.084442
random:random_seq_139218_0_22_-1	1	0.99437	0.9944	0.999913	48527	0	1.2195	0.0056272	0.0055961	0.855461	671	1	1.2195
PRSS38:NM_183062	9	0.23345	0.382	0.999913	14319	1	0.2484	0.0056289	0.021968	0.949982	672	5	0.2484
CLCN3:NM_001243374	7	0.20576	0.32137	0.999913	12942	1	0.24939	0.0056381	0.019397	0.942144	673	3	0.24939
PIGN:NM_012327;NM_176787	9	0.55089	0.63525	0.999913	28217	1	0.42391	0.0056507	0.022049	0.950107	674	4	0.42391
ATOH8:NM_032827	10	0.30836	0.46656	0.999913	17776	1	-0.012754	0.0056571	0.022537	0.952216	675	4	-0.012754
LOXL2:NM_002318	8	0.64371	0.66544	0.999913	32055	1	0.25622	0.0056813	0.021195	0.947885	676	4	0.25622
ZNF383:NM_152604	11	0.9487	0.94881	0.999913	46235	0	0.17093	0.0056826	0.023711	0.952216	677	5	0.17093
PIGL:NM_004278	11	0.13196	0.2785	0.999913	9080	3	-0.22423	0.0056892	0.02373	0.952216	678	2	-0.22423
NFATC2:NM_001258294;NM_001258297	7	0.56757	0.59481	0.999913	28935	1	0.63104	0.0057081	0.019618	0.942849	679	3	0.63104
ZNF786:NM_152411	8	0.094326	0.19924	0.99833	6943	2	-0.28007	0.0057179	0.021294	0.947885	680	1	-0.28007
TOMM6:NM_001134493	6	0.99732	0.99732	0.999913	48678	0	0.23575	0.005731	0.019316	0.940866	681	2	0.23575
AMPD1:NM_000036;NM_001172626	7	0.20943	0.32542	0.999913	13116	2	0.37812	0.0057486	0.01974	0.943011	682	4	0.37812
ELP3:NM_001284222;NM_018091	2	0.44474	0.44465	0.999913	23760	0	0.89976	0.0057659	0.011055	0.907273	683	1	0.89976
0_chr9_139323524_139323546	1	0.99422	0.99423	0.999913	48519	0	1.2425	0.0057766	0.0057478	0.866107	684	1	1.2425
hsa-mir-3691	7	0.4878	0.54392	0.999913	25629	1	0.38031	0.0057777	0.019835	0.944762	685	4	0.38031
MUC4:NM_004532;NM_138297	9	0.96161	0.96164	0.999913	46893	0	0.29078	0.0057796	0.022511	0.952216	686	2	0.29078
hsa-mir-300	10	0.97546	0.9754	0.999913	47602	0	0.18045	0.0057874	0.022984	0.952216	687	3	0.18045
NT5M:NM_020201	9	0.58411	0.65156	0.999913	29587	1	-0.084289	0.0058035	0.022594	0.952216	688	1	-0.084289
LOX:NM_002317	12	0.82522	0.83698	0.999913	40172	1	0.15974	0.005814	0.025355	0.952216	689	4	0.15974
PRKCZ:NM_001033581;NM_001033582	11	0.63458	0.7248	0.999913	31660	1	-0.0055615	0.0058334	0.02421	0.952216	690	4	-0.0055615
EYA1:NM_001288575	7	0.87562	0.87549	0.999913	42633	0	0.43183	0.0058493	0.020043	0.947885	691	4	0.43183
DPH6:NM_001141972;NM_080650	5	0.77814	0.77819	0.999913	37906	0	0.25124	0.0058567	0.017571	0.940866	692	2	0.25124
PPA2:NM_176869	3	0.67245	0.67259	0.999913	33241	0	0.47855	0.0058606	0.014759	0.940866	693	2	0.47855
CHRDL1:NM_001143981;NM_145234	10	0.13229	0.2688	0.999913	9100	1	0.32939	0.0058681	0.023267	0.952216	694	5	0.32939
random:random_seq_82726_0_22_-1	1	0.99413	0.99414	0.999913	48514	0	0.87605	0.0058699	0.0058409	0.869622	695	1	0.87605
KLK8:NM_001281431;NM_144506	8	0.10449	0.21624	0.999897	7538	2	0.12444	0.0058752	0.021734	0.949982	696	3	0.12444
0_chr10_52561062_52561084	1	0.99412	0.99413	0.999913	48513	0	0.74055	0.0058793	0.0058512	0.869622	697	1	0.74055
UBXN1:NM_001286078	1	0.99411	0.99412	0.999913	48512	0	1.8939	0.0058886	0.005862	0.869622	698	1	1.8939
random:random_seq_38292_0_22_-1	1	0.99411	0.99412	0.999913	48511	0	0.86919	0.0058933	0.0058658	0.869622	699	1	0.86919
ANKRD6:NM_001242814	3	0.66969	0.66986	0.999913	33121	0	0.42129	0.0059075	0.014839	0.940866	700	2	0.42129
RAB37:NM_001006638;NM_175738	4	0.98803	0.98805	0.999913	48226	0	0.68284	0.0059108	0.016296	0.940866	701	3	0.68284
HSP90AB1:NM_001271971	4	0.71819	0.71826	0.999913	35280	0	0.30129	0.0059476	0.016392	0.940866	702	2	0.30129
CNTNAP4:NM_138994	2	0.99403	0.99406	0.999913	48509	0	0.90986	0.0059678	0.01143	0.910164	703	2	0.90986
C17orf58:NM_181655;NM_181656	2	0.055516	0.074624	0.995499	4522	1	0.16858	0.0059707	0.011437	0.910164	704	1	0.16858
NXPE3:NM_001134456;NM_145037	9	0.85979	0.8599	0.999913	41845	0	0.3218	0.0059707	0.023186	0.952216	705	4	0.3218
random:random_seq_181147_0_22_-1	1	0.99402	0.99404	0.999913	48508	0	0.9407	0.0059773	0.0059451	0.871568	706	1	0.9407
0_chr19_15348990_15349012	1	0.99399	0.99401	0.999913	48506	0	0.56944	0.0060053	0.0059697	0.871568	707	1	0.56944
KDM8:NM_001145348	4	0.58967	0.58966	0.999913	29796	0	0.21395	0.0060255	0.016595	0.940866	708	2	0.21395
DAPK1:NM_001288729;NM_004938	10	0.10784	0.23364	0.999913	7728	2	0.078556	0.0060285	0.023828	0.952216	709	2	0.078556
HDHD3:NM_031219	12	0.081146	0.20317	0.99833	6211	2	0.25817	0.0060488	0.02625	0.952216	710	5	0.25817
FLNB:NM_001164317;NM_001457	12	0.013122	0.04931	0.995499	1332	3	0.21231	0.0060545	0.026273	0.952216	711	5	0.21231
UGT3A1:NM_001171873;NM_152404	3	0.96093	0.96106	0.999913	46859	0	0.30532	0.0060584	0.015099	0.940866	712	1	0.30532
HPD:NM_001171993;NM_002150	10	0.028748	0.086373	0.995499	2611	4	-0.13798	0.0060633	0.023942	0.952216	713	3	-0.13798
FERMT1:NM_017671	9	0.90511	0.90517	0.999913	44090	0	-0.031836	0.0060834	0.023591	0.952216	714	3	-0.031836
0_chr13_77458313_77458335	1	0.99392	0.99393	0.999913	48502	0	0.95666	0.0060846	0.0060508	0.872598	715	1	0.95666
hsa-mir-412	8	0.10664	0.21981	0.999897	7660	2	-0.11057	0.0060889	0.022336	0.952216	716	3	-0.11057
0_chr1_39329994_39330016	1	0.99391	0.99392	0.999913	48501	0	0.91576	0.006094	0.0060607	0.872598	717	1	0.91576
KIAA0513:NM_001286565;NM_014732	9	0.89234	0.89239	0.999913	43487	0	0.092303	0.0060976	0.023646	0.952216	718	3	0.092303
SYCE1:NM_001143763;NM_130784	6	0.49198	0.52078	0.999913	25809	1	0.32416	0.0060994	0.020467	0.947885	719	2	0.32416
0_chr17_47481940_47481962	1	0.9939	0.99391	0.999913	48500	0	1.0422	0.0061033	0.0060711	0.872598	720	1	1.0422
CYB561:NM_001017916;NM_001915	10	0.073643	0.18347	0.995499	5745	1	0.44979	0.0061091	0.024096	0.952216	721	4	0.44979
RBM39:NM_001242599;NM_001242600	3	0.037424	0.067886	0.995499	3247	1	0.82215	0.0061251	0.015227	0.940866	722	2	0.82215
SLC25A17:NM_001282727;NM_006358	3	0.70238	0.70248	0.999913	34588	0	0.41279	0.0061288	0.015234	0.940866	723	2	0.41279
FBXO39:NM_153230	7	0.58408	0.6063	0.999913	29586	1	0.2711	0.0061525	0.020954	0.947885	724	2	0.2711
ICA1:NM_001136020;NM_022307	8	0.30363	0.43513	0.999913	17562	1	0.40977	0.0061531	0.022522	0.952216	725	3	0.40977
HSD17B1:NM_000413	10	0.8048	0.80753	0.999913	39187	1	-0.015546	0.0061551	0.024252	0.952216	726	2	-0.015546
0_chr12_124809727_124809749	2	0.21489	0.21755	0.999897	13407	1	0.22632	0.0061568	0.011788	0.914944	727	1	0.22632
VCPIP1:NM_025054	9	0.91176	0.91179	0.999913	44381	0	0.34024	0.0061569	0.023849	0.952216	728	4	0.34024
C8orf33:NM_023080	9	0.77025	0.77302	0.999913	37554	1	0.37065	0.0061626	0.023871	0.952216	729	4	0.37065
hsa-mir-4731	8	0.12235	0.24582	0.999913	8528	2	0.12373	0.0061713	0.022575	0.952216	730	3	0.12373
ARFRP1:NM_001134758;NM_003224	7	0.25135	0.37176	0.999913	15172	1	0.014887	0.0061778	0.021028	0.947885	731	2	0.014887
SIPA1L1:NM_001284245;NM_015556	10	0.20772	0.37477	0.999913	13031	1	-0.075444	0.0062142	0.02445	0.952216	732	2	-0.075444
0_chr17_72742088_72742110	1	0.99378	0.9938	0.999913	48495	0	2.0195	0.0062153	0.0061798	0.872598	733	1	2.0195
ZFPM2:NM_012082	10	0.67458	0.72106	0.999913	33344	1	0.43995	0.0062232	0.024483	0.952216	734	4	0.43995
HEATR4:NM_001220484;NM_203309	11	0.24339	0.42342	0.999913	14825	2	-0.26847	0.0062299	0.025507	0.952216	735	3	-0.26847
ZNF341:NM_001282935	7	0.66271	0.66703	0.999913	32812	1	0.025346	0.0062406	0.021213	0.947885	736	3	0.025346
TMCC3:NM_020698	11	0.34673	0.51624	0.999913	19544	1	0.1398	0.0062559	0.025589	0.952216	737	4	0.1398
PPCDC:NM_021823	5	0.55171	0.55423	0.999913	28254	1	0.49545	0.0062627	0.018577	0.940866	738	3	0.49545
FUT1:NM_000148	11	0.93211	0.93224	0.999913	45419	0	0.076262	0.0062645	0.025616	0.952216	739	4	0.076262
ADAMDEC1:NM_001145271;NM_014479	10	0.38828	0.5349	0.999913	21367	1	0.38054	0.006265	0.024625	0.952216	740	5	0.38054
random:random_seq_46576_0_22_-1	1	0.99373	0.99374	0.999913	48493	0	0.73062	0.0062714	0.0062398	0.872598	741	1	0.73062
CCNL2:NM_001039577;NM_030937	11	0.9499	0.95	0.999913	46301	0	0.61592	0.006279	0.025666	0.952216	742	5	0.61592
CD27:NM_001242	12	0.089899	0.21971	0.999897	6698	3	0.012302	0.0062877	0.027188	0.952216	743	3	0.012302
AKIRIN1:NM_024595	7	0.29586	0.42155	0.999913	17233	2	0.13102	0.0062937	0.021372	0.947885	744	3	0.13102
ZC3H11A:NM_014827	11	0.91646	0.91664	0.999913	44633	0	0.38847	0.006336	0.025844	0.952216	745	4	0.38847
ISPD:NM_001101417;NM_001101426	9	0.038947	0.10858	0.995499	3352	1	-0.050663	0.0063362	0.024474	0.952216	746	4	-0.050663
0_chr21_38122157_38122179	1	0.99366	0.99367	0.999913	48486	0	1.2185	0.0063367	0.0063043	0.872598	747	1	1.2185
MAN2B1:NM_000528;NM_001173498	12	0.42976	0.59476	0.999913	23180	1	0.18573	0.0063396	0.027405	0.952216	748	6	0.18573
C11orf30:NM_020193	9	0.0043285	0.017338	0.986206	516	3	-0.36803	0.0063467	0.024508	0.952216	749	1	-0.36803
LRRC63:NM_001282460	8	0.87591	0.8758	0.999913	42647	0	0.61993	0.006352	0.023088	0.952216	750	4	0.61993
TMEM164:NM_017698;NM_032227	6	0.95438	0.95433	0.999913	46528	0	0.1085	0.0063548	0.021259	0.947885	751	2	0.1085
USP17L10:NM_001256852	9	0.19424	0.34704	0.999913	12388	2	0.073063	0.0063571	0.024549	0.952216	752	3	0.073063
0_chr13_25285899_25285921	1	0.99364	0.99364	0.999913	48485	0	1.5531	0.0063647	0.0063329	0.872598	753	1	1.5531
LY6K:NM_017527	2	0.98731	0.98738	0.999913	48182	0	1.2638	0.0063709	0.01219	0.921586	754	2	1.2638
INSIG1:NM_005542;NM_198337	6	0.13291	0.22455	0.999897	9129	2	0.30252	0.0063904	0.021381	0.947885	755	3	0.30252
DAO:NM_001917	12	0.99074	0.99072	0.999913	48347	0	0.099986	0.0063949	0.027623	0.952216	756	3	0.099986
hsa-mir-2355	5	0.7067	0.70697	0.999913	34776	0	0.30905	0.0063964	0.01889	0.940866	757	2	0.30905
ABCA6:NM_080284	10	0.49433	0.63074	0.999913	25906	2	0.20079	0.0064013	0.025089	0.952216	758	3	0.20079
BEX4:NM_001080425;NM_001127688	10	0.97245	0.97243	0.999913	47438	0	0.22628	0.0064064	0.025111	0.952216	759	5	0.22628
BCAT2:NM_001164773;NM_001284325	10	0.16877	0.3205	0.999913	11056	1	0.12848	0.0064247	0.025171	0.952216	760	3	0.12848
hsa-mir-3936*	5	0.40373	0.43367	0.999913	22043	1	-0.055606	0.0064368	0.018991	0.940866	761	2	-0.055606
0_chr3_128848066_128848088	1	0.99356	0.99356	0.999913	48483	0	2.1359	0.0064394	0.0064057	0.878476	762	1	2.1359
NXN:NM_001205319	2	0.99356	0.99359	0.999913	48482	0	0.75783	0.0064406	0.012318	0.921586	763	2	0.75783
SERPINB10:NM_005024	9	0.33246	0.47301	0.999913	18899	2	0.35037	0.0064416	0.024849	0.952216	764	5	0.35037
POLR2M:NM_015532	8	0.22568	0.35601	0.999913	13977	2	0.15085	0.0064477	0.023352	0.952216	765	3	0.15085
HERC1:NM_003922	9	0.91873	0.91878	0.999913	44742	0	0.08262	0.0064495	0.024872	0.952216	766	2	0.08262
LRAT:NM_004744	12	0.089787	0.21952	0.999897	6686	4	-0.038265	0.0064506	0.027846	0.952216	767	3	-0.038265
DOLPP1:NM_001135917;NM_020438	11	0.52796	0.66346	0.999913	27294	2	0.094123	0.0064573	0.026238	0.952216	768	4	0.094123
ZDHHC6:NM_022494	9	0.28914	0.43265	0.999913	16932	1	0.411	0.0065184	0.02512	0.952216	769	5	0.411
DGKI:NM_004717	11	0.59044	0.70791	0.999913	29816	1	0.12345	0.0065245	0.026462	0.952216	770	3	0.12345
TEKT3:NM_031898	11	0.50622	0.64471	0.999913	26413	1	0.096959	0.0065277	0.026471	0.952216	771	3	0.096959
hsa-mir-8065	2	0.1094	0.12139	0.995499	7823	1	-0.44644	0.0065291	0.012492	0.92705	772	1	-0.44644
ZXDB:NM_007157	7	0.78314	0.78303	0.999913	38133	0	0.061913	0.0065331	0.022107	0.950216	773	1	0.061913
DNAJC1:NM_022365	8	0.84402	0.84393	0.999913	41069	0	0.076357	0.0065721	0.023696	0.952216	774	3	0.076357
DDX51:NM_175066	9	0.3013	0.44394	0.999913	17451	2	0.074002	0.0065893	0.025363	0.952216	775	4	0.074002
CABLES1:NM_001100619;NM_138375	4	0.74626	0.7464	0.999913	36458	0	0.026462	0.0066027	0.018051	0.940866	776	1	0.026462
TMEM135:NM_022918	1	0.99333	0.99332	0.999913	48474	0	1.9181	0.0066728	0.0066369	0.88324	777	1	1.9181
SUV420H1:NM_016028;NM_017635	8	0.615	0.64638	0.999913	30862	1	0.17397	0.0066835	0.024001	0.952216	778	2	0.17397
RUNX1T1:NM_001198625;NM_175636	9	0.065524	0.15848	0.995499	5191	2	0.28486	0.00669	0.025734	0.952216	779	4	0.28486
CDH13:NM_001220490	12	0.30187	0.49603	0.999913	17474	2	-0.046263	0.0066983	0.028804	0.952216	780	3	-0.046263
random:random_seq_39252_22_0_-1	1	0.99329	0.99328	0.999913	48473	0	1.0124	0.0067055	0.0066705	0.88324	781	1	1.0124
TYW1B:NM_001145440	3	0.9835	0.98354	0.999913	47992	0	0.38131	0.0067277	0.016279	0.940866	782	2	0.38131
SLAIN1:NM_001040153	1	0.99327	0.99326	0.999913	48472	0	0.96926	0.0067288	0.0066908	0.88324	783	1	0.96926
0_chr4_40427325_40427347	1	0.99326	0.99326	0.999913	48471	0	1.1964	0.0067381	0.0067009	0.88324	784	1	1.1964
AIFM1:NM_001130846	6	0.10197	0.18717	0.995499	7389	2	-0.036063	0.0067419	0.022493	0.952216	785	2	-0.036063
random:random_seq_92676_0_22_-1	1	0.99326	0.99325	0.999913	48470	0	0.72874	0.0067428	0.0067054	0.88324	786	1	0.72874
hsa-mir-6862-2	2	0.78083	0.78088	0.999913	38036	0	0.81287	0.0067431	0.012894	0.932206	787	1	0.81287
random:random_seq_142698_0_22_-1	1	0.99323	0.99323	0.999913	48469	0	0.85918	0.0067662	0.0067263	0.88324	788	1	0.85918
0_chr8_145618490_145618512	1	0.99322	0.99321	0.999913	48467	0	1.1114	0.0067802	0.0067389	0.88324	789	1	1.1114
0_chr9_134453169_134453191	1	0.9932	0.99319	0.999913	48466	0	1.1831	0.0067988	0.0067606	0.88324	790	1	1.1831
hsa-mir-3197	9	0.70365	0.72184	0.999913	34642	1	-0.17819	0.0068062	0.026141	0.952216	791	2	-0.17819
LRP8:NM_001018054;NM_033300	7	0.2399	0.35904	0.999913	14636	1	0.22855	0.0068096	0.022951	0.952216	792	4	0.22855
SLC38A7:NM_018231	9	0.22482	0.37421	0.999913	13938	2	0.34975	0.0068117	0.026159	0.952216	793	5	0.34975
DNAJC6:NM_001256864	2	0.99318	0.99322	0.999913	48464	0	0.61814	0.0068237	0.013049	0.932206	794	2	0.61814
PAK2:NM_002577	11	0.83311	0.83651	0.999913	40505	1	0.066613	0.0068386	0.027491	0.952216	795	4	0.066613
FZD1:NM_003505	12	0.9278	0.92768	0.999913	45211	0	0.013936	0.0068403	0.029354	0.952216	796	2	0.013936
RNASE1:NM_002933;NM_198235	10	0.40373	0.54839	0.999913	22044	1	0.26918	0.0068578	0.026623	0.952216	797	5	0.26918
PACRGL:NM_001258345;NM_145048	4	0.32769	0.35075	0.999913	18673	1	0.47843	0.0068725	0.018712	0.940866	798	2	0.47843
IQCH:NM_001031715	1	0.9931	0.99309	0.999913	48462	0	0.91526	0.0068969	0.0068593	0.883397	799	1	0.91526
ARHGEF25:NM_182947	4	0.69339	0.69335	0.999913	34171	0	0.244	0.0069142	0.018825	0.940866	800	2	0.244
0_chr5_133492146_133492168	1	0.99308	0.99307	0.999913	48461	0	1.9329	0.0069155	0.0068804	0.883397	801	1	1.9329
VWA9:NM_001207058;NM_001207059	4	0.35602	0.37299	0.999913	19987	1	0.20635	0.0069185	0.018835	0.940866	802	1	0.20635
HEPACAM2:NM_001039372;NM_198151	8	0.99604	0.99603	0.999913	48613	0	0.37389	0.0069351	0.024729	0.952216	803	4	0.37389
MAN2A2:NM_006122	11	0.041283	0.11879	0.995499	3531	1	0.097304	0.0069356	0.027808	0.952216	804	2	0.097304
MPZL1:NM_001146191;NM_024569	3	0.68085	0.68091	0.999913	33647	0	0.68788	0.0069368	0.016641	0.940866	805	2	0.68788
NCL:NM_005381	11	0.97715	0.97731	0.999913	47680	0	0.24784	0.006954	0.027863	0.952216	806	4	0.24784
SFTPC:NM_001172357;NM_003018	7	0.99059	0.99056	0.999913	48338	0	0.15947	0.0069649	0.02341	0.952216	807	3	0.15947
DMGDH:NM_013391	10	0.11407	0.24261	0.999913	8072	2	0.23122	0.006966	0.026985	0.952216	808	4	0.23122
IQCF1:NM_152397	7	0.77894	0.77881	0.999913	37953	0	0.0026019	0.0069734	0.023436	0.952216	809	3	0.0026019
TRAM2:NM_012288	11	0.55163	0.68443	0.999913	28250	2	-0.062039	0.0069866	0.027972	0.952216	810	1	-0.062039
TRAPPC4:NM_016146	10	0.85432	0.85413	0.999913	41577	0	0.33584	0.0069914	0.027076	0.952216	811	5	0.33584
CASP7:NM_033340	2	0.99301	0.99305	0.999913	48458	0	1.095	0.0069921	0.013362	0.932381	812	2	1.095
CD200:NM_001004196;NM_005944	6	0.18329	0.2854	0.999913	11829	2	0.26751	0.0069989	0.0233	0.952216	813	2	0.26751
LHPP:NM_001167880;NM_022126	8	0.8625	0.86243	0.999913	41980	0	0.062487	0.0070176	0.02497	0.952216	814	1	0.062487
ZIM2:NM_001146326;NM_015363	7	0.86208	0.86186	0.999913	41962	0	-0.036215	0.0070203	0.023572	0.952216	815	1	-0.036215
MTERF4:NM_182501	9	0.96951	0.96954	0.999913	47283	0	0.10114	0.0070567	0.02702	0.952216	816	2	0.10114
C10orf71:NM_001135196	12	0.51059	0.65519	0.999913	26593	2	-0.022696	0.0070932	0.030358	0.955554	817	3	-0.022696
0_chr16_29791869_29791891	1	0.9929	0.99288	0.999913	48454	0	1.0932	0.0070976	0.0070526	0.883397	818	1	1.0932
PRR13:NM_018457	10	0.021427	0.069172	0.995499	2018	2	-0.029096	0.007099	0.02744	0.952216	819	4	-0.029096
ZNF350:NM_021632	11	0.93323	0.93337	0.999913	45470	0	0.066326	0.0071	0.028325	0.952216	820	3	0.066326
EIF4G1:NM_198242;NM_198244	1	0.99288	0.99286	0.999913	48452	0	1.3907	0.0071162	0.0070694	0.883397	821	1	1.3907
ADAMTS6:NM_197941	9	0.67079	0.7004	0.999913	33164	1	0.60398	0.007127	0.02726	0.952216	822	5	0.60398
PCSK2:NM_001201528;NM_002594	9	0.19057	0.34378	0.999913	12203	2	0.43074	0.0071358	0.027293	0.952216	823	4	0.43074
TXNRD1:NM_001093771	6	0.46459	0.50173	0.999913	24625	1	0.41025	0.0071377	0.023727	0.952216	824	4	0.41025
0_chr5_137843751_137843773	1	0.99286	0.99284	0.999913	48451	0	1.2393	0.0071443	0.0070942	0.883397	825	1	1.2393
0_chr5_151042949_151042971	1	0.99282	0.99281	0.999913	48450	0	0.66908	0.0071769	0.0071274	0.883397	826	1	0.66908
FBXO24:NM_001163499;NM_033506	11	0.3432	0.51357	0.999913	19380	1	-0.037749	0.0071927	0.028625	0.952216	827	2	-0.037749
PSMD10:NM_002814;NM_170750	2	0.99281	0.99284	0.999913	48449	0	0.75857	0.0071942	0.01375	0.932966	828	2	0.75857
hsa-mir-193a	10	0.055602	0.14699	0.995499	4529	4	-0.073596	0.007235	0.027907	0.952216	829	1	-0.073596
IRS1:NM_005544	11	0.8289	0.83307	0.999913	40333	1	0.090517	0.0072417	0.028788	0.952216	830	2	0.090517
0_chr5_156187682_156187704	1	0.99276	0.99274	0.999913	48448	0	0.93772	0.0072423	0.0071925	0.883397	831	1	0.93772
PSMB4:NM_002796	11	0.067067	0.17277	0.995499	5310	3	0.00027889	0.0072494	0.028816	0.952216	832	3	0.00027889
GYG2:NM_001079855;NM_003918	9	0.98697	0.98695	0.999913	48163	0	0.30294	0.0072561	0.027707	0.952216	833	5	0.30294
DES:NM_001927	12	0.71679	0.77966	0.999913	35219	1	0.051431	0.0072585	0.030982	0.955554	834	3	0.051431
PSMD3:NM_002809	11	0.93963	0.93977	0.999913	45778	0	0.35307	0.0072601	0.028851	0.952216	835	4	0.35307
HOXA13:NM_000522	9	0.38786	0.52586	0.999913	21347	2	-0.12248	0.0072629	0.027728	0.952216	836	3	-0.12248
0_chr19_46273141_46273163	1	0.99273	0.99271	0.999913	48447	0	1.8978	0.0072656	0.007212	0.883397	837	1	1.8978
random:random_seq_25583_0_22_-1	1	0.99272	0.99269	0.999913	48446	0	1.3875	0.0072843	0.0072268	0.883397	838	1	1.3875
CELF1:NM_001025596;NM_198700	10	0.50119	0.63723	0.999913	26183	2	0.11221	0.007291	0.028093	0.952216	839	2	0.11221
R3HDM1:NM_001282800	2	0.86321	0.8634	0.999913	42021	0	0.90052	0.007292	0.013941	0.936924	840	1	0.90052
THADA:NM_001083953;NM_022065	10	0.3096	0.46758	0.999913	17837	2	0.026005	0.007311	0.028159	0.952216	841	2	0.026005
ANKRD2:NM_001129981;NM_020349	8	0.37297	0.50737	0.999913	20707	1	-0.08203	0.0073145	0.0258	0.952216	842	2	-0.08203
hsa-mir-202*	9	0.29856	0.44142	0.999913	17334	2	-0.016324	0.0073489	0.028022	0.952216	843	2	-0.016324
0_chr8_134241859_134241881	1	0.99264	0.99262	0.999913	48443	0	2.324	0.0073636	0.007302	0.883397	844	1	2.324
0_chr5_65121806_65121828	1	0.99263	0.99261	0.999913	48442	0	1.0285	0.007373	0.007311	0.883397	845	1	1.0285
TASP1:NM_017714	10	0.39089	0.53718	0.999913	21496	1	0.29098	0.0073874	0.028421	0.952216	846	5	0.29098
AK3:NM_001199852;NM_016282	5	0.55251	0.55498	0.999913	28286	1	-0.073838	0.0073884	0.021291	0.947885	847	2	-0.073838
NT5C2:NM_001134373;NM_012229	11	0.96957	0.96978	0.999913	47288	0	0.083658	0.0073947	0.029294	0.952216	848	4	0.083658
RAI14:NM_001145525	2	0.9926	0.99262	0.999913	48441	0	0.38985	0.0074007	0.014142	0.938112	849	2	0.38985
FUNDC2:NM_023934	8	0.90597	0.90581	0.999913	44129	0	0.29621	0.007404	0.026074	0.952216	850	3	0.29621
ZSCAN32:NM_001284527	9	0.31897	0.46032	0.999913	18268	1	-0.077985	0.0074226	0.028282	0.952216	851	3	-0.077985
RPL35A:NM_000996	4	0.098211	0.16386	0.995499	7173	1	0.65903	0.0074385	0.020124	0.947885	852	2	0.65903
USP21:NM_001014443;NM_012475	9	0.41116	0.54856	0.999913	22358	1	0.084002	0.0074391	0.028332	0.952216	853	3	0.084002
TEX28:NM_001205201;NM_001586	11	0.87632	0.87657	0.999913	42666	0	0.014105	0.0074405	0.029451	0.952216	854	3	0.014105
ELP5:NM_015362;NM_203415	8	0.97484	0.97483	0.999913	47558	0	0.47688	0.0074444	0.026186	0.952216	855	4	0.47688
PDZRN4:NM_001164595	9	0.95004	0.95006	0.999913	46307	0	0.29721	0.0074474	0.028358	0.952216	856	5	0.29721
TIMM9:NM_012460	1	0.99255	0.99252	0.999913	48439	0	1.3925	0.0074523	0.0073862	0.883397	857	1	1.3925
OR56B1:NM_001005180	10	0.029726	0.088655	0.995499	2671	2	-0.21492	0.0074668	0.028689	0.952216	858	3	-0.21492
0_chr8_15623916_15623938	1	0.99252	0.99249	0.999913	48438	0	1.5141	0.0074803	0.0074164	0.883397	859	1	1.5141
EPM2AIP1:NM_014805	9	0.40401	0.54155	0.999913	22056	1	0.26244	0.0074912	0.028503	0.952216	860	3	0.26244
0_chr17_79477444_79477466	1	0.99249	0.99247	0.999913	48433	0	0.81106	0.0075084	0.0074444	0.883397	861	1	0.81106
0_chr8_2795815_2795837	1	0.99247	0.99246	0.999913	48431	0	0.80153	0.007527	0.0074651	0.883397	862	1	0.80153
ANK1:NM_020478	1	0.99246	0.99244	0.999913	48429	0	1.4983	0.007541	0.0074795	0.883397	863	1	1.4983
DNAJC6:NM_001256865;NM_014787	2	0.83106	0.83117	0.999913	40412	0	0.58015	0.0075617	0.01444	0.940866	864	1	0.58015
NR5A2:NM_001276464;NM_205860	1	0.99244	0.99242	0.999913	48428	0	1.5234	0.0075644	0.0075018	0.883397	865	1	1.5234
ADGRV1:NM_032119	9	0.33314	0.47365	0.999913	18920	1	0.23531	0.0075794	0.02882	0.952216	866	3	0.23531
0_chr7_117836080_117836102	1	0.99238	0.99236	0.999913	48426	0	1.6605	0.0076157	0.0075505	0.883397	867	1	1.6605
TTK:NM_001166691;NM_003318	9	0.12548	0.25307	0.999913	8720	3	-0.016356	0.0076315	0.029006	0.952216	868	3	-0.016356
OR1L4:NM_001005235	6	0.3284	0.41785	0.999913	18717	1	0.25986	0.0076356	0.025278	0.952216	869	2	0.25986
NAGS:NM_153006	10	0.96772	0.96768	0.999913	47188	0	0.16191	0.0076415	0.029278	0.952216	870	4	0.16191
PCDHGA6:NM_018919;NM_032086	10	0.66128	0.71411	0.999913	32762	1	0.0041253	0.0076436	0.029281	0.952216	871	2	0.0041253
WDR26:NM_025160	1	0.99235	0.99233	0.999913	48424	0	1.5909	0.0076484	0.0075831	0.883397	872	1	1.5909
TMPO:NM_001032284	2	0.97516	0.97521	0.999913	47581	0	1.2933	0.0076547	0.014604	0.940866	873	2	1.2933
random:random_seq_43647_0_22_-1	1	0.99233	0.99231	0.999913	48423	0	0.88838	0.0076671	0.0076052	0.883397	874	1	0.88838
KRTAP6-2:NM_181604	5	0.92528	0.9252	0.999913	45056	0	0.2926	0.0076693	0.021953	0.949982	875	2	0.2926
random:random_seq_145779_0_22_-1	1	0.99233	0.99231	0.999913	48422	0	1.2701	0.0076717	0.0076099	0.883397	876	1	1.2701
LRGUK:NM_144648	11	0.3927	0.55158	0.999913	21573	2	-0.0028518	0.0077007	0.030315	0.955554	877	1	-0.0028518
SAPCD2:NM_178448	3	0.93798	0.93801	0.999913	45686	0	0.23226	0.007701	0.017935	0.940866	878	2	0.23226
MAGEA4:NM_001011548;NM_002362	7	0.84562	0.84544	0.999913	41154	0	0.35632	0.0077091	0.025613	0.952216	879	4	0.35632
0_chr1_52384389_52384411	1	0.99228	0.99226	0.999913	48420	0	1.0768	0.0077184	0.0076567	0.883397	880	1	1.0768
YIF1A:NM_020470	9	0.066095	0.15942	0.995499	5248	2	0.36704	0.0077216	0.029338	0.952216	881	5	0.36704
random:random_seq_67653_0_22_-1	1	0.99228	0.99226	0.999913	48419	0	1.4178	0.0077231	0.0076616	0.883397	882	1	1.4178
AMBN:NM_016519	10	0.97803	0.97798	0.999913	47721	0	0.38689	0.0077302	0.029567	0.953512	883	5	0.38689
ZNF804A:NM_194250	9	0.0074197	0.028284	0.991238	801	5	-0.35385	0.0077373	0.029396	0.952216	884	4	-0.35385
0_chr8_48974045_48974067	1	0.99225	0.99223	0.999913	48418	0	1.3849	0.0077464	0.0076878	0.883397	885	1	1.3849
MFF:NM_001277061;NM_020194	11	0.51848	0.65531	0.999913	26898	2	0.38139	0.0077566	0.030488	0.955554	886	4	0.38139
SIGMAR1:NM_001282206;NM_147157	7	0.63051	0.64086	0.999913	31480	1	0.036449	0.0077671	0.02579	0.952216	887	2	0.036449
IDS:NM_000202;NM_006123	9	0.82314	0.82324	0.999913	40058	0	0.15062	0.0077897	0.029582	0.953512	888	2	0.15062
PTRH2:NM_016077	9	0.78142	0.78281	0.999913	38067	1	-0.053546	0.0078079	0.02964	0.953512	889	3	-0.053546
MAST1:NM_014975	11	0.85084	0.85174	0.999913	41396	1	0.23438	0.0078103	0.030663	0.955554	890	3	0.23438
SLC5A5:NM_000453	10	0.91213	0.91199	0.999913	44401	0	0.14748	0.0078279	0.029894	0.955554	891	5	0.14748
ROR1:NM_001083592;NM_005012	11	0.4429	0.59171	0.999913	23698	1	-0.18258	0.0078309	0.030735	0.955554	892	3	-0.18258
CGREF1:NM_001166239;NM_006569	7	0.83026	0.8301	0.999913	40386	0	0.48085	0.0078351	0.025995	0.952216	893	2	0.48085
MDH1B:NM_001039845;NM_001282940	8	0.65737	0.67507	0.999913	32607	1	0.25842	0.007845	0.02733	0.952216	894	4	0.25842
SIAH2:NM_005067	10	0.86638	0.8662	0.999913	42177	0	0.074993	0.0078588	0.029991	0.955554	895	2	0.074993
SLC24A2:NM_001193288;NM_020344	8	0.42081	0.54239	0.999913	22776	1	-0.031601	0.0078709	0.02741	0.952216	896	1	-0.031601
0_chr17_48187670_48187692	1	0.99213	0.9921	0.999913	48412	0	1.3045	0.0078725	0.0078149	0.883397	897	1	1.3045
FAM26E:NM_153711	10	0.9477	0.94761	0.999913	46186	0	0.19808	0.0078778	0.030055	0.955554	898	4	0.19808
STRBP:NM_001171137;NM_018387	10	0.13533	0.27315	0.999913	9285	1	0.24664	0.0078883	0.030091	0.955554	899	5	0.24664
GLTSCR2:NM_015710	11	0.087679	0.21421	0.999897	6575	4	-0.18398	0.0079046	0.030983	0.955554	900	3	-0.18398
random:random_seq_139022_0_22_-1	1	0.99209	0.99207	0.999913	48409	0	1.126	0.0079051	0.0078494	0.883397	901	1	1.126
random:random_seq_93415_22_0_-1	1	0.99209	0.99206	0.999913	48408	0	0.85229	0.0079098	0.0078549	0.883397	902	1	0.85229
hsa-mir-301b	7	0.17877	0.29151	0.999913	11617	1	-0.093867	0.0079294	0.026269	0.952216	903	1	-0.093867
random:random_seq_114576_0_22_-1	1	0.99206	0.99203	0.999913	48407	0	0.79987	0.0079425	0.0078873	0.883397	904	1	0.79987
CCDC169:NM_001144981;NM_001198908	5	0.75436	0.75449	0.999913	36808	0	0.85739	0.0079451	0.022611	0.952216	905	2	0.85739
random:random_seq_24614_0_22_-1	1	0.99202	0.99199	0.999913	48404	0	1.1201	0.0079845	0.0079325	0.883906	906	1	1.1201
TRAPPC9:NM_001160372	5	0.92096	0.92087	0.999913	44851	0	0.61897	0.0080294	0.02282	0.952216	907	3	0.61897
0_chr15_35148970_35148992	1	0.99196	0.99194	0.999913	48403	0	0.9138	0.0080358	0.007984	0.884926	908	1	0.9138
ADAM8:NM_001109;NM_001164490	8	0.42222	0.54301	0.999913	22843	1	-0.12791	0.0080415	0.02788	0.952216	909	2	-0.12791
0_chr5_148733384_148733406	1	0.99195	0.99193	0.999913	48402	0	1.2542	0.0080452	0.0079934	0.884926	910	1	1.2542
GPR85:NM_001146265;NM_018970	9	0.28326	0.42724	0.999913	16657	1	0.12168	0.0080471	0.030473	0.955554	911	4	0.12168
MAB21L3:NM_152367	10	0.51862	0.65196	0.999913	26903	1	0.17285	0.0080506	0.030638	0.955554	912	2	0.17285
CEP76:NM_001271989;NM_024899	7	0.77471	0.77456	0.999913	37747	0	0.061666	0.0080592	0.026647	0.952216	913	1	0.061666
CGGBP1:NM_001008390;NM_003663	8	0.86425	0.86417	0.999913	42065	0	0.18147	0.0080663	0.027955	0.952216	914	2	0.18147
TFG:NM_001007565;NM_006070	10	0.97039	0.97037	0.999913	47328	0	0.0019816	0.0080767	0.030718	0.955554	915	2	0.0019816
0_chr8_20077993_20078015	1	0.99192	0.9919	0.999913	48400	0	1.4221	0.0080778	0.0080218	0.885012	916	1	1.4221
FAM3D:NM_138805	8	0.55041	0.60765	0.999913	28190	1	0.24346	0.008086	0.028005	0.952216	917	4	0.24346
0_chr2_100016400_100016422	1	0.99191	0.99188	0.999913	48398	0	0.95027	0.0080918	0.0080358	0.885012	918	1	0.95027
ADAM32:NM_145004	11	0.31166	0.4899	0.999913	17937	1	0.083085	0.0081411	0.031741	0.955683	919	4	0.083085
CEP41:NM_001257158;NM_018718	9	0.94448	0.94452	0.999913	46029	0	0.31241	0.0081432	0.030794	0.955554	920	4	0.31241
SPINK6:NM_001195290;NM_205841	2	0.96971	0.96977	0.999913	47294	0	0.49791	0.0082126	0.015638	0.940866	921	1	0.49791
PALM:NM_002579	2	0.99178	0.99182	0.999913	48395	0	0.78061	0.0082248	0.015661	0.940866	922	2	0.78061
GSTZ1:NM_145870;NM_145871	6	0.40227	0.46135	0.999913	21982	1	0.3816	0.0082268	0.027077	0.952216	923	4	0.3816
STAT5B:NM_012448	11	0.54017	0.67425	0.999913	27797	1	0.25463	0.0082292	0.032019	0.955683	924	4	0.25463
GRIK1:NM_000830;NM_175611	12	0.19829	0.37305	0.999913	12596	3	0.11865	0.008231	0.034111	0.962518	925	2	0.11865
hsa-mir-3064	4	0.99915	0.99917	0.99997	48782	0	0.53439	0.0082412	0.022115	0.950216	926	3	0.53439
BRIP1:NM_032043	10	0.13582	0.27384	0.999913	9306	3	-0.22272	0.0082593	0.031336	0.955554	927	4	-0.22272
CATIP:NM_198559	11	0.60677	0.71398	0.999913	30509	1	0.0067736	0.0082597	0.032122	0.955683	928	3	0.0067736
hsa-mir-764	8	0.86068	0.86063	0.999913	41889	0	0.4526	0.008276	0.028533	0.952216	929	4	0.4526
SCFD2:NM_152540	10	0.88039	0.88028	0.999913	42880	0	0.08742	0.0082763	0.031394	0.955554	930	3	0.08742
CCDC184:NM_001013635	10	0.15542	0.30168	0.999913	10375	3	-0.068028	0.0082974	0.031471	0.955636	931	2	-0.068028
APBA2:NM_001130414;NM_005503	10	0.856	0.85578	0.999913	41661	0	0.076657	0.0083011	0.031485	0.955636	932	2	0.076657
ZBTB7B:NM_001252406;NM_001256455	8	0.77037	0.7704	0.999913	37560	0	0.11428	0.0083158	0.028645	0.952216	933	2	0.11428
0_chr18_55213546_55213568	1	0.99168	0.99166	0.999913	48392	0	1.2719	0.0083159	0.0082513	0.891253	934	1	1.2719
BTF3L4:NM_001243767;NM_152265	6	0.9003	0.90014	0.999913	43868	0	0.23984	0.0083383	0.027354	0.952216	935	2	0.23984
PPFIA2:NM_001282536	6	0.25825	0.37643	0.999913	15513	1	0.26565	0.0083391	0.027357	0.952216	936	3	0.26565
PDE4C:NM_000923	7	0.042875	0.10337	0.995499	3653	2	0.19152	0.0083567	0.027528	0.952216	937	3	0.19152
SLC26A2:NM_000112	8	0.98015	0.98015	0.999913	47821	0	0.38274	0.0083705	0.028812	0.952216	938	4	0.38274
MYH1:NM_005963	10	0.30651	0.46503	0.999913	17695	2	0.10336	0.0083716	0.031716	0.955683	939	3	0.10336
hsa-mir-6871	7	0.9925	0.9925	0.999913	48436	0	0.34659	0.0083955	0.027652	0.952216	940	4	0.34659
IRF1:NM_002198	12	0.5765	0.70768	0.999913	29294	1	0.19191	0.0083996	0.034631	0.965284	941	5	0.19191
DROSHA:NM_001100412;NM_013235	11	0.31946	0.49572	0.999913	18291	2	-0.13647	0.0084143	0.032616	0.955683	942	3	-0.13647
SLC25A14:NM_001282195;NM_001282198	8	0.0033491	0.013635	0.97226	429	4	-0.47869	0.008421	0.028952	0.952216	943	2	-0.47869
0_chr11_5535759_5535781	1	0.99157	0.99154	0.999913	48388	0	1.0641	0.0084326	0.0083685	0.891522	944	1	1.0641
THAP3:NM_001195752;NM_001195753	1	0.99155	0.99152	0.999913	48387	0	1.0965	0.0084513	0.0083886	0.891522	945	1	1.0965
WIPI2:NM_001033520	1	0.99152	0.9915	0.999913	48385	0	1.1994	0.0084793	0.0084164	0.891522	946	1	1.1994
SHBG:NM_001040;NM_001289116	10	0.10614	0.23115	0.999913	7629	2	0.089259	0.0084864	0.032095	0.955683	947	1	0.089259
PDLIM5:NM_001256428;NM_006457	4	0.14052	0.21801	0.999897	9570	1	0.3247	0.008515	0.022816	0.952216	948	1	0.3247
PDE7A:NM_001242318;NM_002603	6	0.10772	0.19407	0.997314	7720	2	-0.19963	0.0085278	0.02778	0.952216	949	2	-0.19963
TCFL5:NM_006602	7	0.98875	0.98868	0.999913	48257	0	0.1795	0.0085285	0.028047	0.952216	950	3	0.1795
0_chr2_191557375_191557397	1	0.99146	0.99143	0.999913	48384	0	1.3932	0.00854	0.0084712	0.891522	951	1	1.3932
TNFRSF1A:NM_001065	9	0.3567	0.496	0.999913	20020	1	0.2484	0.0085562	0.032112	0.955683	952	3	0.2484
HSPE1-MOB4:NM_001202485;NM_002157	2	0.035157	0.057338	0.995499	3085	1	0.3137	0.0086031	0.016362	0.940866	953	1	0.3137
AMOTL1:NM_130847	10	0.24459	0.41427	0.999913	14874	2	0.17366	0.0086253	0.032569	0.955683	954	2	0.17366
random:random_seq_373_0_22_-1	1	0.99134	0.99131	0.999913	48381	0	1.4977	0.0086567	0.0085896	0.891522	955	1	1.4977
TSHB:NM_000549;NM_001277991	4	0.18975	0.25067	0.999913	12171	1	0.21961	0.0086596	0.023179	0.952216	956	2	0.21961
TUBD1:NM_001193613	3	0.11065	0.15413	0.995499	7888	1	0.39919	0.0086696	0.019632	0.942849	957	2	0.39919
SUCLG2:NM_001177599;NM_003848	9	0.092752	0.20204	0.99833	6858	3	-0.025789	0.0086815	0.032449	0.955683	958	4	-0.025789
0_chr11_74717549_74717571	1	0.99131	0.99128	0.999913	48380	0	1.0614	0.0086893	0.0086243	0.891522	959	1	1.0614
C12orf42:NM_001099336;NM_198521	11	0.21355	0.385	0.999913	13323	2	-0.0040818	0.0087092	0.033552	0.960612	960	3	-0.0040818
hsa-mir-6509	8	0.91789	0.9178	0.999913	44703	0	0.45357	0.0087099	0.029769	0.955554	961	3	0.45357
EIF4A1:NM_001204510;NM_001416	10	0.35789	0.50848	0.999913	20067	2	0.19038	0.008718	0.032874	0.958091	962	2	0.19038
CTSD:NM_001909	11	0.3769	0.53931	0.999913	20887	1	0.05735	0.0087445	0.033668	0.960612	963	5	0.05735
IQCH:NM_001031715;NM_001284349	2	0.99125	0.9913	0.999913	48377	0	0.92925	0.0087468	0.016639	0.940866	964	2	0.92925
BIRC2:NM_001166;NM_001256166	9	0.20122	0.35322	0.999913	12728	2	0.24015	0.0087603	0.032651	0.955683	965	3	0.24015
TXNDC5:NM_030810	7	0.19013	0.30411	0.999913	12188	2	0.31278	0.0087692	0.028762	0.952216	966	2	0.31278
NM_001291490:NM_001291490;NM_001291491	7	0.49882	0.55052	0.999913	26098	1	0.13869	0.0087729	0.028773	0.952216	967	1	0.13869
TVP23C:NM_145301	8	0.2943	0.42554	0.999913	17165	1	0.12155	0.0087977	0.030021	0.955554	968	2	0.12155
0_chr3_194079599_194079621	1	0.9912	0.99117	0.999913	48376	0	1.0517	0.0088014	0.008736	0.891522	969	1	1.0517
L3MBTL2:NM_031488	11	0.090346	0.21947	0.999897	6724	3	0.10044	0.0088465	0.034009	0.961803	970	4	0.10044
GUK1:NM_000858;NM_001242839	2	0.99115	0.9912	0.999913	48374	0	0.91948	0.0088501	0.016832	0.940866	971	2	0.91948
SLAIN1:NM_001040153;NM_001242868	3	0.96637	0.96651	0.999913	47114	0	0.5907	0.0088795	0.020007	0.947885	972	2	0.5907
0_chr2_201346383_201346405	1	0.99112	0.99109	0.999913	48372	0	1.1009	0.0088807	0.0088157	0.891522	973	1	1.1009
hsa-mir-1306	5	0.54898	0.55172	0.999913	28143	1	0.14435	0.0089188	0.024936	0.952216	974	2	0.14435
GAP43:NM_001130064;NM_002045	9	0.35206	0.4916	0.999913	19776	2	-0.24327	0.0089337	0.033112	0.959576	975	1	-0.24327
IFI27L2:NM_032036	2	0.9284	0.92845	0.999913	45246	0	0.56868	0.0089563	0.017025	0.940866	976	1	0.56868
CKAP2:NM_001286686	2	0.3739	0.37388	0.999913	20747	0	0.58762	0.0089656	0.017041	0.940866	977	1	0.58762
0_chr2_118677713_118677735	1	0.99102	0.99099	0.999913	48368	0	0.95531	0.0089834	0.0089212	0.891522	978	1	0.95531
E2F4:NM_001950	10	0.78094	0.78844	0.999913	38038	1	-0.046339	0.0089958	0.033802	0.960612	979	2	-0.046339
CRB2:NM_173689	12	0.13033	0.2906	0.999913	8995	1	0.15175	0.009001	0.03646	0.966442	980	5	0.15175
0_chr1_77529233_77529255	1	0.99099	0.99096	0.999913	48365	0	2.4264	0.0090114	0.0089465	0.891522	981	1	2.4264
UBC:NM_021009	6	0.24284	0.3577	0.999913	14796	2	0.2691	0.0090126	0.028841	0.952216	982	3	0.2691
PRELID2:NM_138492	1	0.99098	0.99096	0.999913	48364	0	1.1032	0.0090161	0.0089518	0.891522	983	1	1.1032
WDR36:NM_139281	9	0.59443	0.65681	0.999913	29987	1	0.46969	0.0090161	0.033327	0.959576	984	4	0.46969
0_chr6_118028263_118028285	1	0.99098	0.99095	0.999913	48363	0	1.553	0.0090208	0.0089571	0.891522	985	1	1.553
USP17L7:NM_001256869	6	0.85967	0.8595	0.999913	41839	0	0.10448	0.0090263	0.028871	0.952216	986	1	0.10448
DRP2:NM_001171184	6	0.97406	0.97404	0.999913	47521	0	0.2722	0.0090372	0.028898	0.952216	987	3	0.2722
RUSC1:NM_001278228	2	0.99096	0.99101	0.999913	48362	0	0.47613	0.0090417	0.017179	0.940866	988	2	0.47613
EEF1B2:NM_001037663;NM_021121	10	0.22608	0.39941	0.999913	13996	1	0.27785	0.0090946	0.034131	0.962518	989	5	0.27785
GLUD2:NM_012084	10	0.96872	0.96868	0.999913	47239	0	0.3326	0.0091058	0.034166	0.962518	990	5	0.3326
GIMAP4:NM_018326	10	0.63415	0.70058	0.999913	31643	1	0.054151	0.0091135	0.034193	0.962717	991	4	0.054151
EXOSC5:NM_020158	9	0.049151	0.13185	0.995499	4102	2	-0.086466	0.0091421	0.033663	0.960612	992	2	-0.086466
0_chr2_129024647_129024669	1	0.99085	0.99082	0.999913	48360	0	0.60187	0.0091515	0.0090808	0.891522	993	1	0.60187
0_chr4_129131867_129131889	1	0.99084	0.99082	0.999913	48359	0	1.4246	0.0091561	0.0090863	0.891522	994	1	1.4246
NQO2:NM_000904;NM_001290221	2	0.99083	0.99088	0.999913	48358	0	0.69007	0.0091718	0.017412	0.940866	995	2	0.69007
ZDHHC20:NM_001286638;NM_153251	7	0.25142	0.37184	0.999913	15179	1	0.48136	0.0091736	0.029944	0.955554	996	4	0.48136
KCNAB1:NM_003471	2	0.99082	0.99088	0.999913	48357	0	0.81488	0.009178	0.017423	0.940866	997	2	0.81488
0_chr5_149373919_149373941	1	0.99082	0.9908	0.999913	48356	0	0.74277	0.0091795	0.0091073	0.891522	998	1	0.74277
POT1:NM_001042594;NM_015450	2	0.99082	0.99087	0.999913	48355	0	0.65234	0.0091834	0.017432	0.940866	999	2	0.65234
IRGC:NM_019612	11	0.92531	0.92548	0.999913	45057	0	0.18329	0.0091861	0.035112	0.965284	1000	5	0.18329
hsa-mir-7853	8	0.87504	0.87493	0.999913	42603	0	0.0035866	0.0091911	0.031108	0.955554	1001	2	0.0035866
MCFD2:NM_001171506;NM_139279	1	0.99081	0.99079	0.999913	48352	0	1.1395	0.0091935	0.0091217	0.891522	1002	1	1.1395
0_chr3_48556503_48556525	1	0.99079	0.99077	0.999913	48351	0	1.6018	0.0092075	0.0091363	0.891522	1003	1	1.6018
CCDC7:NM_001026383;NM_145023	8	0.78969	0.78972	0.999913	38435	0	0.27202	0.0092177	0.031186	0.955554	1004	4	0.27202
random:random_seq_122587_0_22_-1	1	0.99077	0.99075	0.999913	48350	0	1.6882	0.0092262	0.009157	0.891522	1005	1	1.6882
KLF12:NM_007249	12	0.039998	0.12243	0.995499	3420	3	0.029447	0.0092312	0.037175	0.969104	1006	2	0.029447
0_chr1_154243109_154243131	1	0.99076	0.99074	0.999913	48349	0	0.75858	0.0092402	0.0091718	0.891522	1007	1	0.75858
MUC1:NM_001204285;NM_001204286	5	0.93375	0.93371	0.999913	45500	0	0.68261	0.0092477	0.025725	0.952216	1008	3	0.68261
GPR183:NM_004951	11	0.48808	0.62933	0.999913	25645	1	0.25222	0.0092493	0.035319	0.965284	1009	5	0.25222
0_chr1_28218296_28218318	1	0.99075	0.99073	0.999913	48348	0	0.66814	0.0092495	0.0091808	0.891522	1010	1	0.66814
GPR82:NM_080817	8	0.91246	0.91238	0.999913	44419	0	0.058519	0.009254	0.031293	0.955554	1011	3	0.058519
CCT7:NM_001166284;NM_001166285	4	0.99795	0.99799	0.999913	48713	0	0.77776	0.0092569	0.024667	0.952216	1012	2	0.77776
ABHD16B:NM_080622	11	0.059665	0.15753	0.995499	4805	3	0.083247	0.0092685	0.03538	0.965284	1013	5	0.083247
TRMT12:NM_017956	11	0.41774	0.57147	0.999913	22639	2	0.028578	0.0092749	0.035403	0.965284	1014	3	0.028578
0_chr16_31000144_31000166	1	0.99072	0.9907	0.999913	48345	0	1.0877	0.0092822	0.0092124	0.891522	1015	1	1.0877
SLAIN1:NM_001242868;NM_144595	1	0.9907	0.99068	0.999913	48343	0	0.83396	0.0092962	0.0092244	0.891522	1016	1	0.83396
YIPF3:NM_015388	10	0.80033	0.8038	0.999913	38957	1	0.35475	0.0093219	0.034882	0.965284	1017	5	0.35475
FAM186A:NM_001145475	8	0.7301	0.73245	0.999913	35766	1	0.24438	0.0093331	0.031525	0.955683	1018	4	0.24438
hsa-mir-101-1	5	0.54183	0.54525	0.999913	27855	1	0.059729	0.0093503	0.025978	0.952216	1019	2	0.059729
IL33:NM_001199640;NM_033439	6	0.64582	0.64636	0.999913	32149	1	-0.14964	0.0093598	0.029616	0.953512	1020	1	-0.14964
RBP7:NM_052960	8	0.2841	0.41511	0.999913	16704	2	0.20418	0.0093648	0.03162	0.955683	1021	4	0.20418
ACOT13:NM_018473	1	0.99062	0.9906	0.999913	48340	0	0.87391	0.0093755	0.0092955	0.891522	1022	1	0.87391
TMEM244:NM_001010876	2	0.99061	0.99067	0.999913	48339	0	0.68971	0.0093903	0.017811	0.940866	1023	2	0.68971
JAM3:NM_001205329	3	0.63201	0.63208	0.999913	31545	0	-0.1063	0.0094019	0.020923	0.947885	1024	1	-0.1063
NM_001261447:NM_001261447;NM_201592	4	0.090115	0.15201	0.995499	6716	1	-0.32352	0.0094052	0.025042	0.952216	1025	1	-0.32352
ACVR2B:NM_001106	12	0.92755	0.92741	0.999913	45191	0	0.073986	0.0094119	0.037721	0.969104	1026	4	0.073986
DTNA:NM_032980	1	0.99057	0.99056	0.999913	48336	0	0.93034	0.0094315	0.0093552	0.891522	1027	1	0.93034
COL20A1:NM_020882	11	0.23373	0.41103	0.999913	14340	3	0.095924	0.0094329	0.035917	0.965284	1028	3	0.095924
ITGB7:NM_000889	10	0.90566	0.90551	0.999913	44116	0	0.096141	0.0094361	0.035259	0.965284	1029	3	0.096141
0_chr20_33098897_33098919	1	0.99056	0.99056	0.999913	48335	0	0.7118	0.0094362	0.0093612	0.891522	1030	1	0.7118
0_chrY_21867618_21867640	1	0.99055	0.99055	0.999913	48334	0	1.1039	0.0094455	0.009371	0.891522	1031	1	1.1039
ATP6V0D1:NM_004691	12	0.22905	0.40983	0.999913	14108	2	0.037249	0.0094533	0.037843	0.969143	1032	3	0.037249
CASP9:NM_032996	8	0.47243	0.56663	0.999913	24958	1	0.013075	0.009472	0.031918	0.955683	1033	3	0.013075
OR2G3:NM_001001914	9	0.79475	0.79511	0.999913	38670	1	0.18119	0.0094754	0.034554	0.965284	1034	3	0.18119
random:random_seq_54057_0_22_-1	1	0.99052	0.99051	0.999913	48333	0	0.74967	0.0094829	0.0094109	0.891522	1035	1	0.74967
0_chr11_33727495_33727517	1	0.99051	0.9905	0.999913	48331	0	0.97073	0.0094922	0.0094207	0.891522	1036	1	0.97073
PLAU:NM_002658	3	0.19757	0.22165	0.999897	12559	1	0.40867	0.0095482	0.021169	0.947885	1037	2	0.40867
0_chr12_123470529_123470551	1	0.99045	0.99045	0.999913	48330	0	1.0918	0.0095482	0.009473	0.891522	1038	1	1.0918
random:random_seq_96935_0_22_-1	1	0.99045	0.99044	0.999913	48329	0	1.228	0.0095529	0.0094815	0.891522	1039	1	1.228
NUDT12:NM_031438	7	0.59788	0.61626	0.999913	30130	1	0.27459	0.0095686	0.031099	0.955554	1040	2	0.27459
random:random_seq_86252_0_22_-1	1	0.99043	0.99042	0.999913	48328	0	0.56066	0.0095716	0.0095018	0.891522	1041	1	0.56066
NM_182584	10	0.6213	0.69453	0.999913	31119	1	0.19135	0.0095976	0.035791	0.965284	1042	3	0.19135
0_chr6_43586748_43586770	1	0.9904	0.99039	0.999913	48327	0	1.0424	0.0096043	0.0095344	0.891522	1043	1	1.0424
RBM6:NM_005777	7	0.97939	0.97923	0.999913	47796	0	0.39862	0.0096097	0.031222	0.955554	1044	3	0.39862
0_chr2_74146729_74146751	1	0.99039	0.99038	0.999913	48326	0	1.5736	0.0096136	0.0095456	0.891522	1045	1	1.5736
LRIG1:NM_015541	9	0.91591	0.91597	0.999913	44604	0	0.052633	0.0096177	0.034927	0.965284	1046	2	0.052633
ST8SIA1:NM_003034	10	0.79265	0.79753	0.999913	38584	1	0.28225	0.0096258	0.035881	0.965284	1047	5	0.28225
PRSS36:NM_001258290;NM_173502	10	0.98818	0.98815	0.999913	48231	0	0.27313	0.0096297	0.035894	0.965284	1048	5	0.27313
0_chr8_17423492_17423514	1	0.99037	0.99036	0.999913	48325	0	1.7947	0.0096323	0.0095661	0.891522	1049	1	1.7947
0_chr12_122277580_122277602	1	0.99035	0.99034	0.999913	48324	0	0.45493	0.0096463	0.0095813	0.891522	1050	1	0.45493
ARMC3:NM_001282747	7	0.4733	0.53534	0.999913	25002	1	0.30321	0.0096652	0.031378	0.955554	1051	3	0.30321
JAM3:NM_001205329;NM_032801	6	0.95232	0.95225	0.999913	46423	0	0.47733	0.0096673	0.030284	0.955554	1052	3	0.47733
0_chr1_77557060_77557082	1	0.99033	0.99032	0.999913	48323	0	1.3163	0.0096696	0.009605	0.891522	1053	1	1.3163
FMN2:NM_020066	12	0.032852	0.10548	0.995499	2924	1	-0.090248	0.0096754	0.038522	0.969383	1054	3	-0.090248
MYEOV2:NM_138336	9	0.95776	0.95779	0.999913	46704	0	0.25878	0.0096837	0.035108	0.965284	1055	3	0.25878
PARP9:NM_001146102;NM_031458	11	0.4997	0.63916	0.999913	26132	2	0.25879	0.0096874	0.036745	0.96662	1056	2	0.25879
EML3:NM_153265	12	0.54714	0.68391	0.999913	28070	1	0.10681	0.0096993	0.038599	0.969383	1057	5	0.10681
hsa-mir-513a-2	6	0.91501	0.91487	0.999913	44562	0	0.33062	0.0097021	0.030369	0.955554	1058	3	0.33062
hsa-mir-95	8	0.024108	0.071506	0.995499	2235	1	-0.11134	0.0097237	0.032644	0.955683	1059	2	-0.11134
0_chr17_58024383_58024405	1	0.99026	0.99024	0.999913	48320	0	1.175	0.0097443	0.0096762	0.891522	1060	1	1.175
THOC7:NM_025075	2	0.45115	0.45114	0.999913	24005	0	0.33872	0.009774	0.018535	0.940866	1061	1	0.33872
KLHDC1:NM_172193	10	0.85501	0.85481	0.999913	41614	0	0.13515	0.009794	0.036439	0.966442	1062	3	0.13515
SULT1C3:NM_001008743	10	0.91534	0.91517	0.999913	44578	0	0.17233	0.0098096	0.03649	0.966442	1063	3	0.17233
CARS2:NM_024537	8	0.51842	0.59012	0.999913	26894	1	-0.02478	0.0098194	0.032906	0.958091	1064	3	-0.02478
TUBB3:NM_006086	7	0.88271	0.88263	0.999913	42983	0	-0.083736	0.009833	0.031871	0.955683	1065	3	-0.083736
0_chr16_2648017_2648039	1	0.99015	0.99013	0.999913	48319	0	0.32611	0.009847	0.0097816	0.891522	1066	1	0.32611
0_chr7_141628030_141628052	1	0.99013	0.99011	0.999913	48317	0	0.9163	0.0098657	0.0097985	0.891522	1067	1	0.9163
GUCY1B3:NM_000857	7	0.71469	0.71446	0.999913	35130	1	0.18001	0.009875	0.031999	0.955683	1068	2	0.18001
random:random_seq_62618_0_22_-1	1	0.99013	0.9901	0.999913	48316	0	1.0388	0.009875	0.009806	0.891522	1069	1	1.0388
TSC1:NM_001162427	4	0.90745	0.90765	0.999913	44201	0	0.57386	0.0099102	0.02627	0.952216	1070	3	0.57386
RNF168:NM_152617	10	0.70059	0.73551	0.999913	34502	1	-0.09207	0.0099144	0.036827	0.96662	1071	3	-0.09207
TMEM106B:NM_001134232;NM_018374	9	0.58285	0.65092	0.999913	29539	1	0.17039	0.0099189	0.035729	0.965284	1072	3	0.17039
0_chr10_14948987_14949009	1	0.99006	0.99004	0.999913	48314	0	1.5828	0.0099403	0.0098723	0.891805	1073	1	1.5828
NM_001244883	1	0.99005	0.99003	0.999913	48313	0	0.78406	0.0099497	0.0098802	0.891805	1074	1	0.78406
SPIB:NM_001243998;NM_001244000	3	0.8848	0.88493	0.999913	43078	0	0.30567	0.0099585	0.021877	0.949982	1075	2	0.30567
SPNS3:NM_182538	8	0.91167	0.91157	0.999913	44378	0	0.50172	0.0099622	0.033305	0.959576	1076	4	0.50172
0_chr6_144416321_144416343	1	0.99003	0.99001	0.999913	48312	0	0.84624	0.009973	0.0099043	0.891805	1077	1	0.84624
SLAIN1:NM_001242869;NM_001242870	1	0.99002	0.99	0.999913	48311	0	0.75944	0.0099777	0.009909	0.891805	1078	1	0.75944
TRIML2:NM_173553	11	0.82105	0.82694	0.999913	39961	1	0.33005	0.0099895	0.037699	0.969104	1079	5	0.33005
N4BP2:NM_018177	10	0.919	0.91879	0.999913	44753	0	0.21953	0.0099931	0.037089	0.969104	1080	4	0.21953
0_chr14_33301618_33301640	1	0.98999	0.98997	0.999913	48308	0	0.91443	0.010006	0.0099406	0.891805	1081	1	0.91443
ZBTB34:NM_001099270	11	0.13885	0.2876	0.999913	9479	2	0.12424	0.010009	0.037756	0.969104	1082	3	0.12424
ZNF512:NM_001271286;NM_032434	7	0.10946	0.2157	0.999897	7826	2	-0.087036	0.010035	0.032478	0.955683	1083	3	-0.087036
0_chr8_67429759_67429781	1	0.98996	0.98993	0.999913	48307	0	0.54729	0.010043	0.0099735	0.891805	1084	1	0.54729
FBF1:NM_001080542	11	0.14781	0.29941	0.999913	9965	3	0.15908	0.010047	0.037879	0.969143	1085	4	0.15908
FBXO25:NM_012173;NM_183421	8	0.65608	0.67414	0.999913	32560	1	0.3049	0.010052	0.033553	0.960612	1086	4	0.3049
PET117:NM_001164811	2	0.45882	0.45881	0.999913	24381	0	0.51284	0.010071	0.019088	0.940866	1087	1	0.51284
FBXO18:NM_032807	4	0.98092	0.98097	0.999913	47861	0	0.57663	0.010072	0.026662	0.952216	1088	3	0.57663
0_chr19_55902022_55902044	1	0.98992	0.9899	0.999913	48305	0	0.73728	0.01008	0.010008	0.893234	1089	1	0.73728
IFNA5:NM_002169	7	0.22195	0.33928	0.999913	13782	1	0.14694	0.010087	0.032627	0.955683	1090	2	0.14694
FOXC2:NM_005251	8	0.76329	0.76331	0.999913	37231	1	0.13176	0.010091	0.033658	0.960612	1091	4	0.13176
FECH:NM_000140;NM_001012515	11	0.11373	0.25417	0.999913	8051	2	0.1459	0.010094	0.038026	0.969143	1092	3	0.1459
CREB3L2:NM_001253775;NM_194071	8	0.94211	0.94211	0.999913	45900	0	0.20497	0.010124	0.033759	0.960612	1093	4	0.20497
POU2AF1:NM_006235	10	0.34014	0.49331	0.999913	19238	1	0.35147	0.010126	0.037528	0.969104	1094	5	0.35147
0_chr12_70212765_70212787	1	0.98986	0.98984	0.999913	48301	0	0.74361	0.010141	0.010071	0.894775	1095	1	0.74361
UNG:NM_003362;NM_080911	11	0.2685	0.45546	0.999913	15996	1	0.02298	0.010145	0.038188	0.969143	1096	3	0.02298
ALS2CL:NM_182775	11	0.20782	0.37765	0.999913	13035	1	0.11346	0.010146	0.03819	0.969143	1097	3	0.11346
0_chr4_57801884_57801906	1	0.98985	0.98983	0.999913	48300	0	0.72548	0.01015	0.010079	0.894775	1098	1	0.72548
hsa-mir-4766	2	0.89449	0.89457	0.999913	43583	0	0.51212	0.010155	0.01924	0.940866	1099	1	0.51212
CPB1:NM_001871	11	0.53827	0.67256	0.999913	27724	1	0.62465	0.010161	0.038232	0.969143	1100	5	0.62465
PTX4:NM_001013658	10	0.49807	0.63427	0.999913	26066	2	0.14955	0.010166	0.037666	0.969104	1101	3	0.14955
0_chr15_75761052_75761074	1	0.98983	0.98981	0.999913	48298	0	1.0696	0.010169	0.010099	0.894775	1102	1	1.0696
TMPRSS12:NM_182559	10	0.31483	0.47199	0.999913	18082	1	0.12082	0.010178	0.0377	0.969104	1103	3	0.12082
0_chr12_12629098_12629120	1	0.98982	0.9898	0.999913	48297	0	2.5143	0.010183	0.010112	0.894775	1104	1	2.5143
TMEM101:NM_032376	12	0.059738	0.16181	0.995499	4810	2	-0.067327	0.010183	0.040104	0.969416	1105	2	-0.067327
0_chr10_101465204_101465226	2	0.98981	0.98987	0.999913	48296	0	0.48754	0.010187	0.0193	0.940866	1106	2	0.48754
BCL3:NM_005178	11	0.98711	0.98718	0.999913	48170	0	0.16187	0.010196	0.038343	0.969227	1107	2	0.16187
DNAJC28:NM_001040192;NM_017833	10	0.47114	0.60913	0.999913	24903	1	0.29478	0.010201	0.037776	0.969104	1108	3	0.29478
FERMT2:NM_001134999;NM_006832	11	0.97057	0.97076	0.999913	47336	0	0.093785	0.010232	0.038445	0.969227	1109	3	0.093785
TBPL1:NM_001253676;NM_004865	4	0.51764	0.51755	0.999913	26871	1	0.42928	0.010233	0.027068	0.952216	1110	2	0.42928
TBC1D9B:NM_015043;NM_198868	11	0.88538	0.88563	0.999913	43102	0	-0.051359	0.010236	0.038457	0.969227	1111	3	-0.051359
STOX1:NM_001130159;NM_152709	5	0.86891	0.86883	0.999913	42306	0	0.32733	0.010275	0.02817	0.952216	1112	2	0.32733
random:random_seq_11273_0_22_-1	1	0.98972	0.98971	0.999913	48295	0	1.6507	0.010276	0.010206	0.896209	1113	1	1.6507
PTPRS:NM_002850;NM_130855	11	0.3335	0.50625	0.999913	18935	1	0.21851	0.010298	0.038661	0.969416	1114	2	0.21851
C4orf51:NM_001080531	8	0.35099	0.48432	0.999913	19727	1	0.13482	0.010302	0.034267	0.963695	1115	4	0.13482
random:random_seq_33118_0_22_-1	1	0.98968	0.98967	0.999913	48294	0	2.0087	0.010323	0.010256	0.897085	1116	1	2.0087
ZNF649:NM_023074	11	0.017598	0.061489	0.995499	1725	1	0.11742	0.010333	0.038772	0.969416	1117	4	0.11742
random:random_seq_52804_0_22_-1	1	0.98966	0.98965	0.999913	48293	0	0.55133	0.010337	0.010271	0.897085	1118	1	0.55133
ARHGEF18:NM_015318	5	0.51411	0.52082	0.999913	26734	1	-0.28306	0.010357	0.028364	0.952216	1119	2	-0.28306
0_chr9_120478054_120478076	1	0.98963	0.98961	0.999913	48291	0	0.89507	0.010374	0.010307	0.897669	1120	1	0.89507
0_chr2_228420724_228420746	1	0.98961	0.98959	0.999913	48290	0	0.99007	0.010393	0.010329	0.897669	1121	1	0.99007
RASGRP4:NM_001146206	1	0.9896	0.98959	0.999913	48289	0	1.2731	0.010398	0.010333	0.897669	1122	1	1.2731
STK32C:NM_173575	11	0.84516	0.8467	0.999913	41128	1	0.090123	0.0104	0.038981	0.969416	1123	2	0.090123
SERPINB5:NM_002639	8	0.097184	0.20404	0.99833	7106	3	0.19723	0.010427	0.034606	0.965284	1124	2	0.19723
PTX3:NM_002852	11	0.36323	0.52882	0.999913	20284	2	-0.013671	0.010451	0.039135	0.969416	1125	1	-0.013671
0_chr12_52317040_52317062	1	0.98954	0.98953	0.999913	48287	0	1.4629	0.010463	0.010391	0.898528	1126	1	1.4629
DNAH1:NM_015512	7	0.99414	0.99416	0.999913	48515	0	0.43003	0.010489	0.033811	0.960612	1127	4	0.43003
0_chr9_110094101_110094123	1	0.9895	0.98949	0.999913	48286	0	1.5286	0.0105	0.010429	0.899532	1128	1	1.5286
CIR1:NM_004882	8	0.93012	0.93008	0.999913	45331	0	0.37106	0.010501	0.034817	0.965284	1129	3	0.37106
GCM1:NM_003643	8	0.46885	0.56489	0.999913	24819	1	0.078226	0.010512	0.034847	0.965284	1130	3	0.078226
SYCE1L:NM_001129979	10	0.79607	0.80027	0.999913	38751	1	-0.052212	0.010547	0.03892	0.969416	1131	2	-0.052212
ZNF860:NM_001137674	11	0.82168	0.82744	0.999913	39990	1	0.038248	0.010557	0.039476	0.969416	1132	4	0.038248
PTMA:NM_001099285;NM_002823	6	0.97492	0.97489	0.999913	47563	0	0.5094	0.010566	0.032272	0.955683	1133	3	0.5094
SLC38A8:NM_001080442	9	0.94142	0.94148	0.999913	45875	0	0.19388	0.010568	0.037451	0.969104	1134	3	0.19388
OASL:NM_001261825;NM_198213	8	0.85861	0.85856	0.999913	41776	0	-0.17964	0.010569	0.035012	0.965284	1135	2	-0.17964
FAM155B:NM_015686	10	0.4503	0.59004	0.999913	23975	2	-0.023489	0.010594	0.039075	0.969416	1136	3	-0.023489
OIT3:NM_152635	9	0.436	0.57309	0.999913	23433	1	0.126	0.010608	0.037554	0.969104	1137	2	0.126
ADGRG6:NM_001032394;NM_198569	11	0.81224	0.82033	0.999913	39542	1	0.24965	0.010631	0.039722	0.969416	1138	4	0.24965
GTPBP4:NM_012341	11	0.28586	0.47073	0.999913	16783	1	0.14722	0.010641	0.039755	0.969416	1139	4	0.14722
TMEM2:NM_001135820;NM_013390	10	0.93942	0.9393	0.999913	45766	0	0.26621	0.010661	0.039292	0.969416	1140	3	0.26621
hsa-mir-1182	5	0.68495	0.68522	0.999913	33816	0	0.22373	0.010662	0.029069	0.952216	1141	2	0.22373
hsa-mir-3615	6	0.29096	0.39724	0.999913	17009	1	0.193	0.010666	0.032506	0.955683	1142	2	0.193
CEP85L:NM_001042475;NM_206921	12	0.41441	0.58378	0.999913	22500	2	-0.022947	0.010683	0.041606	0.969416	1143	4	-0.022947
hsa-mir-4489	10	0.48524	0.62224	0.999913	25526	2	0.021735	0.010707	0.039444	0.969416	1144	2	0.021735
hsa-mir-7845*	1	0.98927	0.98926	0.999913	48282	0	0.58066	0.010734	0.01066	0.901677	1145	1	0.58066
P4HTM:NM_177938;NM_177939	11	0.75785	0.78451	0.999913	36964	1	-0.012849	0.010734	0.040051	0.969416	1146	4	-0.012849
0_chr5_108670953_108670975	1	0.98924	0.98924	0.999913	48280	0	1.3477	0.010762	0.010689	0.901677	1147	1	1.3477
SUCO:NM_001282751	10	0.84977	0.84961	0.999913	41349	0	0.18897	0.0108	0.039748	0.969416	1148	4	0.18897
ACYP2:NM_138448	9	0.81549	0.81565	0.999913	39687	0	-0.1377	0.010805	0.038097	0.969143	1149	3	-0.1377
hsa-mir-876	6	0.83532	0.8351	0.999913	40642	0	0.19758	0.010807	0.032818	0.958091	1150	3	0.19758
0_chr16_56466225_56466247	1	0.98919	0.98919	0.999913	48278	0	1.0218	0.010813	0.010741	0.901677	1151	1	1.0218
0_chr9_130648588_130648610	1	0.98918	0.98918	0.999913	48277	0	1.1486	0.010818	0.010745	0.901677	1152	1	1.1486
SAMSN1:NM_001286523;NM_022136	3	0.98633	0.98633	0.999913	48130	0	0.39026	0.010821	0.023373	0.952216	1153	2	0.39026
IVD:NM_001159508;NM_002225	10	0.97571	0.97566	0.999913	47617	0	0.11204	0.010826	0.03983	0.969416	1154	2	0.11204
SCAF4:NM_001145444;NM_020706	10	0.40729	0.55152	0.999913	22188	2	0.016471	0.010832	0.039847	0.969416	1155	3	0.016471
0_chr1_157715901_157715923	1	0.98917	0.98917	0.999913	48276	0	0.88934	0.010832	0.010759	0.901677	1156	1	0.88934
hsa-mir-6872	9	0.96656	0.96656	0.999913	47122	0	0.14158	0.010849	0.03821	0.969143	1157	1	0.14158
BACH1:NM_001186;NM_206866	11	0.11369	0.25411	0.999913	8045	1	-0.050331	0.010857	0.040452	0.969416	1158	3	-0.050331
IPO8:NM_001190995	7	0.91354	0.91344	0.999913	44480	0	0.2718	0.010878	0.034935	0.965284	1159	3	0.2718
C9orf131:NM_203299	2	0.98911	0.98918	0.999913	48273	0	0.52346	0.010888	0.020583	0.947885	1160	2	0.52346
ILF2:NM_001267809	5	0.47268	0.48639	0.999913	24969	1	0.42168	0.010888	0.029595	0.953512	1161	3	0.42168
random:random_seq_20614_22_0_-1	1	0.98911	0.98911	0.999913	48272	0	0.68064	0.010893	0.010822	0.903165	1162	1	0.68064
DTYMK:NM_001165031;NM_012145	7	0.53896	0.57566	0.999913	27750	1	0.37253	0.010968	0.035201	0.965284	1163	4	0.37253
MLH3:NM_001040108;NM_014381	11	0.022394	0.075909	0.995499	2096	4	-0.16631	0.01097	0.040819	0.969416	1164	3	-0.16631
TUBGCP5:NM_001102610;NM_052903	10	0.28569	0.44783	0.999913	16772	2	0.2535	0.010972	0.040316	0.969416	1165	4	0.2535
C4orf19:NM_001104629;NM_018302	10	0.97551	0.97545	0.999913	47605	0	0.21147	0.01098	0.040342	0.969416	1166	4	0.21147
PCGF5:NM_001256549;NM_032373	10	0.18801	0.34751	0.999913	12081	2	0.021299	0.010997	0.0404	0.969416	1167	3	0.021299
TMEM123:NM_052932	10	0.037865	0.10746	0.995499	3277	4	-0.24742	0.011018	0.040465	0.969416	1168	3	-0.24742
HSPA12B:NM_001197327;NM_052970	11	0.12724	0.27224	0.999913	8831	3	0.11747	0.011029	0.041013	0.969416	1169	5	0.11747
SCAF8:NM_001286199;NM_014892	1	0.98896	0.98896	0.999913	48269	0	1.6332	0.011042	0.010978	0.907273	1170	1	1.6332
NM_001288791:NM_001288791;NM_198481	2	0.83493	0.83505	0.999913	40614	0	0.71628	0.011046	0.02088	0.947885	1171	1	0.71628
ITGB2:NM_000211;NM_001127491	10	0.96173	0.96161	0.999913	46899	0	0.29029	0.011063	0.040624	0.969416	1172	4	0.29029
0_chr5_179203756_179203778	1	0.98893	0.98893	0.999913	48268	0	0.73653	0.011065	0.011002	0.907273	1173	1	0.73653
0_chr4_153898431_153898453	1	0.98893	0.98893	0.999913	48267	0	0.7781	0.011075	0.01101	0.907273	1174	1	0.7781
NM_001162371	3	0.96799	0.96814	0.999913	47199	0	0.3383	0.011095	0.023834	0.952216	1175	2	0.3383
0_chr19_44416982_44417004	1	0.9889	0.9889	0.999913	48266	0	1.6442	0.011098	0.011035	0.907273	1176	1	1.6442
0_chr14_35031127_35031149	1	0.98888	0.98888	0.999913	48263	0	1.8105	0.011121	0.011059	0.907273	1177	1	1.8105
CDX1:NM_001804	10	0.95636	0.95626	0.999913	46638	0	-0.039083	0.011124	0.040826	0.969416	1178	2	-0.039083
SRSF7:NM_001031684;NM_001195446	8	0.0035303	0.014334	0.97226	445	4	-0.0029239	0.01114	0.036593	0.966442	1179	4	-0.0029239
0_chr5_58265960_58265982	1	0.98886	0.98885	0.999913	48262	0	0.66084	0.011145	0.011084	0.907273	1180	1	0.66084
USP29:NM_020903	10	0.72664	0.75115	0.999913	35620	1	0.28048	0.01117	0.04098	0.969416	1181	5	0.28048
hsa-mir-4452	7	0.0048327	0.017067	0.986206	567	3	-0.07455	0.01117	0.035782	0.965284	1182	1	-0.07455
0_chr18_23597818_23597840	1	0.98883	0.98883	0.999913	48260	0	1.016	0.011173	0.011113	0.907273	1183	1	1.016
IGFN1:NM_001164586	11	0.30622	0.48589	0.999913	17674	2	0.066196	0.011177	0.041479	0.969416	1184	4	0.066196
MCU:NM_001270679;NM_138357	7	0.81618	0.81604	0.999913	39720	0	0.29	0.011203	0.035877	0.965284	1185	3	0.29
SLC6A6:NM_001134367;NM_003043	7	0.41926	0.50533	0.999913	22711	1	0.12187	0.011209	0.035901	0.965284	1186	3	0.12187
PPFIA2:NM_001220477;NM_001220478	3	0.94654	0.94658	0.999913	46137	0	0.63813	0.011223	0.024065	0.952216	1187	2	0.63813
0_chr21_38120513_38120535	1	0.98877	0.98876	0.999913	48259	0	1.0397	0.011229	0.011172	0.910164	1188	1	1.0397
EN2:NM_001427	7	0.59181	0.61188	0.999913	29873	1	0.079668	0.011235	0.035974	0.965284	1189	2	0.079668
ACY1:NM_001198896	3	0.79197	0.79213	0.999913	38547	0	0.41781	0.011238	0.024092	0.952216	1190	2	0.41781
PSMD6:NM_001271779;NM_014814	3	0.55346	0.55353	0.999913	28322	0	0.26064	0.011252	0.024118	0.952216	1191	1	0.26064
CTSG:NM_001911	11	0.25636	0.43993	0.999913	15408	1	0.1632	0.01126	0.041734	0.969416	1192	4	0.1632
ZNF224:NM_013398	10	0.89421	0.894	0.999913	43570	0	-0.10361	0.011262	0.041279	0.969416	1193	1	-0.10361
0_chr14_104022889_104022911	1	0.98872	0.98871	0.999913	48254	0	0.78957	0.011285	0.011224	0.910164	1194	1	0.78957
CCDC14:NM_022757	11	0.095845	0.23008	0.999913	7035	3	0.022173	0.011315	0.0419	0.969416	1195	3	0.022173
hsa-mir-6838	6	0.24335	0.35831	0.999913	14822	1	-0.025784	0.011331	0.034	0.961803	1196	1	-0.025784
NM_001103169:NM_001103169;NM_001103170	3	0.82395	0.82403	0.999913	40091	0	0.022587	0.011335	0.024252	0.952216	1197	1	0.022587
PYGB:NM_002862	9	0.0055109	0.021579	0.991238	637	3	-0.1316	0.011348	0.039559	0.969416	1198	2	-0.1316
FAM110D:NM_024869	8	0.080384	0.17555	0.995499	6162	3	-0.046785	0.011352	0.037184	0.969104	1199	1	-0.046785
0_chr1_203277751_203277773	1	0.98864	0.98863	0.999913	48252	0	1.1158	0.011364	0.011311	0.910164	1200	1	1.1158
random:random_seq_155596_0_22_-1	1	0.9886	0.9886	0.999913	48250	0	1.2541	0.011397	0.011347	0.910164	1201	1	1.2541
CYB5R4:NM_016230	10	0.20022	0.36442	0.999913	12676	2	0.014247	0.011401	0.04173	0.969416	1202	2	0.014247
random:random_seq_175136_0_22_-1	1	0.98859	0.98859	0.999913	48249	0	2.3018	0.011406	0.011355	0.910164	1203	1	2.3018
TMEM64:NM_001008495	2	0.98856	0.98862	0.999913	48248	0	0.64612	0.011438	0.021581	0.948606	1204	2	0.64612
SEPT8:NM_001098813	2	0.98856	0.98862	0.999913	48247	0	0.49112	0.011443	0.021592	0.948606	1205	2	0.49112
FAM20C:NM_020223	10	0.29586	0.45626	0.999913	17234	1	-0.042413	0.011447	0.041882	0.969416	1206	2	-0.042413
HOXC8:NM_022658	9	0.95119	0.95121	0.999913	46371	0	0.090834	0.01145	0.03983	0.969416	1207	3	0.090834
random:random_seq_123224_0_22_-1	1	0.98854	0.98853	0.999913	48245	0	0.86458	0.011457	0.011408	0.910164	1208	1	0.86458
ZBTB7A:NM_015898	8	0.89631	0.8962	0.999913	43678	0	0.2962	0.011462	0.037482	0.969104	1209	4	0.2962
0_chr12_93796688_93796710	1	0.98851	0.98849	0.999913	48244	0	1.3667	0.011495	0.011446	0.910164	1210	1	1.3667
UFL1:NM_015323	8	0.8743	0.8742	0.999913	42563	0	0.33023	0.0115	0.037591	0.969104	1211	4	0.33023
0_chr7_92241360_92241382	1	0.98848	0.98847	0.999913	48243	0	1.4112	0.011518	0.011468	0.910164	1212	1	1.4112
0_chr11_69482026_69482048	1	0.98847	0.98846	0.999913	48242	0	0.81862	0.011532	0.011481	0.910164	1213	1	0.81862
ZNF827:NM_178835	9	0.80326	0.80339	0.999913	39113	1	0.56223	0.01154	0.040079	0.969416	1214	4	0.56223
hsa-mir-8087	1	0.98845	0.98844	0.999913	48241	0	0.8952	0.011551	0.011499	0.910164	1215	1	0.8952
CCDC33:NM_001287181;NM_182791	9	0.82443	0.82454	0.999913	40115	0	0.27749	0.011559	0.040131	0.969416	1216	3	0.27749
CCDC157:NM_001017437	11	0.48625	0.62778	0.999913	25569	2	0.02604	0.011578	0.04274	0.969416	1217	4	0.02604
ABR:NM_001256847	10	0.95215	0.95208	0.999913	46413	0	0.11242	0.011579	0.042309	0.969416	1218	4	0.11242
0_chr11_4676345_4676367	1	0.98841	0.9884	0.999913	48239	0	1.1044	0.011593	0.011537	0.910164	1219	1	1.1044
0_chr6_43585561_43585583	1	0.9884	0.98839	0.999913	48238	0	0.97716	0.011602	0.011546	0.910164	1220	1	0.97716
RFNG:NM_002917	10	0.080808	0.19405	0.997314	6186	3	-0.12048	0.011608	0.042407	0.969416	1221	2	-0.12048
random:random_seq_21340_22_0_-1	1	0.98838	0.98838	0.999913	48237	0	0.82057	0.011616	0.011558	0.910164	1222	1	0.82057
hsa-mir-4745*	1	0.98837	0.98836	0.999913	48236	0	0.49957	0.011635	0.011577	0.910198	1223	1	0.49957
0_chr1_146627625_146627647	1	0.98834	0.98833	0.999913	48235	0	0.94513	0.011663	0.011605	0.910867	1224	1	0.94513
ARNTL2:NM_001248003;NM_001248005	2	0.43565	0.43553	0.999913	23417	0	0.2207	0.011668	0.022012	0.950107	1225	1	0.2207
TNFAIP3:NM_001270507;NM_006290	10	0.79198	0.797	0.999913	38548	1	-0.0046972	0.011676	0.042618	0.969416	1226	3	-0.0046972
TMEM115:NM_007024	9	0.93843	0.93851	0.999913	45721	0	0.18238	0.011681	0.040456	0.969416	1227	2	0.18238
random:random_seq_17853_0_22_-1	1	0.98831	0.98829	0.999913	48234	0	0.67639	0.011691	0.011633	0.911614	1228	1	0.67639
NFATC2:NM_001136021;NM_001258292	4	0.99818	0.99822	0.999913	48730	0	0.38989	0.011697	0.030711	0.955554	1229	3	0.38989
F5:NM_000130	12	0.24577	0.42976	0.999913	14920	3	-0.049285	0.011712	0.044769	0.969416	1230	4	-0.049285
ZNF319:NM_020807	12	0.18251	0.35398	0.999913	11796	1	0.19719	0.011713	0.044773	0.969416	1231	5	0.19719
ADAR:NM_001111;NM_015841	10	0.86716	0.86697	0.999913	42216	0	0.027475	0.011724	0.042777	0.969416	1232	2	0.027475
SUN1:NM_001130965;NM_001171946	1	0.98827	0.98826	0.999913	48233	0	1.429	0.011728	0.011673	0.913263	1233	1	1.429
SYT15:NM_031912;NM_181519	9	0.12889	0.25832	0.999913	8915	2	0.12586	0.01173	0.040585	0.969416	1234	4	0.12586
OR10W1:NM_207374	9	0.025522	0.076019	0.995499	2356	1	0.2133	0.011731	0.04059	0.969416	1235	2	0.2133
CPNE6:NM_001280558;NM_006032	7	0.39126	0.49076	0.999913	21518	1	0.1124	0.011759	0.037492	0.969104	1236	3	0.1124
OR4S2:NM_001004059	10	0.76927	0.77976	0.999913	37505	1	0.15392	0.01177	0.042925	0.969416	1237	4	0.15392
UBTFL1:NM_001143975	10	0.69096	0.73006	0.999913	34060	1	0.38789	0.011778	0.042949	0.969416	1238	5	0.38789
CFAP58:NM_001008723	9	0.82745	0.82751	0.999913	40271	0	0.4259	0.011786	0.04073	0.969416	1239	4	0.4259
hsa-mir-5196	5	0.80102	0.80106	0.999913	38989	0	0.48865	0.011824	0.031817	0.955683	1240	3	0.48865
GSTA1:NM_145740	3	0.13747	0.17441	0.995499	9401	1	0.072389	0.011835	0.025097	0.952216	1241	1	0.072389
random:random_seq_102743_0_22_-1	1	0.98816	0.98815	0.999913	48230	0	0.70124	0.011836	0.011787	0.914944	1242	1	0.70124
GOLPH3:NM_022130	9	0.56492	0.64205	0.999913	28803	1	0.22556	0.011842	0.040867	0.969416	1243	4	0.22556
WDR76:NM_001167941	2	0.98812	0.98819	0.999913	48229	0	0.65483	0.011881	0.022417	0.952216	1244	2	0.65483
CDRT1:NM_006382	2	0.14694	0.15491	0.995499	9916	1	0.39351	0.011882	0.022419	0.952216	1245	1	0.39351
SEPHS1:NM_001195602;NM_012247	9	0.40983	0.54724	0.999913	22297	2	0.072943	0.011887	0.040983	0.969416	1246	2	0.072943
SUV39H1:NM_001282166;NM_003173	9	0.45547	0.59256	0.999913	24227	1	0.015799	0.011889	0.040989	0.969416	1247	2	0.015799
THAP3:NM_001195752;NM_138350	10	0.55314	0.66525	0.999913	28312	1	0.18772	0.011893	0.04331	0.969416	1248	2	0.18772
ADAMTS4:NM_005099	11	0.61216	0.71601	0.999913	30751	1	0.23326	0.011912	0.043776	0.969416	1249	4	0.23326
PDIA6:NM_001282704;NM_005742	7	0.49915	0.55071	0.999913	26111	1	0.11601	0.011914	0.037935	0.969143	1250	3	0.11601
IL13RA1:NM_001560	12	0.72996	0.7854	0.999913	35758	1	0.19172	0.011922	0.045394	0.969416	1251	5	0.19172
DEDD2:NM_001270614;NM_133328	8	0.2909	0.42206	0.999913	17003	1	-0.022146	0.011936	0.038793	0.969416	1252	2	-0.022146
SPINK7:NM_032566	7	0.53279	0.57166	0.999913	27482	1	0.48886	0.011947	0.03803	0.969143	1253	3	0.48886
random:random_seq_32392_0_22_-1	1	0.98805	0.98803	0.999913	48228	0	0.6941	0.011948	0.011897	0.919045	1254	1	0.6941
NM_001271682	3	0.68654	0.68662	0.999913	33871	0	0.8721	0.011978	0.025328	0.952216	1255	2	0.8721
DHX32:NM_018180	8	0.79703	0.79711	0.999913	38793	0	0.15812	0.01198	0.038911	0.969416	1256	1	0.15812
PALM:NM_001040134;NM_002579	6	0.94213	0.94202	0.999913	45902	0	0.21104	0.012	0.035454	0.965284	1257	3	0.21104
DMKN:NM_001126056;NM_033317	10	0.64755	0.70721	0.999913	32216	1	0.39565	0.012001	0.043658	0.969416	1258	5	0.39565
S100A3:NM_002960	2	0.988	0.98806	0.999913	48222	0	1.0493	0.012003	0.022638	0.952216	1259	2	1.0493
DPYSL2:NM_001244604	2	0.71598	0.71595	0.999913	35183	0	0.69035	0.012012	0.022656	0.952216	1260	1	0.69035
FAM222B:NM_001077498;NM_018182	12	0.72797	0.78452	0.999913	35676	1	0.074838	0.012017	0.045699	0.969416	1261	4	0.074838
ISPD:NM_001101426	1	0.98798	0.98796	0.999913	48218	0	1.3486	0.012022	0.011964	0.920505	1262	1	1.3486
OR10G2:NM_001005466	11	0.014909	0.053274	0.995499	1507	4	0.07363	0.012027	0.044131	0.969416	1263	3	0.07363
0_chr8_24808720_24808742	1	0.98795	0.98794	0.999913	48216	0	1.7221	0.012046	0.011988	0.920505	1264	1	1.7221
random:random_seq_3199_22_0_-1	1	0.98795	0.98794	0.999913	48215	0	0.90835	0.01205	0.011994	0.920505	1265	1	0.90835
PROM2:NM_001165977;NM_144707	12	0.17398	0.34376	0.999913	11354	3	0.096454	0.012087	0.045909	0.969416	1266	5	0.096454
KIAA0196:NM_014846	8	0.96378	0.96376	0.999913	47000	0	0.14669	0.012087	0.039206	0.969416	1267	3	0.14669
0_chr17_79993792_79993814	1	0.98791	0.9879	0.999913	48213	0	1.3878	0.012088	0.012031	0.920505	1268	1	1.3878
SPINK4:NM_014471	5	0.92534	0.92526	0.999913	45060	0	0.10599	0.012089	0.032457	0.955683	1269	1	0.10599
AK1:NM_000476	10	0.30087	0.46038	0.999913	17428	2	0.037336	0.012094	0.043964	0.969416	1270	2	0.037336
TAF8:NM_138572	11	0.011594	0.042936	0.995499	1194	4	-0.025095	0.012128	0.044442	0.969416	1271	4	-0.025095
hsa-mir-378f	9	0.066609	0.16026	0.995499	5278	1	0.18562	0.012128	0.041626	0.969416	1272	2	0.18562
ZNF248:NM_001267597;NM_021045	9	0.059472	0.14868	0.995499	4783	3	-0.055107	0.012138	0.04165	0.969416	1273	1	-0.055107
PARP2:NM_001042618;NM_005484	9	0.24841	0.39545	0.999913	15036	2	0.23612	0.012145	0.041666	0.969416	1274	2	0.23612
ULK1:NM_003565	11	0.14812	0.29981	0.999913	9981	3	0.26163	0.012154	0.044524	0.969416	1275	4	0.26163
hsa-mir-548o	4	0.88548	0.88568	0.999913	43106	0	0.3915	0.012174	0.031893	0.955683	1276	3	0.3915
0_chrX_154488420_154488442	1	0.98782	0.98781	0.999913	48209	0	1.3942	0.012181	0.012123	0.921586	1277	1	1.3942
SLC6A17:NM_001010898	12	0.40995	0.5806	0.999913	22302	2	-0.051972	0.012208	0.046271	0.969416	1278	4	-0.051972
OPA1:NM_130833;NM_130835	1	0.98778	0.98777	0.999913	48208	0	1.6096	0.012218	0.01216	0.921586	1279	1	1.6096
LIMK1:NM_001204426	6	0.11628	0.20445	0.99833	8186	1	0.036686	0.012232	0.035966	0.965284	1280	3	0.036686
random:random_seq_128498_0_22_-1	1	0.98775	0.98774	0.999913	48206	0	1.7368	0.012251	0.012194	0.921586	1281	1	1.7368
hsa-mir-329-1	6	0.47266	0.50723	0.999913	24968	1	0.2265	0.012274	0.036056	0.966042	1282	3	0.2265
PRC1:NM_001267580;NM_199413	10	0.091226	0.2094	0.999862	6779	1	0.15906	0.012278	0.044572	0.969416	1283	3	0.15906
0_chr16_2649136_2649158	1	0.98772	0.98771	0.999913	48204	0	0.5066	0.012279	0.012224	0.921586	1284	1	0.5066
RAD9B:NM_001286531;NM_152442	6	0.20853	0.31588	0.999913	13073	2	0.082169	0.012309	0.036136	0.966442	1285	3	0.082169
random:random_seq_159623_0_22_-1	1	0.98767	0.98766	0.999913	48202	0	1.5275	0.01233	0.012276	0.921586	1286	1	1.5275
ZNF124:NM_003431	8	0.30754	0.43914	0.999913	17747	1	0.24006	0.012331	0.039879	0.969416	1287	3	0.24006
0_chr4_145032420_145032442	1	0.98766	0.98765	0.999913	48201	0	1.4773	0.01234	0.012282	0.921586	1288	1	1.4773
SYNPO:NM_001166208;NM_001166209	9	0.40111	0.53873	0.999913	21930	2	-0.028648	0.012346	0.042193	0.969416	1289	1	-0.028648
USE1:NM_018467	10	0.23731	0.40841	0.999913	14530	2	-0.19267	0.012352	0.044817	0.969416	1290	2	-0.19267
LY9:NM_001033667;NM_002348	7	0.71679	0.71655	0.999913	35218	1	-0.0247	0.012367	0.039229	0.969416	1291	2	-0.0247
AURKB:NM_001256834;NM_004217	8	0.99912	0.99912	0.99997	48781	0	0.3608	0.012377	0.040001	0.969416	1292	3	0.3608
ZNF74:NM_001256523;NM_003426	6	0.95163	0.95155	0.999913	46390	0	0.10466	0.012385	0.036298	0.966442	1293	2	0.10466
STK31:NM_001260505;NM_031414	1	0.98759	0.98756	0.999913	48198	0	0.73554	0.012414	0.012349	0.921586	1294	1	0.73554
NM_175882	6	0.037532	0.089622	0.995499	3251	1	0.30379	0.012418	0.036375	0.966442	1295	3	0.30379
ZBED2:NM_024508	8	0.35635	0.48985	0.999913	20000	1	-0.067079	0.012423	0.040137	0.969416	1296	1	-0.067079
MAP7D2:NM_001168466;NM_001168467	1	0.98757	0.98755	0.999913	48197	0	1.5433	0.012428	0.012364	0.921586	1297	1	1.5433
CD86:NM_006889;NM_176892	5	0.03358	0.080839	0.995499	2974	1	0.083251	0.012438	0.033285	0.959576	1298	2	0.083251
DCTN2:NM_001261412;NM_006400	10	0.19958	0.36354	0.999913	12640	2	0.2415	0.012442	0.045103	0.969416	1299	5	0.2415
FOXJ2:NM_018416	10	0.41203	0.55577	0.999913	22395	2	-0.15106	0.012447	0.045126	0.969416	1300	3	-0.15106
GLT6D1:NM_182974	11	0.45295	0.59993	0.999913	24096	2	0.14336	0.012448	0.045469	0.969416	1301	4	0.14336
CHIT1:NM_001256125;NM_003465	7	0.99408	0.9941	0.999913	48510	0	0.13748	0.012461	0.039497	0.969416	1302	3	0.13748
0_chr17_42983240_42983262	1	0.98754	0.98752	0.999913	48196	0	0.71362	0.012461	0.012395	0.92246	1303	1	0.71362
TMEM243:NM_024315	4	0.78809	0.78816	0.999913	38368	0	0.37339	0.012468	0.032605	0.955683	1304	3	0.37339
TPCN2:NM_139075	11	0.97435	0.97454	0.999913	47534	0	0.014035	0.012482	0.045582	0.969416	1305	4	0.014035
SLC10A3:NM_001142391	3	0.2073	0.22948	0.999913	13015	1	-0.87935	0.012488	0.026223	0.952216	1306	1	-0.87935
ITGB3:NM_000212	12	0.77816	0.80897	0.999913	37907	1	0.13451	0.012503	0.047144	0.969416	1307	3	0.13451
PCSK9:NM_174936	11	0.035977	0.10734	0.995499	3145	3	0.21884	0.012512	0.045675	0.969416	1308	3	0.21884
IFNW1:NM_002177	6	0.18863	0.29187	0.999913	12108	2	0.22838	0.012524	0.036607	0.966442	1309	2	0.22838
0_chr7_27286063_27286085	2	0.98747	0.98754	0.999913	48194	0	0.54596	0.012531	0.023611	0.952216	1310	2	0.54596
hsa-mir-554*	5	0.44743	0.46645	0.999913	23859	1	0.43306	0.012552	0.03355	0.960612	1311	2	0.43306
DIRAS2:NM_017594	12	0.39515	0.57012	0.999913	21681	2	0.25772	0.012559	0.047313	0.969416	1312	3	0.25772
BST2:NM_004335	9	0.87626	0.87635	0.999913	42664	0	0.60257	0.012568	0.042776	0.969416	1313	4	0.60257
0_chr5_111499421_111499443	1	0.98743	0.98741	0.999913	48192	0	0.89131	0.012568	0.012508	0.92705	1314	1	0.89131
0_chr5_150870363_150870385	1	0.98743	0.9874	0.999913	48191	0	0.93862	0.012573	0.012513	0.92705	1315	1	0.93862
MPZL1:NM_001146191	3	0.12051	0.16154	0.995499	8429	1	0.3452	0.012624	0.026451	0.952216	1316	2	0.3452
ITGAL:NM_001114380	4	0.12138	0.19724	0.997314	8479	2	0.043509	0.012627	0.033001	0.95934	1317	1	0.043509
0_chr12_53873693_53873715	1	0.98737	0.98735	0.999913	48186	0	1.416	0.012629	0.01257	0.92983	1318	1	1.416
ZNF397:NM_001135178;NM_032347	6	0.86006	0.85988	0.999913	41861	0	0.090582	0.012634	0.036845	0.96662	1319	1	0.090582
FBXL3:NM_012158	10	0.40401	0.54864	0.999913	22057	2	0.26482	0.012637	0.045744	0.969416	1320	5	0.26482
STRADB:NM_001206864;NM_018571	10	0.054491	0.14456	0.995499	4461	4	-0.12469	0.012653	0.0458	0.969416	1321	4	-0.12469
ZNF74:NM_001256525	5	0.8273	0.82718	0.999913	40263	0	0.18939	0.012667	0.03382	0.960612	1322	1	0.18939
TBC1D17:NM_001168222;NM_024682	8	0.19756	0.32793	0.999913	12557	1	-0.16927	0.012678	0.040857	0.969416	1323	3	-0.16927
E2F1:NM_005225	11	0.85846	0.85885	0.999913	41766	1	0.2109	0.012686	0.046238	0.969416	1324	2	0.2109
ENPP3:NM_005021	10	0.32108	0.47722	0.999913	18378	2	0.17333	0.012697	0.045939	0.969416	1325	3	0.17333
RXRG:NM_001256570;NM_001256571	4	0.81758	0.8178	0.999913	39789	0	0.32537	0.012719	0.033229	0.959576	1326	3	0.32537
CRB1:NM_001257965;NM_201253	2	0.88428	0.8844	0.999913	43055	0	1.0156	0.012754	0.024032	0.952216	1327	1	1.0156
0_chr8_134249944_134249966	1	0.98724	0.98721	0.999913	48178	0	0.92923	0.01276	0.012694	0.931957	1328	1	0.92923
STK3:NM_001256312;NM_001256313	1	0.98723	0.9872	0.999913	48177	0	1.2044	0.012769	0.012703	0.931957	1329	1	1.2044
0_chr3_195778487_195778509	1	0.98722	0.98719	0.999913	48176	0	0.98992	0.012778	0.012715	0.931957	1330	1	0.98992
0_chr17_79861281_79861303	1	0.98721	0.98718	0.999913	48175	0	1.2905	0.012792	0.012728	0.931957	1331	1	1.2905
OGFOD1:NM_018233	12	0.37569	0.55659	0.999913	20819	2	-0.062181	0.012794	0.048019	0.969416	1332	3	-0.062181
MED16:NM_005481	10	0.21357	0.38288	0.999913	13324	2	0.14449	0.012836	0.046394	0.969416	1333	4	0.14449
random:random_seq_1443_0_22_-1	1	0.98716	0.98713	0.999913	48172	0	0.72872	0.012839	0.012779	0.931957	1334	1	0.72872
YIPF5:NM_001024947;NM_030799	12	0.016593	0.059495	0.995499	1643	3	-0.058531	0.01287	0.048239	0.969416	1335	3	-0.058531
0_chr22_38365168_38365190	1	0.9871	0.98707	0.999913	48169	0	0.81185	0.012895	0.012835	0.932206	1336	1	0.81185
SLC10A6:NM_197965	10	0.82728	0.82746	0.999913	40261	1	0.20458	0.012924	0.046694	0.969416	1337	3	0.20458
CPED1:NM_001105533;NM_024913	11	0.48565	0.62727	0.999913	25545	2	0.2324	0.012936	0.047009	0.969416	1338	4	0.2324
C8B:NM_000066;NM_001278544	8	0.98484	0.98478	0.999913	48055	0	0.21383	0.012944	0.041597	0.969416	1339	4	0.21383
HIST1H2AA:NM_170745	10	0.22977	0.40237	0.999913	14141	2	-0.0073237	0.012949	0.046776	0.969416	1340	4	-0.0073237
FAHD1:NM_001018104;NM_031208	11	0.68642	0.74728	0.999913	33867	1	0.087402	0.012953	0.047061	0.969416	1341	4	0.087402
DNMT3B:NM_001207055;NM_001207056	6	0.87013	0.86991	0.999913	42373	0	0.52992	0.012958	0.037551	0.969104	1342	3	0.52992
TMEM205:NM_001145416;NM_198536	9	0.12813	0.25718	0.999913	8872	3	0.054192	0.012977	0.043833	0.969416	1343	3	0.054192
HYKK:NM_001013619	4	0.12434	0.20154	0.99833	8645	1	-0.12078	0.012979	0.033868	0.961331	1344	1	-0.12078
LPAR1:NM_001401;NM_057159	11	0.95264	0.95276	0.999913	46435	0	0.11866	0.012986	0.047161	0.969416	1345	5	0.11866
PHYHD1:NM_001100876;NM_174933	8	0.25059	0.38102	0.999913	15141	2	0.28512	0.012994	0.041736	0.969416	1346	4	0.28512
AP4E1:NM_001252127	1	0.98698	0.98694	0.999913	48164	0	1.7225	0.013021	0.012961	0.932206	1347	1	1.7225
MDFIC:NM_001166345	4	0.97365	0.97373	0.999913	47496	0	0.57003	0.013038	0.034011	0.961803	1348	3	0.57003
GABRA6:NM_000811	10	0.83485	0.83472	0.999913	40609	1	-0.12337	0.013045	0.047086	0.969416	1349	4	-0.12337
SPAG16:NM_024532	6	0.70252	0.7025	0.999913	34593	0	0.22683	0.01305	0.037741	0.969104	1350	2	0.22683
CBFA2T3:NM_005187	4	0.93204	0.93218	0.999913	45417	0	0.26375	0.013053	0.034042	0.961803	1351	3	0.26375
0_chr3_71005840_71005862	1	0.98695	0.9869	0.999913	48162	0	1.7146	0.013054	0.012994	0.932206	1352	1	1.7146
RAP1GDS1:NM_001100430	4	0.35739	0.37409	0.999913	20048	1	-0.081289	0.013071	0.034088	0.962518	1353	1	-0.081289
ARL15:NM_019087	7	0.25114	0.37154	0.999913	15162	2	0.28149	0.013073	0.041266	0.969416	1354	3	0.28149
0_chr7_1582393_1582415	1	0.98692	0.98688	0.999913	48159	0	0.88336	0.013082	0.013022	0.932206	1355	1	0.88336
0_chr5_6755451_6755473	1	0.9869	0.98686	0.999913	48156	0	1.9132	0.013101	0.013038	0.932206	1356	1	1.9132
NBPF3:NM_001256416;NM_001256417	2	0.95445	0.95453	0.999913	46533	0	0.87959	0.013106	0.02468	0.952216	1357	1	0.87959
0_chr13_99103452_99103474	1	0.98687	0.98683	0.999913	48155	0	1.007	0.013129	0.013069	0.932206	1358	1	1.007
SRPRB:NM_021203	11	0.93153	0.93167	0.999913	45390	0	-0.063042	0.013132	0.047621	0.969416	1359	3	-0.063042
RAB40A:NM_080879	4	0.83949	0.83978	0.999913	40850	0	0.30206	0.013137	0.034242	0.96356	1360	3	0.30206
OR51G2:NM_001005238	10	0.90213	0.90194	0.999913	43967	0	0.14566	0.013155	0.047443	0.969416	1361	2	0.14566
TYW1B:NM_001145440;NM_001145441	4	0.41084	0.41857	0.999913	22342	1	-0.18491	0.013163	0.034311	0.964383	1362	1	-0.18491
0_chr13_46536788_46536810	1	0.98682	0.98678	0.999913	48152	0	2.0795	0.013175	0.013113	0.932206	1363	1	2.0795
LNX1:NM_001126328;NM_032622	6	0.21451	0.32318	0.999913	13380	2	0.22664	0.013176	0.03801	0.969143	1364	3	0.22664
MSANTD1:NM_001042690	10	0.84976	0.8496	0.999913	41347	0	0.29842	0.013208	0.047615	0.969416	1365	3	0.29842
LENG9:NM_198988	11	0.59516	0.70963	0.999913	30012	1	0.049453	0.013209	0.047859	0.969416	1366	3	0.049453
random:random_seq_30592_0_22_-1	1	0.98676	0.98672	0.999913	48149	0	0.81043	0.013236	0.013172	0.932206	1367	1	0.81043
0_chr20_21492030_21492052	1	0.98675	0.98671	0.999913	48148	0	0.97192	0.013255	0.01319	0.932206	1368	1	0.97192
SMG5:NM_015327	9	0.16192	0.30844	0.999913	10695	1	0.1525	0.013273	0.04459	0.969416	1369	2	0.1525
FAM69A:NM_001252270	2	0.97531	0.97536	0.999913	47592	0	0.62139	0.013292	0.025024	0.952216	1370	2	0.62139
ADAP1:NM_001284308;NM_006869	6	0.92589	0.92582	0.999913	45101	0	0.24226	0.013293	0.038259	0.969227	1371	2	0.24226
0_chr19_18418216_18418238	1	0.98669	0.98665	0.999913	48145	0	1.8792	0.013306	0.013235	0.932206	1372	1	1.8792
PTGES3:NM_001282601;NM_006601	3	0.69325	0.69338	0.999913	34166	0	0.74054	0.013307	0.027603	0.952216	1373	2	0.74054
FAIM:NM_001033030;NM_018147	10	0.67975	0.72388	0.999913	33592	1	0.080275	0.01331	0.04794	0.969416	1374	4	0.080275
SAMD12:NM_207506	1	0.98669	0.98665	0.999913	48144	0	1.0868	0.013311	0.013241	0.932206	1375	1	1.0868
hsa-mir-4768	7	0.45621	0.52554	0.999913	24263	1	0.13966	0.013311	0.041939	0.969416	1376	3	0.13966
hsa-mir-302e	7	0.78623	0.78614	0.999913	38284	0	0.018909	0.013313	0.041947	0.969416	1377	3	0.018909
0_chr15_93011097_93011119	1	0.98668	0.98664	0.999913	48143	0	0.872	0.01332	0.013248	0.932206	1378	1	0.872
CDK17:NM_001170464;NM_002595	11	0.06797	0.17461	0.995499	5371	2	0.16773	0.013334	0.048249	0.969416	1379	5	0.16773
TMPRSS2:NM_001135099;NM_005656	8	0.98455	0.98449	0.999913	48044	0	0.22672	0.013341	0.042685	0.969416	1380	3	0.22672
GABRA2:NM_000807;NM_001286827	8	0.54041	0.60209	0.999913	27808	1	0.13171	0.013344	0.042692	0.969416	1381	3	0.13171
SPRY4:NM_001127496;NM_030964	10	0.9875	0.98749	0.999913	48195	0	0.16939	0.013365	0.048123	0.969416	1382	4	0.16939
LY75-CD302:NM_001198759;NM_002349	12	0.69054	0.76887	0.999913	34035	1	0.15396	0.013369	0.049745	0.969416	1383	5	0.15396
BCOR:NM_001123383;NM_017745	11	0.92615	0.92632	0.999913	45122	0	-0.12388	0.013372	0.048368	0.969416	1384	3	-0.12388
0_chr10_101992852_101992874	1	0.98662	0.98659	0.999913	48140	0	0.90496	0.013376	0.013308	0.932206	1385	1	0.90496
ZNF737:NM_001159293	8	0.87798	0.8779	0.999913	42746	0	0.015626	0.013383	0.0428	0.969416	1386	2	0.015626
TEX33:NM_001163857;NM_178552	9	0.093176	0.20272	0.99833	6882	2	0.086239	0.013396	0.044916	0.969416	1387	3	0.086239
MTFP1:NM_016498	4	0.70739	0.70741	0.999913	34804	0	0.066914	0.013422	0.034951	0.965284	1388	1	0.066914
SKOR2:NM_001037802;NM_001278063	12	0.2979	0.49143	0.999913	17303	3	0.045188	0.013423	0.0499	0.969416	1389	3	0.045188
CASP7:NM_001267057	4	0.55977	0.55969	0.999913	28574	0	0.41809	0.013424	0.034957	0.965284	1390	3	0.41809
0_chr4_155493681_155493703	1	0.98655	0.98652	0.999913	48139	0	0.66366	0.013451	0.01338	0.932381	1391	1	0.66366
MBD1:NM_001204136;NM_015847	10	0.71443	0.74364	0.999913	35122	1	0.32567	0.013451	0.048386	0.969416	1392	5	0.32567
CA7:NM_001014435;NM_005182	5	0.018498	0.04728	0.995499	1818	1	-0.0028828	0.013481	0.035697	0.965284	1393	2	-0.0028828
hsa-mir-548i-2	8	0.81248	0.81253	0.999913	39550	0	-0.14771	0.013552	0.043266	0.969416	1394	3	-0.14771
SLC2A8:NM_001271712;NM_014580	3	0.98767	0.98766	0.999913	48203	0	0.56198	0.013599	0.028091	0.952216	1395	2	0.56198
LIPH:NM_139248	10	0.49324	0.62972	0.999913	25858	1	0.2848	0.013613	0.048898	0.969416	1396	5	0.2848
CSPG5:NM_001206942;NM_006574	5	0.55424	0.55656	0.999913	28354	1	0.39561	0.013614	0.035984	0.965284	1397	2	0.39561
ECI2:NM_001166010;NM_206836	7	0.025194	0.069168	0.995499	2335	3	0.045092	0.013625	0.042847	0.969416	1398	2	0.045092
EZR:NM_001111077;NM_003379	11	0.9477	0.94779	0.999913	46185	0	0.15465	0.013636	0.04921	0.969416	1399	4	0.15465
LDHB:NM_001174097;NM_002300	10	0.34392	0.49653	0.999913	19416	1	0.36462	0.013686	0.049141	0.969416	1400	4	0.36462
LRRC69:NM_001129890	10	0.36122	0.51134	0.999913	20203	1	0.58841	0.013703	0.049197	0.969416	1401	4	0.58841
0_chr16_12753679_12753701	1	0.98626	0.98623	0.999913	48129	0	0.85582	0.013735	0.013663	0.932966	1402	1	0.85582
CYP3A5:NM_000777;NM_001190484	4	0.78329	0.78336	0.999913	38136	0	0.42991	0.013745	0.035732	0.965284	1403	2	0.42991
random:random_seq_53216_0_22_-1	1	0.98625	0.98621	0.999913	48128	0	1.128	0.013749	0.013678	0.932966	1404	1	1.128
VPREB3:NM_013378	8	0.1517	0.28275	0.999913	10179	1	-0.05225	0.013752	0.04381	0.969416	1405	2	-0.05225
NSD1:NM_172349	9	0.6535	0.68981	0.999913	32471	1	0.22986	0.013755	0.045838	0.969416	1406	4	0.22986
ENPEP:NM_001977	9	0.17399	0.32658	0.999913	11355	2	0.13055	0.013757	0.045844	0.969416	1407	4	0.13055
0_chr15_41773979_41774001	1	0.98624	0.9862	0.999913	48127	0	1.2041	0.013759	0.013687	0.932966	1408	1	1.2041
SIRT5:NM_001193267;NM_031244	10	0.14261	0.28346	0.999913	9685	2	0.2745	0.013779	0.049431	0.969416	1409	3	0.2745
LTB4R:NM_001143919;NM_181657	11	0.50865	0.64681	0.999913	26510	1	0.26559	0.013784	0.049679	0.969416	1410	4	0.26559
CABP7:NM_182527	11	0.94086	0.94099	0.999913	45850	0	0.25524	0.013785	0.049681	0.969416	1411	5	0.25524
ANAPC11:NM_001002244	7	0.11533	0.22208	0.999897	8139	1	-0.099735	0.013789	0.043307	0.969416	1412	1	-0.099735
FAM193B:NM_001190946	11	0.89752	0.89773	0.999913	43740	0	0.19603	0.013802	0.049739	0.969416	1413	3	0.19603
0_chr10_88684657_88684679	1	0.98619	0.98615	0.999913	48123	0	0.82233	0.01381	0.013737	0.932966	1414	1	0.82233
random:random_seq_104958_0_22_-1	1	0.98618	0.98614	0.999913	48122	0	0.64914	0.013819	0.013746	0.932966	1415	1	0.64914
0_chr15_52204201_52204223	1	0.98616	0.98612	0.999913	48121	0	2.0279	0.013843	0.013768	0.932966	1416	1	2.0279
0_chr10_35928207_35928229	1	0.98615	0.98611	0.999913	48120	0	1.654	0.013852	0.013778	0.932966	1417	1	1.654
DDX4:NM_001166534	5	0.11062	0.18615	0.995499	7885	2	0.62927	0.013868	0.036579	0.966442	1418	3	0.62927
hsa-mir-6735	10	0.187	0.34608	0.999913	12025	1	0.21891	0.013876	0.049735	0.969416	1419	4	0.21891
SHISA2:NM_001007538	9	0.10551	0.22215	0.999897	7598	2	0.28869	0.013932	0.046291	0.969416	1420	4	0.28869
GP2:NM_001007240;NM_001502	12	0.81899	0.8329	0.999913	39869	1	0.18216	0.013942	0.051415	0.969416	1421	3	0.18216
ZDBF2:NM_001285549;NM_020923	6	0.96818	0.96808	0.999913	47209	0	0.15458	0.013943	0.0397	0.969416	1422	2	0.15458
ORC3:NM_012381;NM_181837	3	0.61399	0.61412	0.999913	30827	0	0.64187	0.013964	0.028725	0.952216	1423	2	0.64187
hsa-mir-4469*	7	0.88248	0.8824	0.999913	42972	0	-0.027506	0.013964	0.043819	0.969416	1424	2	-0.027506
GSE1:NM_014615	4	0.68821	0.68816	0.999913	33940	0	-0.17196	0.013977	0.036293	0.966442	1425	1	-0.17196
ZNF473:NM_001006656;NM_015428	9	0.65935	0.69331	0.999913	32692	1	0.039583	0.013979	0.046419	0.969416	1426	3	0.039583
HIST1H2AE:NM_021052	7	0.048317	0.11373	0.995499	4038	2	0.011896	0.013992	0.043894	0.969416	1427	2	0.011896
MB21D2:NM_178496	12	0.83398	0.84292	0.999913	40552	1	0.30276	0.013995	0.051576	0.969416	1428	5	0.30276
CTTNBP2NL:NM_018704	7	0.31593	0.44429	0.999913	18127	1	0.48989	0.013997	0.043909	0.969416	1429	2	0.48989
ACSBG1:NM_001199377;NM_015162	11	0.88926	0.8895	0.999913	43315	0	0.25195	0.014009	0.050397	0.969416	1430	4	0.25195
hsa-mir-378h	8	0.9747	0.97469	0.999913	47550	0	-0.032854	0.01401	0.044509	0.969416	1431	1	-0.032854
HYI:NM_001190880;NM_031207	4	0.15064	0.22457	0.999899	10115	1	0.19963	0.014014	0.036389	0.966442	1432	1	0.19963
RAPGEF4:NM_001100397;NM_001282900	2	0.98597	0.98605	0.999913	48115	0	0.79435	0.014026	0.026392	0.952216	1433	2	0.79435
random:random_seq_130680_0_22_-1	1	0.98597	0.98592	0.999913	48114	0	1.3856	0.014029	0.013952	0.936924	1434	1	1.3856
DRG1:NM_004147	11	0.91264	0.91282	0.999913	44430	0	0.0024478	0.014034	0.050472	0.969416	1435	4	0.0024478
TCEAL4:NM_001006935;NM_024863	8	0.88002	0.87991	0.999913	42861	0	0.20358	0.014035	0.044582	0.969416	1436	3	0.20358
MRAP:NM_206898	2	0.91693	0.91702	0.999913	44656	0	0.74587	0.014043	0.02643	0.952216	1437	1	0.74587
PLK4:NM_001190801;NM_014264	2	0.55329	0.55338	0.999913	28318	0	0.53244	0.014052	0.026442	0.952216	1438	1	0.53244
NM_001130055:NM_001130055;NM_001960	9	0.12955	0.25938	0.999913	8949	3	-0.13014	0.01409	0.046712	0.969416	1439	2	-0.13014
TSNARE1:NM_145003	10	0.58769	0.67953	0.999913	29721	1	0.22118	0.014111	0.050493	0.969416	1440	5	0.22118
FAM104B:NM_001166700;NM_001166703	1	0.98589	0.98584	0.999913	48110	0	1.0678	0.014113	0.014029	0.93777	1441	1	1.0678
random:random_seq_162384_0_22_-1	1	0.98588	0.98583	0.999913	48109	0	1.4245	0.014123	0.01404	0.93777	1442	1	1.4245
MAPK4:NM_002747	12	0.11484	0.26569	0.999913	8114	3	0.10975	0.014137	0.051994	0.969416	1443	4	0.10975
CD36:NM_000072;NM_001289911	7	0.12764	0.23558	0.999913	8848	1	-0.091401	0.014141	0.044303	0.969416	1444	3	-0.091401
RTCB:NM_014306	9	0.36295	0.5019	0.999913	20271	1	-0.090327	0.014147	0.04685	0.969416	1445	2	-0.090327
0_chr14_104024404_104024426	1	0.98583	0.98578	0.999913	48107	0	1.6312	0.014169	0.014089	0.938112	1446	1	1.6312
B9D1:NM_001243475;NM_015681	2	0.98583	0.98591	0.999913	48106	0	0.44681	0.014173	0.026668	0.952216	1447	2	0.44681
0_chr1_33150745_33150767	1	0.9858	0.98576	0.999913	48104	0	2.3966	0.014197	0.014122	0.938112	1448	1	2.3966
KMT2C:NM_170606	9	0.24769	0.3948	0.999913	15000	2	-0.0051309	0.014198	0.046986	0.969416	1449	3	-0.0051309
CARD10:NM_014550	10	0.00011301	0.00068353	0.878258	22	4	-0.22758	0.014211	0.050809	0.969416	1450	3	-0.22758
WDFY1:NM_020830	11	0.55721	0.68946	0.999913	28479	2	0.14936	0.014211	0.051023	0.969416	1451	4	0.14936
SYT11:NM_152280	9	0.28955	0.43303	0.999913	16954	2	0.0037186	0.014214	0.047027	0.969416	1452	1	0.0037186
PHF20L1:NM_001277196;NM_198513	10	0.87505	0.87491	0.999913	42604	0	0.41562	0.014217	0.050831	0.969416	1453	5	0.41562
ZNF268:NM_001165882	3	0.19373	0.21854	0.999897	12368	1	0.91429	0.014233	0.029184	0.952216	1454	2	0.91429
TFR2:NM_001206855	4	0.75575	0.7559	0.999913	36869	0	0.10734	0.014254	0.036984	0.96868	1455	1	0.10734
HERC4:NM_001278186	9	0.891	0.89103	0.999913	43422	0	0.2733	0.014261	0.047143	0.969416	1456	3	0.2733
TREML1:NM_001271807;NM_178174	7	0.74179	0.74155	0.999913	36274	0	-0.03825	0.01427	0.044669	0.969416	1457	3	-0.03825
hsa-mir-4322*	2	0.98573	0.98581	0.999913	48102	0	0.44699	0.014272	0.026841	0.952216	1458	2	0.44699
MRPL32:NM_031903	7	0.96817	0.96808	0.999913	47207	0	0.18727	0.014273	0.044675	0.969416	1459	2	0.18727
SLTM:NM_001013843;NM_024755	12	0.16197	0.32926	0.999913	10698	3	-0.29388	0.014274	0.052418	0.969416	1460	1	-0.29388
TXK:NM_003328	9	0.045375	0.12383	0.995499	3833	3	0.035756	0.014291	0.047224	0.969416	1461	3	0.035756
TMEM218:NM_001080546;NM_001258247	1	0.98569	0.98564	0.999913	48100	0	0.76382	0.01431	0.014226	0.940866	1462	1	0.76382
0_chr17_30807807_30807829	1	0.98569	0.98564	0.999913	48099	0	1.5869	0.014314	0.014231	0.940866	1463	1	1.5869
NRD1:NM_001242361	10	0.74124	0.76047	0.999913	36249	1	0.58058	0.014332	0.051201	0.969416	1464	5	0.58058
VGLL4:NM_001128220;NM_014667	2	0.98565	0.98574	0.999913	48096	0	0.35534	0.014345	0.026976	0.952216	1465	2	0.35534
0_chr11_15993501_15993523	1	0.98565	0.9856	0.999913	48095	0	0.98297	0.014347	0.014267	0.940866	1466	1	0.98297
EEF2KMT:NM_001289029;NM_201598	8	0.37503	0.50951	0.999913	20789	1	0.090692	0.01436	0.04545	0.969416	1467	3	0.090692
TIE1:NM_001253357	3	0.94019	0.94022	0.999913	45805	0	0.22578	0.014362	0.029405	0.952216	1468	1	0.22578
TMCC1:NM_001128224	4	0.71052	0.71051	0.999913	34959	0	0.51095	0.014365	0.037257	0.969104	1469	3	0.51095
RAB3B:NM_002867	10	0.94012	0.94001	0.999913	45801	0	0.13717	0.014384	0.051369	0.969416	1470	4	0.13717
RGS1:NM_002922	6	0.95953	0.95945	0.999913	46797	0	0.29315	0.01442	0.040733	0.969416	1471	3	0.29315
MS4A10:NM_206893	11	0.03762	0.11088	0.995499	3260	2	0.11969	0.014433	0.051704	0.969416	1472	4	0.11969
PLEKHA6:NM_014935	11	0.70651	0.75691	0.999913	34763	1	-0.12757	0.014436	0.051716	0.969416	1473	5	-0.12757
hsa-mir-4444-1	9	0.81058	0.8107	0.999913	39471	0	0.16912	0.014442	0.047625	0.969416	1474	4	0.16912
ZNF100:NM_173531	7	0.087804	0.18654	0.995499	6579	3	-0.12015	0.014443	0.045157	0.969416	1475	3	-0.12015
PTPRO:NM_030668;NM_030671	10	0.94025	0.94015	0.999913	45808	0	0.17611	0.014446	0.051558	0.969416	1476	2	0.17611
LDB1:NM_003893	4	0.9462	0.94632	0.999913	46118	0	0.61765	0.014472	0.037528	0.969104	1477	3	0.61765
ITFG1:NM_030790	10	0.81938	0.82023	0.999913	39883	1	0.16134	0.014488	0.051684	0.969416	1478	4	0.16134
ERN1:NM_001433	10	0.4098	0.55375	0.999913	22294	1	0.1175	0.014506	0.051742	0.969416	1479	4	0.1175
COMP:NM_000095	11	0.3983	0.556	0.999913	21815	1	0.13646	0.014546	0.052051	0.969416	1480	2	0.13646
PTPRN2:NM_002847;NM_130843	10	0.97682	0.97674	0.999913	47667	0	0.12618	0.014546	0.051868	0.969416	1481	4	0.12618
RBM11:NM_144770	11	0.034538	0.10423	0.995499	3046	3	0.15233	0.014562	0.052097	0.969416	1482	2	0.15233
CABYR:NM_153770	2	0.98544	0.98552	0.999913	48087	0	0.95244	0.014563	0.027378	0.952216	1483	2	0.95244
0_chr4_155493155_155493177	1	0.98542	0.98538	0.999913	48085	0	0.63182	0.014576	0.014494	0.940866	1484	1	0.63182
ASB1:NM_001040445	11	0.80603	0.8158	0.999913	39243	1	0.0020484	0.014583	0.052166	0.969416	1485	4	0.0020484
SNX14:NM_020468;NM_153816	6	0.064185	0.14152	0.995499	5111	1	0.17107	0.014604	0.041137	0.969416	1486	3	0.17107
random:random_seq_134647_0_22_-1	1	0.98539	0.98534	0.999913	48084	0	0.76401	0.014608	0.014529	0.940866	1487	1	0.76401
0_chr2_25043475_25043497	1	0.98538	0.98533	0.999913	48082	0	1.0441	0.014622	0.014544	0.940866	1488	1	1.0441
REPS2:NM_001080975;NM_004726	10	0.92942	0.92927	0.999913	45292	0	0.052103	0.01463	0.052089	0.969416	1489	4	0.052103
RAB21:NM_014999	11	0.52217	0.65849	0.999913	27044	1	0.26665	0.014633	0.052326	0.969416	1490	4	0.26665
0_chr1_43818831_43818853	1	0.98535	0.98531	0.999913	48081	0	1.2554	0.014646	0.014572	0.940866	1491	1	1.2554
KCNB1:NM_004975	11	0.96523	0.96538	0.999913	47080	0	0.15156	0.014664	0.052425	0.969416	1492	4	0.15156
FOS:NM_005252	12	0.95373	0.95371	0.999913	46492	0	0.059543	0.014703	0.053688	0.969416	1493	2	0.059543
MAP4K2:NM_004579	11	0.086559	0.21197	0.999897	6518	3	-0.020826	0.014705	0.052559	0.969416	1494	3	-0.020826
0_chr19_50551364_50551386	1	0.98528	0.98523	0.999913	48079	0	1.2788	0.014716	0.01464	0.940866	1495	1	1.2788
random:random_seq_177715_0_22_-1	1	0.98525	0.9852	0.999913	48078	0	0.96637	0.014748	0.014671	0.940866	1496	1	0.96637
RIMS1:NM_001168407;NM_001168410	9	0.14269	0.27949	0.999913	9689	2	-0.10833	0.014757	0.048476	0.969416	1497	3	-0.10833
IL16:NM_001172128;NM_172217	10	0.82958	0.82964	0.999913	40357	1	0.053726	0.014768	0.05242	0.969416	1498	3	0.053726
HCAR1:NM_032554	11	0.16939	0.3277	0.999913	11098	3	-0.0099358	0.014776	0.052761	0.969416	1499	3	-0.0099358
NM_001145063:NM_001145063;NM_001145064	10	0.46167	0.60045	0.999913	24504	1	0.22929	0.014783	0.052454	0.969416	1500	4	0.22929
ZDHHC21:NM_178566	9	0.05923	0.14827	0.995499	4761	3	-0.21336	0.014794	0.048562	0.969416	1501	3	-0.21336
PALM3:NM_001145028	11	0.56765	0.69879	0.999913	28944	1	0.13426	0.014814	0.052878	0.969416	1502	3	0.13426
0_chr16_29792078_29792100	1	0.98516	0.98511	0.999913	48075	0	0.89391	0.014837	0.014767	0.940866	1503	1	0.89391
FBXL15:NM_024326	9	0.014235	0.04743	0.995499	1449	4	-0.14432	0.014837	0.048659	0.969416	1504	3	-0.14432
COG4:NM_001195139;NM_015386	7	0.32652	0.45635	0.999913	18621	1	0.22055	0.014848	0.046323	0.969416	1505	2	0.22055
ZRANB2:NM_005455;NM_203350	10	0.62351	0.69555	0.999913	31200	1	0.23051	0.014854	0.052622	0.969416	1506	4	0.23051
RBPJ:NM_203284	1	0.98514	0.98509	0.999913	48074	0	1.153	0.01486	0.014792	0.940866	1507	1	1.153
0_chr1_223963368_223963390	1	0.98513	0.98507	0.999913	48073	0	1.5248	0.014874	0.014808	0.940866	1508	1	1.5248
POFUT2:NM_015227;NM_133635	12	0.25317	0.43849	0.999913	15253	1	0.24	0.014877	0.054191	0.969416	1509	4	0.24
TYK2:NM_003331	12	0.16121	0.32832	0.999913	10664	2	0.097473	0.014882	0.054206	0.969416	1510	3	0.097473
0_chr12_64587557_64587579	1	0.98508	0.98502	0.999913	48070	0	1.1991	0.014921	0.014855	0.940866	1511	1	1.1991
WDR47:NM_001142550	1	0.98507	0.98501	0.999913	48068	0	0.87872	0.01493	0.014864	0.940866	1512	1	0.87872
EIF3H:NM_003756	10	0.0018889	0.0089471	0.97226	242	1	-0.050502	0.014933	0.052824	0.969416	1513	4	-0.050502
GPRC6A:NM_001286354;NM_148963	8	0.062169	0.14421	0.995499	4968	3	-0.10629	0.014936	0.047015	0.969416	1514	2	-0.10629
FIBP:NM_004214;NM_198897	12	0.068976	0.17984	0.995499	5428	3	0.061	0.014937	0.054373	0.969416	1515	3	0.061
0_chr18_55217802_55217824	1	0.98506	0.985	0.999913	48067	0	0.83192	0.01494	0.014875	0.940866	1516	1	0.83192
OLR1:NM_001172632	2	0.79517	0.79521	0.999913	38702	0	0.66505	0.014951	0.028072	0.952216	1517	1	0.66505
ANKRD35:NM_001280799;NM_144698	9	0.52332	0.62248	0.999913	27100	1	-0.018082	0.014961	0.048992	0.969416	1518	2	-0.018082
AKAP11:NM_016248	11	0.23899	0.41781	0.999913	14593	1	0.15279	0.014968	0.053346	0.969416	1519	3	0.15279
ZNF367:NM_153695	12	0.22924	0.41005	0.999913	14117	2	-0.082826	0.014969	0.054475	0.969416	1520	4	-0.082826
MRPS23:NM_016070	7	0.12718	0.23509	0.999913	8829	2	-0.57988	0.014983	0.046716	0.969416	1521	1	-0.57988
BORA:NM_001286747	2	0.98502	0.98511	0.999913	48065	0	0.47988	0.014984	0.028132	0.952216	1522	2	0.47988
CAMSAP1:NM_015447	8	0.25598	0.38647	0.999913	15395	2	0.051341	0.014989	0.047153	0.969416	1523	4	0.051341
0_chr5_917876_917898	1	0.98499	0.98492	0.999913	48063	0	0.64511	0.015014	0.014944	0.940866	1524	1	0.64511
0_chr3_127788974_127788996	1	0.98498	0.98491	0.999913	48062	0	1.3951	0.015024	0.014954	0.940866	1525	1	1.3951
CRYGD:NM_006891	10	0.72297	0.74884	0.999913	35480	1	0.15734	0.015033	0.053072	0.969416	1526	4	0.15734
0_chr10_27485341_27485363	1	0.98494	0.98488	0.999913	48061	0	1.1614	0.015056	0.014984	0.940866	1527	1	1.1614
DUSP4:NM_001394	8	0.11416	0.23237	0.999913	8077	1	0.056468	0.015069	0.047381	0.969416	1528	3	0.056468
OR4F15:NM_001001674	9	0.9616	0.96163	0.999913	46891	0	0.21532	0.015078	0.049313	0.969416	1529	3	0.21532
MED27:NM_001253881;NM_004269	11	0.63559	0.7252	0.999913	31714	1	0.15357	0.0151	0.053754	0.969416	1530	4	0.15357
CEP85:NM_001281517;NM_022778	4	0.30361	0.33228	0.999913	17560	1	-0.28822	0.015103	0.039043	0.969416	1531	1	-0.28822
random:random_seq_100443_0_22_-1	1	0.98489	0.98483	0.999913	48060	0	0.82271	0.015112	0.015045	0.940866	1532	1	0.82271
0_chr1_173154021_173154043	1	0.98488	0.98482	0.999913	48059	0	1.3842	0.015117	0.015049	0.940866	1533	1	1.3842
TRIM21:NM_003141	8	0.90085	0.90071	0.999913	43893	0	0.12096	0.015137	0.047573	0.969416	1534	3	0.12096
0_chr2_118674155_118674177	1	0.98486	0.9848	0.999913	48058	0	1.644	0.01514	0.01507	0.940866	1535	1	1.644
0_chr6_43587477_43587499	1	0.98485	0.98479	0.999913	48057	0	1.3082	0.01515	0.015083	0.940866	1536	1	1.3082
EDARADD:NM_145861	1	0.9848	0.98474	0.999913	48053	0	0.59937	0.015201	0.015134	0.940866	1537	1	0.59937
0_chr17_4801765_4801787	1	0.98479	0.98473	0.999913	48052	0	1.1882	0.01521	0.015143	0.940866	1538	1	1.1882
SCML1:NM_001037540;NM_006746	4	0.97535	0.97543	0.999913	47596	0	0.66315	0.015215	0.039315	0.969416	1539	2	0.66315
random:random_seq_123059_0_22_-1	1	0.98478	0.98472	0.999913	48051	0	1.5861	0.015215	0.015148	0.940866	1540	1	1.5861
RNF175:NM_173662	11	0.77109	0.79244	0.999913	37601	1	-0.064144	0.015221	0.054126	0.969416	1541	1	-0.064144
RPL13:NM_000977;NM_033251	12	0.74503	0.79232	0.999913	36400	1	-0.021255	0.015237	0.055227	0.969416	1542	4	-0.021255
ACSL1:NM_001286708;NM_001995	9	0.89493	0.89492	0.999913	43604	0	0.27837	0.015259	0.049779	0.969416	1543	2	0.27837
PEAK1:NM_024776	10	0.54079	0.66039	0.999913	27821	1	0.21164	0.01526	0.053638	0.969416	1544	4	0.21164
PLK5:NM_001243079	12	0.56022	0.69439	0.999913	28595	1	-0.096212	0.015262	0.055303	0.969416	1545	2	-0.096212
ST6GAL2:NM_001142351;NM_032528	12	0.38822	0.5653	0.999913	21362	2	-0.010039	0.015263	0.055305	0.969416	1546	3	-0.010039
MAK16:NM_032509	8	0.96504	0.96505	0.999913	47070	0	0.26324	0.015264	0.047906	0.969416	1547	2	0.26324
OR4C3:NM_001004702	11	0.044428	0.12549	0.995499	3767	3	-0.12943	0.015271	0.054274	0.969416	1548	2	-0.12943
TOX4:NM_014828	12	0.088788	0.21763	0.999897	6638	1	0.12165	0.015278	0.055346	0.969416	1549	5	0.12165
COL6A5:NM_001278298;NM_153264	8	0.23384	0.36418	0.999913	14346	1	0.2012	0.015284	0.04796	0.969416	1550	3	0.2012
hsa-mir-182*	7	0.78303	0.78292	0.999913	38129	0	0.099091	0.015317	0.047644	0.969416	1551	3	0.099091
0_chr11_71949409_71949431	1	0.98468	0.98462	0.999913	48049	0	1.0813	0.015318	0.015252	0.940866	1552	1	1.0813
WNK2:NM_001282394;NM_006648	12	0.60331	0.73001	0.999913	30369	2	0.078856	0.015323	0.055477	0.969416	1553	2	0.078856
hsa-mir-505	8	0.4837	0.57214	0.999913	25450	1	0.18927	0.015338	0.048111	0.969416	1554	1	0.18927
HYDIN:NM_001198542;NM_017558	10	0.85856	0.85834	0.999913	41771	0	0.25189	0.015367	0.053906	0.969416	1555	3	0.25189
ADAM12:NM_001288973;NM_021641	10	0.20662	0.37325	0.999913	12981	1	0.18313	0.015393	0.053969	0.969416	1556	4	0.18313
BCL2L12:NM_001040668;NM_138639	8	0.87744	0.87732	0.999913	42724	0	0.040686	0.015399	0.048278	0.969416	1557	2	0.040686
TGFBI:NM_000358	10	0.89096	0.89078	0.999913	43421	0	0.36742	0.015413	0.054018	0.969416	1558	4	0.36742
GFRA4:NM_022139;NM_145762	9	0.81518	0.81533	0.999913	39670	0	0.22561	0.015415	0.050175	0.969416	1559	3	0.22561
0_chr14_68055265_68055287	1	0.98458	0.98453	0.999913	48046	0	1.0152	0.01542	0.015352	0.940866	1560	1	1.0152
CYTH1:NM_004762;NM_017456	8	0.73661	0.73825	0.999913	36049	1	0.040859	0.015438	0.048394	0.969416	1561	2	0.040859
SMAD3:NM_001145104	8	0.77885	0.7789	0.999913	37946	0	0.068441	0.015449	0.048429	0.969416	1562	2	0.068441
LGALS12:NM_001142537;NM_001142538	4	0.74336	0.74345	0.999913	36341	0	0.45479	0.015455	0.03989	0.969416	1563	3	0.45479
NM_001145197	2	0.98454	0.98463	0.999913	48043	0	0.42729	0.01546	0.029003	0.952216	1564	2	0.42729
ANKRD33:NM_182608	6	0.11714	0.20554	0.99833	8238	1	0.27372	0.015464	0.042981	0.969416	1565	3	0.27372
NM_001290056	4	0.6628	0.66276	0.999913	32813	0	0.020389	0.015472	0.039944	0.969416	1566	1	0.020389
ARHGEF25:NM_001111270	5	0.94969	0.94958	0.999913	46289	0	0.32192	0.015472	0.040235	0.969416	1567	3	0.32192
0_chr11_100902112_100902134	1	0.98452	0.98447	0.999913	48041	0	0.66477	0.015477	0.015406	0.940866	1568	1	0.66477
0_chr17_42983960_42983982	1	0.9845	0.98444	0.999913	48039	0	0.84787	0.0155	0.015431	0.940866	1569	1	0.84787
SLC1A3:NM_001289939	3	0.31816	0.32398	0.999913	18236	1	0.48272	0.015502	0.031309	0.955554	1570	2	0.48272
0_chr7_117837782_117837804	1	0.98448	0.98443	0.999913	48037	0	1.0042	0.015523	0.015453	0.940866	1571	1	1.0042
PAGE2B:NM_001015038	1	0.98447	0.98442	0.999913	48036	0	0.67438	0.015528	0.015458	0.940866	1572	1	0.67438
OR51I1:NM_001005288	10	0.18584	0.34442	0.999913	11972	3	0.1208	0.015543	0.054329	0.969416	1573	4	0.1208
NMUR2:NM_020167	9	0.92751	0.92758	0.999913	45187	0	0.1804	0.015545	0.05051	0.969416	1574	3	0.1804
random:random_seq_123441_0_22_-1	1	0.98444	0.98439	0.999913	48035	0	0.58252	0.015561	0.015491	0.940866	1575	1	0.58252
hsa-mir-568	2	0.98439	0.98448	0.999913	48034	0	0.6224	0.015611	0.029285	0.952216	1576	2	0.6224
MAGEH1:NM_014061	11	0.98358	0.98369	0.999913	47997	0	0.38335	0.015613	0.055334	0.969416	1577	5	0.38335
HELZ2:NM_033405	9	0.27279	0.41766	0.999913	16196	1	-0.10844	0.015623	0.0507	0.969416	1578	2	-0.10844
CCT7:NM_001009570	4	0.86026	0.86052	0.999913	41870	0	0.32089	0.015648	0.040298	0.969416	1579	2	0.32089
random:random_seq_152569_0_22_-1	1	0.98433	0.98429	0.999913	48033	0	0.7648	0.015668	0.015595	0.940866	1580	1	0.7648
RAD21:NM_006265	10	0.99908	0.99909	0.99997	48779	0	0.34598	0.015673	0.054659	0.969416	1581	4	0.34598
0_chr3_101368953_101368975	1	0.98431	0.98427	0.999913	48032	0	1.4817	0.015687	0.015616	0.940866	1582	1	1.4817
EMILIN2:NM_032048	6	0.10411	0.18977	0.996679	7519	1	0.35514	0.015689	0.043483	0.969416	1583	3	0.35514
S100A14:NM_020672	6	0.95567	0.95564	0.999913	46595	0	0.30663	0.015689	0.043485	0.969416	1584	2	0.30663
UBE2Q1:NM_017582	12	0.92596	0.92582	0.999913	45108	0	0.20547	0.015712	0.056624	0.969416	1585	4	0.20547
THTPA:NM_001126339;NM_024328	12	0.00011781	0.00077489	0.878258	24	5	0.11118	0.015718	0.056641	0.969416	1586	4	0.11118
TRPV4:NM_001177428;NM_147204	12	0.82159	0.83461	0.999913	39982	1	0.1387	0.015729	0.056679	0.969416	1587	5	0.1387
MFSD7:NM_032219	10	0.89414	0.89393	0.999913	43565	0	0.059172	0.01573	0.054806	0.969416	1588	4	0.059172
0_chr6_169857466_169857488	1	0.98425	0.98421	0.999913	48030	0	0.65777	0.015752	0.015681	0.940866	1589	1	0.65777
HTRA3:NM_053044	9	0.25961	0.40561	0.999913	15579	2	0.35765	0.015756	0.05104	0.969416	1590	4	0.35765
0_chr11_113148298_113148320	1	0.98424	0.9842	0.999913	48029	0	1.3867	0.015761	0.015693	0.940866	1591	1	1.3867
EHD1:NM_001282444;NM_006795	12	0.80246	0.82264	0.999913	39068	1	-0.011978	0.01577	0.056795	0.969416	1592	4	-0.011978
BTBD8:NM_183242	8	0.80161	0.80167	0.999913	39020	0	0.31702	0.01578	0.049333	0.969416	1593	3	0.31702
hsa-mir-6802	9	0.33442	0.47485	0.999913	18971	2	0.0085962	0.015789	0.051128	0.969416	1594	3	0.0085962
RPL30:NM_000989	8	0.83912	0.83906	0.999913	40825	0	0.10679	0.015816	0.049427	0.969416	1595	2	0.10679
TG:NM_003235	12	0.092899	0.22525	0.999913	6865	3	0.013347	0.015832	0.056994	0.969416	1596	4	0.013347
0_chr1_154674385_154674407	1	0.98416	0.98412	0.999913	48026	0	0.97304	0.015841	0.015771	0.940866	1597	1	0.97304
0_chr7_45754178_45754200	1	0.98415	0.98412	0.999913	48025	0	0.91665	0.015845	0.015778	0.940866	1598	1	0.91665
random:random_seq_12891_0_22_-1	1	0.9841	0.98406	0.999913	48023	0	0.82459	0.015901	0.015837	0.940866	1599	1	0.82459
0_chr1_153302951_153302973	1	0.98409	0.98406	0.999913	48022	0	0.50427	0.015911	0.015849	0.940866	1600	1	0.50427
SMAD2:NM_001135937	4	0.069469	0.12169	0.995499	5464	2	-0.35956	0.015934	0.040744	0.969416	1601	1	-0.35956
FAM71C:NM_153364	9	0.25687	0.40311	0.999913	15430	1	-0.0090237	0.015955	0.051547	0.969416	1602	4	-0.0090237
hsa-mir-1587	6	0.70464	0.7046	0.999913	34682	0	0.087218	0.015955	0.044054	0.969416	1603	2	0.087218
SP9:NM_001145250	12	0.25986	0.44648	0.999913	15583	3	0.055366	0.016041	0.057606	0.969416	1604	3	0.055366
CARD8:NM_001184900;NM_001184904	2	0.98396	0.98404	0.999913	48021	0	0.65333	0.016042	0.03007	0.955554	1605	2	0.65333
EXOG:NM_001145464	3	0.37807	0.37926	0.999913	20939	1	0.83335	0.016063	0.032262	0.955683	1606	2	0.83335
BCL2L13:NM_001270729;NM_015367	2	0.94273	0.94284	0.999913	45927	0	0.89927	0.016072	0.030122	0.955554	1607	1	0.89927
C15orf39:NM_015492	9	0.69756	0.71768	0.999913	34358	1	-0.055793	0.01608	0.051885	0.969416	1608	3	-0.055793
NM_001195272	12	0.92816	0.92804	0.999913	45235	0	-0.10435	0.016096	0.057764	0.969416	1609	3	-0.10435
MEF2C:NM_001131005;NM_001193347	2	0.9839	0.98398	0.999913	48018	0	0.51644	0.016102	0.030177	0.955554	1610	2	0.51644
random:random_seq_92884_0_22_-1	1	0.98389	0.98385	0.999913	48017	0	0.58438	0.016111	0.016045	0.940866	1611	1	0.58438
CENPN:NM_001100624;NM_018455	9	0.99664	0.99664	0.999913	48640	0	0.33239	0.016113	0.051963	0.969416	1612	4	0.33239
DCP1A:NM_001290205;NM_001290207	9	0.71665	0.73099	0.999913	35210	1	0.36158	0.016138	0.05203	0.969416	1613	3	0.36158
TMEM120A:NM_031925	10	0.12697	0.2612	0.999913	8805	2	-0.11981	0.016149	0.055845	0.969416	1614	1	-0.11981
RMND1:NM_001271937	5	0.10068	0.17283	0.995499	7326	1	-0.40036	0.016151	0.041806	0.969416	1615	1	-0.40036
MRPL47:NM_020409;NM_177988	4	0.40539	0.41393	0.999913	22115	1	0.61883	0.016162	0.041092	0.969416	1616	2	0.61883
0_chr2_240900128_240900150	1	0.98384	0.9838	0.999913	48013	0	0.68592	0.016163	0.016097	0.940866	1617	1	0.68592
WWC1:NM_001161661;NM_015238	10	0.0051926	0.021057	0.991238	602	1	0.22997	0.016196	0.055958	0.969416	1618	4	0.22997
hsa-mir-301a	2	0.98379	0.98387	0.999913	48010	0	0.77294	0.016209	0.030369	0.955554	1619	2	0.77294
BAZ2B:NM_001289975;NM_013450	11	0.29939	0.48074	0.999913	17361	2	0.23143	0.016238	0.057254	0.969416	1620	5	0.23143
AADACL2:NM_207365	10	0.57305	0.67335	0.999913	29163	1	0.064535	0.016241	0.056083	0.969416	1621	3	0.064535
0_chr19_18418197_18418219	1	0.98374	0.98371	0.999913	48006	0	0.83407	0.016256	0.016194	0.940866	1622	1	0.83407
MED13L:NM_015335	8	0.99145	0.99142	0.999913	48383	0	0.15272	0.016258	0.050614	0.969416	1623	1	0.15272
SRCIN1:NM_025248	11	0.85818	0.85859	0.999913	41758	1	0.19904	0.016262	0.057325	0.969416	1624	4	0.19904
C14orf169:NM_024644	11	0.27023	0.45764	0.999913	16071	2	0.16339	0.016267	0.05734	0.969416	1625	4	0.16339
FBXO48:NM_001024680	2	0.98373	0.9838	0.999913	48005	0	0.72171	0.016269	0.030481	0.955554	1626	2	0.72171
0_chr13_42894102_42894124	1	0.98373	0.98369	0.999913	48004	0	1.3412	0.016275	0.016213	0.940866	1627	1	1.3412
GALNT9:NM_001122636	11	0.015929	0.056407	0.995499	1595	2	0.074996	0.016319	0.05749	0.969416	1628	4	0.074996
ADAT2:NM_001286259	1	0.98368	0.98364	0.999913	48001	0	1.0258	0.016321	0.016262	0.940866	1629	1	1.0258
NDOR1:NM_001144026;NM_014434	12	0.81867	0.83271	0.999913	39852	1	0.13183	0.016332	0.058456	0.969416	1630	4	0.13183
0_chrX_20169100_20169122	1	0.98366	0.98362	0.999913	48000	0	0.50823	0.016335	0.016274	0.940866	1631	1	0.50823
PTER:NM_001001484;NM_030664	8	0.35911	0.49274	0.999913	20112	1	0.3185	0.016343	0.050838	0.969416	1632	4	0.3185
random:random_seq_17361_0_22_-1	1	0.98365	0.98361	0.999913	47999	0	0.98019	0.016349	0.016287	0.940866	1633	1	0.98019
KCNJ3:NM_001260508;NM_002239	10	0.11383	0.24227	0.999913	8056	3	-0.099605	0.016419	0.056524	0.969416	1634	4	-0.099605
TRIM9:NM_015163;NM_052978	11	0.02148	0.073177	0.995499	2019	2	0.14774	0.016425	0.057825	0.969416	1635	2	0.14774
DCST2:NM_144622	8	0.34992	0.4832	0.999913	19678	1	0.01371	0.016452	0.051126	0.969416	1636	2	0.01371
SLC4A10:NM_001178015;NM_022058	9	0.17804	0.33259	0.999913	11577	1	0.38155	0.016464	0.052861	0.969416	1637	3	0.38155
BTN1A1:NM_001732	11	0.92471	0.92488	0.999913	45028	0	0.28472	0.016479	0.057988	0.969416	1638	4	0.28472
0_chr5_176725920_176725942	1	0.98352	0.98348	0.999913	47993	0	0.48193	0.01648	0.016427	0.940866	1639	1	0.48193
ADCY4:NM_001198568;NM_139247	12	0.090125	0.22013	0.999897	6717	3	-0.034589	0.016483	0.058901	0.969416	1640	3	-0.034589
EME2:NM_001257370	6	0.93817	0.93809	0.999913	45700	0	0.23633	0.016498	0.045228	0.969416	1641	3	0.23633
0_chr5_65120778_65120800	1	0.9835	0.98346	0.999913	47991	0	0.80885	0.016499	0.016446	0.940866	1642	1	0.80885
TULP1:NM_001289395;NM_003322	9	0.38436	0.52245	0.999913	21208	2	0.16715	0.016535	0.053039	0.969416	1643	3	0.16715
0_chr15_64457905_64457927	1	0.98346	0.98343	0.999913	47990	0	1.8659	0.016536	0.016486	0.940866	1644	1	1.8659
PLXNB2:NM_012401	11	0.42235	0.57513	0.999913	22847	1	0.12143	0.016537	0.058159	0.969416	1645	2	0.12143
NM_001572:NM_001572;NM_004031	12	0.054028	0.15056	0.995499	4434	2	0.10105	0.016538	0.059067	0.969416	1646	3	0.10105
PSEN2:NM_000447;NM_012486	12	0.30623	0.50115	0.999913	17675	2	0.027014	0.016538	0.059067	0.969416	1647	2	0.027014
0_chr19_47506994_47507016	1	0.98345	0.98342	0.999913	47989	0	0.8323	0.016545	0.016497	0.940866	1648	1	0.8323
HAL:NM_001258333	7	0.22272	0.34012	0.999913	13822	2	0.39105	0.016551	0.051144	0.969416	1649	4	0.39105
0_chr1_206231430_206231452	1	0.98345	0.98341	0.999913	47988	0	1.2805	0.016555	0.016509	0.940866	1650	1	1.2805
NT5C1B:NM_001002006;NM_001199104	4	0.58217	0.58211	0.999913	29514	0	0.3366	0.016561	0.0417	0.969416	1651	1	0.3366
TMEM14B:NM_001286484;NM_030969	2	0.98343	0.98349	0.999913	47987	0	0.56627	0.016574	0.031022	0.955554	1652	2	0.56627
LETM2:NM_001286819;NM_001286821	1	0.98342	0.98339	0.999913	47985	0	1.1161	0.016578	0.01653	0.940866	1653	1	1.1161
ANKS1B:NM_001204066;NM_181670	3	0.7277	0.72786	0.999913	35665	0	0.45594	0.016578	0.033143	0.959576	1654	2	0.45594
PCDHB13:NM_018933	6	0.93776	0.93766	0.999913	45674	0	0.24201	0.016586	0.045409	0.969416	1655	3	0.24201
0_chr9_33043863_33043885	1	0.98341	0.98337	0.999913	47983	0	1.9232	0.016592	0.016544	0.940866	1656	1	1.9232
DERA:NM_015954	9	0.08994	0.19758	0.997314	6703	2	0.36925	0.016608	0.053225	0.969416	1657	4	0.36925
PUS1:NM_025215	2	0.93977	0.93985	0.999913	45785	0	0.53973	0.016609	0.03108	0.955554	1658	1	0.53973
hsa-mir-26a-1*	8	0.80951	0.80956	0.999913	39407	0	0.13348	0.016635	0.051635	0.969416	1659	4	0.13348
NME1:NM_198175	2	0.98334	0.9834	0.999913	47979	0	0.81443	0.016663	0.031173	0.955554	1660	2	0.81443
0_chr2_206659871_206659893	1	0.98333	0.9833	0.999913	47978	0	1.1224	0.016667	0.016618	0.940866	1661	1	1.1224
CCDC13:NM_144719	11	0.75536	0.78303	0.999913	36847	1	0.10502	0.01668	0.058582	0.969416	1662	4	0.10502
TRIM8:NM_030912	10	0.35897	0.50942	0.999913	20107	1	0.26314	0.016685	0.057185	0.969416	1663	4	0.26314
FBLN5:NM_006329	11	0.09843	0.2336	0.999913	7194	1	0.21351	0.016688	0.058608	0.969416	1664	5	0.21351
random:random_seq_63572_22_0_-1	1	0.98331	0.98328	0.999913	47977	0	1.0386	0.01669	0.016642	0.940866	1665	1	1.0386
ELN:NM_001278918	1	0.98327	0.98324	0.999913	47975	0	0.62489	0.016728	0.016678	0.940866	1666	1	0.62489
[truncated: 47,156 more rows]

## Sheet: CRISPRWT_cloneR_3rep_day14
id	num	neg|score	neg|p-value	neg|fdr	neg|rank	neg|goodsgrna	neg|lfc	pos|score	pos|p-value	pos|fdr	pos|rank	pos|goodsgrna	pos|lfc
[truncated: 48,822 more rows]
